# Supplementary material for: Metaproteomic portrait of the healthy human gut microbiota
Source: NPJ Biofilms Microbiomes. 2024 Jun 28;10:54. doi: 10.1038/s41522-024-00526-4 (PMC11214629; doi:10.1038/s41522-024-00526-4)
Supplement: Supplementary file 2 — Supplementary Data 1 [file 41522_2024_526_MOESM2_ESM.xlsx]

## Sheet: summary metrics - datasets
Metrics	D01 whole dataset	D02 whole dataset	D03 whole dataset	D04 whole dataset	D05 whole dataset	D06 whole dataset	D07 whole dataset	D08 whole dataset	D09 whole dataset	D10 whole dataset
Quantified peptides (human gut metagenome database)	36212	55332	48763	15579	14408	38871	26308	60483	60299	49591
Quantified peptides with phylum annotation	26987	41368	36053	11005	10742	27327	18253	43428	41194	37299
Quantified peptides with class annotation	25631	39628	33799	10381	10305	26019	17157	41513	38932	35075
Quantified peptides with order annotation	25457	39332	33348	10279	10228	25810	17026	41171	38434	34776
Quantified peptides with family annotation	14733	21974	17249	5455	5675	16349	8080	26443	23617	18428
Quantified peptides with genus annotation	14256	20811	16127	5040	5278	16075	7152	25407	22307	17115
Quantified peptides with species annotation	7570	10476	7269	2728	2907	9388	3947	14275	12190	8892
Quantified peptides with KEGG KO annotation	25656	41278	39493	12307	11411	25760	20404	41325	40948	39842
Quantified peptides with KEGG Pathway annotation	21323	35514	33726	10557	9889	21634	17910	34623	33532	33797
Quantified phyla	27	29	29	21	12	36	26	40	30	35
Quantified classes	37	45	37	29	21	42	32	52	47	40
Quantified orders	46	68	53	38	26	66	52	75	75	62
Quantified families	71	94	85	62	46	91	71	112	112	82
Quantified genera	134	188	170	108	101	165	146	212	195	165
Quantified species	218	277	267	148	156	240	199	305	276	236
Quantified KEGG KOs	1272	1302	1594	785	758	1162	1089	1532	1755	1571
Quantified KEGG Pathways	238	230	252	191	192	258	212	267	253	234
Quantified phylum-specific KEGG KOs	1629	1688	2394	986	951	1472	1312	1995	2266	2351
Quantified class-specific KEGG KOs	1794	1886	2807	1034	1015	1617	1442	2288	2410	2566
Quantified order-specific KEGG KOs	1830	1940	2870	1032	1024	1661	1449	2421	2392	2612
Quantified family-specific KEGG KOs	2333	2563	3433	1096	1071	1942	1535	3031	2774	3186
Quantified genus-specific KEGG KOs	2645	2940	3790	1215	1244	2154	1771	3512	2787	3714
Quantified species-specific KEGG KOs	1819	2412	2448	797	801	1576	1211	2607	2054	2611
Quantified phylum-specific KEGG Pathways	613	765	835	566	485	678	615	805	890	792
Quantified class-specific KEGG Pathways	927	1119	1202	704	704	934	836	1186	1235	1097
Quantified order-specific KEGG Pathways	1001	1274	1304	730	752	1053	900	1358	1344	1188
Quantified family-specific KEGG Pathways	1618	1989	1999	1100	1117	1551	1262	2122	1972	1781
Quantified genus-specific KEGG Pathways	2240	2961	2791	1511	1596	2071	1868	3044	2374	2707
Quantified species-specific KEGG Pathways	2093	3317	2859	1281	1419	2034	1659	3060	2368	2752

## Sheet: summary metrics - subjects+ds
Metrics	D01_S01	D01_S02	D01_S03	D01_S04	D01_S05	D01_S06	D01 whole dataset	D02_S01	D02_S02	D02_S03	D02_S04	D02_S05	D02_S06	D02_S07	D02_S08	D02_S09	D02_S10	D02_S11	D02_S12	D02_S13	D02_S14	D02_S15	D02_S16	D02 whole dataset	D03_S01	D03_S02	D03_S03	D03_S04	D03_S05	D03_S06	D03_S07	D03_S08	D03_S09	D03_S10	D03_S11	D03_S12	D03_S13	D03_S14	D03_S15	D03_S16	D03_S17	D03_S18	D03_S19	D03_S20	D03 whole dataset	D04_S01	D04_S02	D04_S03	D04_S04
Quantified peptides (human gut metagenome database)	22750	24421	22775	23818	23746	23985	36212	26134	19423	24430	27272	23636	20088	27979	30281	28111	27305	27848	23996	28696	26382	18995	26919	55332	16144	19019	22314	17414	22135	19294	24541	17752	20374	15015	25079	19265	18738	26186	17053	15959	20301	14061	13350	11348	48763	3517	7864	7283	8561
Quantified peptides with phylum annotation	16301	17754	16761	17639	17244	17556	26987	19182	14130	17867	19796	17237	14571	20474	22104	20741	20159	20472	17498	20930	19167	13723	19741	41368	11140	13376	15749	12019	15651	13749	17498	12390	14587	10573	17687	13387	13064	18858	11750	11094	14698	9843	9398	8183	36053	2370	5318	4875	5767
Quantified peptides with class annotation	15454	16819	15886	16692	16295	16637	25631	18231	13454	17039	18882	16489	13843	19557	21055	19796	19229	19482	16699	19929	18243	13020	18770	39628	10428	12464	14655	11241	14540	12860	16446	11523	13617	9893	16469	12486	12142	17636	11041	10341	13798	9199	8773	7627	33799	2205	4999	4537	5431
Quantified peptides with order annotation	15337	16690	15748	16551	16142	16506	25457	18055	13320	16881	18711	16343	13729	19366	20874	19617	19063	19315	16551	19761	18092	12890	18587	39332	10262	12276	14445	11057	14318	12658	16206	11358	13425	9755	16229	12287	11939	17389	10874	10159	13629	9051	8644	7512	33348	2179	4972	4497	5387
Quantified peptides with family annotation	8283	8997	8950	8600	8558	8524	14733	9505	6554	8727	10110	8454	6512	11559	10502	9820	9818	9874	8741	9924	9157	6541	10159	21974	4734	6041	6571	5146	7279	6764	7420	5308	6963	4477	7704	6120	5460	7865	5310	4749	6608	4052	4350	3528	17249	910	2072	2087	2555
Quantified peptides with genus annotation	7860	8583	8667	8233	8160	8118	14256	8894	6194	8167	9398	7912	6060	10955	9837	9292	9239	9308	8200	9335	8485	6168	9614	20811	4326	5569	6081	4664	6757	6302	6907	4808	6463	4179	7132	5664	5066	7244	4895	4414	6177	3778	4020	3284	16127	861	1854	1857	2281
Quantified peptides with species annotation	4212	4680	5042	4690	4373	4411	7570	4756	3109	4193	4634	3981	3054	5685	4991	4945	4779	4791	4338	4781	4225	2876	5018	10476	2016	2217	3110	2308	3170	2587	3131	2362	2971	1920	3234	2766	2411	3422	2059	2093	3100	1732	1819	1471	7269	433	970	1003	1377
Quantified peptides with KEGG KO annotation	16875	18333	17175	17756	17722	18138	25656	20133	15147	19013	21518	18490	15646	22279	23590	21992	21274	21538	18655	22370	20793	14782	21334	41278	13407	15789	18825	14678	18566	16075	20425	14908	17014	12375	21160	15950	15559	22055	14331	13123	16713	11687	11047	9206	39493	2917	6712	6186	7252
Quantified peptides with KEGG Pathway annotation	14348	15555	14565	15031	15077	15442	21323	17608	13300	16591	19003	16223	13716	19432	20639	19263	18784	18815	16352	19615	18307	12909	18784	35514	11690	13732	16522	12802	16240	13920	17719	12998	14783	10782	18405	13826	13524	19258	12549	11401	14501	10219	9585	7972	33726	2541	5953	5478	6446
Quantified phyla	19	21	22	21	22	21	27	22	20	24	25	24	23	21	23	24	18	23	22	26	24	23	23	29	21	19	24	20	21	19	20	20	22	19	27	22	21	21	19	19	17	16	13	15	29	12	12	15	15
Quantified classes	27	29	32	31	30	28	37	32	29	36	34	32	35	34	34	33	29	34	32	37	33	31	36	45	29	27	28	25	29	24	27	23	30	24	31	27	29	28	25	24	24	24	22	21	37	19	19	23	22
Quantified orders	37	40	41	40	38	39	46	44	37	47	49	43	44	43	46	51	41	48	45	52	49	40	50	68	39	38	40	33	40	37	38	32	42	33	40	40	42	41	34	30	33	29	31	28	53	24	27	32	30
Quantified families	57	61	61	59	59	58	71	63	54	69	69	65	66	65	69	71	64	71	67	72	70	62	76	94	60	60	58	53	59	56	63	56	57	50	62	59	61	62	54	48	53	49	50	48	85	37	42	48	46
Quantified genera	107	117	117	114	110	113	134	127	111	129	140	125	125	133	141	135	120	138	121	134	141	121	143	188	104	108	108	99	115	109	112	107	108	94	122	108	109	120	95	98	106	95	95	84	170	65	79	83	88
Quantified species	169	178	170	168	171	164	218	190	166	185	194	186	182	200	202	185	194	194	181	202	198	176	201	277	154	161	162	157	166	183	164	166	160	151	189	166	164	180	149	151	160	145	145	124	267	71	95	96	109
Quantified KEGG KOs	1096	1100	1083	1083	1098	1131	1272	1050	983	1059	1058	1020	971	1088	1091	1070	1061	1056	1039	1067	1053	1021	1073	1302	1133	1226	1230	1155	1271	1206	1274	1203	1234	1121	1290	1239	1200	1314	1165	1152	1219	1097	1114	1032	1594	454	563	547	597
Quantified KEGG Pathways	230	227	231	214	208	233	238	212	216	211	216	206	208	225	220	217	223	222	220	224	208	213	215	230	207	214	210	206	209	205	220	206	211	202	214	212	211	215	205	197	205	227	226	226	252	170	178	177	183
Quantified phylum-specific KEGG KOs	1331	1374	1379	1357	1386	1385	1629	1296	1202	1286	1301	1280	1192	1382	1367	1327	1326	1305	1291	1336	1309	1252	1347	1688	1552	1686	1688	1599	1760	1644	1810	1625	1734	1492	1830	1718	1611	1827	1567	1531	1654	1451	1514	1372	2394	484	648	637	702
Quantified class-specific KEGG KOs	1436	1474	1465	1422	1471	1506	1794	1390	1292	1386	1403	1379	1281	1536	1479	1413	1427	1410	1414	1442	1402	1360	1451	1886	1692	1934	1854	1781	1938	1898	2006	1787	1934	1622	2080	1898	1794	2037	1705	1667	1827	1563	1635	1485	2807	478	656	646	723
Quantified order-specific KEGG KOs	1457	1499	1475	1438	1477	1526	1830	1410	1315	1412	1423	1405	1299	1567	1504	1439	1450	1434	1438	1464	1433	1382	1479	1940	1707	1952	1875	1793	1951	1935	2028	1798	1941	1633	2107	1899	1801	2069	1715	1673	1834	1562	1634	1472	2870	477	658	648	725
Quantified family-specific KEGG KOs	1697	1796	1730	1669	1757	1814	2333	1698	1495	1719	1767	1662	1477	1910	1850	1749	1718	1741	1745	1824	1736	1594	1792	2563	1764	2025	2071	1851	2135	2085	2225	1862	2107	1677	2296	1998	1900	2253	1862	1734	1995	1565	1611	1449	3433	400	635	618	729
Quantified genus-specific KEGG KOs	1876	2011	1895	1870	1937	2021	2645	1869	1611	1849	1958	1807	1591	2088	2062	1968	1898	1948	1891	2028	1917	1691	1951	2940	1805	2112	2223	1916	2287	2198	2343	1941	2211	1749	2505	2083	2008	2443	1905	1808	2166	1638	1639	1469	3790	413	670	662	803
Quantified species-specific KEGG KOs	1189	1280	1335	1241	1188	1263	1819	1352	1073	1342	1403	1249	1086	1640	1449	1391	1383	1409	1380	1489	1349	1086	1461	2412	956	1031	1250	1040	1272	1188	1331	1057	1233	875	1431	1148	1048	1393	971	961	1210	859	832	721	2448	212	356	388	505
Quantified phylum-specific KEGG Pathways	495	524	558	537	552	513	613	626	557	628	609	568	562	577	614	630	581	579	599	632	616	548	639	765	648	668	661	660	681	578	684	661	685	622	729	670	643	662	613	599	662	645	657	632	835	336	395	421	460
Quantified class-specific KEGG Pathways	726	749	763	710	756	783	927	862	783	869	853	782	787	882	863	848	843	807	840	865	861	753	884	1119	845	926	892	900	935	824	907	900	921	832	997	895	899	917	842	808	904	834	858	815	1202	414	490	495	553
Quantified order-specific KEGG Pathways	789	821	796	754	801	856	1001	927	856	928	960	862	861	972	941	953	927	896	940	948	984	839	959	1274	898	985	947	975	1024	904	977	950	950	878	1076	961	979	999	870	858	956	878	914	849	1304	433	517	521	584
Quantified family-specific KEGG Pathways	1260	1346	1296	1224	1336	1369	1618	1448	1301	1448	1541	1368	1330	1527	1517	1518	1445	1434	1525	1513	1543	1349	1514	1989	1325	1408	1415	1353	1474	1326	1465	1351	1352	1273	1577	1381	1370	1532	1310	1250	1437	1274	1272	1149	1999	605	778	758	836
Quantified genus-specific KEGG Pathways	1735	1821	1785	1731	1751	1846	2240	2007	1810	1990	2145	1927	1862	2114	2203	2139	2075	2093	2048	2117	2144	1811	2096	2961	1604	1790	1818	1658	1902	1715	1889	1734	1759	1596	2061	1753	1729	2050	1645	1633	1916	1647	1605	1402	2791	773	1051	1050	1180
Quantified species-specific KEGG Pathways	1557	1606	1583	1449	1415	1507	2093	2042	1774	1918	2135	1902	1797	2252	2114	2090	2089	2055	2083	2174	2095	1690	2110	3317	1270	1434	1521	1432	1654	1553	1737	1514	1630	1324	1941	1523	1462	1764	1436	1339	1622	1363	1335	1126	2859	531	701	769	932
[truncated: 95 more columns]
