# Supplementary material for: Metaproteomic portrait of the healthy human gut microbiota
Source: NPJ Biofilms Microbiomes. 2024 Jun 28;10:54. doi: 10.1038/s41522-024-00526-4 (PMC11214629; doi:10.1038/s41522-024-00526-4)
Supplement: Supplementary file 3 — Supplementary Data 2 [file 41522_2024_526_MOESM3_ESM.xlsx]

## Sheet: phylum
phylum	normalized abundance (no unassigned)	mean abundance	mean cv	mean subjects	found in datasets	mean abundance D01	mean abundance D02	mean abundance D03	mean abundance D04	mean abundance D05	mean abundance D06	mean abundance D07	mean abundance D08	mean abundance D09	mean abundance D10	cv D01	cv D02	cv D03	cv D04	cv D05	cv D06	cv D07	cv D08	cv D09	cv D10	subjects D01	subjects D02	subjects D03	subjects D04	subjects D05	subjects D06	subjects D07	subjects D08	subjects D09	subjects D10	D01_S01	D01_S02	D01_S03	D01_S04	D01_S05	D01_S06	D02_S01	D02_S02	D02_S03	D02_S04	D02_S05	D02_S06	D02_S07	D02_S08
unassigned		0.369176	0.0799269	1	10	0.346483	0.344907	0.345799	0.396528	0.359457	0.368002	0.431382	0.356942	0.379297	0.362963	0.0665532	0.0404472	0.10461	0.0756372	0.159099	0.0721728	0.0377854	0.107353	0.0971589	0.0384517	1	1	1	1	1	1	1	1	1	1	0.368198	0.370672	0.321435	0.320214	0.337573	0.360808	0.331891	0.365277	0.356655	0.338107	0.321466	0.316636	0.355862	0.333992
Bacillota	0.601017	0.369735	0.190294	1	10	0.368204	0.33827	0.35933	0.403589	0.420156	0.34705	0.483322	0.305076	0.301084	0.371269	0.181182	0.178316	0.118826	0.129459	0.191426	0.193528	0.0869986	0.255262	0.267634	0.300305	1	1	1	1	1	1	1	1	1	1	0.400448	0.330093	0.262583	0.353788	0.446502	0.415809	0.39877	0.305022	0.259613	0.454907	0.36367	0.367899	0.241871	0.409858
Bacteroidota	0.35548	0.218685	0.369378	1	10	0.249965	0.291994	0.248401	0.140927	0.156561	0.259698	0.0402407	0.310817	0.269985	0.218261	0.313518	0.182189	0.215744	0.523955	0.561394	0.27515	0.523701	0.326134	0.272314	0.49968	1	1	1	1	1	1	1	1	1	1	0.192255	0.257214	0.380183	0.29689	0.178185	0.195065	0.243007	0.302778	0.360826	0.180315	0.294293	0.293314	0.376852	0.234036
Actinomycetota	0.0221684	0.0136376	0.626721	1	10	0.0064112	0.00327112	0.0140515	0.0192953	0.0239807	0.0103003	0.0328008	0.00923135	0.00164788	0.0153858	0.521934	0.367957	0.712929	0.471784	0.68656	0.818734	0.726329	0.78731	0.336093	0.837585	1	1	1	1	1	1	1	1	1	1	0.00652964	0.00879985	0.00509002	0.00199103	0.0114745	0.00458212	0.00480026	0.00487485	0.00283692	0.00458555	0.0017596	0.00389505	0.00573158	0.00267302
Pseudomonadota	0.0152769	0.00939806	0.799383	1	10	0.0136329	0.0061693	0.00890262	0.00413459	0.0137722	0.00663719	0.00395107	0.00663309	0.0257803	0.00436724	0.21494	0.281609	0.352997	0.697378	2.72147	0.409199	0.933705	0.805912	1.1675	0.409128	1	1	1	1	1	1	1	1	1	1	0.0169253	0.0167244	0.0145226	0.0123891	0.0116222	0.00961378	0.0040557	0.00863195	0.00344786	0.00610223	0.00628762	0.00465854	0.00677357	0.00476011
Fusobacteriota	0.00257965	0.00158695	0.887689	0.99	10	4.24602e-05	0.0010436	0.00979493	0.000377801	0.000408516	2.61472e-05	2.4427e-05	4.53038e-05	0.00175067	0.00235565	0.758038	2.18078	0.682986	0.266394	0.327507	1.03749	0.568627	0.834863	1.39755	0.822658	1	1	1	1	1	0.9	1	1	1	1	2.64844e-05	2.36605e-05	1.03516e-05	8.16261e-05	2.78404e-05	8.47984e-05	0.000551929	0.000607393	0.000303838	0.000428119	0.000430041	0.000276589	0.000322117	0.000290879
Verrucomicrobiota	0.00142217	0.000874893	1.18112	0.937105	10	8.40278e-05	0.000139221	3.68194e-05	5.02213e-05	2.93863e-05	0.000358331	0.000830893	9.82524e-05	0.00680145	0.000320333	1.09525	0.797871	0.989131	1.34562	2.21806	0.869538	1.49525	0.921656	1.32597	0.752867	1	1	0.95	1	0.421053	1	1	1	1	1	6.04697e-05	2.70124e-05	0.000268242	7.34491e-05	4.66239e-05	2.83704e-05	0.000177541	7.44987e-05	0.000406136	0.000200502	2.50418e-05	2.76361e-05	0.000105538	8.85713e-05
Euryarchaeota	0.00115431	0.000710111	1.24267	0.870833	9	0.000168052	2.62029e-05	0.000175491	0.00190235	0	0.000593848	0.000107553	0.00137644	0.00272116	3.0013e-05	1.15749	1.51209	0.74568	2.07493		0.95118	1.56325	1.12525	0.716614	1.33752	1	0.875	1	1	0	1	1	1	1	0.833333	0.000548416	0.0001568	8.85236e-05	5.21926e-05	1.21015e-05	0.00015028	3.58951e-06	2.5466e-06	2.29534e-06	5.92819e-06	1.0046e-05	4.59621e-05	3.35461e-05
Lentisphaerota	0.000210552	0.000129528	1.15879	0.89307	10	3.41401e-05	8.16287e-05	3.70324e-05	0.000616369	0.000228755	3.5107e-05	6.40142e-05	0.000129717	2.69348e-05	4.15783e-05	1.1766	1.63783	1.4369	0.33039	0.894553	2.60388	0.95918	0.521054	1.17946	0.848066	0.833333	1	0.75	1	0.947368	0.65	0.75	1	1	1	2.02494e-05	9.6244e-05	1.32106e-05	2.99324e-06	7.21435e-05		1.89367e-05	8.11349e-06	1.1583e-05	4.55512e-05	0.000141719	0.000294666	1.08906e-05	0.000178609
Synergistota	0.000164164	0.00010099	1.44752	0.694191	9	0.00061674	8.963e-05	1.05465e-05	1.62349e-05	0	1.85416e-05	6.02467e-05	1.84688e-05	4.29829e-05	0.000136513	0.346937	0.951623	2.88062	1.5751		2.40469	1.74493	0.820696	1.5343	0.76881	1	0.9375	0.7	0.529412	0	0.5	0.625	0.75	0.9	1	0.000781896	0.000844187	0.000390721	0.000576148	0.000764976	0.000342511	6.47403e-05		6.72553e-05	2.4843e-05	4.85935e-05	8.5412e-05	0.000306094	4.50051e-05
Spirochaetota	0.00010239	6.29882e-05	1.09979	0.739167	9	1.90949e-06	9.0865e-05	4.51127e-05	0.000110306	0	6.25151e-05	8.92599e-05	0.00015871	5.50445e-06	6.56991e-05	2.44949	0.462553	0.867809	0.47948		1.3236	1.75695	1.04965	0.921435	0.587128	0.166667	1	0.95	1	0	0.95	0.625	1	0.7	1	1.14569e-05						0.000107445	3.4846e-05	5.89579e-05	7.22107e-05	0.000118976	0.000119287	6.39389e-05	9.72776e-05
Chloroflexota	7.49115e-05	4.60842e-05	1.60927	0.517059	8	0.000272549	2.20804e-05	2.55841e-06	1.91333e-05	0	1.74011e-05	5.90073e-05	6.15253e-05	0	6.58732e-06	0.370714	0.800508	1.46166	1.41839		4.47214	1.12938	1.63333		1.58806	1	0.875	0.4	0.470588	0	0.05	0.875	1	0	0.5	0.000259231	0.000429247	0.000214553	0.000280251	0.000129683	0.000322327	1.18029e-05	9.04253e-06	1.32989e-05	4.89669e-05	3.21671e-05	3.81841e-05	1.46827e-05	4.26357e-05
Candidatus Melainabacteria	3.5334e-05	2.17368e-05	1.75784	0.503246	7	6.01559e-05	0	3.3956e-05	0	2.54986e-05	1.02485e-05	0	5.53519e-05	2.30247e-05	9.13279e-06	1.61664		1.87673		2.05798	3.48109		0.87497	0.832085	1.56542	1	0	0.7	0	0.315789	0.45	0	1	0.9	0.666667	4.25695e-06	7.74638e-06	8.6968e-06	6.34329e-05	0.000253538	2.32642e-05
Planctomycetota	3.08242e-05	1.89625e-05	1.52865	0.393333	6	9.84501e-05	1.69458e-05	0	0	0	3.50588e-06	0	4.15309e-05	2.34405e-05	5.75138e-06	2.30576	1.67556				2.03719		0.499414	1.42961	1.22435	0.833333	0.5	0	0	0	0.3	0	1	0.8	0.5		0.000561688	1.58867e-05	4.80218e-06	4.83692e-06	3.48671e-06		1.27093e-05	8.28123e-06		3.98007e-05		1.6499e-06	4.26985e-05
Candidatus Saccharibacteria	2.81825e-05	1.73373e-05	1.80149	0.1	1	0	0	0	0	0	0	0	0	0.000173373	0									1.80149		0	0	0	0	0	0	0	0	1	0
Candidatus Thermoplasmatota	2.73099e-05	1.68006e-05	1.1907	0.376667	5	4.91613e-06	0	6.62109e-06	0	0	1.75143e-05	0	0	5.77982e-06	0.000133174	0.92776		1.20178			1.62014			1.68704	0.516799	0.833333	0	0.6	0	0	0.8	0	0	0.7	0.833333		6.9836e-06	2.82205e-06	1.14156e-05	4.14153e-07	7.86143e-06
Candidatus Beckwithbacteria	2.34555e-05	1.44294e-05	1.04835	0.455	5	0	3.36899e-05	0	0	0	3.81107e-05	2.10265e-05	1.55559e-05	0	3.59108e-05		1.34493				1.01719	1.18329	0.906059		0.790277	0	1	0	0	0	0.8	0.75	1	0	1							5.51056e-05	1.23294e-05	0.000164647	1.58912e-05	9.46736e-05	8.89036e-05	1.88318e-06	1.78787e-05
Candidatus Magasanikbacteria	2.0284e-05	1.24784e-05	1.57415	0.2925	4	0	1.98715e-05	0	0	0	5.74163e-06	2.47907e-05	0	0	7.43797e-05		1.42506				2.70654	1.1517			1.01331	0	0.75	0	0	0	0.55	0.625	0	0	1							2.48301e-05	2.68872e-05		2.45111e-05	8.6003e-06	1.34015e-05	1.38948e-05	4.48864e-05
Candidatus Bathyarchaeota	1.96856e-05	1.21102e-05	1.27816	0.358333	5	0	5.66366e-06	0	0	0	6.04913e-05	0	1.36281e-05	1.087e-05	3.04493e-05		1.32119				1.01761		0.928505	2.03193	1.09158	0	0.5	0	0	0	0.9	0	0.75	0.6	0.833333							2.29447e-05		1.43066e-05	7.08539e-06		1.21786e-05		1.68515e-05
Cyanobacteriota	1.90371e-05	1.17113e-05	1.8252	0.375	6	0	5.45684e-06	0	0	0	1.96698e-06	6.42774e-05	4.72666e-06	9.12285e-06	3.1562e-05		1.58339				4.47214	0.693742	1.87274	1.39601	0.933205	0	0.5	0	0	0	0.05	1	0.5	0.7	1										2.0104e-05	3.28815e-06
Mycoplasmatota	1.69799e-05	1.04457e-05	2.01589	0.435684	7	0	1.17198e-05	4.90684e-06	4.83869e-06	6.24479e-06	1.19425e-05	0	2.49211e-05	3.98836e-05	0		0.898195	1.76636	3.49973	1.81705	3.03028		2.04108	1.05856		0	0.875	0.6	0.294118	0.421053	0.5	0	0.666667	1	0							3.78733e-07	2.92903e-06	1.76754e-05	3.25047e-05	9.17959e-06	3.78799e-06	2.20233e-05
Candidatus Micrarchaeota	1.46726e-05	9.02632e-06	3.99049	0.035	1	0	0	0	0	0	9.02632e-05	0	0	0	0						3.99049					0	0	0	0	0	0.35	0	0	0	0
Elusimicrobiota	1.46067e-05	8.98576e-06	2.32246	0.220833	4	0	0	0	0	0	1.93697e-05	1.81878e-05	7.88591e-06	4.44142e-05	0						1.932	1.12442	3.4641	2.76932		0	0	0	0	0	0.7	0.625	0.0833333	0.8	0
Candidatus Amesbacteria	1.10056e-05	6.77046e-06	0.974349	0.0625	1	0	0	0	0	0	0	6.77046e-05	0	0	0							0.974349				0	0	0	0	0	0	0.625	0	0	0
Candidatus Omnitrophota	1.05699e-05	6.50243e-06	1.52025	0.23	3	0	0	3.64451e-05	0	0	0	0	1.52615e-05	0	1.33177e-05			1.36264					1.06639		2.13172	0	0	0.8	0	0	0	0	0.833333	0	0.666667
Candidatus Rokubacteria	1.0162e-05	6.25151e-06	0.534518	0.1	1	0	0	0	0	0	0	0	0	0	6.25151e-05										0.534518	0	0	0	0	0	0	0	0	0	1
Nitrososphaerota	9.20678e-06	5.66384e-06	1.1277	0.16875	2	0	5.26291e-06	0	0	0	0	0	0	0	5.13755e-05		1.3641								0.891295	0	0.6875	0	0	0	0	0	0	0	1							2.16129e-06			8.1968e-06	4.86232e-06	5.33252e-06		9.58416e-06
Candidatus Berkelbacteria	6.98805e-06	4.29892e-06	1.40417	0.05	1	0	0	0	0	0	0	0	0	0	4.29892e-05										1.40417	0	0	0	0	0	0	0	0	0	0.5
Nitrospinota	6.0127e-06	3.69891e-06	1.5846	0.176667	3	0	0	1.72807e-05	0	0	0	8.75488e-06	0	0	1.09535e-05			1.07729				2.36118			1.31532	0	0	0.85	0	0	0	0.25	0	0	0.666667
candidate division NC10	5.65722e-06	3.48022e-06	2.74008	0.075	1	0	0	3.48022e-05	0	0	0	0	0	0	0			2.74008								0	0	0.75	0	0	0	0	0	0	0
Acidobacteriota	4.35073e-06	2.67649e-06	2.28691	0.182083	6	1.05051e-05	5.0665e-07	0	0	0	7.67461e-06	1.0748e-06	8.47798e-07	6.15596e-06	0	2.18444	2.20135				1.52127	2.82843	3.4641	1.52187		0.5	0.3125	0	0	0	0.4	0.125	0.0833333	0.4	0	5.19367e-06				6.73072e-07	5.71639e-05			1.56286e-06	7.43484e-07				4.32102e-06
Candidatus Ryanbacteria	3.65501e-06	2.24849e-06	1.18205	0.0588235	1	0	0	0	2.24849e-05	0	0	0	0	0	0				1.18205							0	0	0	0.588235	0	0	0	0	0	0
Fibrobacterota	3.49483e-06	2.14995e-06	2.4877	0.112083	3	0	2.2311e-06	1.55828e-05	0	0	0	0	3.68559e-06	0	0		2.72002	2.26563					2.47746			0	0.1875	0.6	0	0	0	0	0.333333	0	0									7.74509e-06	4.45225e-06
Nitrospirota	3.44542e-06	2.11956e-06	1.4797	0.176667	3	0	0	0	0	0	1.37543e-06	0	0	1.44451e-05	5.3751e-06						1.47138			2.15548	0.812239	0	0	0	0	0	0.7	0	0	0.4	0.666667
Candidatus Aminicenantes	3.36679e-06	2.07119e-06	2.02647	0.120588	3	0	0	4.43615e-06	9.55188e-06	0	0	0	6.72383e-06	0	0			2.29604	1.62368				2.15969			0	0	0.25	0.705882	0	0	0	0.25	0	0
Thermoproteota	3.29564e-06	2.02742e-06	1.42353	0.163947	3	0	0	3.50974e-06	0	1.49228e-05	0	0	0	1.84161e-06	0			1.36528		0.874353				2.03096		0	0	0.55	0	0.789474	0	0	0	0.3	0
Candidatus Bipolaricaulota	2.7747e-06	1.70695e-06	2.12468	0.0576471	2	0	0	0	1.49515e-05	0	0	0	0	2.11802e-06	0				2.3502					1.89916		0	0	0	0.176471	0	0	0	0	0.4	0
Aquificota	2.77099e-06	1.70466e-06	2.19537	0.0616667	2	0	0	0	0	0	1.57995e-05	0	1.2471e-06	0	0						1.39209		2.99865			0	0	0	0	0	0.45	0	0.166667	0	0
Candidatus Parcubacteria	1.76167e-06	1.08375e-06	1.46623	0.06	1	0	0	0	0	0	1.08375e-05	0	0	0	0						1.46623					0	0	0	0	0	0.6	0	0	0	0
candidate division WOR-3	1.67478e-06	1.0303e-06	1.59216	0.0833333	1	1.0303e-05	0	0	0	0	0	0	0	0	0	1.59216										0.833333	0	0	0	0	0	0	0	0	0	3.23127e-06	2.95203e-06	1.52075e-06	1.12971e-05		4.28165e-05
Thermotogota	1.67478e-06	1.0303e-06	1.59216	0.0833333	1	1.0303e-05	0	0	0	0	0	0	0	0	0	1.59216										0.833333	0	0	0	0	0	0	0	0	0	3.23127e-06	2.95203e-06	1.52075e-06	1.12971e-05		4.28165e-05
Armatimonadota	1.45966e-06	8.97957e-07	1.73653	0.09375	2	0	5.07897e-06	3.9006e-06	0	0	0	0	0	0	0		1.48316	1.98991								0	0.4375	0.5	0	0	0	0	0	0	0									1.98245e-05					1.34564e-05
Ignavibacteriota	1.31946e-06	8.11708e-07	1.60399	0.118333	2	0	0	3.35256e-06	0	0	0	0	0	0	4.76452e-06			1.94172							1.26626	0	0	0.35	0	0	0	0	0	0	0.833333
Candidatus Uhrbacteria	7.37691e-07	4.53814e-07	1.99925	0.03	1	0	0	0	0	0	4.53814e-06	0	0	0	0						1.99925					0	0	0	0	0	0.3	0	0	0	0
candidate division WWE3	6.86671e-07	4.22428e-07	1.23381	0.0833333	1	4.22428e-06	0	0	0	0	0	0	0	0	0	1.23381										0.833333	0	0	0	0	0	0	0	0	0		9.71476e-06	1.19658e-05	1.90623e-06	6.03202e-07	1.15566e-06
Deinococcota	6.03324e-07	3.71154e-07	2.82843	0.0125	1	0	0	0	0	0	0	3.71154e-06	0	0	0							2.82843				0	0	0	0	0	0	0.125	0	0	0
Atribacterota	5.77665e-07	3.55369e-07	1.45364	0.05	1	3.55369e-06	0	0	0	0	0	0	0	0	0	1.45364										0.5	0	0	0	0	0	0	0	0	0		9.07752e-07			1.01757e-05	1.02387e-05
Balneolota	3.95485e-07	2.43295e-07	1.02967	0.06875	1	0	2.43295e-06	0	0	0	0	0	0	0	0		1.02967									0	0.6875	0	0	0	0	0	0	0	0								1.79702e-06	4.74835e-06	5.45934e-06		1.34476e-06
Candidatus Nealsonbacteria	3.61496e-07	2.22386e-07	4.47214	0.005	1	0	0	2.22386e-06	0	0	0	0	0	0	0			4.47214								0	0	0.05	0	0	0	0	0	0	0
Candidatus Gottesmanbacteria	2.81812e-07	1.73366e-07	3.4641	0.00833333	1	0	0	0	0	0	0	0	1.73366e-06	0	0								3.4641			0	0	0	0	0	0	0	0.0833333	0	0
Candidatus Collierbacteria	2.31596e-07	1.42474e-07	1.77237	0.0666667	1	0	0	0	0	0	0	0	0	0	1.42474e-06										1.77237	0	0	0	0	0	0	0	0	0	0.666667
Candidatus Riflebacteria	9.64278e-08	5.93206e-08	3.4641	0.00833333	1	0	0	0	0	0	0	0	5.93206e-07	0	0								3.4641			0	0	0	0	0	0	0	0.0833333	0	0
[truncated: 120 more columns]

## Sheet: genus
genus	normalized abundance (no unassigned)	mean abundance	mean cv	mean subjects	found in datasets	mean abundance D01	mean abundance D02	mean abundance D03	mean abundance D04	mean abundance D05	mean abundance D06	mean abundance D07	mean abundance D08	mean abundance D09	mean abundance D10	cv D01	cv D02	cv D03	cv D04	cv D05	cv D06	cv D07	cv D08	cv D09	cv D10	subjects D01	subjects D02	subjects D03	subjects D04	subjects D05	subjects D06	subjects D07	subjects D08	subjects D09	subjects D10	D01_S01	D01_S02	D01_S03	D01_S04	D01_S05	D01_S06	D02_S01	D02_S02	D02_S03	D02_S04	D02_S05	D02_S06	D02_S07	D02_S08
unassigned		0.705592	0.0840325	1	10	0.656295	0.688413	0.740918	0.771377	0.731774	0.644878	0.808475	0.61636	0.68582	0.711609	0.0781544	0.0562645	0.0642817	0.0687975	0.135066	0.0874028	0.0614196	0.109762	0.0816994	0.0974768	1	1	1	1	1	1	1	1	1	1	0.647776	0.686625	0.571148	0.694107	0.62933	0.708784	0.663125	0.699831	0.733003	0.643763	0.693591	0.718827	0.590978	0.714365
Prevotella	0.24084	0.0661318	1.17087	1	10	0.067866	0.0673707	0.0561004	0.0289807	0.0440165	0.0946577	0.00574892	0.146929	0.0690262	0.0806217	1.14774	0.837215	0.866641	1.87475	1.49259	0.826507	1.39179	0.768677	1.17312	1.32966	1	1	1	1	1	1	1	1	1	1	0.0556641	0.0212338	0.221425	0.0669892	0.0246706	0.0172133	0.0571754	0.0566539	0.0453672	0.039241	0.0566338	0.0509569	0.230097	0.0429132
Faecalibacterium	0.207594	0.0570027	0.462017	1	10	0.0883824	0.0693326	0.0359818	0.0403875	0.0534412	0.0777024	0.0397801	0.0566835	0.0462822	0.0620532	0.287792	0.28876	0.39741	0.591654	0.534697	0.373265	0.652831	0.562696	0.58376	0.347301	1	1	1	1	1	1	1	1	1	1	0.0946919	0.0840386	0.0595353	0.0657056	0.130508	0.0958152	0.0974992	0.0808637	0.0569749	0.08506	0.106692	0.0531623	0.0588224	0.0797463
Bacteroides	0.099686	0.0273726	0.835621	1	10	0.0378811	0.035325	0.0381206	0.0121379	0.024127	0.0237398	0.00449536	0.0290124	0.0467912	0.0220955	0.677433	0.416506	0.367893	0.49125	2.65349	0.406728	0.936116	1.02371	0.624792	0.758296	1	1	1	1	1	1	1	1	1	1	0.0248361	0.0855971	0.0182112	0.0477685	0.0203723	0.0305015	0.0378376	0.0338747	0.0496152	0.0304902	0.0311128	0.018139	0.0182883	0.0284565
Ruminococcus	0.0897214	0.0246364	0.552367	1	10	0.023401	0.0268263	0.0139201	0.0262415	0.0109203	0.0412582	0.031077	0.0331319	0.0287292	0.0108586	0.788617	0.571543	0.276687	0.613027	0.570377	0.503278	0.596869	0.578891	0.422327	0.60205	1	1	1	1	1	1	1	1	1	1	0.0595238	0.0147707	0.0102375	0.0256745	0.0131991	0.0170004	0.0418365	0.0245734	0.0101598	0.0601189	0.0139042	0.0482286	0.0109994	0.0188691
Roseburia	0.0538514	0.014787	0.682779	1	10	0.00943505	0.0256005	0.00964581	0.0115948	0.0205913	0.0181048	0.0157625	0.0132338	0.0181528	0.00574815	0.598693	0.493395	0.45193	0.617335	0.760751	0.538972	0.701459	0.821517	1.03695	0.806787	1	1	1	1	1	1	1	1	1	1	0.00904542	0.00381849	0.0183126	0.00294214	0.011642	0.0108496	0.0141327	0.0189266	0.0354767	0.0459837	0.0172802	0.0222182	0.013149	0.0125665
Eubacterium	0.0347685	0.00954702	1.11012	1	10	0.0213546	0.00764498	0.0081053	0.00430363	0.00430237	0.0134426	0.00420521	0.00787434	0.00957217	0.014665	1.28047	0.878064	1.70315	0.819817	1.34924	1.1143	1.4161	1.09418	0.733528	0.712354	1	1	1	1	1	1	1	1	1	1	0.00997883	0.00690468	0.00505949	0.0105869	0.0762609	0.019337	0.00404149	0.00360501	0.00448044	0.0151694	0.00902648	0.0282935	0.00333812	0.0063987
Clostridium	0.0344681	0.00946453	0.564635	1	10	0.0095474	0.00813908	0.00759975	0.00658028	0.0048485	0.0161994	0.0147592	0.0116443	0.0112732	0.00405429	0.198403	0.315335	0.476031	0.736858	0.938717	0.500251	0.96005	0.639598	0.71632	0.164785	1	1	1	1	1	1	1	1	1	1	0.00899211	0.0122871	0.0107199	0.00861474	0.00990732	0.00676317	0.0078749	0.00721544	0.00764581	0.00707331	0.00838248	0.00407658	0.00542801	0.0131606
Bifidobacterium	0.0216551	0.00594623	0.739539	1	10	0.00392689	0.00100926	0.00310278	0.00582283	0.0151248	0.00589979	0.00907055	0.00611279	0.0010234	0.00836923	0.607385	0.59049	0.767165	0.691086	0.766422	0.860986	0.688349	0.946186	0.34324	1.13408	1	1	1	1	1	1	1	1	1	1	0.0028959	0.00461413	0.0042865	0.00118153	0.00807709	0.00250616	0.00125422	0.0023994	0.00110404	0.00136418	0.000752651	0.000928153	0.00218846	0.00112651
Alistipes	0.0204193	0.00560689	0.6689	1	10	0.00520116	0.0116162	0.00654653	0.0019299	0.00237085	0.00499026	0.00201658	0.00614025	0.0123009	0.00295625	0.197003	0.310229	1.48418	0.859749	0.870994	0.354508	0.870961	0.512278	0.583353	0.645749	1	1	1	1	1	1	1	1	1	1	0.0035335	0.00587533	0.00450006	0.00522777	0.00629063	0.0057797	0.0197454	0.00825207	0.0107183	0.00950029	0.00933199	0.0100753	0.00486106	0.0133002
Oscillibacter	0.0158264	0.00434574	0.680488	1	10	0.00686665	0.00574891	0.00336708	0.00318045	0.004776	0.00480549	0.00121935	0.00487815	0.00447051	0.00414477	0.49415	0.529473	0.650881	0.730766	1.43731	0.392939	0.697546	0.617883	0.556168	0.697764	1	1	1	1	1	1	1	1	1	1	0.00450794	0.00471834	0.0024083	0.0097996	0.00928517	0.0104806	0.00802196	0.00405992	0.00261137	0.00746429	0.00567535	0.00497294	0.00715424	0.0125891
Phocaeicola	0.0141804	0.00389377	0.904906	1	10	0.0076658	0.002314	0.00503492	0.0010565	0.00206184	0.0075964	0.000988759	0.0063816	0.0038805	0.0019574	0.832711	0.547976	1.1467	1.58877	1.69867	0.522776	0.48301	0.816272	0.91639	0.495793	1	1	1	1	1	1	1	1	1	1	0.00851516	0.00538411	0.00349135	0.00510742	0.0033667	0.02013	0.00116829	0.00306537	0.00164108	0.00123293	0.00206962	0.00219802	0.00151321	0.00301766
Megamonas	0.0124351	0.00341452	1.77332	0.6	6	0	0.00662021	0.0182267	0	0.000772299	0.00264752	0	0.00142422	0	0.00445419		1.28544	1.32366		3.03431	2.36427		1.56801		1.06422	0	1	1	0	1	1	0	1	0	1							0.00291622	0.00755072	0.00454521	0.00396792	0.00384263	0.00485576	0.00726608	0.00278198
Dialister	0.0114362	0.00314025	1.06298	1	10	0.00647706	0.000326643	0.000433984	0.00245424	0.00456415	0.00594391	0.00109587	0.00931153	0.000525849	0.000269283	1.12759	1.64453	0.933507	1.0636	1.30212	0.619658	0.796492	0.893996	1.02055	1.22779	1	1	1	1	1	1	1	1	1	1	0.00160634	0.000862412	0.0207827	0.00406988	0.00568789	0.00585316	0.000248207	0.000230433	0.000266552	7.12606e-05	0.000111436	0.000130572	0.000160408	0.000184031
Subdoligranulum	0.0109047	0.00299429	0.763919	1	10	0.00233928	0.00170712	0.00344864	0.00276387	0.00531077	0.00194475	0.00130152	0.00410302	0.00438404	0.00263988	0.529931	0.608925	0.766175	0.859551	0.894425	0.691967	0.913859	0.999384	0.492573	0.882403	1	1	1	1	1	1	1	1	1	1	0.00417353	0.00236688	0.000537311	0.00184845	0.00316208	0.00194745	0.00187011	0.000535194	0.0008221	0.00264815	0.00247813	0.00121976	0.000822933	0.00381065
Collinsella	0.0103401	0.00283926	0.631753	1	10	0.000732236	0.00172349	0.00118432	0.00367354	0.00248394	0.00192484	0.0115812	0.00175578	0.000255083	0.0030782	0.686348	0.469137	0.650675	0.658604	0.628322	0.715805	0.82765	0.852625	0.443918	0.384441	1	1	1	1	1	1	1	1	1	1	0.00154022	0.000856368	0.000171138	0.000305552	0.000979386	0.000540755	0.00294363	0.00178819	0.00140998	0.00255235	0.000696721	0.000579409	0.00272768	0.00109692
Sutterella	0.00926544	0.00254418	1.1654	1	10	0.00174775	0.00211935	0.00141431	0.000924355	0.0103995	0.0025425	0.000261075	0.00243662	0.00298409	0.000612231	0.714735	0.552418	0.646097	0.937007	3.66076	0.527957	1.59915	1.22148	0.578625	1.21574	1	1	1	1	1	1	1	1	1	1	0.0010816	0.00355394	0.000731631	0.0022584	0.00257098	0.000289947	0.00100246	0.002884	0.00133492	0.00114025	0.00157288	0.00102595	0.00393128	0.00148328
Lachnospira	0.00833364	0.00228832	0.776585	1	10	0.00170595	0.00227056	0.000821359	0.00302012	0.00365004	0.00187026	0.00283436	0.00392714	0.000808676	0.0019747	0.396014	0.740984	0.593397	0.583488	0.554006	1.12622	0.977572	0.922715	0.99189	0.879559	1	1	1	1	1	1	1	1	1	1	0.00217305	0.00170232	0.000576446	0.00256842	0.0014961	0.00171936	0.00166068	0.00138271	0.00098752	0.0052874	0.00373829	0.00074913	0.0013477	0.00293378
Phascolarctobacterium	0.00831111	0.00228213	0.9257	1	10	0.00207205	0.00213754	0.00329264	0.00129976	0.00168262	0.00244239	0.000503488	0.000885044	0.00745151	0.00105426	1.26989	0.787393	0.434506	0.886863	1.67644	0.861371	0.626218	1.29785	0.707994	0.708461	1	1	1	1	1	1	1	1	1	1	0.00655102	0.00407389	0.000635844	0.000364982	0.00044439	0.000362181	0.00202293	0.00513697	0.00149086	0.00107484	0.0013903	0.00107985	0.00458314	0.000839216
Blautia	0.00801223	0.00220006	0.644274	1	10	0.00169073	0.00166141	0.00134028	0.00242013	0.00274886	0.000857129	0.00523779	0.00137651	0.00275558	0.0019122	0.504494	0.44708	0.436811	0.401708	0.604647	0.577703	0.729957	1.12544	1.12949	0.485416	1	1	1	1	1	1	1	1	1	1	0.00111892	0.00284513	0.0026465	0.00103251	0.000901319	0.00160002	0.001635	0.00330559	0.00295695	0.00150503	0.00103906	0.000911926	0.000825905	0.00227173
Parabacteroides	0.00710513	0.00195098	0.745688	0.994737	10	0.00341428	0.001115	0.00086517	0.00104427	0.000405562	0.00432089	0.00149647	0.00308877	0.00307896	0.000680479	0.468565	0.543219	1.10236	0.999284	0.847691	0.80444	0.958248	0.827851	0.474054	0.43117	1	1	1	1	0.947368	1	1	1	1	1	0.00260514	0.004268	0.00111527	0.00312742	0.00587164	0.00349818	0.00126623	0.00186677	0.00059461	0.00251659	0.000779797	0.000425951	0.00104617	0.000920528
Coprococcus	0.00623351	0.00171165	0.77988	1	10	0.00127268	0.000690889	0.00106247	0.0020458	0.00334637	0.00114186	0.00229924	0.00120133	0.00182543	0.0022304	0.941959	1.16677	0.478401	1.11691	0.815351	0.663231	0.893658	0.575232	0.527432	0.61987	1	1	1	1	1	1	1	1	1	1	0.00101742	0.000331836	0.000220385	0.000963226	0.00348997	0.00161328	0.000542213	0.000348359	0.000361328	0.00357468	0.000259713	0.000217111	0.000745935	0.000851019
Fusobacterium	0.00522561	0.00143489	0.909459	0.885	9	0	0.00076801	0.00904496	0.000377801	0.000408516	2.07096e-05	2.4427e-05	4.18883e-05	0.00160999	0.00205259		2.23963	0.682207	0.266394	0.327507	0.961595	0.568627	0.847744	1.41477	0.876658	0	1	1	1	1	0.85	1	1	1	1							0.000526249	0.00057121	0.000232199	0.000341702	0.000345831	0.000203741	0.000224549	0.000200125
Evtepia	0.0051158	0.00140474	0.693297	1	10	0.00197125	0.000514473	0.00108745	0.00199421	0.00270407	0.00101437	0.00266897	0.000601289	0.000390712	0.00110058	0.57461	0.430521	0.626211	0.880774	0.605279	0.412316	0.606307	1.53694	0.787921	0.472084	1	1	1	1	1	1	1	1	1	1	0.00110124	0.00149931	0.00251034	0.00367547	0.000562921	0.00247824	0.000300236	0.000647648	0.000249246	0.000502	0.000838925	0.000796536	0.000555036	0.000910528
Streptococcus	0.00408718	0.00112229	0.78015	1	10	0.000332982	0.000592991	0.001104	0.000171755	0.000872015	0.000148314	0.0065002	0.000562234	0.000804846	0.000133552	1.28405	0.39147	0.611223	1.33304	0.556012	0.820627	0.8163	0.576193	0.993466	0.419119	1	1	1	1	1	1	1	1	1	1	6.81807e-05	0.000142182	0.000345167	0.000183175	7.77835e-05	0.0011814	0.000389853	0.000339536	0.000557682	0.000419639	0.000786591	0.000962658	0.000364457	0.000932861
Dorea	0.00398744	0.0010949	0.631621	1	10	0.000425998	0.000421088	0.00289182	0.000931106	0.00109201	0.000385944	0.00246443	0.00121025	0.000166477	0.000959915	0.399905	0.56261	0.843575	0.559303	0.748223	0.514143	0.38939	1.00845	0.967402	0.323212	1	1	1	1	1	1	1	1	1	1	0.000399483	0.000610214	0.000206697	0.000610006	0.000262256	0.000467331	0.00112503	0.000427539	0.000341936	0.000372275	0.000255022	0.000144032	0.00048677	0.000697572
Romboutsia	0.003317	0.000910809	1.05957	0.870588	9	3.99511e-05	0.000208124	0.0007539	9.39399e-05	0.000584215	0.00101567	0.00393516	0.00195937	0.000517758	0	1.02174	1.06794	0.616797	1.60752	0.94011	1.1513	1.06266	0.935527	1.13257		1	1	1	0.705882	1	1	1	1	1	0	0.00010428	1.04857e-05	6.17969e-06	7.70214e-05	2.72677e-05	1.44726e-05	0.000210206	0.000230697	0.000132248	8.08605e-05	0.000128592	5.46649e-05	5.27494e-05	4.71471e-05
Akkermansia	0.00289376	0.000794593	1.40478	0.859948	10	6.59354e-05	0.00010759	2.79354e-05	3.16551e-05	2.93863e-05	0.00017907	0.000806042	1.41434e-05	0.00666096	2.32101e-05	1.42446	0.850956	1.26723	1.78475	2.21806	1.12778	1.54843	1.13502	1.33943	1.35165	1	1	0.85	0.411765	0.421053	1	1	0.916667	1	1	4.94482e-05	1.20665e-05	0.000254188	4.29886e-05	3.36284e-05	3.29331e-06	0.000135511	5.62745e-05	0.000345927	0.000198269	2.50418e-05	2.76361e-05	8.49459e-05	8.53642e-05
Haemophilus	0.00265193	0.000728187	1.59233	0.711732	9	0.00676483	1.06273e-06	9.50952e-05	0	4.16028e-06	0.000170997	4.11981e-05	1.18578e-05	0.00019	2.66893e-06	0.482859	1.01617	1.1795		3.47291	1.6456	1.63368	2.00787	1.55848	1.33388	1	0.8125	1	0	0.263158	1	0.625	0.583333	1	0.833333	0.0127213	0.0064851	0.0079582	0.00472358	0.00487059	0.0038302	2.13755e-07	1.31306e-06		2.39724e-06	4.99253e-07	8.25222e-07	9.09304e-07	2.83e-06
Oribacterium	0.00245745	0.000674785	1.01393	0.847237	10	4.52404e-05	0.000149685	8.80153e-05	0.00580764	0.000410171	2.3699e-05	1.37966e-05	1.02474e-05	1.65667e-05	0.000182793	0.712864	0.58916	1.08849	0.914573	0.929816	1.15318	2.15598	1.14854	0.896994	0.549665	1	1	1	1	0.947368	0.75	0.375	0.5	0.9	1	9.72431e-06	9.19479e-05	1.47789e-05	5.23092e-05	7.01176e-05	3.25648e-05	0.000101577	9.99557e-05	0.00015409	9.04893e-05	0.00023954	3.36974e-06	9.31036e-05	8.03708e-05
Methanobrevibacter	0.00215155	0.000590791	1.32923	0.752083	8	5.938e-05	1.18335e-05	0.00016145	0.0015578	0	0.000417763	0.000101776	0.00117451	0.00242339	0	1.82613	1.7394	0.733751	1.99357		0.99294	1.49591	1.16453	0.687613		0.833333	0.6875	1	1	0	1	1	1	1	0	0.000279695	2.28899e-05	5.46878e-06	2.33781e-05		2.4848e-05	2.94167e-06				4.44227e-06	2.41673e-05	3.02327e-06
Bilophila	0.00211867	0.000581761	0.839399	0.972446	10	0.00159054	0.000614209	0.000563224	8.17416e-05	0.000124953	0.000537623	0.000205448	0.00114211	0.000817679	0.000140087	0.672549	0.662204	0.867187	1.13202	0.887671	0.67948	0.990109	0.984271	0.531583	0.98692	1	1	1	0.882353	0.842105	1	1	1	1	1	0.000446919	0.00110807	0.00322793	0.00250584	0.000786145	0.00146832	0.000306688	0.000567128	0.000243089	0.000314105	0.000284181	0.000230058	0.000657506	0.000514827
Megasphaera	0.0018613	0.000511091	1.64011	0.87	10	4.8756e-05	0.000666408	0.000586784	0.000305872	0.000590514	7.35419e-05	6.95209e-06	0.00183277	0.000993585	5.72512e-06	0.579752	0.845229	1.3545	2.29215	2.32095	2.86943	2.15938	1.55291	0.965432	1.46137	1	1	1	1	1	0.95	0.25	1	1	0.5	5.4753e-05	2.59777e-05	9.53388e-05	5.78807e-05	1.46421e-05	4.39437e-05	0.00082948	0.00248953	0.000335587	0.000373102	0.000518897	0.000611896	0.00141644	0.000526015
Butyrivibrio	0.00181067	0.000497187	1.43274	0.929512	10	0.000185963	0.000141569	2.27852e-05	0.000123813	2.47374e-05	0.000612764	7.20083e-05	0.000133423	1.65229e-05	0.00363829	1.15088	0.69975	1.09432	2.18252	1.60717	2.32256	0.929169	1.18626	1.57595	1.5788	1	1	0.9	0.941176	0.578947	1	0.875	1	1	1	0.000619044	0.00013902	0.000126591	6.87825e-05	7.64164e-05	8.59244e-05	6.28251e-05	0.000206546	7.83296e-05	0.000128879	0.000115872	0.000144222	7.88453e-05	7.04875e-05
Paraprevotella	0.00178367	0.000489773	1.31088	0.840712	10	0.00036407	0.000309653	0.000995674	2.94017e-06	2.45627e-05	0.00110392	3.59501e-05	0.000983778	0.000355208	0.00072197	1.08672	0.428956	2.33701	3.10081	1.54555	0.871961	1.59422	1.15748	0.482037	0.504104	1	1	1	0.117647	0.789474	1	0.5	1	1	1	0.000672811	0.000108178	0.000133719	0.00103303	0.00013434	0.000102336	0.000272922	0.000138303	0.000258462	0.000198045	0.000251354	0.000235568	0.000334797	0.000258837
Actinomyces	0.00163757	0.000449658	0.623573	0.1	1	0	0	0	0.00449658	0	0	0	0	0	0				0.623573							0	0	0	1	0	0	0	0	0	0
Parasutterella	0.0016098	0.000442032	1.14158	0.978947	10	0.000151428	0.000348026	0.000308056	0.00109831	0.000729899	0.000214653	0.000134389	0.000686567	0.00010739	0.000641602	1.31826	0.579733	0.555852	0.292736	1.01083	1.97279	0.89718	2.55923	1.36568	0.863528	1	1	1	1	0.789474	1	1	1	1	1	1.66914e-05	8.52591e-05	0.000519465	7.74177e-06	3.88636e-05	0.000240547	0.000321697	0.000195084	0.000294361	0.000251238	0.000733924	0.000409694	0.000214786	0.000313411
Flavonifractor	0.00145838	0.000400453	1.13595	0.934474	10	0.000682594	0.000395795	3.69938e-05	0.000111602	0.000125228	0.00126439	0.000156368	0.000797096	0.000429406	5.05496e-06	0.623046	0.448134	0.87401	1.44256	2.20124	1.53972	1.33719	0.876509	0.590503	1.42664	1	1	0.95	1	0.894737	1	1	1	1	0.5	0.000203622	0.00114282	0.00119346	0.000529793	0.000759123	0.000266743	0.000501989	0.000680756	0.000278998	0.000134942	0.000340666	0.000366235	0.000339131	0.000410317
Desulfovibrio	0.00142457	0.000391171	1.17436	0.969853	10	0.000745688	0.000566012	0.000123791	0.000100042	0.000474894	0.000365283	0.000131506	0.000172454	0.00101038	0.00022165	1.36585	0.635457	1.39503	0.837675	2.56199	0.834708	1.11544	1.36833	0.781862	0.847279	1	1	1	0.823529	1	1	0.875	1	1	1	0.000719087	0.00278463	0.000331181	0.00027127	0.000164334	0.00020363	0.000936481	0.000281295	0.000226277	0.000640038	0.000823618	0.00041917	0.000308866	0.000419938
Tyzzerella	0.0013499	0.000370665	1.32079	0.855779	10	0.00107043	0.000148595	0.000744773	0.000187918	0.000164452	0.000667509	0.000172081	1.23017e-05	0.000520912	1.76793e-05	0.916012	0.892828	0.502504	1.54903	1.16436	1.40785	1.7393	2.11886	1.0864	1.83077	1	1	1	0.882353	0.842105	1	1	0.333333	1	0.5	0.00055043	0.000116566	0.000255741	0.00154681	0.00123683	0.0027162	4.24463e-05	0.000189635	7.95027e-05	4.74354e-05	3.67726e-05	0.000294282	0.000566193	0.000120656
Mediterraneibacter	0.00131307	0.000360552	0.808263	0.952632	10	7.88087e-05	0.00071723	0.000229234	0.000224786	6.68127e-05	0.000888179	0.000305457	0.0003722	0.000586674	0.00013614	0.332754	0.577376	1.14432	0.890107	1.95797	0.660147	0.437694	0.636343	0.589032	0.85689	1	1	1	1	0.526316	1	1	1	1	1	6.29435e-05	0.00010725	3.90829e-05	9.94011e-05	9.53943e-05	6.878e-05	0.000233096	0.000574368	0.000533088	0.000632577	0.00151642	0.00057188	0.000324164	0.000983883
Acidaminococcus	0.00127538	0.000350204	1.79192	0.902121	10	0.000372597	0.000554661	8.85201e-05	3.61141e-06	0.000388419	0.000711028	0.000365329	0.000656083	0.00035664	5.15285e-06	2.08116	1.25313	0.99335	2.98549	2.70988	2.68921	1.3407	1.8492	1.32456	0.692517	1	1	0.95	0.176471	0.894737	1	1	1	1	1	4.74599e-05	2.9866e-05	0.00195316	0.000138709	3.53851e-05	3.09962e-05	0.000276418	0.0026995	0.000265417	0.000254861	0.000277346	0.000156779	0.000697903	0.000158767
Mitsuokella	0.00126101	0.000346257	1.50716	0.71875	9	2.55298e-06	5.73615e-06	1.07011e-05	0.000161283	0	7.03485e-05	1.10004e-05	0.003135	2.42775e-05	4.16726e-05	1.90975	1.39356	0.974508	2.69936		1.13957	1.14479	1.70969	1.47455	1.11865	0.666667	0.5625	0.75	1	0	0.95	0.625	1	0.8	0.833333	5.40754e-07	1.24232e-05	1.7071e-06	6.46809e-07				1.76124e-05	2.45416e-05	1.71517e-06	1.58422e-05	9.18237e-06		1.9098e-06
Lawsonibacter	0.00106114	0.000291376	1.00692	0.921398	10	0.000816792	0.000217794	7.90511e-06	0.00011897	2.95995e-05	0.000554092	6.49099e-05	0.00094996	0.000142935	1.08059e-05	0.509945	0.366078	1.69309	0.744563	1.87009	1.23364	1.04383	0.963715	0.519274	1.125	1	1	0.65	0.941176	0.789474	1	1	1	1	0.833333	0.000895805	0.00151018	0.00054693	0.0009895	0.000321392	0.00063695	0.00020767	0.000211816	0.000322876	0.000222714	0.000259169	0.000112466	0.000141453	0.000181769
Catenibacterium	0.00104228	0.000286199	1.46272	0.687632	8	0.00203476	9.68577e-05	2.42598e-05	0.000462749	2.93231e-05	0	0	1.97964e-05	0.000168274	2.59642e-05	0.906278	1.63279	1.22764	1.0209	3.76965			1.58762	0.645406	0.911447	1	1	0.85	1	0.526316	0	0	0.666667	1	0.833333	0.00510508	0.00342687	0.000505893	0.000575298	0.00109265	0.0015028	1.40975e-05	2.28333e-05	4.20247e-05	0.00014268	4.66292e-05	5.17041e-05	0.000676045	5.35688e-05
Butyricicoccus	0.00102265	0.000280807	0.849618	0.968421	10	0.000506824	0.00011625	0.000127514	0.000266686	3.60363e-05	0.00028047	0.000271596	0.000320676	0.000645168	0.000236851	0.665453	0.645076	0.634512	1.09992	1.31122	0.92242	0.618297	0.888215	1.22025	0.490812	1	1	1	1	0.684211	1	1	1	1	1	0.000494331	0.00110073	0.000105974	0.000412097	0.000318078	0.000609735	0.000130799	2.04371e-05	9.5532e-06	8.11222e-05	0.000117043	0.000138891	0.000141363	0.000196226
Eisenbergiella	0.00071822	0.000197215	1.17255	0.62902	8	3.58932e-05	0.000314411	4.23286e-06	0.000115179	0.00143936	0	4.44994e-05	0	1.22134e-05	6.35173e-06	0.415493	0.432101	2.80159	0.777565	0.406142		1.04794		1.28414	2.21541	1	1	0.35	0.823529	1	0	0.75	0	0.7	0.666667	3.59538e-05	3.41495e-05	1.99549e-05	5.01754e-05	5.5527e-05	1.95989e-05	0.000155758	0.000178162	0.000366921	0.000553104	0.000533935	0.000406992	0.000272722	0.000485841
Mogibacterium	0.000716385	0.000196711	1.26479	0.442807	6	4.98644e-06	0.000835588	0	0	0.000582298	1.30682e-05	0	6.89374e-05	0	0.00046223	1.66801	0.477694			0.716815	3.40585		0.643638		0.676754	0.333333	1	0	0	0.894737	0.2	0	1	0	1		1.00848e-05	1.98338e-05				0.00110209	0.000329477	0.000582766	0.000715645	0.00097484	0.000277397	0.000435025	0.000817064
Absicoccus	0.000654206	0.000179637	1.57259	0.298284	5	0	0	1.56348e-05	0.000428677	0.00134889	0	8.67181e-07	2.30671e-06	0	0			3.1794	0.578361	0.473618		2.82843	0.803134			0	0	0.25	0.941176	1	0	0.125	0.666667	0	0
Lentilactobacillus	0.000616062	0.000169163	1.18411	0.5725	7	0	0.00028089	5.00829e-05	0.000477624	0.000670712	0	0.000190242	2.13792e-05	7.01817e-07	0		1.25416	1.70382	0.43384	0.686014		0.682536	1.17554	2.35284		0	1	0.65	1	1	0	0.875	1	0.2	0							0.000108958	5.42654e-05	0.000234551	8.34767e-05	0.000174239	0.000119222	9.62237e-05	0.000392703
Anaerostipes	0.000610814	0.000167722	1.18685	0.965588	10	0.000111646	0.000144921	8.51863e-05	4.95091e-05	0.00067773	4.8968e-05	0.000199532	0.000112961	0.000111144	0.000135625	0.661409	1.23014	0.67163	2.39654	0.8007	2.47062	0.866734	0.746925	1.26904	0.75476	1	1	1	0.705882	1	0.95	1	1	1	1	4.21745e-05	6.62233e-05	0.00019754	8.26133e-05	6.83084e-05	0.000213018	5.98008e-05	0.000117889	6.60634e-05	0.000209126	9.96989e-05	8.15488e-05	3.69834e-05	0.000712557
Succinatimonas	0.000604804	0.000166072	2.89677	0.250833	5	0	7.23136e-06	8.02778e-07	0	0	0.0002443	0	3.35122e-06	0.00140503	0		1.64791	4.47214			2.83094		3.4641	2.06876		0	0.375	0.05	0	0	1	0	0.0833333	1	0									4.59872e-06		5.0946e-06
Anaerofilum	0.000595696	0.000163571	0.878588	0.516618	6	0	0	8.16239e-05	0.000944332	0.000467344	2.45511e-05	3.83586e-05	0	0	7.94996e-05			1.13552	0.466583	0.418113	1.55345	1.12032			0.577554	0	0	0.7	0.941176	1	0.65	0.875	0	0	1
Odoribacter	0.000550444	0.000151145	1.28322	0.705882	8	0.000601344	0.000301679	5.94742e-05	1.16828e-06	0	0.000146583	0	0.000128786	7.69162e-05	0.000195503	1.05152	0.690618	1.3414	4.12311		1.00555		0.833423	0.689308	0.530861	1	1	1	0.0588235	0	1	0	1	1	1	0.000186474	0.000109403	0.00178759	0.000787604	0.000500262	0.000236729	0.0002294	0.000165043	0.000175829	0.000442324	0.000281693	0.000152628	0.000242438	0.000580271
Anaerotruncus	0.000518305	0.00014232	0.947895	0.946667	10	0.000247806	0.000384257	2.20295e-05	0.00012869	0.000179515	3.13421e-05	0.000290067	3.27246e-05	7.73941e-05	2.93797e-05	1.14303	1.54238	1.18724	0.765025	0.615124	1.14639	0.673698	0.767723	1.02996	0.608368	1	1	0.65	1	1	0.9	1	0.916667	1	1	4.17081e-05	5.62273e-05	0.000158451	2.37548e-05	0.000677407	0.000529286	0.000197939	0.0001671	0.000190928	0.000193065	0.000430151	0.000210976	0.000275369	0.00257609
Lachnoclostridium	0.000513915	0.000141115	1.04155	0.955	10	0.000111797	2.56556e-05	8.10124e-05	0.000182515	0.000508139	2.75945e-05	0.000237025	1.57581e-05	2.64183e-05	0.000195236	0.572736	1.35988	0.9967	1.85245	0.68321	1.24184	1.09545	1.35208	0.560599	0.700516	1	1	1	1	1	0.8	1	0.75	1	1	4.89222e-05	0.000230354	6.23003e-05	0.000110004	0.000113293	0.000105907	1.29551e-05	2.02163e-05	7.04655e-05	2.02105e-05	3.3681e-05	0.000141535	5.20709e-06	1.45132e-05
Enterocloster	0.000455427	0.000125055	1.58573	0.790328	10	0.000119846	1.38351e-05	1.09035e-05	7.11654e-06	5.32567e-05	0.00013121	0.000220757	0.000182378	0.000483362	2.78829e-05	0.387347	1.41993	1.5293	2.69602	1.2942	1.33669	2.2201	1.3979	2.26897	1.30687	1	0.875	0.65	0.235294	0.526316	0.95	1	1	1	0.666667	0.000161831	0.000181198	0.000129316	6.02729e-05	8.34116e-05	0.000103048	5.95708e-06	2.42217e-05	5.2516e-06	7.24007e-06	3.51342e-06	7.43235e-05		8.16544e-06
Eggerthella	0.000448073	0.000123035	1.17945	0.743158	9	0.000130199	6.62171e-06	2.40126e-06	0.000478318	1.34458e-05	0	0.000441568	0.000104701	1.57311e-05	3.73663e-05	1.11516	1.47833	2.03071	1.36875	1.4075		0.782039	0.620957	0.755014	1.05658	1	0.5	0.3	1	0.631579	0	1	1	1	1	5.70314e-05	0.000362254	2.89825e-05	4.67356e-05	2.33916e-05	0.000262799		9.26085e-07			3.62016e-06		1.15532e-05	2.45175e-05
Gemmiger	0.000446313	0.000122552	1.02657	0.941925	10	0.00014364	0.000133865	0.000166689	0.000121905	9.202e-05	0.000166247	1.87369e-05	5.84702e-05	7.26999e-05	0.000251248	0.965789	1.0335	0.577978	0.997347	1.06979	0.937965	0.851301	1.41255	0.620686	1.79873	1	1	1	0.941176	0.894737	1	0.75	0.833333	1	1	0.000174217	0.000116026	1.78611e-05	0.000406158	6.97456e-05	7.78329e-05	0.000614067	2.73818e-05	4.04512e-05	0.000182355	0.000133977	0.000141724	0.000136383	6.6349e-05
Anaeroglobus	0.00042227	0.00011595	2.89454	0.22693	6	2.19049e-06	0	7.67433e-06	0	2.54562e-06	3.00826e-06	0	1.69063e-05	0.00112718	0	2.44949		2.6869		4.3589	3.33795		2.24865	2.28535		0.166667	0	0.35	0	0.0526316	0.2	0	0.5	1	0		1.31429e-05
Intestinibacter	0.000415116	0.000113986	1.82701	0.594057	9	2.74903e-06	3.05317e-05	1.77207e-05	0	0.000293464	6.00171e-06	0.000559703	2.37185e-05	0.000190925	1.50445e-05	1.17147	1.93114	1.49024		1.12456	1.98196	1.55213	2.71137	2.23816	2.2421	0.5	0.5625	0.75	0	0.894737	0.4	1	0.333333	1	0.5		6.84089e-06	6.2063e-06		3.44698e-06		4.33369e-05	1.04154e-05		0.000220339		4.49185e-05	1.06138e-05	2.00559e-05
Hungatella	0.000405524	0.000111352	1.46674	0.546535	8	0	0.000109413	1.87191e-05	0	0.00015804	3.1591e-05	0.000320596	1.07166e-05	3.72703e-06	0.000460718		0.907985	1.91578		1.94298	1.16903	1.04507	2.5605	1.55848	0.63411	0	0.875	0.75	0	0.473684	0.7	1	0.166667	0.5	1							0.000335813		2.77114e-05	0.000321277	7.53448e-05	7.58534e-05	0.000116241	0.000147538
Acetobacter	0.000383627	0.000105339	1.63242	0.611935	8	0.000164095	0.000646424	0	1.84446e-06	1.40316e-05	5.92113e-05	5.93109e-05	4.3979e-05	6.44964e-05	0	1.63348	1.40532		4.12311	2.16047	1.12865	0.85396	0.891496	0.862908		1	1	0	0.0588235	0.210526	0.85	1	1	1	0	0.000689437	4.44189e-05	3.72206e-05	5.5038e-07	0.000205081	7.85967e-06	1.79543e-05	0.00324479	2.31979e-05	0.0023257	0.0010338	0.000690203	6.54154e-06	0.000658846
Turicibacter	0.000359385	9.86828e-05	1.22766	0.752237	8	0	9.82154e-06	4.38028e-05	0.000167985	8.32485e-05	6.79038e-05	5.83608e-05	0.000321508	0.000234197	0		0.978262	1.09991	0.335682	1.56374	1.58523	1.78734	1.18386	1.28722		0	0.75	1	1	0.947368	0.95	0.875	1	1	0							4.43222e-07	1.40916e-05	6.04715e-06	3.07566e-06	2.54834e-05	1.24656e-05	6.42139e-06	1.79405e-05
Veillonella	0.000346686	9.51959e-05	1.4533	0.82568	10	2.00847e-05	6.99956e-06	0.000252639	4.76767e-05	2.34664e-06	2.62787e-05	0.000190796	4.44538e-05	0.000354174	6.50899e-06	0.33734	1.22675	1.13741	1.78281	4.3589	1.05125	0.645097	1.00634	1.47929	1.50779	1	0.6875	1	1	0.0526316	0.85	1	0.833333	1	0.833333	2.20971e-05	1.11729e-05	2.31436e-05	1.60371e-05	3.07075e-05	1.73504e-05			1.81684e-06	1.67805e-05		1.94151e-06	2.46527e-05	2.41806e-05
Marinobacterium	0.000338618	9.29804e-05	3.12797	0.08	1	0	0	0	0	0	0	0	0	0.000929804	0									3.12797		0	0	0	0	0	0	0	0	0.8	0
Solobacterium	0.000324883	8.92088e-05	1.08688	0.474639	6	0.00021976	0	3.99821e-06	0.000397333	0.000164932	0	0	1.03995e-05	0	9.56666e-05	0.690433		2.05442	0.768025	0.760504			1.55526		0.692618	1	0	0.25	0.882353	0.947368	0	0	0.666667	0	1	0.000443899	0.000153262	2.75324e-05	0.000345425	0.000216394	0.000132044
Anaerotignum	0.000323668	8.88754e-05	1.29297	0.712206	8	0.000280605	0	0.000195174	2.58494e-05	0	4.22308e-05	0.00013725	3.87031e-05	5.52769e-05	0.000113665	1.13951		0.890183	1.34832		1.71463	2.18826	1.43979	1.0151	0.607945	1	0	1	0.647059	0	0.85	0.875	0.75	1	1	9.26057e-05	0.00090607	7.55228e-05	0.000300364	8.23573e-05	0.000226713
Butyricimonas	0.000302716	8.31222e-05	1.03424	0.641754	8	0.000618281	6.53092e-05	9.40395e-05	0	1.93907e-05	1.63956e-06	0	1.84899e-05	5.84327e-06	8.22873e-06	0.457113	1.00509	1.07764		0.862183	2.18583		0.820381	1.08631	0.779403	1	1	1	0	0.684211	0.3	0	1	0.6	0.833333	0.00068306	0.00045082	0.00107288	0.000281967	0.000764186	0.00045677	1.42398e-06	0.000180586	3.92439e-05	2.57796e-05	0.000132513	1.26747e-05	1.08876e-05	3.0377e-05
Coprobacter	0.000284476	7.81136e-05	1.56717	0.497892	8	0.0001397	0.000382356	5.70947e-06	1.47017e-05	0	0	4.43327e-05	0.000179397	1.25573e-05	2.38289e-06	0.551831	0.673928	3.10574	1.44929			1.62732	1.21955	1.4602	2.44949	1	1	0.1	0.470588	0	0	0.625	0.916667	0.7	0.166667	0.00011169	0.000270606	6.31649e-05	0.000138125	7.42663e-05	0.000180346	0.000257365	0.000575523	0.000413024	0.000192219	0.000265095	0.000247094	7.11932e-05	0.000214375
Peptoniphilus	0.000261886	7.19108e-05	1.10282	0.827134	10	9.36307e-07	2.36831e-05	6.62253e-05	0.000260309	0.000273828	8.73916e-06	2.03028e-05	1.32119e-05	2.86617e-05	2.32113e-05	1.01644	0.626542	1.0954	0.872401	1.06902	1.2515	1.55877	0.984695	0.917593	1.63585	0.833333	0.875	0.85	0.823529	0.789474	0.6	0.75	0.75	1	1		1.39343e-06	2.6344e-06	7.29565e-07	4.77665e-07	3.82786e-07	4.35922e-05		9.39378e-06	2.71818e-05	4.13405e-05	4.34577e-05	2.80277e-05	1.70646e-05
Candidatus Borkfalkia	0.000253603	6.96363e-05	1.33619	0.4175	6	0.000512684	0	6.2719e-05	0	0	4.69937e-05	8.65863e-06	2.70954e-05	0	3.82117e-05	0.560653		0.933581			1.25008	2.82843	1.40182		1.04261	1	0	0.85	0	0	0.7	0.125	0.833333	0	0.666667	0.00069173	0.000270034	0.000521003	0.000932438	0.000131094	0.000529807
Anaerofustis	0.00023047	6.32842e-05	0.627959	0.665	7	0	2.43256e-05	9.54497e-05	0.000296103	0	0	0.000154319	3.37476e-05	1.81069e-05	1.07895e-05		0.490692	0.661067	0.498554			0.365959	0.695432	0.880417	0.80359	0	1	1	1	0	0	1	0.916667	0.9	0.833333							2.61479e-05	1.48867e-05	3.18429e-05	5.03516e-05	2.05217e-05	3.13661e-05	3.80766e-05	3.55812e-05
Emergencia	0.000227359	6.243e-05	1.25436	0.690417	8	6.94033e-05	2.22164e-05	1.04882e-06	0	0	9.59692e-05	0.000200465	2.71092e-05	9.112e-05	0.000116969	0.558328	1.23927	3.63102			0.815117	0.963946	0.740206	1.64218	0.44479	1	0.9375	0.1	0	0	0.95	1	0.916667	1	1	5.54332e-05	4.65394e-05	4.07651e-05	0.000145939	6.89077e-05	5.88353e-05	6.4202e-06		4.52316e-06	4.8307e-06	7.47243e-05	2.13769e-05	4.09603e-06	3.86453e-05
Bacillus	0.00021956	6.02885e-05	1.52147	0.582819	8	0	3.16459e-06	2.99327e-05	0.00012357	0	1.89069e-05	0.000241147	7.88988e-07	0.00011068	7.46951e-05		1.86321	1.30324	0.918322		1.31996	0.863835	3.4641	1.41027	1.02882	0	0.4375	0.9	0.882353	0	0.65	0.875	0.0833333	1	1							1.85146e-06			1.26877e-05			1.60026e-06	2.12056e-05
Azospirillum	0.000213958	5.87503e-05	1.40888	0.46875	6	0.000415904	1.23288e-05	0	0	0	7.4656e-06	0	3.64879e-06	9.23359e-05	5.58199e-05	1.19963	0.910348				1.39582		2.97007	1.19656	0.780836	1	0.9375	0	0	0	0.5	0	0.25	1	1	0.000136435	0.000228781	0.000251174	0.000284434	0.00142825	0.000166349	1.89591e-05	4.37928e-06	8.38927e-06	1.86627e-05	2.13894e-05		4.11018e-06	8.61411e-06
Pseudoflavonifractor	0.000204211	5.6074e-05	1.3812	0.789438	10	3.86378e-05	8.00855e-05	1.95178e-05	2.5533e-05	9.4487e-05	1.63017e-06	0.000220464	1.97595e-05	3.11798e-05	2.94457e-05	1.20795	0.5633	2.31868	1.75596	1.40856	3.46289	0.730486	0.812639	1.05293	0.498642	0.833333	1	0.55	0.588235	0.789474	0.3	1	0.833333	1	1	0.000122494	2.11453e-06		3.61458e-05	1.30937e-05	5.79781e-05	1.28611e-05	9.22735e-05	7.29196e-05	7.64689e-05	0.000136232	0.000166306	4.93101e-05	9.67766e-05
Polaromonas	0.00019692	5.40718e-05	1.32701	0.523509	7	0	0.000169787	1.88382e-05	0	1.45363e-05	2.33701e-05	0	4.03429e-05	2.72279e-05	0.000246615		0.664357	1.29669		2.05856	1.52422		0.858921	1.78765	1.09866	0	1	0.65	0	0.368421	0.7	0	0.916667	0.6	1							2.29497e-05	0.000124286	6.32683e-05	0.000402015	0.00012714	0.000333146	0.000164843	0.000122284
Holdemanella	0.000192857	5.29563e-05	1.40743	0.625613	8	2.26348e-05	2.26513e-05	8.75044e-05	1.70109e-05	0	3.80873e-05	0	8.34289e-06	5.05438e-05	0.000282788	0.837326	1.89683	1.18568	2.29739		1.62653		1.50509	0.957636	0.952944	0.833333	0.9375	1	0.235294	0	0.75	0	0.5	1	1	1.11948e-05	4.78918e-05		1.47975e-05	4.35078e-05	1.84167e-05	0.00017203	1.42707e-06	7.42903e-06	4.35366e-06	1.27126e-05	8.58231e-06	1.51688e-06	7.085e-07
Agathobaculum	0.00018387	5.04885e-05	1.30993	0.493333	6	9.55782e-05	7.13215e-06	0	0	0	6.65954e-06	0	4.2672e-05	0.000308989	4.38549e-05	0.807205	1.05944				2.15927		1.45408	1.42904	0.950552	1	0.75	0	0	0	0.35	0	0.833333	1	1	6.86234e-05	3.22429e-05	0.000249075	8.34767e-05	6.77921e-05	7.22588e-05	2.41361e-05	4.39114e-06	1.61878e-05			4.39247e-06		7.34597e-06
Treponema	0.000178931	4.91323e-05	1.17735	0.655735	9	1.90949e-06	8.58824e-05	3.91967e-05	8.27488e-05	0	5.84903e-05	3.71319e-06	0.00015871	2.89631e-06	5.77748e-05	2.44949	0.479414	0.854756	0.618724		1.40085	1.69411	1.04965	1.42835	0.620851	0.166667	1	0.85	0.882353	0	0.95	0.375	1	0.5	0.833333	1.14569e-05						9.24491e-05	2.08458e-05	5.89579e-05	7.22107e-05	0.000118976	0.000119287	6.39389e-05	9.72776e-05
Sodaliphilus	0.000174608	4.79452e-05	1.71548	0.582095	9	1.23221e-05	0.000142786	1.26703e-06	0.000208662	1.98403e-05	1.13194e-05	0	7.15392e-05	1.23709e-06	1.04799e-05	0.884496	0.655256	2.3966	0.714677	3.59267	2.51184		1.60123	1.98603	1.09656	1	1	0.2	0.882353	0.105263	0.5	0	1	0.3	0.833333	6.67697e-07	9.48138e-06	6.6064e-06	1.02529e-05	1.43827e-05	3.25418e-05	2.62838e-05	0.000179103	0.000233473	6.51428e-05	0.000308775	0.000288119	2.34335e-05	0.000187385
Alloprevotella	0.000167405	4.59674e-05	1.78901	0.471667	6	3.94009e-05	0	0.000311311	0	0	1.98955e-05	0	7.07635e-05	1.04728e-05	7.83007e-06	1.71468		1.44188			1.25378		1.62792	2.27137	2.42443	0.833333	0	1	0	0	0.75	0	1	0.8	0.333333	0.000173628	6.88827e-06	4.25048e-05	1.88144e-06		1.15037e-05
Succiniclasticum	0.000153391	4.21192e-05	2.32697	0.401242	8	0	3.04492e-06	1.27029e-05	4.11932e-05	1.98009e-05	1.3728e-05	0.000321308	3.90938e-06	0	5.50515e-06		4	1.38398	3.23709	2.59198	1.88154	2.14667	1.98082		1.39367	0	0.0625	0.65	0.411765	0.263158	0.75	0.875	0.333333	0	0.666667										4.87187e-05
Sellimonas	0.000152033	4.17464e-05	1.95688	0.220417	4	0	1.96532e-06	1.56018e-06	0	0	0	0.000405172	0	0	8.76631e-06		1.36834	3.25011				1.86644			1.34261	0	0.4375	0.1	0	0	0	1	0	0	0.666667													6.16516e-06	4.82103e-06
Monoglobus	0.000151617	4.16322e-05	1.1953	0.495	6	0	8.77922e-05	1.43477e-05	0	0	3.72805e-06	2.51115e-05	0	7.39286e-05	0.000211414		0.773701	2.4023			1.58456	1.10004		1.00123	0.309985	0	1	0.5	0	0	0.65	1	0	0.8	1							3.81601e-05	4.52779e-05	0.000234644	7.21942e-05	7.81065e-05	1.87315e-05	4.41119e-05	0.000191279
Ellagibacter	0.000150629	4.13609e-05	1.67091	0.367402	5	8.45785e-05	0	0	0.000142263	0	0.00014682	3.10342e-05	8.91394e-06	0	0	1.71851			0.933462		1.88591	1.89684	1.91981			1	0	0	0.882353	0	1	0.375	0.416667	0	0	5.56337e-05	0.000378622	7.19204e-06	4.10027e-05	7.17807e-06	1.78428e-05
Allisonella	0.000140906	3.86911e-05	1.17163	0.629737	8	3.70759e-05	4.09703e-06	7.80597e-06	0	0.000141213	5.58724e-05	0	0.000112806	1.83413e-05	9.69942e-06	1.04959	1.67243	2.31152		0.736766	0.890446		0.965985	1.26946	0.476843	0.833333	0.5	0.35	0	0.947368	0.95	0	0.916667	0.8	1	6.72523e-05	0.000100289	2.88415e-05		7.25475e-06	1.88175e-05	5.04442e-07		8.74067e-06		9.08441e-06		1.0772e-05
Aquabacterium	0.000134814	3.70184e-05	0.998982	0.1	1	0	0	0	0	0	0	0	0	0	0.000370184										0.998982	0	0	0	0	0	0	0	0	0	1
Anaeromassilibacillus	0.000129572	3.55788e-05	1.4621	0.699608	9	8.87307e-05	6.78336e-05	6.06234e-06	1.5277e-05	0	7.11013e-05	7.57803e-05	2.2553e-05	1.29172e-06	7.15835e-06	0.999822	0.810716	1.33072	1.42251		0.999772	1.42859	1.89637	2.01542	2.25493	1	1	0.45	0.529412	0	1	1	0.916667	0.6	0.5	3.59621e-05	6.54364e-05	0.000267659	3.94314e-05	5.34638e-05	7.0431e-05	5.87222e-05	9.40856e-05	5.32035e-05	5.19961e-05	5.4474e-05	0.000267411	4.06885e-05	6.09259e-05
Candidatus Amulumruptor	0.000117245	3.21942e-05	2.389	0.447193	7	4.0761e-05	1.91896e-05	3.31329e-06	0	5.92486e-06	1.46841e-05	0	0.000149648	8.84205e-05	0	0.768097	0.894172	1.91945		3.30955	4.47214		2.6274	2.73222		1	1	0.4	0	0.105263	0.05	0	0.916667	1	0	2.84282e-05	3.73076e-05	2.59147e-05	2.39937e-05	0.000103908	2.50139e-05	7.31286e-06	4.14727e-06	5.32221e-05	7.80056e-06	1.94227e-06	9.01715e-06	3.20873e-06	2.11704e-05
Amedibacillus	0.000116319	3.19397e-05	1.36688	0.431663	6	9.7086e-05	1.03531e-05	0	2.87447e-05	7.09944e-05	0	9.9785e-05	1.24339e-05	0	0	1.14282	1.39759		1.33042	1.19653		1.73311	1.4008			1	0.8125	0	0.705882	0.631579	0	0.5	0.666667	0	0	8.50457e-05	1.47489e-05	8.35384e-05	0.000316098	2.91577e-05	5.3927e-05	6.52378e-06	6.37016e-06	1.0096e-05	1.10561e-05	5.83575e-05	1.40932e-05	1.52327e-06	2.72478e-05
Symbiobacterium	0.000108279	2.9732e-05	1.74735	0.363824	5	7.46096e-05	0	3.43186e-05	3.53408e-05	0	1.02931e-05	0	0.000142758	0	0	1.42449		1.78317	1.75804		1.7161		2.05497			1	0	0.7	0.588235	0	0.35	0	1	0	0	9.46049e-05	1.52894e-05	1.72738e-05	0.000282243	2.02989e-05	1.79474e-05
Lactobacillus	0.000108241	2.97216e-05	1.59935	0.600219	9	8.72597e-06	2.46353e-05	6.8556e-06	0	4.95275e-06	0.000128076	1.39731e-05	4.69868e-05	2.09838e-05	4.20265e-05	0.972172	0.73664	1.81023		2.74425	1.42106	2.82843	1.83847	1.04345	0.99941	0.666667	1	0.35	0	0.210526	0.9	0.125	0.75	1	1	7.31887e-06	2.1964e-05	8.84296e-06	1.423e-05			2.53148e-05	1.42914e-06	3.24221e-05	1.06378e-05	1.5742e-05	5.9701e-05	4.78239e-05	2.27166e-05
Faecalicoccus	0.00010752	2.95237e-05	1.88122	0.347292	7	0	4.94302e-07	0	8.67127e-05	0.000184688	4.14837e-06	8.89887e-06	6.30188e-06	0	3.99335e-06		4		0.680347	0.783118	2.8132	2.20852	1.13399		1.54939	0	0.0625	0	0.882353	0.894737	0.3	0.25	0.583333	0	0.5								7.90883e-06
Terrisporobacter	0.000105129	2.8867e-05	2.04929	0.295921	5	0	0.000112683	7.30203e-05	0	6.81886e-05	0	3.31356e-05	1.64322e-06	0	0		0.553604	3.74693		1.60014		2.46057	1.88522			0	1	0.65	0	0.684211	0	0.375	0.25	0	0							0.000172157	5.36008e-05	4.15349e-05	0.000175926	0.000145842	0.000124127	0.000120685	0.000164474
Lactococcus	0.000103777	2.8496e-05	1.77047	0.41488	6	0.000120638	7.84939e-06	5.72722e-06	2.01677e-05	6.0855e-05	0	6.97223e-05	0	0	0	1.67897	1.97648	2.18899	1.00606	2.80251		0.969824				1	0.5625	0.25	0.882353	0.578947	0	0.875	0	0	0	5.27648e-05	6.25647e-05	1.69345e-05	0.000532629	3.35986e-05	2.53384e-05			1.59476e-05	1.11581e-05				2.06681e-07
Victivallis	9.8466e-05	2.70376e-05	1.52173	0.425236	7	0	2.88329e-06	7.71231e-07	0.000112828	4.96912e-05	0	3.77994e-05	2.48239e-05	0	4.15783e-05		1.79835	3.8024	0.51353	1.49079		0.922357	1.27663		0.848066	0	0.3125	0.15	0.941176	0.473684	0	0.625	0.75	0	1							1.05592e-05		1.1583e-05					3.83056e-06
Centipeda	9.76622e-05	2.68169e-05	1.42272	0.1	1	0	0	0	0	0.000268169	0	0	0	0	0					1.42272						0	0	0	0	1	0	0	0	0	0
Oxalobacter	9.00614e-05	2.47298e-05	1.96397	0.368333	6	1.58433e-05	5.66521e-06	0.000121305	0	0	8.92668e-07	0	2.92008e-06	0.000100671	0	1.26448	1.91528	2.06583			2.24716		1.85597	2.43509		0.833333	0.5	0.9	0	0	0.3	0	0.25	0.9	0		6.18928e-06	4.26526e-06	1.04945e-05	5.43748e-05	1.9736e-05			6.10488e-06	5.38588e-06			1.04999e-05
Corallococcus	8.96896e-05	2.46277e-05	1.13181	0.1	1	0	0	0.000246277	0	0	0	0	0	0	0			1.13181								0	0	1	0	0	0	0	0	0	0
Halomonas	8.59866e-05	2.36109e-05	0.806135	0.166667	2	0	0	0	0	0	0	0.000205426	0	0	3.06831e-05							0.591014			1.02126	0	0	0	0	0	0	1	0	0	0.666667
Frisingicoccus	8.47414e-05	2.3269e-05	1.62671	0.433289	6	1.50112e-05	3.58319e-05	1.46932e-05	0	3.30897e-05	0	0.0001243	9.76317e-06	0	0	0.521258	0.901234	1.13282		3.67984		1.77066	1.75442			1	1	0.8	0	0.157895	0	0.875	0.5	0	0	6.04066e-06	1.58558e-05	7.23239e-06	1.37116e-05	2.08977e-05	2.63292e-05	7.25518e-05	1.41987e-05	8.16786e-05	2.54783e-05	1.48691e-05	4.1411e-05	1.5667e-05	1.39314e-05
Porphyromonas	8.19079e-05	2.24909e-05	1.12007	0.5675	7	1.56534e-05	3.55508e-05	8.15503e-05	0	0	5.3641e-05	0	2.48284e-05	2.73099e-06	1.09542e-05	0.698913	0.866195	0.573049			1.36954		1.08949	2.72645	0.516818	1	0.875	1	0	0	0.65	0	0.75	0.4	1	7.04529e-06	3.04904e-05	1.49944e-05	1.05768e-05	3.61916e-06	2.71943e-05	4.47109e-05		2.12941e-05	1.56449e-05	4.81468e-05		3.059e-06	2.40524e-05
Aminipila	7.93334e-05	2.1784e-05	1.22068	0.18	2	0	0	0	0	0	0	0.000191864	0	2.59765e-05	0							0.948965		1.49239		0	0	0	0	0	0	1	0	0.8	0
Escherichia	7.85006e-05	2.15553e-05	2.17128	0.269167	5	2.84003e-06	5.0279e-06	9.55941e-05	0	0	1.92238e-06	0	0	0.000110169	0	2.44949	1.82236	1.93624			3.99251			0.655798		0.166667	0.375	1	0	0	0.15	0	0	1	0				1.70402e-05			2.46732e-05	3.02656e-06				4.65578e-06		2.8992e-05
Sulfitobacter	7.71967e-05	2.11973e-05	1.17938	0.569167	7	2.1105e-05	2.43041e-06	4.39077e-06	0	0	3.51789e-05	0	7.34813e-05	2.35912e-05	5.17953e-05	0.589454	2.00039	1.66919			1.56705		0.970132	0.708076	0.751352	1	0.375	0.5	0	0	0.9	0	0.916667	1	1	2.1456e-05	1.36657e-05	4.26136e-05	2.687e-05	7.94831e-06	1.40765e-05	1.8874e-05							5.3979e-06
Flavobacterium	7.60135e-05	2.08724e-05	2.63982	0.229583	4	0	2.53135e-05	0	0	0	3.79183e-05	0	5.77965e-06	0.000139712	0		1.29534				2.7242		3.4641	3.07563		0	0.8125	0	0	0	0.6	0	0.0833333	0.8	0							0.000101661		3.26524e-05	4.11829e-06	8.77137e-05	7.26308e-05		2.83418e-05
Enterobacter	7.56065e-05	2.07606e-05	1.38866	0.480417	6	1.23232e-05	4.10403e-06	0	0	0	6.95216e-05	0	2.09143e-05	1.51424e-05	8.56009e-05	2.36537	0.858952				2.13651		1.06395	1.09917	0.807985	0.833333	0.6875	0	0	0	0.75	0	0.833333	0.7	1		3.70216e-07	6.95599e-07	7.76125e-07	2.76836e-07	7.18207e-05	1.03705e-05	5.47253e-06	2.34445e-06	7.17514e-06	7.09597e-06		6.15151e-06	9.13168e-06
Slackia	7.11114e-05	1.95263e-05	1.63263	0.382232	6	3.87402e-06	0	7.34047e-08	6.24705e-05	9.71227e-05	0	1.27039e-05	0	0	1.90189e-05	0.620914		4.47214	0.55165	0.890209		1.59887			1.662	1	0	0.05	0.941176	0.789474	0	0.375	0	0	0.666667	8.06884e-06	3.95865e-06	4.89243e-06	1.83386e-06	2.886e-06	1.60436e-06
Candidatus Schmidhempelia	6.82256e-05	1.87339e-05	0.71951	0.184118	2	0	0	0	0.000128955	0	5.83839e-05	0	0	0	0				0.664401		0.774618					0	0	0	0.941176	0	0.9	0	0	0	0
Morganella	6.71742e-05	1.84452e-05	1.1591	0.356228	5	0	1.66731e-05	2.12547e-05	0	8.72555e-05	0	4.40995e-05	0	0	1.51695e-05		0.971818	1.5489		1.63697		0.658856			0.978968	0	1	0.4	0	0.578947	0	0.75	0	0	0.833333							1.4219e-05	4.11273e-06	8.32679e-06	1.01149e-05	1.15274e-05	1.49028e-05	7.15423e-06	7.30207e-05
Drancourtella	6.65905e-05	1.8285e-05	1.81028	0.417451	7	0	8.68082e-06	7.06563e-07	9.31125e-05	0	5.24409e-05	6.26957e-06	0	1.78174e-05	3.82175e-06		1.26259	4.47214	0.494743		2.37532	1.07329		1.42227	1.57163	0	0.625	0.05	0.941176	0	0.7	0.625	0	0.9	0.333333										3.1424e-06	1.57009e-05		6.20999e-06	1.51479e-05
Gordonibacter	6.10666e-05	1.67682e-05	1.53144	0.164342	3	0	0	0	0	3.54651e-06	8.00648e-07	0.000163334	0	0	0					1.56237	1.54029	1.49166				0	0	0	0	0.368421	0.4	0.875	0	0	0
Pyramidobacter	6.0288e-05	1.65544e-05	1.40737	0.1625	2	0	0	0	0	0	0	6.02467e-05	0	0	0.000105297							1.74493			1.0698	0	0	0	0	0	0	0.625	0	0	1
Limosilactobacillus	6.01143e-05	1.65067e-05	1.06291	0.15	2	0	0	0	0	0	0	0.000163316	0	1.75012e-06	0							0.619064		1.50677		0	0	0	0	0	0	1	0	0.5	0
Mucilaginibacter	5.97617e-05	1.64098e-05	2.72064	0.120417	3	0	0.000142606	0	0	0	5.83167e-06	0	1.56609e-05	0	0		1.33735				3.91252		2.91206			0	0.9375	0	0	0	0.1	0	0.166667	0	0							0.00055917		3.77841e-05	0.000598347	2.59492e-05	3.64085e-05	3.38827e-05	0.000121677
Helicobacter	5.9203e-05	1.62564e-05	1.69689	0.34985	6	0	0	0	7.27215e-06	7.11603e-06	1.19435e-05	0.000103417	2.87991e-05	0	4.01665e-06				2.57206	1.56644	1.84955	0.554096	1.42746		2.21177	0	0	0	0.294118	0.421053	0.7	1	0.75	0	0.333333
Succinivibrio	5.85358e-05	1.60732e-05	2.13987	0.31125	5	0	4.15303e-05	0	0	0	2.92832e-06	0	7.81607e-06	5.04237e-05	5.80339e-05		1.32705				4.47214		1.42267	2.03993	1.43758	0	0.8125	0	0	0	0.05	0	0.416667	1	0.833333									3.10649e-05	3.76446e-06	0.000215433	0.000102056	7.36249e-05	2.26869e-05
Christiangramia	5.64963e-05	1.55132e-05	2.05324	0.19	2	0	0	2.39587e-05	0	0	0	0	0	0.000131173	0			1.66004						2.44644		0	0	0.9	0	0	0	0	0	1	0
Agrilactobacillus	5.61095e-05	1.5407e-05	0.837158	0.272807	3	7.74929e-06	0	0	0	9.85229e-05	0	4.77977e-05	0	0	0	0.635883				1.21608		0.659512				0.833333	0	0	0	0.894737	0	1	0	0	0	9.70941e-06	5.98008e-06	1.50793e-05		8.4248e-06	7.30217e-06
Staphylococcus	5.56172e-05	1.52718e-05	2.76988	0.11375	3	0	1.26775e-06	0	0	0	0	0.000146179	0	5.27128e-06	0		2.64687					2.81685		2.84591		0	0.1875	0	0	0	0	0.25	0	0.7	0										1.29507e-05
Parvimonas	5.51921e-05	1.51551e-05	0.901398	0.185	2	0	0	0	0	0	2.43535e-05	0	0	0	0.000127197						1.20468				0.598122	0	0	0	0	0	0.85	0	0	0	1
Garciella	5.50945e-05	1.51283e-05	0.585813	0.1	1	0	0	0	0	0.000151283	0	0	0	0	0					0.585813						0	0	0	0	1	0	0	0	0	0
Asaccharospora	5.41944e-05	1.48811e-05	2.47478	0.176667	3	0	0	0.000129834	0	0	0	0	1.37619e-05	5.21527e-06	0			3.99899					1.53643	1.88891		0	0	0.8	0	0	0	0	0.666667	0.3	0
Faecalitalea	5.35916e-05	1.47156e-05	1.79326	0.263971	5	3.30004e-05	1.25845e-06	1.26583e-06	9.328e-05	0	0	0	1.83514e-05	0	0	0.936442	2.73833	2.775	0.6484				1.86812			1	0.125	0.25	0.764706	0	0	0	0.5	0	0	3.92573e-05	8.15136e-05	2.64183e-07	5.63522e-07	2.80934e-05	4.83106e-05							1.06819e-05
Pelotomaculum	5.14511e-05	1.41278e-05	2.44949	0.0166667	1	0	0	0	0	0	0	0	0	0	0.000141278										2.44949	0	0	0	0	0	0	0	0	0	0.166667
Turicimonas	5.01595e-05	1.37732e-05	2.24046	0.338162	7	0	4.8548e-06	7.20988e-05	1.46348e-05	0	0	5.24269e-06	2.43996e-05	8.22332e-06	8.27785e-06		1.06409	2.45318	3.02802			1.85165	3.4641	2.06567	1.75648	0	0.6875	0.8	0.294118	0	0	0.25	0.0833333	0.6	0.666667							9.55065e-06	5.38676e-06	1.03688e-05	1.31966e-05	5.70069e-06
Desulfotomaculum	5.01087e-05	1.37593e-05	1.00331	0.15	2	0	0	0	0	0	0	1.7665e-05	0	0	0.000119927							1.18014			0.826487	0	0	0	0	0	0	0.5	0	0	1
Adlercreutzia	4.89998e-05	1.34547e-05	1.78525	0.450588	8	0	1.03186e-06	0	9.9986e-06	5.40864e-05	1.13857e-05	9.96177e-06	3.27103e-05	1.09314e-05	4.44138e-06		2.39334		1.81643	0.464471	2.23802	1.80112	1.84619	1.9848	1.73766	0	0.25	0	0.705882	1	0.3	0.5	0.416667	0.5	0.833333										2.22602e-06				9.61627e-06
Dielma	4.83884e-05	1.32869e-05	1.58855	0.310221	5	0	3.0082e-05	0	8.45176e-05	0	1.13963e-05	0	2.03845e-06	4.83439e-06	0		1.97896		0.809956		1.27027		2.81642	1.06715		0	0.6875	0	0.764706	0	0.7	0	0.25	0.7	0							4.54875e-06	5.43051e-05	1.13298e-05	1.61237e-05	2.75125e-05	1.05988e-05		1.46221e-05
Velocimicrobium	4.77979e-05	1.31247e-05	1.0267	0.0875	1	0	0	0	0	0	0	0.000131247	0	0	0							1.0267				0	0	0	0	0	0	0.875	0	0	0
Barnesiella	4.61135e-05	1.26622e-05	1.29384	0.618824	8	1.92974e-05	1.99778e-05	5.67043e-06	9.60951e-06	0	3.60929e-05	0	1.26198e-05	1.10356e-05	1.23185e-05	0.762342	1.32831	1.43141	1.74774		1.96642		1.3419	0.83045	0.942177	0.833333	0.75	0.7	0.588235	0	1	0	0.583333	0.9	0.833333	9.05274e-06		1.12985e-05	3.15488e-05	3.78961e-05	2.59886e-05	7.08818e-06	2.03681e-05	1.33173e-05		0.000107604		1.1131e-05	6.58807e-06
Coprobacillus	4.5971e-05	1.26231e-05	1.49759	0.409101	6	0	1.47673e-05	8.27133e-06	0	7.40781e-06	0	4.86453e-05	0	3.45828e-05	1.25563e-05		1.6956	1.90461		1.32887		0.520997		2.61049	0.924971	0	0.6875	0.4	0	0.736842	0	1	0	0.6	0.666667							5.42269e-06	4.2616e-06		7.06184e-06	9.29327e-05	7.52473e-06		7.82253e-06
Micromonospora	4.57391e-05	1.25594e-05	1.96825	0.155	2	0	0	0	0	0	0.000119481	0	0	6.11296e-06	0						2.08689			1.84961		0	0	0	0	0	0.75	0	0	0.8	0
Sporosarcina	4.57046e-05	1.25499e-05	1.13038	0.1	1	0	0	0	0	0	0	0.000125499	0	0	0							1.13038				0	0	0	0	0	0	1	0	0	0
Halothiobacillus	4.49981e-05	1.23559e-05	0.714927	0.09375	1	0	0.000123559	0	0	0	0	0	0	0	0		0.714927									0	0.9375	0	0	0	0	0	0	0	0							6.43735e-05		3.23272e-05	0.000119608	0.000107256	9.56995e-05	5.55475e-05	8.06214e-05
Acutalibacter	4.47027e-05	1.22748e-05	1.93144	0.387745	8	0	1.00036e-05	1.70662e-05	1.34685e-05	0	3.05179e-06	1.76612e-05	1.19922e-05	2.13143e-05	2.81903e-05		1.25491	1.59909	2.24666		2.49872	1.68593	1.5603	2.15643	2.44949	0	0.625	0.7	0.294118	0	0.2	0.625	0.666667	0.6	0.166667							1.66275e-05		2.29261e-05	1.58744e-05	7.84986e-06	3.69299e-05
Paludibacter	4.28301e-05	1.17606e-05	2.25278	0.194533	5	0	2.93936e-05	1.37552e-06	9.22259e-06	6.48696e-05	0	0	1.27449e-05	0	0		0.711248	4.08855	2.53457	2.49796			1.43156			0	0.875	0.1	0.176471	0.210526	0	0	0.583333	0	0									4.28686e-05	1.72574e-05	1.58104e-05	3.0784e-05	2.62603e-05	5.85479e-05
Thermococcus	4.22928e-05	1.16131e-05	2.69375	0.157917	7	5.71157e-06	6.13788e-06	2.99356e-06	0	0	2.12206e-05	0	4.7672e-05	1.44605e-05	1.79347e-05	2.44949	4	3.56728			2.66261		1.63053	2.23886	2.30748	0.166667	0.0625	0.1	0	0	0.3	0	0.416667	0.2	0.333333			3.42694e-05
Granulicatella	4.07522e-05	1.11901e-05	1.85429	0.0986842	2	0	0	3.5923e-06	0	0.000108308	0	0	0	0	0			2.44741		1.26118						0	0	0.25	0	0.736842	0	0	0	0	0
Acetatifactor	4.04332e-05	1.11025e-05	2.25189	0.129167	3	0	2.4751e-06	0	0	0	0	0.000105803	0	0	2.74703e-06		2.74216					2.717			1.2965	0	0.125	0	0	0	0	0.5	0	0	0.666667												2.13582e-05
Campylobacter	3.96343e-05	1.08831e-05	1.59853	0.42098	8	1.81315e-05	2.60815e-06	1.22622e-05	1.03441e-05	0	0	3.01321e-05	2.14562e-05	1.26696e-05	1.22707e-06	1.4095	1.39775	2.11773	3.02433			0.69282	0.7622	0.934433	2.44949	0.5	0.375	0.4	0.176471	0	0	0.875	0.916667	0.8	0.166667	6.0709e-05		9.95561e-06	3.81244e-05			7.16726e-06	5.02184e-06	9.53437e-06			5.23061e-06
Paracoccus	3.90751e-05	1.07295e-05	1.66924	0.123333	2	0	0	0	0	0	8.53213e-05	0	0	0	2.19741e-05						0.980088				2.35839	0	0	0	0	0	0.9	0	0	0	0.333333
Isobaculum	3.64008e-05	9.99521e-06	0.868067	0.0764706	1	0	0	0	9.99521e-05	0	0	0	0	0	0				0.868067							0	0	0	0.764706	0	0	0	0	0	0
Holdemania	3.51529e-05	9.65257e-06	1.24341	0.34125	5	0	6.61721e-06	0	6.75062e-05	0	0	1.28559e-05	4.91022e-06	4.63615e-06	0		1.47545		0.823593			1.0805	1.47772	1.35975		0	0.4375	0	1	0	0	0.875	0.5	0.6	0							3.43062e-06				2.65719e-05	8.05654e-06	1.49333e-05	2.88265e-05
Rhizobium	3.463e-05	9.50899e-06	1.87957	0.135	2	0	0	0	0	0	0	0	8.85086e-05	6.58131e-06	0								2.38832	1.37082		0	0	0	0	0	0	0	0.75	0.6	0
Weissella	3.46284e-05	9.50854e-06	1.56911	0.270392	4	1.96751e-05	0	1.08875e-05	5.94083e-05	0	0	0	0	0	5.11448e-06	0.755149		2.19818	1.81127						1.51185	1	0	0.4	0.470588	0	0	0	0	0	0.833333	3.99887e-06	1.22774e-05	7.29634e-06	2.23833e-05	2.87468e-05	4.33482e-05
Candidatus Methanomethylophilus	3.43302e-05	9.42667e-06	0.94379	0.143333	2	0	0	6.62109e-06	0	0	0	0	0	0	8.76456e-05			1.20178							0.685806	0	0	0.6	0	0	0	0	0	0	0.833333
Chitinophaga	3.16685e-05	8.69579e-06	2.11177	0.116667	2	0	7.5723e-05	0	0	0	0	0	0	0	1.12349e-05		2.69075								1.5328	0	0.5	0	0	0	0	0	0	0	0.666667							3.30481e-06	4.31236e-06					0.000551547
Klebsiella	3.15634e-05	8.66694e-06	1.83038	0.379167	6	5.23363e-07	0	2.45656e-05	0	0	0	3.22742e-06	7.739e-07	2.15047e-05	3.60745e-05	0.876675		1.55674				2.82843	3.4641	1.44748	0.808855	0.833333	0	0.75	0	0	0	0.125	0.0833333	1	1	1.0068e-06	2.25079e-07	4.598e-07	1.15508e-06		2.93417e-07
Vibrio	3.09109e-05	8.48776e-06	1.98063	0.33625	6	0	5.6574e-06	5.85352e-06	0	0	2.78762e-05	2.93325e-05	3.40655e-06	1.27515e-05	0		2.33853	3.35325			1.20356	0.721934	2.21214	2.05439		0	0.3125	0.25	0	0	0.85	1	0.25	0.7	0									5.54946e-06				4.8945e-05	3.49287e-06
Muribaculum	2.9453e-05	8.08744e-06	1.5126	0.279386	4	2.24869e-05	0	0	0	2.20772e-06	0	0	2.32195e-05	0	3.29603e-05	1.23332				2.98354			1.12346		0.710075	0.666667	0	0	0	0.210526	0	0	0.916667	0	1		6.79346e-05	4.04406e-05		2.50369e-05	1.50914e-06
Candidatus Halobonum	2.85354e-05	7.83547e-06	0.852804	0.17	2	6.10483e-05	0	0	0	0	0	0	0	1.73064e-05	0	0.851569								0.854038		1	0	0	0	0	0	0	0	0.7	0	2.61384e-05	0.000127545	4.73071e-05	2.88144e-05	1.10528e-05	0.000125432
Paraclostridium	2.77393e-05	7.61688e-06	2.22757	0.190439	5	0	7.89023e-06	4.20889e-06	0	2.5228e-05	0	3.67484e-05	2.09336e-06	0	0		2.3914	2.66316		2.05422		2.09628	1.93277			0	0.375	0.15	0	0.421053	0	0.625	0.333333	0	0							5.6762e-06			7.60669e-05	1.16206e-05	1.37679e-05
Streptomyces	2.68466e-05	7.37175e-06	1.56541	0.258333	4	2.38473e-05	0	0	0	0	3.24652e-05	0	0	7.77384e-06	9.63111e-06	0.70587					2.38852			1.61526	1.552	1	0	0	0	0	0.55	0	0	0.7	0.333333	2.53098e-05	1.75608e-05	1.55233e-05	2.69352e-05	3.92058e-06	5.38342e-05
Elusimicrobium	2.65065e-05	7.27837e-06	2.74846	0.170833	4	0	0	0	0	0	1.93697e-05	1.11393e-06	7.88591e-06	4.44142e-05	0						1.932	2.82843	3.4641	2.76932		0	0	0	0	0	0.7	0.125	0.0833333	0.8	0
Thermanaerosceptrum	2.63401e-05	7.23268e-06	2.06222	0.108333	2	0	0	0	0	0	0	0	6.88441e-05	0	3.48271e-06								3.22431		0.900118	0	0	0	0	0	0	0	0.25	0	0.833333
Paenibacillus	2.62829e-05	7.21697e-06	1.8389	0.209167	4	0	3.53538e-05	1.79813e-06	0	0	0	0	0	2.75815e-05	7.43628e-06		1.43808	2.18473						1.28328	2.44949	0	0.875	0.25	0	0	0	0	0	0.8	0.166667							6.66096e-06	6.12637e-06	6.77406e-06	0.000127369	6.6594e-06		7.55354e-05	2.1568e-05
Porcincola	2.56603e-05	7.04602e-06	1.21142	0.339912	5	1.44344e-05	0	1.25537e-05	0	1.09102e-05	0	2.19791e-05	1.05828e-05	0	0	0.749855		0.989225		2.34765		1.07165	0.898721			0.833333	0	0.75	0	0.315789	0	0.75	0.75	0	0		3.40613e-06	1.57468e-05	1.82111e-05	2.86375e-05	2.06048e-05
Cloacibacillus	2.545e-05	6.98827e-06	1.26861	0.2075	3	0	3.0747e-05	0	0	0	0	0	0	7.91981e-06	3.12159e-05		1.81085							1.11618	0.878806	0	0.375	0	0	0	0	0	0	0.7	1									2.21768e-05		2.09091e-05	4.95973e-05	0.000187129
Syntrophobacter	2.53327e-05	6.95604e-06	1.32872	0.380417	6	0	3.59301e-06	0	0	0	7.22417e-06	8.40707e-06	1.98726e-05	2.2574e-05	7.88955e-06		1.26754				1.76042	1.15063	1.41603	1.07931	1.29839	0	0.4375	0	0	0	0.45	0.5	0.583333	1	0.833333									1.09973e-05	5.90619e-06				1.19396e-05
Mycoplasma	2.52502e-05	6.93341e-06	1.39637	0.241667	3	0	1.11686e-05	0	0	0	0	0	2.49211e-05	3.32444e-05	0		0.937676						2.04108	1.21037		0	0.75	0	0	0	0	0	0.666667	1	0								2.92903e-06	1.76754e-05	2.96369e-05	8.01281e-06	3.78799e-06	2.20233e-05
Herbinix	2.39005e-05	6.56279e-06	0.826137	0.16875	2	4.8061e-05	1.7567e-05	0	0	0	0	0	0	0	0	0.731887	0.920386									1	0.6875	0	0	0	0	0	0	0	0	3.54029e-05	4.34574e-05	0.000117498	3.08281e-05	1.88415e-05	4.23375e-05	3.92117e-05	1.73901e-05		3.62168e-05	1.42318e-05		1.14728e-05	2.98133e-05
Selenomonas	2.32587e-05	6.38657e-06	1.75874	0.286667	5	0	1.14246e-05	1.73638e-05	0	0	8.85232e-06	1.86029e-05	7.6222e-06	0	0		0.792736	2.05498			1.57225	2.23233	2.14139			0	0.875	0.7	0	0	0.5	0.375	0.416667	0	0							6.13025e-06	1.28648e-05	7.37554e-06	8.0567e-06		1.23138e-05		1.48501e-05
Propionispora	2.3092e-05	6.34077e-06	1.84437	0.132843	3	1.81791e-05	0	0	3.83952e-05	0	6.83342e-06	0	0	0	0	0.951241			1.74748		2.8344					0.666667	0	0	0.411765	0	0.25	0	0	0	0			4.61937e-05	2.27918e-05	2.32984e-05	1.67907e-05
Senegalimassilia	2.28564e-05	6.27608e-06	2.01301	0.122872	3	0	0	0	4.15732e-06	2.59109e-05	0	3.26926e-05	0	0	0				2.42735	1.83665		1.77504				0	0	0	0.235294	0.368421	0	0.625	0	0	0
Waltera	2.23006e-05	6.12347e-06	1.93232	0.139167	3	0	5.56524e-05	3.81194e-06	0	0	0	0	0	0	1.77041e-06		1.28442	2.06304							2.44949	0	0.875	0.35	0	0	0	0	0	0	0.166667							1.14625e-05	2.16793e-05	9.00289e-06	1.62148e-05		1.13002e-05	8.10283e-05	1.3749e-05
Butyribacter	2.2215e-05	6.09998e-06	3.13822	0.15875	3	0	2.93954e-05	0	0	0	1.38663e-05	0	0	1.77381e-05	0		3.4991				3.21165			2.70392		0	0.6875	0	0	0	0.3	0	0	0.6	0								1.99718e-06	3.88312e-06	2.64723e-06		3.13377e-06	3.35815e-06	0.000414168
Lachnobacterium	2.12463e-05	5.83399e-06	1.0461	0.0875	1	0	5.83399e-05	0	0	0	0	0	0	0	0		1.0461									0	0.875	0	0	0	0	0	0	0	0							8.30823e-05	8.3517e-06		9.51916e-05	1.60493e-05	4.40437e-05	5.99753e-05	0.000114069
Ktedonosporobacter	2.10982e-05	5.79332e-06	1.71521	0.1	1	0	0	0	0	0	0	0	5.79332e-05	0	0								1.71521			0	0	0	0	0	0	0	1	0	0
Brachyspira	2.08219e-05	5.71744e-06	1.71198	0.285	6	0	4.9826e-06	5.91606e-06	2.75571e-05	0	4.02479e-06	1.20857e-05	0	2.60814e-06	0		1.89491	1.85645	0.789346		1.57633	2.39081		1.76405		0	0.25	0.55	1	0	0.5	0.25	0	0.3	0							1.49962e-05	1.40002e-05
Ensifer	2.07932e-05	5.70956e-06	0.813341	0.075	1	0	0	0	0	0	0	0	5.70956e-05	0	0								0.813341			0	0	0	0	0	0	0	0.75	0	0
Oceanobacillus	2.0754e-05	5.69881e-06	2.05842	0.223333	5	0	0	2.05775e-05	0	0	5.18723e-06	1.66242e-05	1.03481e-05	0	4.25103e-06			1.43278			2.26716	1.96997	2.81645		1.80574	0	0	0.6	0	0	0.3	0.5	0.5	0	0.333333
Enterococcus	2.06397e-05	5.66741e-06	2.18341	0.255482	6	9.74871e-06	0	0	0	6.9184e-06	3.09984e-06	1.52351e-05	9.94147e-06	1.17306e-05	0	2.16471				2.43473	2.74734	1.0332	3.4641	1.25637		0.333333	0	0	0	0.263158	0.2	0.875	0.0833333	0.8	0	5.25512e-05				5.94105e-06
Anaerobium	2.02187e-05	5.5518e-06	1.85056	0.325833	5	1.58572e-05	0	0	0	0	0	4.75114e-06	2.35072e-05	6.72189e-06	4.68062e-06	0.946617						2.82843	2.06862	1.94884	1.46027	0.833333	0	0	0	0	0	0.125	0.833333	0.8	0.666667	1.59876e-05	1.27626e-05	1.86415e-05	4.29704e-05	4.78108e-06
Capnocytophaga	1.93006e-05	5.29971e-06	1.89164	0.183333	4	6.09327e-06	0	2.15085e-05	0	0	1.48673e-05	0	0	1.0528e-05	0	1.67931		2.35973			1.79475			1.73276		0.333333	0	0.5	0	0	0.7	0	0	0.3	0		1.20354e-05		2.45243e-05
Desulfobulbus	1.91619e-05	5.26162e-06	1.96955	0.224649	5	1.93506e-05	0	0	0	1.68702e-05	7.62356e-06	0	5.71222e-06	3.05961e-06	0	1.85468				2.31008	2.03192		1.32124	2.3298		0.666667	0	0	0	0.263158	0.4	0	0.416667	0.5	0	2.19376e-05	9.05468e-05	2.21279e-06		1.40637e-06
Proteiniborus	1.83667e-05	5.04327e-06	0.66394	0.1	1	0	0	0	0	0	0	0	0	0	5.04327e-05										0.66394	0	0	0	0	0	0	0	0	0	1
Mesosutterella	1.81019e-05	4.97055e-06	2.36474	0.243333	4	0	0	1.17414e-05	0	0	1.41654e-05	0	7.28498e-06	1.65138e-05	0			2.76865			2.45726		2.76474	1.46832		0	0	0.6	0	0	0.6	0	0.333333	0.9	0
Ethanoligenens	1.76251e-05	4.83965e-06	1.98496	0.154167	3	2.58502e-06	6.31197e-06	3.94995e-05	0	0	0	0	0	0	0	0.93327	3.25497	1.76664								0.666667	0.375	0.5	0	0	0	0	0	0	0	5.08932e-06	2.84198e-06	1.98692e-06			5.59193e-06				1.67196e-06			6.98088e-06
Winogradskyella	1.65793e-05	4.55249e-06	2.84964	0.08	2	0	0	0	0	0	2.18127e-05	0	2.37122e-05	0	0						2.42241		3.27687			0	0	0	0	0	0.55	0	0.25	0	0
Ligilactobacillus	1.62151e-05	4.45248e-06	1.321	0.0625	1	0	0	0	0	0	0	4.45248e-05	0	0	0							1.321				0	0	0	0	0	0	0.625	0	0	0
Methanosphaera	1.6024e-05	4.40001e-06	2.05055	0.116667	2	3.19218e-05	0	0	0	0	0	0	0	0	1.20783e-05	2.40697									1.69414	0.666667	0	0	0	0	0	0	0	0	0.5	0.000188755	2.48557e-07	1.47829e-06		1.04872e-06
Christensenella	1.60163e-05	4.39788e-06	1.91379	0.163333	3	2.25429e-06	0	0	0	0	0	0	1.20027e-06	4.05243e-05	0	1.76929							2.23354	1.73854		0.5	0	0	0	0	0	0	0.333333	0.8	0		2.66742e-06	7.40634e-07		1.01177e-05
Lacinutrix	1.59383e-05	4.37646e-06	2.24909	0.198333	4	0	1.14558e-05	1.52905e-05	0	0	1.56395e-05	0	1.37884e-06	0	0		1.69224	2.69008			1.14992		3.4641			0	0.5	0.55	0	0	0.85	0	0.0833333	0	0							7.23504e-05		1.79514e-05	2.67659e-06		1.71754e-05		3.79053e-05
Propionivibrio	1.59291e-05	4.37394e-06	1.51312	0.224583	3	0	1.9507e-05	0	0	0	5.12309e-07	0	2.37201e-05	0	0		0.977012				2.64132		0.921029			0	0.8125	0	0	0	0.6	0	0.833333	0	0							3.70837e-05		5.27762e-06	1.13333e-05	4.31292e-05	2.92628e-05	2.23782e-06	4.78033e-05
Planococcus	1.58753e-05	4.35916e-06	2.56401	0.0916667	2	0	0	4.01831e-06	0	0	0	0	3.95733e-05	0	0			2.53893					2.58909			0	0	0.25	0	0	0	0	0.666667	0	0
Fusicatenibacter	1.51524e-05	4.16066e-06	2.01185	0.0798246	2	0	0	0	0	3.76865e-05	0	0	0	0	3.92009e-06					1.57422					2.44949	0	0	0	0	0.631579	0	0	0	0	0.166667
Pseudobutyrivibrio	1.48083e-05	4.06617e-06	1.85037	0.224583	5	7.68509e-06	2.22697e-06	0	0	0	0	5.19458e-06	2.26814e-05	2.8737e-06	0	1.8991	2.08707					2.82843	1.0819	1.35535		0.333333	0.4375	0	0	0	0	0.125	0.75	0.6	0			9.70776e-06	3.64028e-05			5.06663e-07	1.14367e-06		5.90372e-06		1.76478e-05
Jeotgalibacillus	1.46058e-05	4.01057e-06	2.73281	0.075	1	0	0	0	0	0	0	0	4.01057e-05	0	0								2.73281			0	0	0	0	0	0	0	0.75	0	0
Pedobacter	1.45274e-05	3.98905e-06	1.35437	0.223333	3	0	0	0	0	0	1.63652e-05	0	9.16417e-06	1.43611e-05	0						1.18615		2.11775	0.759203		0	0	0	0	0	0.75	0	0.583333	0.9	0
Lysinibacillus	1.38155e-05	3.79356e-06	1.856	0.0833333	1	0	0	0	0	0	0	0	0	0	3.79356e-05										1.856	0	0	0	0	0	0	0	0	0	0.833333
Anaerobutyricum	1.37838e-05	3.78488e-06	2.22095	0.243289	6	0	1.88492e-06	2.46153e-06	0	8.80837e-06	8.57363e-06	1.00319e-05	6.08839e-06	0	0		1.71557	4.47214		2.57091	1.88232	1.7995	0.885294			0	0.375	0.05	0	0.157895	0.6	0.5	0.75	0	0							2.14136e-06			1.76598e-06
Agathobacter	1.33947e-05	3.67803e-06	2.91126	0.0729167	2	0	3.50028e-05	0	0	0	0	0	0	0	1.77758e-06		3.37303								2.44949	0	0.5625	0	0	0	0	0	0	0	0.166667							2.82819e-06		8.0926e-06		5.37747e-06		1.44643e-05	0.000476111
Volucribacter	1.30176e-05	3.57449e-06	3.92209	0.01875	1	0	3.57449e-05	0	0	0	0	0	0	0	0		3.92209									0	0.1875	0	0	0	0	0	0	0	0										6.28519e-06
Methylomagnum	1.29782e-05	3.56366e-06	1.54143	0.0833333	1	0	0	0	0	0	0	0	0	0	3.56366e-05										1.54143	0	0	0	0	0	0	0	0	0	0.833333
Olsenella	1.25825e-05	3.455e-06	1.3581	0.147917	2	0	1.67709e-05	0	0	0	0	0	0	0	1.77791e-05		1.1459								1.5703	0	0.8125	0	0	0	0	0	0	0	0.666667							7.9676e-05	4.12117e-06	2.5303e-05	2.01367e-05	1.71095e-05	2.01072e-05		1.34887e-05
Peptostreptococcus	1.22661e-05	3.36813e-06	1.35391	0.242105	4	3.47556e-06	6.9547e-06	0	0	6.24213e-06	0	1.70089e-05	0	0	0	1.60734	0.851804			1.7947		1.16178				0.5	0.75	0	0	0.421053	0	0.75	0	0	0			1.85622e-06	1.42222e-05		4.77489e-06			5.71516e-06	7.99176e-06		5.79387e-06	1.10957e-05	1.60415e-05
Muricomes	1.18687e-05	3.25901e-06	1.5318	0.1625	3	0	4.37253e-06	0	0	0	0	2.21226e-05	6.09493e-06	0	0		1.45096					1.59737	1.54706			0	0.5	0	0	0	0	0.625	0.5	0	0							9.0131e-06				2.01046e-05		1.98496e-06	1.2317e-05
Providencia	1.17285e-05	3.2205e-06	1.73289	0.243799	5	1.54638e-05	3.63736e-06	0	6.30924e-06	0	4.20822e-06	0	2.58645e-06	0	0	0.288616	1.68596		4.12311		1.60736		0.959417			1	0.3125	0	0.0588235	0	0.4	0	0.666667	0	0	1.7022e-05	1.77811e-05	1.11846e-05	9.06545e-06	2.10344e-05	1.6695e-05							1.7691e-05
Candidatus Epulonipiscium	1.16909e-05	3.21019e-06	1.81379	0.1025	3	0	9.17886e-06	0	0	0	7.2161e-06	0	1.57069e-05	0	0		2.03644				1.4771		1.92783			0	0.375	0	0	0	0.4	0	0.25	0	0									3.09295e-06		1.52156e-05		5.67506e-05
Prolixibacter	1.16763e-05	3.20617e-06	2.96325	0.0775	2	0	0	0	0	0	1.65904e-05	1.54713e-05	0	0	0						3.09808	2.82843				0	0	0	0	0	0.65	0.125	0	0	0
Acidiphilium	1.15637e-05	3.17526e-06	1.1621	0.1875	3	2.22467e-05	0	0	0	0	0	7.95129e-06	1.55454e-06	0	0	0.60645						0.907744	1.9721			1	0	0	0	0	0	0.625	0.25	0	0	2.37153e-05	4.35674e-05	2.57096e-05	2.10654e-06	1.62679e-05	2.21137e-05
Anaerosporobacter	1.14895e-05	3.15487e-06	1.77785	0.271667	5	0	0	5.64989e-06	0	0	1.82906e-06	0	3.4862e-06	4.70223e-06	1.58813e-05			1.444			1.55495		2.65734	2.38321	0.849731	0	0	0.5	0	0	0.4	0	0.416667	0.4	1
Lacrimispora	1.14636e-05	3.14776e-06	1.82037	0.22	4	0	2.65812e-06	0	0	0	0	0	3.01001e-06	4.64189e-06	2.11676e-05		1.51778						2.3417	1.96399	1.45803	0	0.5	0	0	0	0	0	0.166667	0.7	0.833333								4.63522e-06	4.74356e-07	9.46584e-06	3.38692e-06		3.64009e-06
Pseudomonas	1.13371e-05	3.11303e-06	1.54843	0.1375	2	0	0	0	0	0	0	7.43904e-06	0	2.36912e-05	0							1.65106		1.4458		0	0	0	0	0	0	0.375	0	1	0
Flammeovirga	1.12045e-05	3.07662e-06	0.935478	0.13875	2	0	1.05061e-05	0	0	0	0	0	0	2.02601e-05	0		0.924991							0.945965		0	0.6875	0	0	0	0	0	0	0.7	0							3.40209e-05	1.08856e-05	1.62286e-05		2.10344e-05	1.30558e-05	1.79255e-05	1.49005e-05
Paeniclostridium	1.11804e-05	3.06999e-06	1.73428	0.0769608	2	0	0	0	2.65406e-05	0	0	0	4.15935e-06	0	0				1.52077				1.94779			0	0	0	0.352941	0	0	0	0.416667	0	0
Halanaerobium	1.08625e-05	2.98271e-06	3.4641	0.00833333	1	0	0	0	0	0	0	0	2.98271e-05	0	0								3.4641			0	0	0	0	0	0	0	0.0833333	0	0
Anaerocolumna	1.04664e-05	2.87395e-06	1.45358	0.215417	4	0	4.20828e-06	4.13001e-06	0	0	0	0	1.31419e-06	1.9087e-05	0		1.44124	0.998482					2.39663	0.977981		0	0.4375	0.65	0	0	0	0	0.166667	0.9	0													7.43218e-06	1.47593e-05
Clostridioides	1.01597e-05	2.78972e-06	1.92027	0.0868421	2	0	0	4.19846e-06	0	2.36988e-05	0	0	0	0	0			1.48305		2.35749						0	0	0.5	0	0.368421	0	0	0	0	0
Lachnotalea	9.72543e-06	2.67049e-06	1.90571	0.145175	3	0	1.44285e-05	0	0	6.56404e-06	0	0	0	0	5.71235e-06		3.13073			1.54917					1.03724	0	0.25	0	0	0.368421	0	0	0	0	0.833333										0.000182039				1.49646e-05
Anaerosacchariphilus	9.3829e-06	2.57643e-06	0.829453	0.0875	1	0	2.57643e-05	0	0	0	0	0	0	0	0		0.829453									0	0.875	0	0	0	0	0	0	0	0							1.81179e-05	3.17411e-05	5.40951e-05		2.04508e-05	5.93136e-05	1.90786e-06	3.16677e-05
Bradyrhizobium	9.30061e-06	2.55383e-06	3.00494	0.03	1	0	0	0	0	0	2.55383e-05	0	0	0	0						3.00494					0	0	0	0	0	0.3	0	0	0	0
Kitasatospora	9.24424e-06	2.53836e-06	2.74011	0.035	1	0	0	0	0	0	2.53836e-05	0	0	0	0						2.74011					0	0	0	0	0	0.35	0	0	0	0
Burkholderia	9.12101e-06	2.50452e-06	3.16651	0.0966667	3	0	0	0	0	0	4.25904e-06	0	6.41049e-06	0	1.43757e-05						4.47214		3.09529		1.93209	0	0	0	0	0	0.05	0	0.416667	0	0.5
Cetobacterium	9.09301e-06	2.49683e-06	1.75668	0.0875	1	0	2.49683e-05	0	0	0	0	0	0	0	0		1.75668									0	0.875	0	0	0	0	0	0	0	0									2.5093e-05	8.45128e-06	7.72013e-06	1.17528e-06	1.54698e-06	8.47221e-06
Acetanaerobacterium	9.09084e-06	2.49624e-06	1.05294	0.0625	1	0	0	0	0	0	0	2.49624e-05	0	0	0							1.05294				0	0	0	0	0	0	0.625	0	0	0
Longicatena	8.85098e-06	2.43037e-06	1.2547	0.05	1	2.43037e-05	0	0	0	0	0	0	0	0	0	1.2547										0.5	0	0	0	0	0	0	0	0	0		6.24287e-05	6.19309e-05			2.14627e-05
Petrocella	8.64332e-06	2.37335e-06	1.34545	0.116667	2	9.62198e-06	0	0	0	0	0	0	0	0	1.41116e-05	0.636703									2.05419	0.833333	0	0	0	0	0	0	0	0	0.333333	7.08586e-06	8.13845e-06		1.47724e-05	1.0413e-05	1.73221e-05
Leadbetterella	8.39478e-06	2.3051e-06	2.11563	0.05	1	0	0	0	0	0	0	0	0	2.3051e-05	0									2.11563		0	0	0	0	0	0	0	0	0.5	0
Marinilabilia	8.08876e-06	2.22108e-06	0.460668	0.09375	1	0	2.22108e-05	0	0	0	0	0	0	0	0		0.460668									0	0.9375	0	0	0	0	0	0	0	0							9.57139e-06	3.49389e-05	3.70661e-05		2.50485e-05	3.83629e-05	2.49759e-05	1.70045e-05
Pseudoramibacter	8.07345e-06	2.21687e-06	1.82641	0.0866667	2	0	0	0	0	0	1.30583e-05	0	0	0	9.11041e-06						2.64004				1.01279	0	0	0	0	0	0.2	0	0	0	0.666667
Gemella	8.00485e-06	2.19803e-06	1.63196	0.055	1	0	0	2.19803e-05	0	0	0	0	0	0	0			1.63196								0	0	0.55	0	0	0	0	0	0	0
Fibrobacter	7.82975e-06	2.14995e-06	2.4877	0.112083	3	0	2.2311e-06	1.55828e-05	0	0	0	0	3.68559e-06	0	0		2.72002	2.26563					2.47746			0	0.1875	0.6	0	0	0	0	0.333333	0	0									7.74509e-06	4.45225e-06
Dysgonomonas	7.81691e-06	2.14643e-06	1.64305	0.123333	3	0	3.36511e-06	0	0	0	1.28503e-05	0	5.2489e-06	0	0		1.59401				1.59689		1.73825			0	0.5	0	0	0	0.4	0	0.333333	0	0								4.34424e-06				3.27904e-06		5.82064e-06
Pararhodobacter	7.76906e-06	2.13329e-06	1.54293	0.095	2	0	0	0	0	0	7.9463e-06	1.33866e-05	0	0	0						1.9499	1.13595				0	0	0	0	0	0.45	0.5	0	0	0
Puteibacter	7.66981e-06	2.10604e-06	1.55935	0.104167	2	0	1.0903e-05	0	0	0	0	0	0	0	1.01574e-05		0.669201								2.44949	0	0.875	0	0	0	0	0	0	0	0.166667								7.04364e-06	2.75487e-05		1.27961e-05	1.26279e-05	1.00643e-05	4.37931e-06
Lachnoanaerobaculum	7.24595e-06	1.98965e-06	2.19332	0.146765	4	1.44346e-06	0	5.66989e-06	1.17282e-05	0	0	0	1.05493e-06	0	0	1.42727		2.21407	3.23282				1.89914			0.666667	0	0.35	0.117647	0	0	0	0.333333	0	0	2.51984e-06	6.44641e-07		3.13605e-07	5.18269e-06
Tannerella	7.19174e-06	1.97477e-06	2.31682	0.163333	4	0	0	2.19764e-06	0	0	5.72399e-06	0	1.43011e-06	1.03959e-05	0			1.97183			3.72307		1.87668	1.69571		0	0	0.3	0	0	0.3	0	0.333333	0.7	0
Baileyella	6.90647e-06	1.89643e-06	3.16573	0.0358824	2	0	0	3.87039e-06	1.50939e-05	0	0	0	0	0	0			2.20836	4.12311							0	0	0.3	0.0588235	0	0	0	0	0	0
Anaerorhabdus	6.89568e-06	1.89347e-06	2.16535	0.0666667	1	0	0	0	0	0	0	0	1.89347e-05	0	0								2.16535			0	0	0	0	0	0	0	0.666667	0	0
Tessaracoccus	6.65005e-06	1.82602e-06	1.01424	0.0882353	1	0	0	0	1.82602e-05	0	0	0	0	0	0				1.01424							0	0	0	0.882353	0	0	0	0	0	0
Marvinbryantia	6.42254e-06	1.76355e-06	1.79675	0.0983333	3	0	0	0	0	0	0	6.43873e-06	6.09691e-06	5.09988e-06	0							2.00746	1.78323	1.59957		0	0	0	0	0	0	0.25	0.333333	0.4	0
Brevundimonas	6.37588e-06	1.75074e-06	3.27499	0.025	1	0	0	0	0	0	0	0	1.75074e-05	0	0								3.27499			0	0	0	0	0	0	0	0.25	0	0
Enorma	6.33834e-06	1.74043e-06	1.84532	0.07	1	0	0	0	0	0	0	0	0	1.74043e-05	0									1.84532		0	0	0	0	0	0	0	0	0.7	0
Caldilinea	6.33718e-06	1.74011e-06	4.47214	0.005	1	0	0	0	0	0	1.74011e-05	0	0	0	0						4.47214					0	0	0	0	0	0.05	0	0	0	0
Methanomassiliicoccus	6.26743e-06	1.72096e-06	1.5721	0.108333	2	4.91613e-06	0	0	0	0	1.22935e-05	0	0	0	0	0.92776					2.21644					0.833333	0	0	0	0	0.25	0	0	0	0		6.9836e-06	2.82205e-06	1.14156e-05	4.14153e-07	7.86143e-06
Achromobacter	6.23117e-06	1.71101e-06	1.36918	0.09	1	0	0	0	0	0	0	0	0	1.71101e-05	0									1.36918		0	0	0	0	0	0	0	0	0.9	0
Dysosmobacter	6.13435e-06	1.68442e-06	1.8729	0.06875	1	0	1.68442e-05	0	0	0	0	0	0	0	0		1.8729									0	0.6875	0	0	0	0	0	0	0	0							4.42034e-06	1.71572e-05	1.44036e-05	8.4642e-06			0.00011765	1.08359e-05
Acaryochloris	6.02082e-06	1.65324e-06	1.74543	0.0666667	1	0	0	0	0	0	0	0	0	0	1.65324e-05										1.74543	0	0	0	0	0	0	0	0	0	0.666667
Anaerosphaera	5.96948e-06	1.63915e-06	1.57688	0.185	3	6.46754e-06	0	0	0	0	5.73537e-06	0	0	4.18856e-06	0	2.06912					1.68294			0.978581		0.5	0	0	0	0	0.65	0	0	0.7	0				4.25613e-06	3.35755e-05	9.73608e-07
Massilimicrobiota	5.95807e-06	1.63602e-06	1.34944	0.05	1	0	0	0	0	0	0	1.63602e-05	0	0	0							1.34944				0	0	0	0	0	0	0.5	0	0	0
Sarcina	5.92803e-06	1.62777e-06	1.03781	0.08125	1	0	1.62777e-05	0	0	0	0	0	0	0	0		1.03781									0	0.8125	0	0	0	0	0	0	0	0							2.97165e-06	2.68494e-05	2.17812e-06	5.11929e-05	3.10398e-05		2.67414e-05	4.95477e-05
Amylolactobacillus	5.92694e-06	1.62747e-06	1.49045	0.05	1	0	1.62747e-05	0	0	0	0	0	0	0	0		1.49045									0	0.5	0	0	0	0	0	0	0	0							3.00849e-05			5.47382e-05				5.40107e-06
Chromohalobacter	5.92526e-06	1.62701e-06	1.44428	0.05	1	0	0	0	0	0	1.62701e-05	0	0	0	0						1.44428					0	0	0	0	0	0.5	0	0	0	0
Dyadobacter	5.90957e-06	1.6227e-06	2.29679	0.05	1	0	0	0	0	0	0	1.6227e-05	0	0	0							2.29679				0	0	0	0	0	0	0.5	0	0	0
Thermincola	5.81645e-06	1.59713e-06	2.07259	0.04	1	0	0	1.59713e-05	0	0	0	0	0	0	0			2.07259								0	0	0.4	0	0	0	0	0	0	0
Schaedlerella	5.80766e-06	1.59471e-06	1.82845	0.1525	3	3.75296e-06	0	4.57422e-06	0	0	0	7.61995e-06	0	0	0	0.590321		2.0666				2.82843				1	0	0.4	0	0	0	0.125	0	0	0	3.44848e-06	4.18316e-06	2.46738e-06	2.43885e-06	7.97521e-06	2.0047e-06
Thermovibrio	5.7539e-06	1.57995e-06	1.39209	0.045	1	0	0	0	0	0	1.57995e-05	0	0	0	0						1.39209					0	0	0	0	0	0.45	0	0	0	0
Faecalimonas	5.60866e-06	1.54007e-06	1.1881	0.1	1	0	0	0	0	0	0	0	0	0	1.54007e-05										1.1881	0	0	0	0	0	0	0	0	0	1
Fusibacter	5.58324e-06	1.53309e-06	3.81447	0.0176471	1	0	0	0	1.53309e-05	0	0	0	0	0	0				3.81447							0	0	0	0.176471	0	0	0	0	0	0
Lysobacter	5.51456e-06	1.51423e-06	0.921994	0.0666667	1	0	0	0	0	0	0	0	0	0	1.51423e-05										0.921994	0	0	0	0	0	0	0	0	0	0.666667
Syntrophomonas	5.49664e-06	1.50931e-06	2.21196	0.139583	3	9.19196e-06	3.59479e-07	0	0	0	0	0	0	0	5.54168e-06	1.50811	4								1.12776	0.666667	0.0625	0	0	0	0	0	0	0	0.666667	1.13469e-05			3.61393e-05	5.17671e-06	2.48887e-06
Nostoc	5.4735e-06	1.50296e-06	0.591658	0.0833333	1	0	0	0	0	0	0	0	0	0	1.50296e-05										0.591658	0	0	0	0	0	0	0	0	0	0.833333
Papillibacter	5.47081e-06	1.50222e-06	1.30878	0.108333	2	0	6.77044e-06	0	0	0	0	0	0	0	8.25174e-06		1.93067								0.686886	0	0.25	0	0	0	0	0	0	0	0.833333										3.31791e-05	3.2144e-05	3.24017e-05	1.06022e-05
Microbacterium	5.44158e-06	1.49419e-06	1.68773	0.22125	4	0	4.26246e-06	0	0	0	6.82875e-07	3.20192e-06	0	6.79467e-06	0		1.1598				2.48415	1.18161		1.92534		0	0.5625	0	0	0	0.55	0.5	0	0.6	0							9.08294e-06	1.76063e-06	1.15899e-05	1.00996e-05	4.43188e-06
Ignisphaera	5.43462e-06	1.49228e-06	0.874353	0.0789474	1	0	0	0	0	1.49228e-05	0	0	0	0	0					0.874353						0	0	0	0	0.789474	0	0	0	0	0
Cellulosilyticum	5.25762e-06	1.44368e-06	1.42172	0.118333	2	0	0	1.7043e-06	0	0	0	0	0	0	1.27325e-05			1.6722							1.17124	0	0	0.35	0	0	0	0	0	0	0.833333
Flavihumibacter	5.24148e-06	1.43925e-06	3.59071	0.045	1	0	0	0	0	0	1.43925e-05	0	0	0	0						3.59071					0	0	0	0	0	0.45	0	0	0	0
Acidovorax	5.23405e-06	1.43721e-06	1.28382	0.0933333	2	0	0	6.22164e-06	0	0	0	0	8.15042e-06	0	0			1.45799					1.10965			0	0	0.35	0	0	0	0	0.583333	0	0
Solitalea	5.22909e-06	1.43585e-06	2.02418	0.05	1	0	0	0	0	0	0	0	0	1.43585e-05	0									2.02418		0	0	0	0	0	0	0	0	0.5	0
Desulfosporosinus	5.22364e-06	1.43435e-06	1.34738	0.181667	3	0	0	5.50672e-06	0	0	0	0	4.17541e-06	0	4.66135e-06			1.86775					1.05865		1.11575	0	0	0.4	0	0	0	0	0.583333	0	0.833333
Paramuribaculum	5.12162e-06	1.40634e-06	1.62261	0.136667	3	5.72364e-06	1.34969e-06	0	0	0	0	0	0	6.99002e-06	0	2.44949	1.2441							1.17422		0.166667	0.5	0	0	0	0	0	0	0.7	0					3.43418e-05			4.72192e-06			1.44067e-06	1.51696e-06
Cytophaga	4.8699e-06	1.33721e-06	2.32015	0.0333333	1	0	0	0	0	0	0	0	0	0	1.33721e-05										2.32015	0	0	0	0	0	0	0	0	0	0.333333
Pseudoalteromonas	4.86868e-06	1.33688e-06	1.21123	0.0625	1	0	0	0	0	0	0	1.33688e-05	0	0	0							1.21123				0	0	0	0	0	0	0.625	0	0	0
Methylocystis	4.54205e-06	1.24719e-06	1.26062	0.05	1	0	0	0	0	0	0	1.24719e-05	0	0	0							1.26062				0	0	0	0	0	0	0.5	0	0	0
Rikenella	4.51241e-06	1.23905e-06	2.07577	0.0975	3	0	3.25451e-06	2.74983e-06	0	0	6.38619e-06	0	0	0	0		1.45548	2.10245			2.66938					0	0.375	0.2	0	0	0.4	0	0	0	0										5.97175e-06			6.8305e-06	1.20863e-05
Hyphomicrobium	4.38993e-06	1.20542e-06	2.02982	0.123333	3	0	0	4.15259e-06	0	0	0	0	4.22713e-06	3.67451e-06	0			2.17645					1.24756	2.66545		0	0	0.25	0	0	0	0	0.583333	0.4	0
Mageeibacillus	4.34669e-06	1.19355e-06	1.34202	0.110417	2	0	6.2752e-06	0	0	0	0	0	5.66028e-06	0	0		1.56698						1.11705			0	0.4375	0	0	0	0	0	0.666667	0	0							1.28241e-05		3.12646e-05			6.91865e-06	1.26882e-05	2.54833e-05
Carboxylicivirga	4.31149e-06	1.18388e-06	1.83165	0.05	1	0	0	1.18388e-05	0	0	0	0	0	0	0			1.83165								0	0	0.5	0	0	0	0	0	0	0
Methyloceanibacter	4.31048e-06	1.18361e-06	1.7348	0.0333333	1	0	0	0	0	0	0	0	0	0	1.18361e-05										1.7348	0	0	0	0	0	0	0	0	0	0.333333
Imperialibacter	4.27498e-06	1.17386e-06	1.60884	0.08	1	0	0	0	0	0	0	0	0	1.17386e-05	0									1.60884		0	0	0	0	0	0	0	0	0.8	0
Aggregatibacter	4.25721e-06	1.16898e-06	2.23734	0.045	1	0	0	1.16898e-05	0	0	0	0	0	0	0			2.23734								0	0	0.45	0	0	0	0	0	0	0
Candidatus Solibacter	4.21719e-06	1.15799e-06	2.50643	0.0625	2	1.05051e-05	0	0	0	0	0	1.0748e-06	0	0	0	2.18444						2.82843				0.5	0	0	0	0	0	0.125	0	0	0	5.19367e-06				6.73072e-07	5.71639e-05
Intestinimonas	4.17803e-06	1.14724e-06	1.59584	0.165417	3	5.71639e-06	1.70181e-06	4.05416e-06	0	0	0	0	0	0	0	1.53058	1.11781	2.13913								0.666667	0.6875	0.3	0	0	0	0	0	0	0		2.28256e-05	4.10179e-06	6.31432e-06		1.05661e-06				6.83371e-06	5.6166e-07		2.33245e-06	1.54799e-06
Tepidibacter	4.03164e-06	1.10704e-06	1.5384	0.163333	3	0	0	0	0	0	0	0	4.78713e-06	1.22994e-06	5.05334e-06								1.54093	2.09533	0.978944	0	0	0	0	0	0	0	0.5	0.3	0.833333
Nitrospina	3.98906e-06	1.09535e-06	1.31532	0.0666667	1	0	0	0	0	0	0	0	0	0	1.09535e-05										1.31532	0	0	0	0	0	0	0	0	0	0.666667
Petrotoga	3.75215e-06	1.0303e-06	1.59216	0.0833333	1	1.0303e-05	0	0	0	0	0	0	0	0	0	1.59216										0.833333	0	0	0	0	0	0	0	0	0	3.23127e-06	2.95203e-06	1.52075e-06	1.12971e-05		4.28165e-05
Parolsenella	3.63544e-06	9.98247e-07	2.11415	0.025	1	0	0	0	0	0	0	0	9.98247e-06	0	0								2.11415			0	0	0	0	0	0	0	0.25	0	0
Cryptobacterium	3.62665e-06	9.95834e-07	2.32537	0.075	2	6.66239e-06	0	3.29595e-06	0	0	0	0	0	0	0	1.95494		2.6958								0.5	0	0.25	0	0	0	0	0	0	0			6.52921e-06	7.13084e-07		3.27321e-05
Apibacter	3.58278e-06	9.83787e-07	1.18226	0.075	1	0	9.83787e-06	0	0	0	0	0	0	0	0		1.18226									0	0.75	0	0	0	0	0	0	0	0							2.01081e-06		4.8109e-05	8.51624e-06	1.11424e-05	7.49403e-06	1.00473e-05	1.47002e-05
Sporomusa	3.55628e-06	9.76511e-07	2.39577	0.025	1	0	0	0	0	0	0	9.76511e-06	0	0	0							2.39577				0	0	0	0	0	0	0.25	0	0	0
Apilactobacillus	3.46464e-06	9.51349e-07	2.5151	0.07	1	0	0	0	0	0	0	0	0	9.51349e-06	0									2.5151		0	0	0	0	0	0	0	0	0.7	0
Histophilus	3.42686e-06	9.40974e-07	2.28715	0.0375	1	0	0	0	0	0	0	9.40974e-06	0	0	0							2.28715				0	0	0	0	0	0	0.375	0	0	0
Macellibacteroides	3.3765e-06	9.27145e-07	2.10262	0.04	1	0	0	0	0	0	0	0	0	9.27145e-06	0									2.10262		0	0	0	0	0	0	0	0	0.4	0
Serratia	3.37527e-06	9.26809e-07	1.58119	0.06	1	0	0	0	0	0	0	0	0	9.26809e-06	0									1.58119		0	0	0	0	0	0	0	0	0.6	0
Aerococcus	3.34214e-06	9.17712e-07	2.08512	0.05	1	0	0	9.17712e-06	0	0	0	0	0	0	0			2.08512								0	0	0.5	0	0	0	0	0	0	0
Emticicia	3.28492e-06	9.01999e-07	3.12164	0.0166667	1	0	0	0	0	0	0	0	9.01999e-06	0	0								3.12164			0	0	0	0	0	0	0	0.166667	0	0
Acetitomaculum	3.23627e-06	8.88641e-07	0.791057	0.0833333	1	0	0	0	0	0	0	0	0	0	8.88641e-06										0.791057	0	0	0	0	0	0	0	0	0	0.833333
Thermobrachium	3.14386e-06	8.63267e-07	3.47196	0.0467647	3	0	0	0	5.50503e-06	0	1.4282e-06	0	1.69944e-06	0	0				3.64052		3.92272		2.85265			0	0	0	0.117647	0	0.1	0	0.25	0	0
Anaerococcus	3.08017e-06	8.45777e-07	1.37574	0.0666667	1	0	0	0	0	0	0	0	0	0	8.45777e-06										1.37574	0	0	0	0	0	0	0	0	0	0.666667
Methyloprofundus	3.07426e-06	8.44156e-07	1.65924	0.0916667	2	0	0	0	0	0	6.80226e-06	0	1.6393e-06	0	0						1.97917		1.33931			0	0	0	0	0	0.5	0	0.416667	0	0
Ezakiella	3.06902e-06	8.42715e-07	2.22325	0.025	1	0	0	0	0	0	0	0	8.42715e-06	0	0								2.22325			0	0	0	0	0	0	0	0.25	0	0
Plesiomonas	2.90578e-06	7.97893e-07	2.87947	0.0383333	2	0	0	6.98768e-06	0	0	0	0	9.91248e-07	0	0			2.29484					3.4641			0	0	0.3	0	0	0	0	0.0833333	0	0
Leptospira	2.88592e-06	7.92438e-07	0.373447	0.1	1	0	0	0	0	0	0	0	0	0	7.92438e-06										0.373447	0	0	0	0	0	0	0	0	0	1
Sphingobacterium	2.85721e-06	7.84554e-07	2.09091	0.108333	2	0	0	0	0	0	0	0	5.22466e-06	2.62088e-06	0								1.8717	2.31013		0	0	0	0	0	0	0	0.583333	0.5	0
Gilvibacter	2.85508e-06	7.8397e-07	2.11637	0.035	1	0	0	7.8397e-06	0	0	0	0	0	0	0			2.11637								0	0	0.35	0	0	0	0	0	0	0
Methylobacterium	2.8466e-06	7.81642e-07	0.914957	0.08	1	0	0	0	0	0	0	0	0	7.81642e-06	0									0.914957		0	0	0	0	0	0	0	0	0.8	0
Coraliomargarita	2.84392e-06	7.80907e-07	2.1105	0.06	1	0	0	7.80907e-06	0	0	0	0	0	0	0			2.1105								0	0	0.6	0	0	0	0	0	0	0
Actinomadura	2.82708e-06	7.76281e-07	2.26731	0.0833333	1	7.76281e-06	0	0	0	0	0	0	0	0	0	2.26731										0.833333	0	0	0	0	0	0	0	0	0	1.11815e-06	4.36825e-05	6.67268e-07		6.47772e-07	4.61141e-07
Neobacillus	2.80367e-06	7.69854e-07	1.71079	0.0583333	1	0	0	0	0	0	0	0	7.69854e-06	0	0								1.71079			0	0	0	0	0	0	0	0.583333	0	0
Saccharothrix	2.76548e-06	7.59368e-07	2.62121	0.0166667	1	0	0	0	0	0	0	0	7.59368e-06	0	0								2.62121			0	0	0	0	0	0	0	0.166667	0	0
Blastopirellula	2.7598e-06	7.57809e-07	1.35058	0.06	1	0	0	0	0	0	0	0	0	7.57809e-06	0									1.35058		0	0	0	0	0	0	0	0	0.6	0
Longibaculum	2.75786e-06	7.57276e-07	2.17723	0.0375	1	0	0	0	0	0	0	7.57276e-06	0	0	0							2.17723				0	0	0	0	0	0	0.375	0	0	0
Aneurinibacillus	2.75703e-06	7.57048e-07	1.22768	0.0583333	1	0	0	0	0	0	0	0	7.57048e-06	0	0								1.22768			0	0	0	0	0	0	0	0.583333	0	0
Alsobacter	2.73708e-06	7.51571e-07	2.35622	0.025	1	0	0	7.51571e-06	0	0	0	0	0	0	0			2.35622								0	0	0.25	0	0	0	0	0	0	0
Hansschlegelia	2.71458e-06	7.4539e-07	1.55694	0.05	1	0	0	0	0	0	0	0	0	7.4539e-06	0									1.55694		0	0	0	0	0	0	0	0	0.5	0
Massilia	2.69635e-06	7.40384e-07	2.32178	0.05	1	0	0	0	0	0	7.40384e-06	0	0	0	0						2.32178					0	0	0	0	0	0.5	0	0	0	0
Proteiniclasticum	2.59015e-06	7.11224e-07	1.99756	0.0375	1	0	0	0	0	0	0	7.11224e-06	0	0	0							1.99756				0	0	0	0	0	0	0.375	0	0	0
Thermohalobacter	2.49715e-06	6.85688e-07	1.39506	0.0421053	1	0	0	0	0	6.85688e-06	0	0	0	0	0					1.39506						0	0	0	0	0.421053	0	0	0	0	0
Cytobacillus	2.46247e-06	6.76163e-07	2.03556	0.025	1	0	0	0	0	0	0	6.76163e-06	0	0	0							2.03556				0	0	0	0	0	0	0.25	0	0	0
Edaphobacter	2.4264e-06	6.66261e-07	1.86161	0.07125	2	0	5.0665e-07	0	0	0	0	0	0	6.15596e-06	0		2.20135							1.52187		0	0.3125	0	0	0	0	0	0	0.4	0									1.56286e-06	7.43484e-07				4.32102e-06
Avrilella	2.40133e-06	6.59376e-07	1.52022	0.11375	2	0	8.39388e-07	0	0	0	0	0	0	5.75437e-06	0		1.94665							1.0938		0	0.4375	0	0	0	0	0	0	0.7	0										4.0211e-07	1.20673e-06
Petrimonas	2.39873e-06	6.58664e-07	1.71241	0.045	1	0	0	6.58664e-06	0	0	0	0	0	0	0			1.71241								0	0	0.45	0	0	0	0	0	0	0
Photobacterium	2.34048e-06	6.42668e-07	1.71892	0.04	1	0	0	0	0	0	0	0	0	6.42668e-06	0									1.71892		0	0	0	0	0	0	0	0	0.4	0
Mesoplasma	2.27424e-06	6.24479e-07	1.81705	0.0421053	1	0	0	0	0	6.24479e-06	0	0	0	0	0					1.81705						0	0	0	0	0.421053	0	0	0	0	0
Filimonas	2.2553e-06	6.19278e-07	1.76406	0.0666667	1	0	0	0	0	0	0	0	6.19278e-06	0	0								1.76406			0	0	0	0	0	0	0	0.666667	0	0
Ilyobacter	2.24126e-06	6.15424e-07	1.70123	0.09125	2	0	2.43959e-06	0	0	0	0	0	0	3.71465e-06	0		1.82889							1.57357		0	0.3125	0	0	0	0	0	0	0.6	0											8.76149e-06	1.35342e-05	1.55107e-06
Neglectibacter	2.2362e-06	6.14032e-07	1.57527	0.07	1	0	0	0	0	0	0	0	0	6.14032e-06	0									1.57527		0	0	0	0	0	0	0	0	0.7	0
Chryseobacterium	2.2249e-06	6.1093e-07	2.15421	0.0333333	1	0	0	0	0	0	0	0	6.1093e-06	0	0								2.15421			0	0	0	0	0	0	0	0.333333	0	0
Neorhizobium	2.15476e-06	5.9167e-07	2.35198	0.0625	1	0	5.9167e-06	0	0	0	0	0	0	0	0		2.35198									0	0.625	0	0	0	0	0	0	0	0								2.43474e-06		1.99772e-06		5.14755e-06	1.20739e-05
Cuneatibacter	2.07656e-06	5.70198e-07	2.69052	0.0645833	2	0	4.52905e-06	0	0	0	0	0	0	0	1.17293e-06		3.28454								2.09651	0	0.3125	0	0	0	0	0	0	0	0.333333									2.63208e-06			1.48908e-06	4.60312e-06
Thermophagus	2.07437e-06	5.69598e-07	1.54461	0.045	1	0	0	5.69598e-06	0	0	0	0	0	0	0			1.54461								0	0	0.45	0	0	0	0	0	0	0
Laceyella	2.05605e-06	5.64566e-07	1.72198	0.116667	2	1.94676e-06	0	0	0	0	0	0	0	3.69891e-06	0	1.88414								1.55982		0.666667	0	0	0	0	0	0	0	0.5	0	9.3543e-06	7.0381e-07		1.40034e-06	2.22087e-07
Pseudopedobacter	2.04158e-06	5.60593e-07	4.01857	0.015	1	0	0	0	0	0	5.60593e-06	0	0	0	0						4.01857					0	0	0	0	0	0.15	0	0	0	0
Corynebacterium	1.99603e-06	5.48084e-07	2.92138	0.02	1	0	0	0	0	0	0	0	0	5.48084e-06	0									2.92138		0	0	0	0	0	0	0	0	0.2	0
Breznakia	1.98991e-06	5.46404e-07	1.53656	0.055	1	0	0	5.46404e-06	0	0	0	0	0	0	0			1.53656								0	0	0.55	0	0	0	0	0	0	0
Crocosphaera	1.98728e-06	5.45684e-07	1.58339	0.05	1	0	5.45684e-06	0	0	0	0	0	0	0	0		1.58339									0	0.5	0	0	0	0	0	0	0	0										2.0104e-05	3.28815e-06
Leucothrix	1.98485e-06	5.45017e-07	2.77888	0.0333333	1	0	0	0	0	0	0	0	5.45017e-06	0	0								2.77888			0	0	0	0	0	0	0	0.333333	0	0
Nitrosopumilus	1.91666e-06	5.26291e-07	1.3641	0.06875	1	0	5.26291e-06	0	0	0	0	0	0	0	0		1.3641									0	0.6875	0	0	0	0	0	0	0	0							2.16129e-06			8.1968e-06	4.86232e-06	5.33252e-06		9.58416e-06
Acholeplasma	1.89663e-06	5.20793e-07	3.24773	0.0481618	2	0	3.69241e-07	0	4.83869e-06	0	0	0	0	0	0		2.99573		3.49973							0	0.1875	0	0.294118	0	0	0	0	0	0							3.78733e-07				1.16679e-06
Sphingomonas	1.86943e-06	5.13322e-07	1.02031	0.075	1	0	0	0	0	0	0	5.13322e-06	0	0	0							1.02031				0	0	0	0	0	0	0.75	0	0	0
Desulfomonile	1.83913e-06	5.05004e-07	1.21149	0.065	1	0	0	0	0	0	5.05004e-06	0	0	0	0						1.21149					0	0	0	0	0	0.65	0	0	0	0
Delftia	1.83784e-06	5.04649e-07	1.62833	0.04	1	0	0	0	0	0	0	0	0	5.04649e-06	0									1.62833		0	0	0	0	0	0	0	0	0.4	0
Teredinibacter	1.83132e-06	5.02859e-07	1.62543	0.0375	1	0	5.02859e-06	0	0	0	0	0	0	0	0		1.62543									0	0.375	0	0	0	0	0	0	0	0													3.65798e-06
Stenotrophomonas	1.83119e-06	5.02823e-07	2.31383	0.03	1	0	0	0	0	0	0	0	0	5.02823e-06	0									2.31383		0	0	0	0	0	0	0	0	0.3	0
Mycobacterium	1.81825e-06	4.99269e-07	2.44949	0.0166667	1	0	0	0	0	0	0	0	0	0	4.99269e-06										2.44949	0	0	0	0	0	0	0	0	0	0.166667
Marinomonas	1.80272e-06	4.95006e-07	2.28359	0.025	1	0	0	4.95006e-06	0	0	0	0	0	0	0			2.28359								0	0	0.25	0	0	0	0	0	0	0
Oxobacter	1.79266e-06	4.92243e-07	0.967278	0.1	1	4.92243e-06	0	0	0	0	0	0	0	0	0	0.967278										1	0	0	0	0	0	0	0	0	0	4.26713e-06	1.16402e-05	9.68137e-07	9.9864e-06	7.05797e-07	1.96695e-06
Brevibacillus	1.72942e-06	4.74878e-07	3.16228	0.01	1	0	0	0	0	0	0	0	0	4.74878e-06	0									3.16228		0	0	0	0	0	0	0	0	0.1	0
Snowella	1.72136e-06	4.72666e-07	1.87274	0.05	1	0	0	0	0	0	0	0	4.72666e-06	0	0								1.87274			0	0	0	0	0	0	0	0.5	0	0
Planktothrix	1.705e-06	4.68172e-07	1.54378	0.05	1	0	0	0	0	0	0	0	0	4.68172e-06	0									1.54378		0	0	0	0	0	0	0	0	0.5	0
Magnetovibrio	1.69318e-06	4.64927e-07	1.41305	0.08	1	0	0	0	0	0	0	0	0	4.64927e-06	0									1.41305		0	0	0	0	0	0	0	0	0.8	0
Hydrogenoanaerobacterium	1.66123e-06	4.56154e-07	2.88359	0.0366667	2	0	0	3.29022e-06	0	0	0	0	0	0	1.27132e-06			3.31769							2.44949	0	0	0.2	0	0	0	0	0	0	0.166667
Duncaniella	1.63487e-06	4.48915e-07	1.92402	0.0333333	1	4.48915e-06	0	0	0	0	0	0	0	0	0	1.92402										0.333333	0	0	0	0	0	0	0	0	0					2.15661e-05	5.3688e-06
Methanolobus	1.62415e-06	4.45972e-07	1.72514	0.05	1	0	0	0	0	0	0	0	0	4.45972e-06	0									1.72514		0	0	0	0	0	0	0	0	0.5	0
Jonquetella	1.62207e-06	4.45401e-07	1.84782	0.04	1	0	0	0	0	0	0	0	0	4.45401e-06	0									1.84782		0	0	0	0	0	0	0	0	0.4	0
Microcystis	1.61738e-06	4.44114e-07	2.8138	0.02	1	0	0	0	0	0	0	0	0	4.44114e-06	0									2.8138		0	0	0	0	0	0	0	0	0.2	0
Pasteurella	1.60947e-06	4.41942e-07	2.20608	0.0375	1	0	4.41942e-06	0	0	0	0	0	0	0	0		2.20608									0	0.375	0	0	0	0	0	0	0	0								8.8083e-06		1.65781e-05			3.35131e-06
Sunxiuqinia	1.5862e-06	4.35551e-07	1.67997	0.08	2	0	0	0	0	0	0	0	0	3.48112e-06	8.74394e-07									1.90122	1.45873	0	0	0	0	0	0	0	0	0.3	0.5
Faecalicatena	1.56403e-06	4.29463e-07	2.77313	0.01875	1	0	4.29463e-06	0	0	0	0	0	0	0	0		2.77313									0	0.1875	0	0	0	0	0	0	0	0								3.74448e-06						4.4694e-05
Nocardia	1.5622e-06	4.28961e-07	1.62652	0.05	1	0	0	0	0	0	0	0	0	4.28961e-06	0									1.62652		0	0	0	0	0	0	0	0	0.5	0
Janthinobacterium	1.54383e-06	4.23917e-07	1.1178	0.07	1	0	0	0	0	0	0	0	0	4.23917e-06	0									1.1178		0	0	0	0	0	0	0	0	0.7	0
Stomatobaculum	1.51854e-06	4.16972e-07	2.12123	0.045	1	0	0	0	0	0	4.16972e-06	0	0	0	0						2.12123					0	0	0	0	0	0.45	0	0	0	0
Anaerobiospirillum	1.46269e-06	4.01637e-07	2.918	0.04375	1	0	4.01637e-06	0	0	0	0	0	0	0	0		2.918									0	0.4375	0	0	0	0	0	0	0	0							1.92089e-06		6.07017e-07	1.03034e-05			1.09003e-06	2.20615e-06
Cricetibacter	1.39893e-06	3.84129e-07	1.60595	0.05	1	0	0	0	0	0	3.84129e-06	0	0	0	0						1.60595					0	0	0	0	0	0.5	0	0	0	0
Schleiferilactobacillus	1.39545e-06	3.83173e-07	1.42386	0.05	1	0	3.83173e-06	0	0	0	0	0	0	0	0		1.42386									0	0.5	0	0	0	0	0	0	0	0							1.40289e-05	1.20554e-05				4.99244e-06
Deinococcus	1.35168e-06	3.71154e-07	2.82843	0.0125	1	0	0	0	0	0	0	3.71154e-06	0	0	0							2.82843				0	0	0	0	0	0	0.125	0	0	0
Harryflintia	1.29873e-06	3.56616e-07	2.10851	0.02	1	0	0	0	0	0	0	0	0	3.56616e-06	0									2.10851		0	0	0	0	0	0	0	0	0.2	0
Tissierella	1.28527e-06	3.5292e-07	2.82843	0.0125	1	0	0	0	0	0	0	3.5292e-06	0	0	0							2.82843				0	0	0	0	0	0	0.125	0	0	0
Pyrobaculum	1.27818e-06	3.50974e-07	1.36528	0.055	1	0	0	3.50974e-06	0	0	0	0	0	0	0			1.36528								0	0	0.55	0	0	0	0	0	0	0
Gemmata	1.27678e-06	3.50588e-07	2.03719	0.03	1	0	0	0	0	0	3.50588e-06	0	0	0	0						2.03719					0	0	0	0	0	0.3	0	0	0	0
Lactonifactor	1.25487e-06	3.44571e-07	2.10455	0.0333333	1	0	0	0	0	0	0	0	0	0	3.44571e-06										2.10455	0	0	0	0	0	0	0	0	0	0.333333
Citrobacter	1.24701e-06	3.42413e-07	2.87778	0.0283333	2	0	0	0	0	0	0	0	1.8212e-06	1.60293e-06	0								3.4641	2.29146		0	0	0	0	0	0	0	0.0833333	0.2	0
Aeromonas	1.23255e-06	3.38442e-07	2.06035	0.04	1	0	0	0	0	0	0	0	0	3.38442e-06	0									2.06035		0	0	0	0	0	0	0	0	0.4	0
Lawsonia	1.14973e-06	3.15703e-07	1.54644	0.0529412	1	0	0	0	3.15703e-06	0	0	0	0	0	0				1.54644							0	0	0	0.529412	0	0	0	0	0	0
Moheibacter	1.14223e-06	3.13644e-07	2.18132	0.035	1	0	0	0	0	0	3.13644e-06	0	0	0	0						2.18132					0	0	0	0	0	0.35	0	0	0	0
Leeuwenhoekiella	1.11045e-06	3.04916e-07	3.16228	0.01	1	0	0	0	0	0	0	0	0	3.04916e-06	0									3.16228		0	0	0	0	0	0	0	0	0.1	0
Solibacillus	1.09923e-06	3.01834e-07	1.93139	0.03	1	0	0	0	0	0	0	0	0	3.01834e-06	0									1.93139		0	0	0	0	0	0	0	0	0.3	0
Nocardioides	1.08516e-06	2.97973e-07	1.14491	0.0833333	1	0	0	0	0	0	0	0	0	0	2.97973e-06										1.14491	0	0	0	0	0	0	0	0	0	0.833333
Spirosoma	1.08469e-06	2.97844e-07	1.2094	0.055	1	0	0	2.97844e-06	0	0	0	0	0	0	0			1.2094								0	0	0.55	0	0	0	0	0	0	0
Companilactobacillus	1.05792e-06	2.90491e-07	1.88078	0.025	1	0	0	0	0	0	0	2.90491e-06	0	0	0							1.88078				0	0	0	0	0	0	0.25	0	0	0
Lacticaseibacillus	1.04982e-06	2.88267e-07	2.6459	0.02	1	0	0	2.88267e-06	0	0	0	0	0	0	0			2.6459								0	0	0.2	0	0	0	0	0	0	0
Rhodobacter	1.03521e-06	2.84255e-07	1.66988	0.121667	2	0	0	0	0	0	9.3506e-07	0	1.90749e-06	0	0						1.53593		1.80382			0	0	0	0	0	0.55	0	0.666667	0	0
Sporobacter	1.00616e-06	2.7628e-07	0.886503	0.0833333	1	0	0	0	0	0	0	0	0	0	2.7628e-06										0.886503	0	0	0	0	0	0	0	0	0	0.833333
Sphaerochaeta	9.88883e-07	2.71535e-07	2.82843	0.0125	1	0	0	0	0	0	0	2.71535e-06	0	0	0							2.82843				0	0	0	0	0	0	0.125	0	0	0
Fulvivirga	9.84772e-07	2.70406e-07	1.73443	0.05	1	0	0	0	0	0	0	0	2.70406e-06	0	0								1.73443			0	0	0	0	0	0	0	0.5	0	0
Acetobacteroides	9.68813e-07	2.66024e-07	3.1527	0.0166667	1	0	0	0	0	0	0	0	2.66024e-06	0	0								3.1527			0	0	0	0	0	0	0	0.166667	0	0
Propionibacterium	9.27303e-07	2.54626e-07	1.43376	0.0375	1	0	2.54626e-06	0	0	0	0	0	0	0	0		1.43376									0	0.375	0	0	0	0	0	0	0	0										9.12203e-06				2.63484e-06
Pseudogracilibacillus	9.25132e-07	2.5403e-07	1.67066	0.09	1	0	0	0	0	0	0	0	0	2.5403e-06	0									1.67066		0	0	0	0	0	0	0	0	0.9	0
Balneola	8.86038e-07	2.43295e-07	1.02967	0.06875	1	0	2.43295e-06	0	0	0	0	0	0	0	0		1.02967									0	0.6875	0	0	0	0	0	0	0	0								1.79702e-06	4.74835e-06	5.45934e-06		1.34476e-06
Neisseria	8.60869e-07	2.36384e-07	1.92978	0.025	1	0	0	2.36384e-06	0	0	0	0	0	0	0			1.92978								0	0	0.25	0	0	0	0	0	0	0
Yersinia	8.09284e-07	2.2222e-07	1.44225	0.04	1	0	0	0	0	0	0	0	0	2.2222e-06	0									1.44225		0	0	0	0	0	0	0	0	0.4	0
Pseudarthrobacter	8.00138e-07	2.19708e-07	1.79311	0.045	1	0	0	2.19708e-06	0	0	0	0	0	0	0			1.79311								0	0	0.45	0	0	0	0	0	0	0
Labilibaculum	7.81489e-07	2.14588e-07	2.57689	0.025	1	0	0	2.14588e-06	0	0	0	0	0	0	0			2.57689								0	0	0.25	0	0	0	0	0	0	0
Tindallia	7.65605e-07	2.10226e-07	2.44949	0.0166667	1	0	0	0	0	0	0	0	0	0	2.10226e-06										2.44949	0	0	0	0	0	0	0	0	0	0.166667
Natranaerovirga	7.55839e-07	2.07544e-07	4	0.00625	1	0	2.07544e-06	0	0	0	0	0	0	0	0		4									0	0.0625	0	0	0	0	0	0	0	0							3.32071e-05
Hyella	7.16338e-07	1.96698e-07	4.47214	0.005	1	0	0	0	0	0	1.96698e-06	0	0	0	0						4.47214					0	0	0	0	0	0.05	0	0	0	0
Thermaerobacter	7.04832e-07	1.93538e-07	4.47214	0.005	1	0	0	1.93538e-06	0	0	0	0	0	0	0			4.47214								0	0	0.05	0	0	0	0	0	0	0
Caldisalinibacter	6.84266e-07	1.87891e-07	1.47906	0.0416667	1	0	0	0	0	0	0	0	1.87891e-06	0	0								1.47906			0	0	0	0	0	0	0	0.416667	0	0
Staphylothermus	6.70682e-07	1.84161e-07	2.03096	0.03	1	0	0	0	0	0	0	0	0	1.84161e-06	0									2.03096		0	0	0	0	0	0	0	0	0.3	0
Nicoletella	6.2966e-07	1.72897e-07	1.95691	0.03	1	0	0	0	0	0	0	0	0	1.72897e-06	0									1.95691		0	0	0	0	0	0	0	0	0.3	0
Opitutus	6.16937e-07	1.69404e-07	1.65291	0.05	1	0	1.69404e-06	0	0	0	0	0	0	0	0		1.65291									0	0.5	0	0	0	0	0	0	0	0										2.23354e-06				7.70817e-07
Ruminiclostridium	6.01245e-07	1.65095e-07	1.10352	0.0833333	1	1.65095e-06	0	0	0	0	0	0	0	0	0	1.10352										0.833333	0	0	0	0	0	0	0	0	0	4.67379e-06	7.3099e-07	2.03748e-07	2.95377e-06		1.34338e-06
Nonlabens	5.9633e-07	1.63745e-07	2.5732	0.03	1	0	0	0	0	0	0	0	0	1.63745e-06	0									2.5732		0	0	0	0	0	0	0	0	0.3	0
Desulfuromonas	5.56882e-07	1.52913e-07	2.29612	0.01875	1	0	1.52913e-06	0	0	0	0	0	0	0	0		2.29612									0	0.1875	0	0	0	0	0	0	0	0										6.65007e-06	1.20222e-05			5.79377e-06
Kineothrix	5.4384e-07	1.49332e-07	2.44949	0.0166667	1	0	0	0	0	0	0	0	0	0	1.49332e-06										2.44949	0	0	0	0	0	0	0	0	0	0.166667
Lujinxingia	5.26714e-07	1.44629e-07	3.15964	0.015	1	0	0	1.44629e-06	0	0	0	0	0	0	0			3.15964								0	0	0.15	0	0	0	0	0	0	0
Fastidiosipila	5.25385e-07	1.44264e-07	3.54152	0.0125	1	0	1.44264e-06	0	0	0	0	0	0	0	0		3.54152									0	0.125	0	0	0	0	0	0	0	0
Mobilisporobacter	5.2436e-07	1.43983e-07	1.83435	0.0333333	1	1.43983e-06	0	0	0	0	0	0	0	0	0	1.83435										0.333333	0	0	0	0	0	0	0	0	0				2.08328e-06		6.55569e-06
Asticcacaulis	5.20974e-07	1.43053e-07	3.4641	0.00833333	1	0	0	0	0	0	0	0	1.43053e-06	0	0								3.4641			0	0	0	0	0	0	0	0.0833333	0	0
Youngiibacter	5.06994e-07	1.39214e-07	2.32741	0.0333333	1	0	0	0	0	0	0	0	1.39214e-06	0	0								2.32741			0	0	0	0	0	0	0	0.333333	0	0
Methylosinus	4.93704e-07	1.35565e-07	1.74738	0.035	1	0	0	1.35565e-06	0	0	0	0	0	0	0			1.74738								0	0	0.35	0	0	0	0	0	0	0
Hydrogenothermus	4.54172e-07	1.2471e-07	2.99865	0.0166667	1	0	0	0	0	0	0	0	1.2471e-06	0	0								2.99865			0	0	0	0	0	0	0	0.166667	0	0
Leuconostoc	4.48237e-07	1.23081e-07	1.84776	0.025	1	0	0	0	0	0	0	0	1.23081e-06	0	0								1.84776			0	0	0	0	0	0	0	0.25	0	0
Idiomarina	4.26155e-07	1.17017e-07	1.30254	0.05	1	0	0	0	0	0	0	0	1.17017e-06	0	0								1.30254			0	0	0	0	0	0	0	0.5	0	0
Fretibacterium	4.13995e-07	1.13678e-07	3.4641	0.00833333	1	0	0	0	0	0	0	0	1.13678e-06	0	0								3.4641			0	0	0	0	0	0	0	0.0833333	0	0
Syntrophus	3.9484e-07	1.08418e-07	3.09058	0.01	1	0	0	1.08418e-06	0	0	0	0	0	0	0			3.09058								0	0	0.1	0	0	0	0	0	0	0
Comamonas	3.93859e-07	1.08149e-07	2.15851	0.025	1	0	0	0	0	0	0	0	1.08149e-06	0	0								2.15851			0	0	0	0	0	0	0	0.25	0	0
Proteus	3.423e-07	9.39913e-08	3.09478	0.01	1	0	0	9.39913e-07	0	0	0	0	0	0	0			3.09478								0	0	0.1	0	0	0	0	0	0	0
Kluyvera	3.41536e-07	9.37816e-08	3.4641	0.00833333	1	0	0	0	0	0	0	0	9.37816e-07	0	0								3.4641			0	0	0	0	0	0	0	0.0833333	0	0
Agromyces	3.37853e-07	9.27703e-08	3.4641	0.00833333	1	0	0	0	0	0	0	0	9.27703e-07	0	0								3.4641			0	0	0	0	0	0	0	0.0833333	0	0
Niastella	3.21201e-07	8.81979e-08	3.43961	0.01	1	0	0	8.81979e-07	0	0	0	0	0	0	0			3.43961								0	0	0.1	0	0	0	0	0	0	0
Anaerovibrio	3.02856e-07	8.31605e-08	4.47214	0.005	1	0	0	0	0	0	8.31605e-07	0	0	0	0						4.47214					0	0	0	0	0	0.05	0	0	0	0
Zhihengliuella	2.86132e-07	7.85684e-08	3.4641	0.00833333	1	0	0	0	0	0	0	0	7.85684e-07	0	0								3.4641			0	0	0	0	0	0	0	0.0833333	0	0
Marinicella	2.82769e-07	7.76449e-08	2.61297	0.015	1	0	0	7.76449e-07	0	0	0	0	0	0	0			2.61297								0	0	0.15	0	0	0	0	0	0	0
Pseudodesulfovibrio	1.63606e-07	4.49241e-08	3.4641	0.00833333	1	0	0	0	0	0	0	0	4.49241e-07	0	0								3.4641			0	0	0	0	0	0	0	0.0833333	0	0
Alteromonas	1.1375e-07	3.12343e-08	2.39253	0.0166667	1	0	0	0	0	0	0	0	3.12343e-07	0	0								2.39253			0	0	0	0	0	0	0	0.166667	0	0
Luteimonas	1.11364e-07	3.05792e-08	4	0.00625	1	0	3.05792e-07	0	0	0	0	0	0	0	0		4									0	0.0625	0	0	0	0	0	0	0	0
Ruthenibacterium	9.64503e-08	2.64841e-08	3.4641	0.00833333	1	0	0	0	0	0	0	0	2.64841e-07	0	0								3.4641			0	0	0	0	0	0	0	0.0833333	0	0
[truncated: 120 more columns]

## Sheet: KO
KO	KO name	pathways	normalized abundance (no unassigned)	mean abundance	mean cv	mean subjects	found in datasets	mean abundance D01	mean abundance D02	mean abundance D03	mean abundance D04	mean abundance D05	mean abundance D06	mean abundance D07	mean abundance D08	mean abundance D09	mean abundance D10	cv D01	cv D02	cv D03	cv D04	cv D05	cv D06	cv D07	cv D08	cv D09	cv D10	subjects D01	subjects D02	subjects D03	subjects D04	subjects D05	subjects D06	subjects D07	subjects D08	subjects D09	subjects D10	D01_S01	D01_S02	D01_S03	D01_S04	D01_S05	D01_S06	D02_S01	D02_S02	D02_S03	D02_S04	D02_S05	D02_S06
unassigned				0.220787	0.155187	1	10	0.239278	0.190679	0.179314	0.193766	0.227358	0.271175	0.167658	0.282109	0.289512	0.167019	0.0911627	0.103647	0.164907	0.257425	0.228275	0.135835	0.120807	0.170099	0.160239	0.119477	1	1	1	1	1	1	1	1	1	1	0.234494	0.223227	0.267174	0.263227	0.212241	0.235303	0.215538	0.178229	0.186275	0.166076	0.20038	0.194298
K00134	glyceraldehyde 3-phosphate dehydrogenase (phosphorylating)	Carbon metabolism|Biosynthesis of amino acids|Glycolysis / Gluconeogenesis	0.0543309	0.0427214	0.266851	1	10	0.0360919	0.0599904	0.0183548	0.0812448	0.0665005	0.025331	0.0341257	0.0345539	0.0359574	0.0350639	0.167792	0.244457	0.312949	0.221009	0.164164	0.363544	0.178008	0.497849	0.411891	0.106846	1	1	1	1	1	1	1	1	1	1	0.0335207	0.0389914	0.0311472	0.0369917	0.0296984	0.0462022	0.0799718	0.0725338	0.0681834	0.0410718	0.074783	0.062273
K02358	elongation factor Tu		0.0467659	0.0367729	0.280978	1	10	0.0384585	0.0202372	0.0376251	0.0926684	0.0578727	0.0104914	0.0458394	0.016761	0.0124983	0.0352773	0.157526	0.642968	0.30532	0.155321	0.247275	0.400332	0.150445	0.330715	0.367529	0.0523467	1	1	1	1	1	1	1	1	1	1	0.0360311	0.0434364	0.027632	0.0405744	0.0440059	0.0390709	0.0091775	0.00626145	0.0209499	0.00945841	0.019343	0.0168484
K01006	pyruvate, orthophosphate dikinase	Carbon metabolism|Pyruvate metabolism|Glycolysis / Gluconeogenesis|Carbon fixation pathways in prokaryotes	0.0276373	0.0217318	0.362701	1	10	0.0111819	0.00703151	0.0320007	0.04775	0.0332598	0.00872487	0.0322648	0.00865582	0.00874105	0.0277073	0.173568	0.447199	0.569063	0.279265	0.332587	0.35069	0.197632	0.403247	0.639512	0.234249	1	1	1	1	1	1	1	1	1	1	0.010511	0.0116889	0.0076825	0.0125161	0.0131796	0.0115134	0.00757511	0.00381938	0.00519807	0.00528602	0.00526843	0.0058909
K00262	glutamate dehydrogenase (NADP+)	Alanine, aspartate and glutamate metabolism|Arginine biosynthesis|Nitrogen metabolism	0.0264608	0.0208067	0.248561	1	10	0.0146495	0.0331596	0.00691498	0.0190744	0.0232017	0.0242466	0.0210005	0.0265387	0.0223746	0.016906	0.307585	0.28027	0.247833	0.352863	0.367014	0.199727	0.18035	0.14531	0.229863	0.174794	1	1	1	1	1	1	1	1	1	1	0.00817264	0.0148009	0.0134562	0.0220819	0.0134933	0.0158918	0.0428135	0.0280558	0.021953	0.0488354	0.0234795	0.0196399
K01610	phosphoenolpyruvate carboxykinase (ATP)	Carbon metabolism|Pyruvate metabolism|Glycolysis / Gluconeogenesis|Citrate cycle (TCA cycle)	0.0247636	0.0194721	0.454562	1	10	0.010723	0.0354153	0.0154949	0.0232914	0.0530089	0.00733497	0.0106538	0.0150522	0.00631596	0.0174307	0.206267	0.324265	0.479117	0.236114	1.1134	0.457879	0.297581	0.828666	0.338078	0.264258	1	1	1	1	1	1	1	1	1	1	0.0078588	0.0123764	0.0133152	0.00835394	0.0118098	0.0106237	0.0188696	0.0351859	0.0322406	0.0275718	0.0418755	0.0310135
K03737	pyruvate-ferredoxin/flavodoxin oxidoreductase	Carbon metabolism|Pyruvate metabolism|Glycolysis / Gluconeogenesis|Carbon fixation pathways in prokaryotes|Butanoate metabolism|2-Oxocarboxylic acid metabolism|Citrate cycle (TCA cycle)	0.0231728	0.0182212	0.288079	1	10	0.0163677	0.0116794	0.0135425	0.0288948	0.027479	0.00867649	0.0248767	0.0136954	0.0100985	0.0269016	0.114773	0.404859	0.305663	0.263332	0.394027	0.363973	0.212221	0.328234	0.33934	0.154366	1	1	1	1	1	1	1	1	1	1	0.0154163	0.0149693	0.0161311	0.0144747	0.0178618	0.0193531	0.00914935	0.00819313	0.0142943	0.0101862	0.0106011	0.00567664
K02406	flagellin	Two-component system|Flagellar assembly	0.02097	0.0164891	0.748552	1	10	0.00541982	0.0482405	0.000328913	0.0244886	0.0209802	0.0239265	0.00345074	0.0154898	0.0180846	0.00448187	0.881953	0.652748	1.01689	0.716342	0.797918	0.575523	0.669082	1.00847	0.671013	0.495589	1	1	1	1	1	1	1	1	1	1	0.00625804	0.00253373	0.00408401	0.00188923	0.0146674	0.00308652	0.0159899	0.0207774	0.0305586	0.0861745	0.0521469	0.106788
K00261	glutamate dehydrogenase (NAD(P)+)	Carbon metabolism|Alanine, aspartate and glutamate metabolism|Arginine biosynthesis|Nitrogen metabolism	0.0182707	0.0143666	0.329852	1	10	0.00926824	0.0197817	0.00494358	0.0147848	0.0181604	0.0156155	0.0193086	0.0156098	0.0142661	0.0119275	0.347259	0.447741	0.327368	0.395958	0.412867	0.215689	0.178321	0.284894	0.405411	0.283012	1	1	1	1	1	1	1	1	1	1	0.00643226	0.00750087	0.00600298	0.0143846	0.0106504	0.0106383	0.0297418	0.0132576	0.0113361	0.0407412	0.0134314	0.0138809
K01803	triosephosphate isomerase (TIM)	Carbon metabolism|Biosynthesis of amino acids|Glycolysis / Gluconeogenesis|Fructose and mannose metabolism|Inositol phosphate metabolism	0.0178973	0.014073	0.297919	1	10	0.00688036	0.0212457	0.0121689	0.0167486	0.0116659	0.0140319	0.0162419	0.0105645	0.00722327	0.0239588	0.221025	0.186384	0.482912	0.206065	0.281527	0.656287	0.198022	0.407879	0.177236	0.161855	1	1	1	1	1	1	1	1	1	1	0.00623377	0.00740466	0.00446251	0.00883498	0.00645471	0.0078915	0.0168932	0.0156093	0.0200213	0.0226098	0.0196728	0.018082
K04077	chaperonin GroEL	RNA degradation	0.0176457	0.0138752	0.360214	1	10	0.0249865	0.00447169	0.0128634	0.0239446	0.0125308	0.00868159	0.0191943	0.00953068	0.00860847	0.0139398	0.432968	0.565208	0.296378	0.206363	0.442914	0.282128	0.379097	0.556174	0.313132	0.127778	1	1	1	1	1	1	1	1	1	1	0.016828	0.0447929	0.0252655	0.0197689	0.0154464	0.0278172	0.0049634	0.00582258	0.0042206	0.00292668	0.00223912	0.00233317
K21572	starch-binding outer membrane protein, SusD/RagB family		0.0165432	0.0130082	0.456585	1	10	0.0136955	0.00614568	0.00394953	0.00375369	0.00687784	0.0254933	0.00326679	0.0223483	0.0365271	0.00802473	0.378242	0.434336	0.624568	0.538838	0.67661	0.399359	0.494146	0.338204	0.295787	0.385755	1	1	1	1	1	1	1	1	1	1	0.0144792	0.0115283	0.022146	0.0165455	0.00901148	0.00846222	0.00456598	0.00386507	0.0125735	0.00361327	0.00574165	0.00462143
K10117	raffinose/stachyose/melibiose transport system substrate-binding protein	ABC transporters	0.0137387	0.010803	0.488412	1	10	0.00935184	0.0129199	0.0029397	0.00887773	0.0147146	0.0161318	0.013941	0.00931254	0.0121555	0.00768577	0.524525	0.611764	0.539067	0.369997	0.468328	0.361034	0.365869	0.502504	0.53967	0.601364	1	1	1	1	1	1	1	1	1	1	0.014092	0.00616373	0.00708632	0.00658044	0.016959	0.00522956	0.0346532	0.00546405	0.0128599	0.00864614	0.0110562	0.00909169
K02355	elongation factor G		0.0129432	0.0101775	0.264208	1	10	0.00839814	0.00896367	0.0115605	0.0150154	0.0101096	0.00418131	0.0165958	0.00393302	0.00450999	0.0185077	0.17537	0.365882	0.252496	0.294302	0.301342	0.304749	0.14264	0.393743	0.243968	0.167589	1	1	1	1	1	1	1	1	1	1	0.006477	0.010617	0.00819596	0.00717529	0.00878891	0.00913473	0.00553507	0.00497647	0.00677889	0.00642057	0.0133842	0.00790165
K04043	molecular chaperone DnaK	RNA degradation	0.0121588	0.00956069	0.298136	1	10	0.009917	0.0162345	0.00937336	0.0164387	0.00917449	0.00645876	0.00973332	0.00502238	0.00486748	0.00838698	0.315004	0.207451	0.428527	0.313086	0.415062	0.358066	0.137013	0.352687	0.357246	0.0972162	1	1	1	1	1	1	1	1	1	1	0.00651008	0.0145832	0.0120653	0.00699809	0.00863391	0.0107113	0.0182575	0.0230105	0.0179296	0.0174871	0.0142441	0.0176212
K01624	fructose-bisphosphate aldolase, class II	Carbon metabolism|Biosynthesis of amino acids|Methane metabolism|Glycolysis / Gluconeogenesis|Fructose and mannose metabolism|Pentose phosphate pathway	0.011887	0.00934698	0.40834	1	10	0.00920737	0.00594733	0.00992599	0.0118756	0.00840813	0.00835989	0.010656	0.00732359	0.00967264	0.0120933	0.25086	0.782558	0.301549	0.238846	0.391571	0.530692	0.23722	0.59878	0.613236	0.138087	1	1	1	1	1	1	1	1	1	1	0.00587004	0.011483	0.00815656	0.00945548	0.00820888	0.0120702	0.0038936	0.00143485	0.00368482	0.0027771	0.00497387	0.00285819
K02935	large subunit ribosomal protein L7/L12	Ribosome	0.011453	0.00900573	0.346976	1	10	0.00900749	0.0132259	0.0105728	0.00286958	0.00358119	0.00962206	0.0131659	0.00670561	0.00702176	0.014285	0.280912	0.208557	0.698112	0.248828	0.413385	0.44705	0.174246	0.435143	0.291073	0.272449	1	1	1	1	1	1	1	1	1	1	0.00731579	0.0140906	0.00764169	0.00838779	0.00849863	0.00811049	0.0073616	0.0138154	0.0171875	0.0153355	0.0137214	0.0141473
K00927	phosphoglycerate kinase	Carbon metabolism|Biosynthesis of amino acids|Glycolysis / Gluconeogenesis	0.0108589	0.00853858	0.245838	1	10	0.00621361	0.0130969	0.00986375	0.0152031	0.00733067	0.00386248	0.00961317	0.00305249	0.0037074	0.0134422	0.169126	0.207919	0.243414	0.224406	0.37115	0.291754	0.178315	0.389445	0.301249	0.0816049	1	1	1	1	1	1	1	1	1	1	0.00483714	0.00792306	0.0061993	0.00544608	0.00635181	0.00652424	0.0100098	0.00875695	0.0137923	0.0078464	0.0136894	0.010794
K00626	acetyl-CoA C-acetyltransferase	Carbon metabolism|Two-component system|Pyruvate metabolism|Carbon fixation pathways in prokaryotes|Glyoxylate and dicarboxylate metabolism|Butanoate metabolism|Lysine degradation|Fatty acid metabolism|Valine, leucine and isoleucine degradation|Benzoate degradation|Fatty acid degradation|Terpenoid backbone biosynthesis|Tryptophan metabolism	0.00966774	0.00760193	0.407648	1	10	0.00718779	0.00912077	0.00416842	0.0143953	0.0141202	0.00643565	0.00657764	0.00397715	0.00427775	0.00575866	0.239456	0.620264	0.517394	0.287094	0.297134	0.384987	0.2138	0.536698	0.533255	0.446401	1	1	1	1	1	1	1	1	1	1	0.00656223	0.00600037	0.00630014	0.00669448	0.0069302	0.0106393	0.0166615	0.00306061	0.00454149	0.0229247	0.00589116	0.00434422
K10112	multiple sugar transport system ATP-binding protein	ABC transporters	0.00919654	0.00723142	0.63369	1	10	0.0101623	0.000576052	0.0071535	0.00978073	0.0132574	0.00175489	0.0155788	0.00234441	0.00309473	0.00861149	0.576475	0.692741	1.75977	0.329473	0.337524	0.774832	0.236824	0.602732	0.57607	0.45046	1	1	1	1	1	1	1	1	1	1	0.0179336	0.00582667	0.00329868	0.00785262	0.0164592	0.0096029	0.000368109	0.000344805	0.000547545	0.00157843	0.000569246	0.000317676
K02027	multiple sugar transport system substrate-binding protein		0.00885371	0.00696184	0.467622	1	10	0.00440187	0.0291346	0.00327967	0.00313015	0.00397966	0.00622691	0.00605917	0.00360722	0.00411794	0.00568128	0.320182	0.42338	0.445526	0.461407	0.479431	0.426401	0.489345	0.583957	0.648862	0.397732	1	1	1	1	1	1	1	1	1	1	0.00648268	0.00531353	0.00286687	0.00303427	0.0048768	0.00383707	0.0426477	0.0219025	0.027909	0.0208322	0.0424841	0.0272196
K00053	ketol-acid reductoisomerase	Biosynthesis of amino acids|2-Oxocarboxylic acid metabolism|Pantothenate and CoA biosynthesis|Valine, leucine and isoleucine biosynthesis	0.00776334	0.00610447	0.350987	1	10	0.00285344	0.00392548	0.00367407	0.00756369	0.00921473	0.00507901	0.0124148	0.00460688	0.00371838	0.00799416	0.224106	0.319309	0.326207	0.342707	0.312395	0.394218	0.216247	0.441092	0.594842	0.33875	1	1	1	1	1	1	1	1	1	1	0.00235401	0.00268649	0.00392401	0.00245337	0.00333156	0.00237121	0.00459572	0.002763	0.00312944	0.00300645	0.00264636	0.0020367
K00248	butyryl-CoA dehydrogenase	Carbon metabolism|Propanoate metabolism|Butanoate metabolism|Fatty acid metabolism|Valine, leucine and isoleucine degradation|Fatty acid degradation|beta-Alanine metabolism	0.00766299	0.00602556	0.397114	1	10	0.00369854	0.00406785	0.00293655	0.00890319	0.0169745	0.00383417	0.00817851	0.00279169	0.00335859	0.00551205	0.262441	0.359594	0.459745	0.24406	0.415263	0.558	0.293716	0.448608	0.545827	0.383887	1	1	1	1	1	1	1	1	1	1	0.00473068	0.00295624	0.00217186	0.00408037	0.00377081	0.00448127	0.00421067	0.00409294	0.00230602	0.00686898	0.00332767	0.00346399
K00074	3-hydroxybutyryl-CoA dehydrogenase	Carbon metabolism|Butanoate metabolism|Phenylalanine metabolism|Benzoate degradation	0.00750388	0.00590044	0.44116	1	10	0.005366	0.00523962	0.0042654	0.00667825	0.0104267	0.00617614	0.00765748	0.00337002	0.00431131	0.0055135	0.303076	0.514791	0.503185	0.399356	0.340831	0.453852	0.295464	0.764462	0.435238	0.401343	1	1	1	1	1	1	1	1	1	1	0.00376432	0.00473815	0.00419991	0.00573658	0.00543071	0.00832631	0.00612579	0.00197211	0.00381188	0.00926396	0.00321503	0.00348449
K01689	enolase	Carbon metabolism|Biosynthesis of amino acids|Methane metabolism|Glycolysis / Gluconeogenesis|RNA degradation	0.00719411	0.00565687	0.528544	1	10	0.00670046	0.00294479	0.00412102	0.0064601	0.0069879	0.0104059	0.00587207	0.00513416	0.00551006	0.0024322	0.407215	0.74563	0.508433	0.385357	0.66064	0.800419	0.460559	0.464845	0.397351	0.454992	1	1	1	1	1	1	1	1	1	1	0.0056422	0.00441237	0.00487512	0.010637	0.00969268	0.00494338	0.00355867	0.0015752	0.00257093	0.00207859	0.00365259	0.0107296
K02035	peptide/nickel transport system substrate-binding protein	Quorum sensing	0.00718904	0.00565288	0.545282	1	10	0.00268193	0.0164464	0.00129205	0.00270117	0.00466209	0.00727253	0.00725549	0.00489711	0.00518813	0.00413187	0.423924	0.652843	0.595902	0.49107	1.05001	0.341807	0.362443	0.542745	0.54482	0.447254	1	1	1	1	1	1	1	1	1	1	0.00279792	0.00225296	0.000899028	0.00321429	0.00435285	0.00257456	0.0207004	0.0484687	0.00787193	0.0284545	0.0144668	0.0221317
K21573	TonB-dependent starch-binding outer membrane protein SusC		0.0066789	0.00525175	0.980023	1	10	0.00551798	0.00112367	0.00569219	0.00141536	0.0035423	0.00734081	0.00136948	0.00861847	0.00894607	0.00895117	1.38081	0.589662	1.17819	0.937436	1.03234	1.1081	1.66286	0.759538	0.751477	0.39981	1	1	1	1	1	1	1	1	1	1	0.00179674	0.00195757	0.02087	0.00461139	0.00104733	0.00282488	0.00143419	0.000510148	0.00118611	0.0011401	0.000492253	0.000513713
K17318	putative aldouronate transport system substrate-binding protein	ABC transporters	0.0066424	0.00522305	0.557344	1	10	0.00365988	0.00618372	0.00153694	0.00374359	0.00635069	0.00819431	0.00484761	0.0072916	0.00465487	0.0057673	0.487531	0.588797	0.82304	0.391975	0.455018	0.467728	0.500172	0.87644	0.549293	0.433441	1	1	1	1	1	1	1	1	1	1	0.00645866	0.00301045	0.00151725	0.00449719	0.00424175	0.00223396	0.00388335	0.00431292	0.0035553	0.0133893	0.0087769	0.00333405
K02945	small subunit ribosomal protein S1	Ribosome	0.0066127	0.00519969	0.426497	1	10	0.00864981	0.00250481	0.0115417	0.00570841	0.0029333	0.00262537	0.00764528	0.00191748	0.00196518	0.00650559	0.210923	0.505027	0.79379	0.193983	0.409815	0.88258	0.257174	0.434344	0.483315	0.094016	1	1	1	1	1	1	1	1	1	1	0.0077764	0.0118877	0.0072479	0.00747365	0.00775045	0.00976276	0.00114148	0.00111817	0.00604364	0.00175671	0.00197359	0.00360093
K15770	arabinogalactan oligomer / maltooligosaccharide transport system substrate-binding protein	ABC transporters	0.00584155	0.00459332	0.658239	1	10	0.00277619	0.00272987	0.000649545	0.0129135	0.00401546	0.00354212	0.00505112	0.0019856	0.00645868	0.00581116	0.639533	0.51677	0.800638	0.592541	0.572159	0.61632	0.955348	0.694237	0.64312	0.551725	1	1	1	1	1	1	1	1	1	1	0.00629664	0.00172122	0.00185079	0.00215632	0.00285957	0.00177258	0.00320679	0.00171749	0.0023393	0.00283709	0.00551393	0.00350993
K10540	methyl-galactoside transport system substrate-binding protein	ABC transporters|Bacterial chemotaxis	0.005827	0.00458188	0.566035	1	10	0.00287638	0.004934	0.00686908	0.00205195	0.0035961	0.00808356	0.00301946	0.00394936	0.00566734	0.00477156	0.389187	0.484053	1.74648	0.347299	0.358483	0.407163	0.703225	0.371549	0.534239	0.318672	1	1	1	1	1	1	1	1	1	1	0.00445248	0.00342296	0.00225625	0.00359542	0.00200403	0.00152714	0.00537441	0.00518603	0.00318642	0.00486999	0.0122959	0.00353124
K00656	formate C-acetyltransferase	Pyruvate metabolism|Propanoate metabolism|Butanoate metabolism	0.00565385	0.00444573	0.466873	1	10	0.00252497	0.00216213	0.00252226	0.00587907	0.00800458	0.00402045	0.00685476	0.00269031	0.0050262	0.00477257	0.41562	0.458652	0.23693	0.353786	0.252748	0.763395	0.203314	0.597737	1.03861	0.347947	1	1	1	1	1	1	1	1	1	1	0.00413041	0.00128583	0.00167898	0.00307061	0.00292674	0.00205725	0.00142774	0.00151438	0.00118982	0.00351748	0.00195375	0.00235923
K00024	malate dehydrogenase	Carbon metabolism|Pyruvate metabolism|Methane metabolism|Carbon fixation pathways in prokaryotes|Glyoxylate and dicarboxylate metabolism|Cysteine and methionine metabolism|Citrate cycle (TCA cycle)	0.00547134	0.00430222	0.552784	1	10	0.00152119	0.0117465	0.0032653	0.00246704	0.00235395	0.00530108	0.000915294	0.0052897	0.00541952	0.00474268	0.587316	0.454039	0.542592	0.408902	0.587009	0.315234	0.63328	0.611758	0.700408	0.687305	1	1	1	1	1	1	1	1	1	1	0.000593035	0.00302158	0.00193649	0.0010721	0.000828156	0.00167579	0.00535611	0.0110424	0.00776017	0.00658426	0.0070015	0.00778342
K00260	glutamate dehydrogenase	Alanine, aspartate and glutamate metabolism|Arginine biosynthesis|Nitrogen metabolism|Taurine and hypotaurine metabolism	0.00524907	0.00412745	0.462218	1	10	0.001833	0.00748399	0.00154653	0.00100232	0.0051377	0.00461778	0.00589238	0.00579911	0.00451009	0.00345155	0.41202	0.681209	0.42771	1.07247	0.338801	0.358406	0.12426	0.397308	0.487919	0.322077	1	1	1	1	1	1	1	1	1	1	0.000991619	0.00125629	0.00136962	0.00297788	0.00228673	0.00211585	0.0103649	0.00591322	0.00417588	0.0156154	0.00525047	0.00499228
K10192	oligogalacturonide transport system substrate-binding protein	ABC transporters	0.00511352	0.00402086	0.647619	1	10	0.00141245	0.0257048	0.000751219	0.000895286	0.000921272	0.00273872	0.00221585	0.00122927	0.00197772	0.00236197	0.444945	0.461104	0.460768	0.748405	0.615182	0.61308	1.00881	0.758046	0.978275	0.387576	1	1	1	1	1	1	1	1	1	1	0.00133732	0.00244344	0.00057257	0.00119952	0.00118632	0.00173551	0.0394168	0.0202156	0.0252077	0.0179858	0.0369892	0.0253251
K03521	electron transfer flavoprotein beta subunit		0.00487667	0.00383462	0.396109	1	10	0.00617522	0.000800924	0.00546249	0.00733284	0.0048865	0.00191793	0.00225091	0.00223599	0.00220029	0.00508309	0.238432	0.362343	0.453221	0.329353	0.494153	0.374328	0.33159	0.399589	0.676463	0.301621	1	1	1	1	1	1	1	1	1	1	0.00555611	0.00521146	0.00719738	0.00499035	0.00538143	0.00871459	0.00055617	0.000306422	0.00100639	0.000471011	0.000852027	0.000784378
K20276	large repetitive protein	Quorum sensing	0.0047866	0.0037638	1.17115	1	10	0.00556364	0.0018365	0.00120071	0.00125275	0.00214896	0.00366344	0.00868884	0.00470517	0.00685894	0.00171902	1.02004	0.913034	0.894865	0.94395	2.29161	0.804329	1.17573	1.10459	1.80819	0.755216	1	1	1	1	1	1	1	1	1	1	0.000426856	0.0140058	0.0111879	0.00126646	0.00211809	0.00437668	0.00110499	0.00737595	0.000808872	0.00145753	0.00144794	0.00285654
K01938	formate--tetrahydrofolate ligase	Carbon metabolism|Biosynthesis of cofactors|Carbon fixation pathways in prokaryotes|One carbon pool by folate	0.00478563	0.00376303	0.509	1	10	0.000985311	0.00175272	0.00132347	0.00790918	0.00836173	0.000882903	0.0117693	0.00123083	0.000718457	0.00269643	0.328733	0.736201	0.487328	0.443013	0.662501	0.502838	0.283899	0.638922	0.548258	0.458311	1	1	1	1	1	1	1	1	1	1	0.000783004	0.00074254	0.00103374	0.00154244	0.00112766	0.000682484	0.0011363	0.000733463	0.000835761	0.00590749	0.00166882	0.000998772
K03522	electron transfer flavoprotein alpha subunit		0.00472832	0.00371797	0.360195	1	10	0.00472241	0.000957503	0.00404631	0.00650603	0.00600585	0.00180791	0.00353367	0.00212112	0.00254131	0.00493761	0.163327	0.315306	0.297637	0.32641	0.509204	0.398259	0.283502	0.433476	0.515513	0.359319	1	1	1	1	1	1	1	1	1	1	0.00489854	0.00426412	0.00392939	0.00497105	0.00421339	0.00605794	0.000729277	0.00057845	0.00112484	0.000753313	0.000871494	0.000698216
K02931	large subunit ribosomal protein L5	Ribosome	0.00465201	0.00365797	0.312475	1	10	0.00516936	0.00053854	0.0051061	0.00324368	0.00255309	0.00320458	0.003821	0.00390392	0.00361729	0.00542212	0.180536	0.435666	0.484747	0.335823	0.339899	0.325834	0.257666	0.407217	0.217709	0.139652	1	1	1	1	1	1	1	1	1	1	0.00430569	0.00503112	0.00661558	0.0052474	0.00408486	0.00573151	9.37095e-05	0.000440548	0.000757844	0.000426452	0.00063777	0.000382818
K15125	filamentous hemagglutinin		0.00464812	0.00365491	1.19479	1	10	0.00526729	0.00180045	0.00119174	0.00125275	0.00214896	0.00364503	0.00868884	0.00444026	0.00644619	0.00166756	1.03095	0.939405	0.907665	0.94395	2.29161	0.8028	1.17573	1.19364	1.90037	0.761793	1	1	1	1	1	1	1	1	1	1	0.000394879	0.0133574	0.0106118	0.00109011	0.00192976	0.00421973	0.00109821	0.00736418	0.000800605	0.00145753	0.00140097	0.00285533
K02863	large subunit ribosomal protein L1	Ribosome	0.00453205	0.00356364	0.502867	1	10	0.00487356	0.000501376	0.00784367	0.00396583	0.00220075	0.00200348	0.00453012	0.00136711	0.00400068	0.00434979	0.191583	0.468179	1.74787	0.306091	0.361752	0.47262	0.237712	0.369357	0.516486	0.35703	1	1	1	1	1	1	1	1	1	1	0.0044045	0.00518101	0.00430054	0.0049197	0.0038993	0.00653629	0.000322482	0.000781569	0.000770493	0.000338446	0.000560252	0.000397648
K10439	ribose transport system substrate-binding protein	ABC transporters|Bacterial chemotaxis	0.00427759	0.00336355	0.436896	1	10	0.00145189	0.00253845	0.00191351	0.00631321	0.0035339	0.0042599	0.0058114	0.0025164	0.00276636	0.00253049	0.179792	0.666112	0.326225	0.324458	0.314182	0.510729	0.377544	0.544272	0.552465	0.573183	1	1	1	1	1	1	1	1	1	1	0.00130882	0.00125992	0.00165969	0.00180696	0.00112801	0.00154792	0.00159911	0.00388312	0.00224521	0.00145179	0.00312276	0.00171731
K22432	caffeyl-CoA reductase-Etf complex subunit CarE		0.00422409	0.00332148	0.388186	1	10	0.00444292	0.000856831	0.00300144	0.00632612	0.00584934	0.00160942	0.00321128	0.00136943	0.00215849	0.00438954	0.190991	0.323428	0.333577	0.331307	0.509652	0.373522	0.310767	0.536068	0.540878	0.431672	1	1	1	1	1	1	1	1	1	1	0.00471031	0.00394945	0.00331992	0.00480328	0.00409897	0.00577557	0.000696493	0.000519901	0.00104166	0.00068188	0.000790802	0.000623911
K02988	small subunit ribosomal protein S5	Ribosome	0.00417546	0.00328324	0.394584	1	10	0.003539	0.000176345	0.00817207	0.00295523	0.00188764	0.00231372	0.00478775	0.00205981	0.00213882	0.00480205	0.356045	0.714999	0.449373	0.346315	0.348798	0.488204	0.20116	0.418365	0.377315	0.245268	1	1	1	1	1	1	1	1	1	1	0.00303305	0.00415296	0.0025225	0.0034583	0.00233409	0.00573308	1.25341e-05	5.59356e-05	0.000215984	0.000248815	0.000183594	6.46017e-05
K03545	trigger factor		0.00411811	0.00323815	0.525465	1	10	0.00437992	0.00143292	0.0126055	0.00190338	0.000412132	0.000794325	0.00334032	0.0015914	0.000887074	0.00503451	0.210962	0.262096	1.20523	0.520562	0.661428	0.548365	0.490798	0.436704	0.740281	0.178223	1	1	1	1	1	1	1	1	1	1	0.00478949	0.00557376	0.00512206	0.00341352	0.00334385	0.00403684	0.000845865	0.00162635	0.00210161	0.00134923	0.00120503	0.000916969
K01179	endoglucanase	Two-component system|Starch and sucrose metabolism	0.00408585	0.00321278	0.83553	1	10	0.000935122	0.00481473	0.00019763	0.00122269	0.00157096	0.00684943	0.000945462	0.00503025	0.0101215	0.000440016	0.814651	1.00149	1.22043	0.797386	0.752004	0.532912	1.04674	0.751868	0.58053	0.857283	1	1	1	1	1	1	1	1	1	1	0.000822932	0.000302164	0.000258261	0.00227876	0.000641223	0.00130739	0.00496014	0.00165163	0.00189626	0.0172676	0.00398047	0.00125957
K00239	succinate dehydrogenase flavoprotein subunit	Carbon metabolism|Carbon fixation pathways in prokaryotes|Butanoate metabolism|Oxidative phosphorylation|Citrate cycle (TCA cycle)	0.00400055	0.00314571	0.463143	1	10	0.00387231	0.00152569	0.00148773	0.00225085	0.00368113	0.00404638	0.00198575	0.00588832	0.00384785	0.00287113	0.263998	0.658721	0.503586	0.244212	0.522333	0.388322	0.755866	0.433598	0.45632	0.404478	1	1	1	1	1	1	1	1	1	1	0.0055041	0.00297593	0.0031785	0.0047623	0.0035673	0.00324573	0.000953996	0.00270134	0.00117657	0.00206478	0.00155097	0.00179037
K02992	small subunit ribosomal protein S7	Ribosome	0.00399762	0.0031434	0.439633	1	10	0.00716955	0.000234645	0.00509932	0.00158352	0.00300736	0.00219663	0.00349965	0.00274965	0.00212937	0.00376432	0.379426	0.798533	0.419241	0.599903	0.37229	0.554896	0.228948	0.346346	0.443416	0.253331	1	1	1	1	1	1	1	1	1	1	0.00495077	0.00545897	0.00628332	0.00808921	0.00596071	0.0122744	4.71219e-05	0.000129502	0.000345459	0.000236021	0.000268479	0.000259083
K02967	small subunit ribosomal protein S2	Ribosome	0.00395813	0.00311236	0.498807	0.98125	10	0.00238441	1.7717e-05	0.0070779	0.00311564	0.00208967	0.00256091	0.00363575	0.00269775	0.00257581	0.00496801	0.137784	1.42776	0.366959	0.371128	0.4596	0.848121	0.290235	0.470701	0.337771	0.278013	1	0.8125	1	1	1	1	1	1	1	1	0.0018946	0.00249443	0.00255828	0.00205491	0.00270461	0.00259964		4.90721e-06	1.25657e-05	1.04039e-05	1.10493e-05	4.93902e-05
K02986	small subunit ribosomal protein S4	Ribosome	0.00393315	0.00309271	0.385836	1	10	0.00209921	0.000243724	0.012388	0.00171651	0.00202894	0.00183792	0.00385086	0.00144572	0.00203007	0.00328612	0.160148	0.517771	0.655643	0.572269	0.472927	0.302733	0.190107	0.332129	0.412206	0.242431	1	1	1	1	1	1	1	1	1	1	0.00252036	0.00228782	0.00164552	0.00212547	0.00175407	0.00226201	7.6028e-05	8.28033e-05	0.000454789	0.000160035	0.000338431	0.000365142
K02926	large subunit ribosomal protein L4	Ribosome	0.00386219	0.00303691	0.406235	1	10	0.00401684	0.000501142	0.00516041	0.00248324	0.00407482	0.00326973	0.00269901	0.00303418	0.00223605	0.00289373	0.206659	0.502809	0.403562	0.388342	0.590139	0.35737	0.359259	0.5977	0.385244	0.271262	1	1	1	1	1	1	1	1	1	1	0.00413778	0.00418285	0.003058	0.00383151	0.00342513	0.00546578	0.00023627	0.000759985	0.000710635	0.000366454	0.000726789	0.000454752
K01805	xylose isomerase	Fructose and mannose metabolism|Pentose and glucuronate interconversions	0.0038076	0.00299399	0.769091	1	10	0.00161631	0.00575993	0.00118083	0.00245248	0.0036631	0.00384696	0.00160659	0.0046808	0.00408369	0.00104919	0.637973	0.525765	0.964378	0.741124	0.985919	0.432065	1.07	1.03669	0.701383	0.595617	1	1	1	1	1	1	1	1	1	1	0.000893207	0.00185209	0.000784204	0.00357379	0.00122529	0.0013693	0.00337568	0.00645564	0.0111672	0.00696553	0.0038986	0.00488281
K02982	small subunit ribosomal protein S3	Ribosome	0.00378286	0.00297454	0.412762	1	10	0.00398243	6.88995e-05	0.00496677	0.00170096	0.00464195	0.00145311	0.00488978	0.00227017	0.00196574	0.00380559	0.27518	0.762305	0.334158	0.390616	0.38471	0.506407	0.535627	0.346633	0.451557	0.140425	1	1	1	1	1	1	1	1	1	1	0.00415179	0.00384735	0.0020275	0.00475128	0.00389437	0.00522229	8.76452e-06	4.21337e-05	0.000170562	4.04843e-05	5.10586e-05	8.0054e-05
K02994	small subunit ribosomal protein S8	Ribosome	0.0037575	0.00295459	0.359382	1	10	0.00385269	0.000631618	0.00662656	0.0027475	0.00118141	0.00265307	0.00330464	0.00247905	0.0027981	0.00327132	0.286784	0.5361	0.478012	0.349378	0.368974	0.394103	0.225066	0.311084	0.407917	0.236399	1	1	1	1	1	1	1	1	1	1	0.0036247	0.00411335	0.00337544	0.00406826	0.00228145	0.00565295	0.000100725	0.000770452	0.000564059	0.000311529	0.0015299	0.000592357
K02357	elongation factor Ts		0.00375732	0.00295445	0.453574	1	10	0.00223282	0.0023001	0.0063593	0.00295156	0.000618101	0.00102223	0.00362772	0.00121754	0.00119497	0.00802016	0.365044	0.732226	0.374542	0.346743	0.497102	0.401513	0.114595	0.57627	0.65395	0.473756	1	1	1	1	1	1	1	1	1	1	0.00156697	0.0029403	0.00346856	0.00202204	0.00135486	0.00204418	0.00136687	0.00138481	0.00258465	0.00133253	0.00163546	0.00110798
K13993	HSP20 family protein		0.00359304	0.00282528	0.652176	1	10	0.00801826	0.000595879	0.00464381	0.0026667	0.0021075	0.000935342	0.00283671	0.00142159	0.000520099	0.00450688	0.34397	1.13617	0.484071	0.563035	0.663235	0.913205	0.581998	0.741022	0.570744	0.524313	1	1	1	1	1	1	1	1	1	1	0.00743764	0.0102047	0.00893226	0.0028739	0.0103727	0.00828833	0.000429876	0.000147396	0.00123139	0.000477637	0.000467585	0.000455367
K10200	N-acetylglucosamine transport system substrate-binding protein	ABC transporters	0.00359029	0.00282311	0.555845	1	10	0.00289253	0.00219119	0.00095613	0.00201062	0.0051273	0.00424793	0.00330122	0.00220295	0.00210014	0.00320112	0.350641	0.528372	0.630756	0.322892	0.41787	0.575604	0.816679	0.601948	0.718389	0.595299	1	1	1	1	1	1	1	1	1	1	0.00190688	0.00370778	0.00372657	0.00174872	0.00396569	0.00229952	0.001148	0.00224578	0.00257758	0.000732811	0.00194218	0.00115914
K04078	chaperonin GroES		0.00350596	0.0027568	0.472164	1	10	0.0027576	0.0056471	0.00403702	0.00121524	0.000293245	0.00289719	0.00339053	0.00197112	0.0024582	0.00290076	0.416891	0.454766	0.341754	0.441527	0.907173	0.515944	0.479629	0.544573	0.299613	0.319771	1	1	1	1	1	1	1	1	1	1	0.00133301	0.00435939	0.00320087	0.00189971	0.00215095	0.00360167	0.00786371	0.00591387	0.00968912	0.00629201	0.00427748	0.00402361
K01818	L-fucose/D-arabinose isomerase	Fructose and mannose metabolism|Pentose and glucuronate interconversions	0.00348255	0.0027384	0.490493	1	10	0.000489382	0.00628375	0.000559269	0.00276212	0.00340908	0.00186324	0.00614573	0.00205223	0.0013105	0.00250869	0.686383	0.455689	0.661478	0.48079	0.490055	0.418692	0.171745	0.619188	0.436917	0.483992	1	1	1	1	1	1	1	1	1	1	0.000130303	0.000427547	0.000380024	0.000995121	0.000215849	0.000787445	0.0101354	0.00675926	0.00482697	0.00479311	0.00442708	0.00377172
K02864	large subunit ribosomal protein L10	Ribosome	0.00339538	0.00266986	0.330431	1	10	0.00476643	0.00112762	0.00380745	0.00293162	0.00137131	0.00168027	0.00293105	0.00210639	0.00195722	0.00401921	0.218297	0.466977	0.35756	0.46626	0.406977	0.314372	0.235017	0.27655	0.379519	0.182781	1	1	1	1	1	1	1	1	1	1	0.00345934	0.0057348	0.00603101	0.00457872	0.00374157	0.00505313	0.000264665	0.00207756	0.000889732	0.000628445	0.00158544	0.000864576
K03527	4-hydroxy-3-methylbut-2-en-1-yl diphosphate reductase	Terpenoid backbone biosynthesis	0.00331791	0.00260894	0.425029	1	10	0.00488606	0.000840157	0.00273884	0.00432102	0.0021898	0.000791348	0.00454823	0.00096475	0.000983643	0.00382555	0.27306	0.415916	0.418935	0.263597	0.444619	0.536452	0.34276	0.589838	0.702355	0.262756	1	1	1	1	1	1	1	1	1	1	0.00477042	0.00671975	0.00332045	0.00448017	0.00381352	0.00621206	0.000472994	0.00059498	0.00164576	0.000942517	0.000588408	0.000606333
K00874	2-dehydro-3-deoxygluconokinase	Carbon metabolism|Pentose phosphate pathway	0.00324263	0.00254974	0.363299	1	10	0.00286391	0.00404078	0.00120222	0.00125949	0.00173019	0.00483653	0.00130511	0.00355492	0.0027834	0.00192083	0.177833	0.30338	0.310427	0.39979	0.507303	0.318508	0.524891	0.381916	0.411713	0.297232	1	1	1	1	1	1	1	1	1	1	0.00251146	0.00356036	0.00250541	0.00326719	0.00226893	0.00307008	0.00298869	0.00255148	0.0071748	0.00393875	0.00540618	0.00321353
K00616	transaldolase	Carbon metabolism|Biosynthesis of amino acids|Pentose phosphate pathway	0.00319733	0.00251412	0.587015	1	10	0.00116141	0.00111093	0.00360765	0.00331827	0.00365556	0.00183681	0.00455904	0.00149399	0.00154511	0.00285246	0.261159	0.41691	1.63895	0.441066	0.38139	0.658025	0.23597	0.557444	0.484444	0.7948	1	1	1	1	1	1	1	1	1	1	0.000983512	0.00152044	0.000675754	0.00119759	0.00141018	0.00118097	0.00113809	0.00108515	0.00093001	0.00162476	0.000488917	0.00108289
K00831	phosphoserine aminotransferase	Carbon metabolism|Biosynthesis of amino acids|Biosynthesis of cofactors|Methane metabolism|Cysteine and methionine metabolism|Glycine, serine and threonine metabolism|Vitamin B6 metabolism	0.00319337	0.00251101	0.401863	1	10	0.000675564	0.00708364	0.00157777	0.00155241	0.00138988	0.00300575	0.00125782	0.00348745	0.00316828	0.00191158	0.291658	0.2821	1.07877	0.279863	0.496246	0.359202	0.286276	0.423326	0.293396	0.227794	1	1	1	1	1	1	1	1	1	1	0.00042725	0.00078312	0.000419228	0.000768767	0.000840025	0.000814994	0.00628505	0.00590942	0.0077621	0.00459913	0.00523193	0.00478245
K03286	OmpA-OmpF porin, OOP family		0.00315027	0.00247712	0.881749	1	10	0.00364577	0.00195092	0.00335504	0.00144659	0.000434645	0.00292212	0.00182824	0.00251465	0.00571485	0.000958344	0.415742	0.417086	0.6057	1.04077	0.952731	0.55794	1.05382	1.2469	1.90482	0.621987	1	1	1	1	1	1	1	1	1	1	0.00217161	0.00470338	0.00276705	0.00510473	0.00193899	0.00518888	0.00143722	0.00261868	0.0013512	0.000958996	0.0020162	0.001947
K00058	D-3-phosphoglycerate dehydrogenase / 2-oxoglutarate reductase	Carbon metabolism|Biosynthesis of amino acids|Methane metabolism|Cysteine and methionine metabolism|Glycine, serine and threonine metabolism	0.00314212	0.00247071	0.470472	1	10	0.000513366	0.00372587	0.00682717	0.00164802	0.00628275	0.000596621	0.000734252	0.00117124	0.000758524	0.00244925	0.437651	0.248804	1.05163	0.28565	0.982176	0.434406	0.270245	0.296018	0.453515	0.244632	1	1	1	1	1	1	1	1	1	1	0.00025052	0.000521823	0.000742586	0.000809579	0.000322086	0.000433599	0.00323281	0.00256083	0.00287194	0.00342347	0.00317015	0.00313716
K00615	transketolase	Carbon metabolism|Biosynthesis of amino acids|Pentose phosphate pathway	0.00310689	0.00244301	0.576777	1	10	0.00140946	0.00300593	0.00317883	0.00262768	0.00237248	0.00117927	0.00216535	0.00249287	0.00147997	0.00451828	0.763065	0.515909	0.568159	0.424152	0.597225	0.714958	0.302596	0.791112	0.541545	0.549049	1	1	1	1	1	1	1	1	1	1	0.000466976	0.00173525	0.00337747	0.00130236	0.000531804	0.0010429	0.00200228	0.00236785	0.0034775	0.00256889	0.00196195	0.00155635
K03561	biopolymer transport protein ExbB		0.00309081	0.00243036	0.735541	1	10	0.00769844	0.000252308	0.000649606	0.000827413	0.00239851	0.00198625	0.00216058	0.00191696	0.00289708	0.00351645	0.368631	0.938905	0.781374	0.667084	0.634275	0.954138	0.919106	0.817125	0.708967	0.565804	1	1	1	1	1	1	1	1	1	1	0.00599297	0.00847244	0.00638243	0.0130767	0.00535789	0.00690822	7.33007e-05	4.54427e-05	7.24568e-05	0.000988205	0.000124452	0.000110475
K07335	basic membrane protein A and related proteins	ABC transporters	0.00301329	0.00236941	0.503452	1	10	0.00142233	0.00416915	0.000826157	0.00174457	0.00201896	0.00325437	0.0016514	0.00426183	0.00292293	0.00142236	0.542163	0.48572	0.295729	0.419852	0.703982	0.398579	0.381586	0.697842	0.464676	0.644388	1	1	1	1	1	1	1	1	1	1	0.0027549	0.00114827	0.00050661	0.00163343	0.00154259	0.000948173	0.0063798	0.00323688	0.0025914	0.00553049	0.0051138	0.00405382
K00962	polyribonucleotide nucleotidyltransferase	RNA degradation	0.00296385	0.00233053	0.534456	1	10	0.00171691	0.00264034	0.00873827	0.0010867	0.000906833	0.00124146	0.00098368	0.00244464	0.00103434	0.00251215	0.483636	0.42079	0.883068	0.560158	0.569859	0.624633	0.197171	0.83281	0.457037	0.315395	1	1	1	1	1	1	1	1	1	1	0.00121939	0.00256231	0.00289167	0.00150545	0.000744405	0.00137823	0.00238308	0.00216099	0.00145309	0.00163431	0.00239243	0.00177412
K01812	glucuronate isomerase	Pentose and glucuronate interconversions	0.00293618	0.00230877	0.540499	1	10	0.000471015	0.00575597	0.00290848	0.000800753	0.0013897	0.00325637	0.000634845	0.00355129	0.0026476	0.00167172	0.519802	0.320102	1.36445	0.480932	0.827695	0.38537	0.534882	0.399704	0.464078	0.107972	1	1	1	1	1	1	1	1	1	1	0.000262109	0.000362375	0.000458645	0.000919089	0.000277081	0.000546789	0.00596541	0.00540063	0.00927131	0.00617836	0.00582074	0.00440704
K02906	large subunit ribosomal protein L3	Ribosome	0.00293414	0.00230717	0.484845	1	10	0.00192373	0.000506767	0.00397589	0.00127659	0.00161574	0.00192801	0.00416343	0.00229421	0.00253382	0.00285349	0.244002	0.548365	0.351213	0.746174	0.452065	0.544142	0.234089	0.840274	0.340708	0.547421	1	1	1	1	1	1	1	1	1	1	0.0012017	0.00194847	0.00225843	0.00161361	0.0019906	0.00252957	8.39402e-05	0.000830365	0.000593469	0.000230158	0.000958755	0.000368476
K03530	DNA-binding protein HU-beta		0.0029296	0.0023036	0.603359	1	10	0.00281456	0.00111504	0.00556826	0.00130582	0.000651965	0.0014812	0.000990202	0.00120822	0.00326209	0.0046386	0.148942	1.41672	0.410795	0.280056	0.371274	0.373492	0.376916	0.459295	1.98687	0.209236	1	1	1	1	1	1	1	1	1	1	0.00287963	0.00255292	0.00238259	0.0026638	0.00282147	0.00358696	0.000394745	0.00278056	0.000633681	0.000346846	0.000179741	0.000454488
K02058	simple sugar transport system substrate-binding protein		0.00291766	0.00229422	0.505943	1	10	0.00163779	0.00164664	0.000754019	0.00263945	0.00379518	0.00144837	0.00575503	0.001513	0.00143217	0.00232051	0.327958	0.450276	0.585302	0.610872	0.414532	0.540097	0.598148	0.375015	0.631716	0.525515	1	1	1	1	1	1	1	1	1	1	0.00203102	0.00217355	0.00148751	0.00208089	0.00089356	0.00116023	0.000955284	0.00311568	0.00094987	0.0010316	0.00191571	0.00322633
K15580	oligopeptide transport system substrate-binding protein	ABC transporters|Quorum sensing|beta-Lactam resistance	0.00290857	0.00228706	0.668632	1	10	0.000978585	0.00420324	0.000630332	0.000887818	0.000887706	0.00490703	0.00279753	0.00219825	0.00255986	0.0028203	0.544929	0.638746	1.09741	0.876835	0.804451	0.50341	0.47314	0.75254	0.486539	0.508313	1	1	1	1	1	1	1	1	1	1	0.00189678	0.000923156	0.000399266	0.000608672	0.00124485	0.000798782	0.00944073	0.00236657	0.00194924	0.00746835	0.00508665	0.00300091
K04072	acetaldehyde dehydrogenase / alcohol dehydrogenase	Pyruvate metabolism|Glycolysis / Gluconeogenesis|Butanoate metabolism|Degradation of aromatic compounds|Tyrosine metabolism|Fatty acid degradation|Chloroalkane and chloroalkene degradation|Naphthalene degradation	0.00288961	0.00227216	0.61166	1	10	0.00105255	0.000853337	0.00114413	0.00362682	0.00370306	0.00167901	0.00517217	0.000812432	0.00263597	0.00204209	0.806123	0.535887	0.78173	0.724064	0.675362	0.433059	0.513358	0.78936	0.532872	0.324786	1	1	1	1	1	1	1	1	1	1	0.00243029	0.000375436	0.000295015	0.000712365	0.00173821	0.000763984	0.00052591	0.000433756	0.000602611	0.00114826	0.000410125	0.00116158
K02867	large subunit ribosomal protein L11	Ribosome	0.00288037	0.00226489	0.418723	1	10	0.00380703	0.00101713	0.00313598	0.001814	0.00145075	0.00177389	0.00275078	0.00206208	0.00198194	0.00285536	0.366402	0.54286	0.483198	0.313726	0.333779	0.504096	0.204934	0.516065	0.459946	0.462225	1	1	1	1	1	1	1	1	1	1	0.0028491	0.00337867	0.00325354	0.00464184	0.00248681	0.0062322	0.000135266	0.00216857	0.0005302	0.000613175	0.00127681	0.000884697
K15633	2,3-bisphosphoglycerate-independent phosphoglycerate mutase	Carbon metabolism|Biosynthesis of amino acids|Methane metabolism|Glycolysis / Gluconeogenesis|Glycine, serine and threonine metabolism	0.00281309	0.00221198	0.555157	1	10	0.000809376	0.00515357	0.00109461	0.000485675	0.000839371	0.00123006	0.000766956	0.00422713	0.00403234	0.00348075	0.567337	0.200366	0.958266	0.282864	0.387429	0.250828	0.448244	1.27939	0.577158	0.599687	1	1	1	1	1	1	1	1	1	1	0.000358014	0.000909851	0.00167009	0.000558569	0.00064005	0.000719683	0.00650322	0.00382562	0.00531027	0.00624265	0.00521021	0.0048853
K01804	L-arabinose isomerase	Pentose and glucuronate interconversions	0.00280748	0.00220758	0.539775	1	10	0.000443239	0.00412243	0.00115211	0.00189358	0.00247751	0.00365695	0.00207827	0.0027553	0.00219174	0.00130467	0.817209	0.385701	0.55366	0.420613	0.463874	0.697328	0.332553	0.310076	0.47501	0.941725	1	1	1	1	1	1	1	1	1	1	0.000220507	0.000641764	0.000224754	0.00109986	0.000201409	0.000271138	0.0039127	0.00452204	0.00581725	0.00598883	0.00273132	0.0036388
K02884	large subunit ribosomal protein L19	Ribosome	0.00276867	0.00217706	0.563255	1	10	0.00263985	0.000218251	0.00368391	0.000257872	0.000651035	0.00429511	0.00237069	0.00169259	0.00334948	0.00261179	0.415445	0.730428	0.33893	0.640165	0.61375	0.904412	0.324595	0.598847	0.621105	0.444868	1	1	1	1	1	1	1	1	1	1	0.00223316	0.00292116	0.00115474	0.00264398	0.00237681	0.00450924	3.65526e-05	0.000267597	0.000521688	0.000198803	0.000342149	0.000116685
K01715	enoyl-CoA hydratase	Carbon metabolism|Butanoate metabolism	0.0027447	0.00215821	0.456101	1	10	0.00235918	0.00254344	0.00198804	0.00192172	0.00391866	0.00151492	0.00211989	0.00131804	0.00116343	0.0027348	0.291401	0.414837	0.548435	0.429129	0.385341	0.626547	0.305091	0.599874	0.553145	0.407213	1	1	1	1	1	1	1	1	1	1	0.00188453	0.00229534	0.00225817	0.00179944	0.0022202	0.00369741	0.0033152	0.00135708	0.00215575	0.00364498	0.00212952	0.00122512
K02886	large subunit ribosomal protein L2	Ribosome	0.00274044	0.00215486	0.439048	1	10	0.00112847	0.000667051	0.00314116	0.000796714	0.00179723	0.00193246	0.0036786	0.00281344	0.0024599	0.0031336	0.219055	0.471089	0.442317	0.633515	0.510058	0.413782	0.256551	0.703928	0.345608	0.394582	1	1	1	1	1	1	1	1	1	1	0.00079318	0.00111619	0.00132581	0.00138902	0.000873247	0.00127337	0.000254399	0.000725692	0.000930633	0.000383963	0.00110012	0.000578962
K01810	glucose-6-phosphate isomerase	Carbon metabolism|Amino sugar and nucleotide sugar metabolism|Biosynthesis of nucleotide sugars|Glycolysis / Gluconeogenesis|Starch and sucrose metabolism|Pentose phosphate pathway	0.0026935	0.00211795	0.33236	1	10	0.00129733	0.00388156	0.00199881	0.00217711	0.00192521	0.00155014	0.00238782	0.00168168	0.00145765	0.0028222	0.303269	0.317786	0.605598	0.217009	0.346462	0.398696	0.0909179	0.372479	0.347237	0.324145	1	1	1	1	1	1	1	1	1	1	0.000932758	0.00139596	0.00199662	0.00105701	0.00101922	0.00138243	0.00380732	0.002942	0.00217376	0.00448162	0.00275568	0.00279015
K00925	acetate kinase	Carbon metabolism|Pyruvate metabolism|Methane metabolism|Propanoate metabolism|Carbon fixation pathways in prokaryotes|Taurine and hypotaurine metabolism	0.00264539	0.00208012	0.30144	1	10	0.00115268	0.00188546	0.00246504	0.00272625	0.00294417	0.000667141	0.00327198	0.00105146	0.000861953	0.00377505	0.247862	0.272685	0.471732	0.2346	0.331537	0.354739	0.211572	0.394153	0.312003	0.18352	1	1	1	1	1	1	1	1	1	1	0.00087107	0.00146114	0.000782723	0.00112669	0.00121883	0.00145561	0.00143617	0.00104404	0.00146866	0.00162187	0.00188827	0.00118621
K01952	phosphoribosylformylglycinamidine synthase	Purine metabolism	0.00262173	0.00206152	0.568319	1	10	0.000803384	0.00132462	0.0017123	0.000499549	0.000627211	0.00085838	0.0086953	0.00147534	0.000869074	0.00375002	0.485853	0.617103	0.607069	0.457662	0.407403	0.808981	0.987756	0.680363	0.395198	0.235796	1	1	1	1	1	1	1	1	1	1	0.000454411	0.000656786	0.00153459	0.000928118	0.000582245	0.000664159	0.000947734	0.000683721	0.00114359	0.00154767	0.00120288	0.000873039
K15771	arabinogalactan oligomer / maltooligosaccharide transport system permease protein	ABC transporters	0.0026165	0.0020574	0.707658	0.99375	10	0.000677455	3.58461e-05	0.00238905	0.0091054	0.00202917	0.000383036	0.00528773	0.000303905	0.000264115	9.83361e-05	0.385781	1.47512	0.483681	0.38761	0.685739	0.756469	0.489038	0.605348	0.539628	1.26817	1	0.9375	1	1	1	1	1	1	1	1	0.00082156	0.000544872	0.000612717	0.000678756	0.000317645	0.00108918	9.71289e-06		3.75457e-05	4.06594e-06	1.4705e-05	8.93725e-05
K22431	caffeyl-CoA reductase-Etf complex subunit CarD		0.00259345	0.00203928	0.528642	1	10	0.00437095	0.000358947	0.00274809	0.00310234	0.00255763	0.00123321	0.000812454	0.00115789	0.00140996	0.00264132	0.269113	0.534852	0.586004	0.563273	0.57026	0.50919	0.52185	0.521598	0.908888	0.301394	1	1	1	1	1	1	1	1	1	1	0.00423544	0.00355628	0.00427673	0.0033752	0.00413513	0.00664694	0.000294268	8.65236e-05	0.000430217	0.000200005	0.000301523	0.000121383
K03040	DNA-directed RNA polymerase subunit alpha	RNA polymerase	0.00257334	0.00202346	0.422533	1	10	0.00380722	0.000357927	0.00430739	0.00195761	0.00100063	0.000869409	0.00273888	0.000982035	0.00100332	0.00321021	0.0875889	0.482795	1.06252	0.371456	0.506213	0.478636	0.141769	0.563863	0.329704	0.200789	1	1	1	1	1	1	1	1	1	1	0.00389345	0.00432014	0.00391899	0.00381321	0.00353815	0.00335938	0.000177176	0.000144111	0.000374924	0.000576628	0.000350869	0.000225995
K00625	phosphate acetyltransferase	Carbon metabolism|Pyruvate metabolism|Methane metabolism|Propanoate metabolism|Carbon fixation pathways in prokaryotes|Taurine and hypotaurine metabolism	0.00252522	0.00198563	0.366071	1	10	0.00137756	0.00218708	0.00216794	0.00352409	0.00204611	0.00112516	0.0026973	0.00133095	0.00100805	0.00239202	0.250959	0.325191	0.469876	0.294116	0.351578	0.535045	0.295719	0.384994	0.540665	0.212566	1	1	1	1	1	1	1	1	1	1	0.00133054	0.00190995	0.00118957	0.000973992	0.00119818	0.00166312	0.00171281	0.00131894	0.00171851	0.00181384	0.00211754	0.00165093
K03046	DNA-directed RNA polymerase subunit beta'	RNA polymerase	0.00238967	0.00187904	0.380883	1	10	0.00422203	0.000559493	0.00240164	0.00087079	0.00103859	0.000957109	0.0026811	0.00141241	0.00106569	0.00358157	0.129591	0.460781	0.307493	0.514305	0.591638	0.525983	0.277157	0.539736	0.386609	0.0755308	1	1	1	1	1	1	1	1	1	1	0.00454074	0.00493696	0.0036737	0.00457739	0.00357389	0.00402949	0.000303366	0.000589894	0.000809168	0.000231638	0.000587992	0.000328126
K01625	2-dehydro-3-deoxyphosphogluconate aldolase / (4S)-4-hydroxy-2-oxoglutarate aldolase	Carbon metabolism|Glyoxylate and dicarboxylate metabolism|Pentose phosphate pathway	0.00234748	0.00184587	0.425222	1	10	0.00179629	0.00216454	0.00454898	0.000632537	0.00122775	0.00193428	0.00103952	0.00126073	0.00160767	0.00224638	0.40738	0.399975	0.392176	0.647207	0.464294	0.448783	0.543525	0.336019	0.30348	0.309379	1	1	1	1	1	1	1	1	1	1	0.00138122	0.00212091	0.0014845	0.0012262	0.00141503	0.00314989	0.00118926	0.0020792	0.00169878	0.00157191	0.00156629	0.000916428
K03043	DNA-directed RNA polymerase subunit beta	RNA polymerase	0.00231385	0.00181943	0.373147	1	10	0.0039057	0.000420898	0.00138126	0.00145465	0.000991545	0.00160819	0.00187021	0.0013001	0.00183653	0.00342517	0.149387	0.610403	0.555794	0.356067	0.432894	0.258239	0.257786	0.579999	0.413932	0.116967	1	1	1	1	1	1	1	1	1	1	0.00303075	0.00436093	0.00362849	0.00449809	0.00434277	0.00357318	0.00018369	0.000207462	0.000365844	0.000256653	0.000346365	0.000218495
K02996	small subunit ribosomal protein S9	Ribosome	0.00229261	0.00180273	0.50156	1	10	0.00434178	8.10084e-05	0.00330335	0.000806137	0.000720723	0.00117977	0.00280703	0.00126558	0.00162274	0.00189914	0.192424	0.805748	0.425203	0.596774	0.650486	0.634213	0.277788	0.522532	0.346563	0.563868	1	1	1	1	1	1	1	1	1	1	0.00475929	0.00396369	0.0034725	0.00491047	0.00345757	0.00548714	8.40718e-07	2.57204e-06	7.40736e-05	6.79845e-05	5.96803e-05	0.000105767
K02946	small subunit ribosomal protein S10	Ribosome	0.00224701	0.00176687	0.541869	1	10	0.00248963	4.78247e-05	0.00484891	0.000973526	0.000504408	0.00180231	0.00141143	0.00159566	0.00182641	0.00216855	0.41659	1.13256	0.536978	0.442853	0.58405	0.358496	0.372113	0.432004	0.86459	0.278464	1	1	1	1	1	1	1	1	1	1	0.00171022	0.00246962	0.00184387	0.00244976	0.00195755	0.00450678	5.04668e-06	3.27238e-06	6.91925e-05	3.69012e-05	3.55003e-05	2.44068e-05
K02881	large subunit ribosomal protein L18	Ribosome	0.00224676	0.00176667	0.47498	1	10	0.00287407	0.000255715	0.00334621	0.00107857	0.00139736	0.00191549	0.00282153	0.00143074	0.00144221	0.00110483	0.251257	0.363842	1.68169	0.41096	0.572672	0.30363	0.248237	0.452495	0.333847	0.131171	1	1	1	1	1	1	1	1	1	1	0.00159458	0.00326456	0.0028258	0.00297453	0.0028154	0.00376957	0.000138307	0.00016359	0.00036476	0.000482638	0.000385017	0.000211818
K02190	sirohydrochlorin cobaltochelatase	Biosynthesis of cofactors|Porphyrin metabolism	0.00223342	0.00175618	0.605027	1	10	0.00110509	0.0018297	0.00150787	0.00105107	0.000924192	0.00189972	0.0030856	0.00233533	0.00137248	0.00245079	0.306548	0.415213	1.16503	0.555016	0.797079	0.494271	0.598502	0.688286	0.535593	0.494729	1	1	1	1	1	1	1	1	1	1	0.000871487	0.00131819	0.00094049	0.00170101	0.000839549	0.000959835	0.00199442	0.00122133	0.00111376	0.00383669	0.00132009	0.00131417
K01915	glutamine synthetase	Biosynthesis of amino acids|Two-component system|Glyoxylate and dicarboxylate metabolism|Alanine, aspartate and glutamate metabolism|Arginine biosynthesis|Nitrogen metabolism	0.00223107	0.00175433	0.640922	1	10	0.000982318	0.000816871	0.00143328	0.00214676	0.000963046	0.0021325	0.00222745	0.00109975	0.00206864	0.00367269	0.319888	0.48952	0.715501	0.719939	0.695137	0.68735	0.830517	0.498397	0.83363	0.619338	1	1	1	1	1	1	1	1	1	1	0.00111505	0.000646441	0.0013781	0.000711833	0.00127663	0.000765856	0.000888597	0.000998276	0.000518049	0.000635203	0.000493566	0.00039321
K21071	ATP-dependent phosphofructokinase / diphosphate-dependent phosphofructokinase	Carbon metabolism|Biosynthesis of amino acids|Methane metabolism|Glycolysis / Gluconeogenesis|Fructose and mannose metabolism|Galactose metabolism|Pentose phosphate pathway	0.00219823	0.00172851	0.779518	1	10	0.00128653	0.00295834	0.00164619	0.000913007	0.00127075	0.00178668	0.000625433	0.00336893	0.00153014	0.00189908	0.77546	0.754845	0.525973	1.18895	1.3869	0.798841	0.452687	0.784803	0.80977	0.31696	1	1	1	1	1	1	1	1	1	1	0.000579282	0.00124797	0.00326298	0.00106312	0.000707461	0.000858387	0.00212963	0.00214541	0.00190339	0.000806464	0.00163491	0.00127513
K01176	alpha-amylase	Starch and sucrose metabolism	0.00217083	0.00170697	0.752864	0.994118	10	0.00526366	0.00149515	0.000209281	0.000440394	0.000659935	0.00318651	0.00112701	0.00218843	0.00188031	0.000619008	0.843263	0.667092	1.24742	0.804792	0.801383	0.663278	0.57301	0.578673	0.4283	0.921424	1	1	1	0.941176	1	1	1	1	1	1	0.00661276	0.00184642	0.00430594	0.00260128	0.0136226	0.00259292	0.00273691	0.00166857	0.000420149	0.00178376	0.000377966	0.00382059
K02876	large subunit ribosomal protein L15	Ribosome	0.00213255	0.00167686	0.492418	1	10	0.00102001	0.000582969	0.00250867	0.000660717	0.00085137	0.00255925	0.00176118	0.00271781	0.00229584	0.00181083	0.471393	0.382586	0.402667	0.819391	0.638346	0.518633	0.291482	0.410533	0.442575	0.546575	1	1	1	1	1	1	1	1	1	1	0.000388275	0.00150075	0.000742931	0.00109566	0.000759671	0.00163279	0.000257369	0.000626223	0.00121278	0.000615356	0.000657521	0.000434597
K02014	iron complex outermembrane recepter protein		0.00212648	0.0016721	0.716511	0.994118	10	0.00121329	0.000468313	0.00234747	0.000418397	0.000831071	0.002571	0.00184178	0.00288971	0.00296052	0.00117941	0.454295	1.27551	0.478103	0.661318	0.995134	0.584922	0.74843	1.13328	0.468066	0.366055	1	1	1	0.941176	1	1	1	1	1	1	0.000739419	0.00045363	0.00158121	0.00170215	0.00103281	0.00177051	0.000257227	0.000177946	0.000309091	6.50679e-05	0.000352177	0.000239149
K02933	large subunit ribosomal protein L6	Ribosome	0.00208374	0.00163849	0.446723	1	10	0.00284312	0.000261505	0.00239188	0.000680327	0.000451083	0.0018276	0.00206865	0.00197809	0.00176298	0.00211961	0.454182	0.524555	0.383677	0.556616	0.578797	0.81507	0.268384	0.284595	0.278032	0.323324	1	1	1	1	1	1	1	1	1	1	0.00179443	0.00296744	0.00236848	0.0029547	0.00173249	0.0052412	9.84149e-05	0.000227046	0.000227633	0.000134917	0.000326174	0.000404457
K14138	acetyl-CoA synthase	Carbon metabolism|Carbon fixation pathways in prokaryotes	0.00202217	0.00159007	0.819011	1	10	0.000270427	0.000391273	0.000411308	0.00350128	0.00372502	4.60724e-05	0.00567678	0.000208463	7.46681e-05	0.00159544	0.590628	1.78631	0.882344	0.511768	0.520366	0.917397	0.353519	0.832253	1.22554	0.569981	1	1	1	1	1	1	1	1	1	1	0.000207638	0.000246114	7.57657e-05	0.00055904	0.000297071	0.000236934	0.000241935	7.97926e-05	0.00021593	0.00024185	0.000102136	7.12168e-05
K00088	IMP dehydrogenase	Purine metabolism	0.00200662	0.00157785	0.400674	1	10	0.00224035	0.000897253	0.00169185	0.00196452	0.000538818	0.00185324	0.00281236	0.000778602	0.000956922	0.00204455	0.152326	0.587356	0.592902	0.288528	0.950615	0.435237	0.157132	0.350625	0.372016	0.119999	1	1	1	1	1	1	1	1	1	1	0.00201708	0.0021972	0.00287018	0.0022608	0.00187549	0.00222133	0.0006789	0.000848868	0.000685781	0.000531011	0.00098948	0.000729951
K01714	4-hydroxy-tetrahydrodipicolinate synthase	Biosynthesis of amino acids|Lysine biosynthesis|Monobactam biosynthesis	0.00198274	0.00155906	0.708664	1	10	0.000277134	0.00105606	0.00974595	0.00037383	0.00026939	0.000873495	0.000401869	0.000722511	0.00132217	0.00054824	0.280842	0.355232	2.96614	0.465337	0.899855	0.520938	0.440464	0.457083	0.466321	0.234426	1	1	1	1	1	1	1	1	1	1	0.000216472	0.000194664	0.000261606	0.000345094	0.000248884	0.000396085	0.00096108	0.00105981	0.000931215	0.000844674	0.000990392	0.000845569
K02112	F-type H+/Na+-transporting ATPase subunit beta	Oxidative phosphorylation	0.00195827	0.00153982	0.496621	1	10	0.00324028	0.00039187	0.00188709	0.000987686	0.00093046	0.000747935	0.000888053	0.00286266	0.000939578	0.00252262	0.34261	1.0862	0.54952	0.530918	0.500376	0.377462	0.438397	0.415553	0.509744	0.215426	1	1	1	1	1	1	1	1	1	1	0.00494599	0.00274852	0.00424395	0.00206979	0.0029232	0.00251022	6.9307e-05	0.00113348	0.000347895	0.000178627	0.00037736	0.000540123
K01621	xylulose-5-phosphate/fructose-6-phosphate phosphoketolase	Pentose phosphate pathway	0.00192872	0.00151659	0.784143	1	10	0.000372067	0.000599745	0.000215761	0.00127841	0.00420524	0.00130682	0.00367861	0.0010618	0.000423482	0.00202397	0.352676	0.687106	0.925842	0.832125	0.644956	1.23306	0.593205	1.08033	0.577308	0.914817	1	1	1	1	1	1	1	1	1	1	0.000296265	0.000443123	0.000367141	0.000226215	0.000594582	0.000305078	0.000306362	0.000706891	0.00022966	0.00177743	0.000696351	0.000973614
K02890	large subunit ribosomal protein L22	Ribosome	0.00190912	0.00150118	0.575832	1	10	0.00143585	0.00045442	0.00258849	0.000461764	0.00017112	0.00347738	0.00141799	0.00187346	0.00184543	0.00128588	0.374644	0.733626	0.866727	0.644349	0.496037	0.905086	0.282474	0.78845	0.380787	0.286134	1	1	1	1	1	1	1	1	1	1	0.00182371	0.00208678	0.000602272	0.0011857	0.00121928	0.00169732	1.46234e-05	0.000900709	0.000620252	0.000260411	0.00107678	0.0003352
K21571	starch-binding outer membrane protein SusE/F		0.00189656	0.0014913	1.08704	1	10	0.00264097	0.000762412	0.000152777	0.000962368	0.000803186	0.00247332	0.000282764	0.00339603	0.00237253	0.00106662	1.46147	0.692867	1.05866	1.3949	1.47152	0.947704	1.83303	0.684124	0.616037	0.710147	1	1	1	1	1	1	1	1	1	1	0.000727228	0.000668075	0.0103172	0.00282498	0.000457902	0.00085037	0.00101456	0.000898059	0.000419273	0.000369353	0.000383581	0.000941402
K02879	large subunit ribosomal protein L17	Ribosome	0.00188618	0.00148314	0.466082	1	10	0.00157995	0.000141897	0.00244178	0.000621893	0.00117091	0.00171322	0.0025648	0.00160386	0.00167644	0.00131665	0.48517	0.639667	0.422509	0.56354	0.609266	0.404613	0.312505	0.436094	0.393507	0.393951	1	1	1	1	1	1	1	1	1	1	0.00135956	0.00172776	0.000660257	0.00172198	0.00109953	0.00291064	1.33538e-05	0.000226118	0.000237138	5.89334e-05	0.000134496	0.000119234
K00688	glycogen phosphorylase	Starch and sucrose metabolism|Biofilm formation (multiple organisms)	0.00188369	0.00148118	0.665591	1	10	0.000982311	0.00342551	0.00297718	0.000265707	0.000600988	0.000800617	0.000684573	0.0013357	0.00145088	0.00228835	0.240346	0.652052	2.84184	0.591172	0.853145	0.36646	0.303122	0.386823	0.327019	0.0939332	1	1	1	1	1	1	1	1	1	1	0.000891583	0.00107682	0.00117812	0.00102885	0.000550423	0.00116807	0.00280466	0.0113708	0.00247318	0.0015935	0.00297458	0.00235647
K00895	diphosphate-dependent phosphofructokinase	Glycolysis / Gluconeogenesis|Fructose and mannose metabolism|Pentose phosphate pathway	0.00187328	0.001473	0.941268	0.9	9	0.00108638	0.00287477	0.00105234	0.000814408	0.0010565	0.00170871	0	0.00317846	0.00141129	0.00154715	0.977623	0.771993	0.652525	1.33775	1.70381	0.84762		0.847947	0.893042	0.439096	1	1	1	1	1	1	0	1	1	1	0.000338848	0.00108083	0.00318676	0.000826029	0.00046849	0.000617342	0.0020856	0.00213119	0.00179567	0.000724612	0.00158065	0.00125499
K03695	ATP-dependent Clp protease ATP-binding subunit ClpB		0.00185226	0.00145647	0.646282	1	10	0.00193513	0.000256955	0.0019763	0.00343694	0.000771521	0.00224978	0.000959591	0.0006384	0.000560217	0.00177983	0.36782	0.61469	0.834443	0.764531	0.54026	1.41098	0.334332	0.471194	0.753831	0.370738	1	1	1	1	1	1	1	1	1	1	0.00129251	0.00278133	0.00228778	0.0009075	0.00193352	0.00240815	0.000282362	0.000527369	0.000214348	0.000180821	0.00010995	0.000160743
K02217	ferritin		0.0018096	0.00142292	0.623311	1	10	0.000974162	0.00182228	0.00149895	0.000699533	0.00179258	0.00187362	0.000265816	0.00218329	0.0021254	0.000993568	0.498511	0.585771	0.472347	0.757172	0.590525	0.481134	0.792388	0.636656	0.684569	0.734038	1	1	1	1	1	1	1	1	1	1	0.000454258	0.00182857	0.00110856	0.000935703	0.000576339	0.00094154	0.00285677	0.00226771	0.00124107	0.00109101	0.000626828	0.00058773
K01639	N-acetylneuraminate lyase	Amino sugar and nucleotide sugar metabolism	0.00180747	0.00142125	0.887211	0.982972	10	0.000404286	0.000693821	0.00969624	6.38317e-05	0.000323687	0.000582278	0.000155624	0.00035203	0.00109945	0.000841274	0.299987	0.455607	3.01642	0.884975	1.03097	0.65049	0.529801	0.821225	0.599997	0.582643	1	1	1	0.882353	0.947368	1	1	1	1	1	0.000312423	0.000394757	0.00051093	0.000520131	0.0002155	0.000471977	0.000527895	0.00101165	0.000567617	0.000425634	0.00052767	0.000451362
K00198	anaerobic carbon-monoxide dehydrogenase catalytic subunit	Carbon metabolism|Methane metabolism|Carbon fixation pathways in prokaryotes|Nitrotoluene degradation	0.00179938	0.00141489	0.609632	1	10	9.90426e-05	0.000175934	0.000455563	0.0033554	0.00390643	0.000132892	0.00417345	0.000316314	0.000219995	0.00131387	0.59039	0.508956	0.706009	0.534598	0.376495	0.553302	0.280286	1.04183	1.01558	0.488873	1	1	1	1	1	1	1	1	1	1	5.76648e-05	0.000126101	5.5193e-05	0.000201546	5.19837e-05	0.000101768	0.000306892	0.000118664	0.000175043	0.00025103	0.00029584	7.92551e-05
K01939	adenylosuccinate synthase	Biosynthesis of cofactors|Purine metabolism|Alanine, aspartate and glutamate metabolism	0.00179836	0.00141408	0.633905	0.994118	10	0.000422566	0.00256637	0.00178777	0.000971967	0.00053863	0.0014342	0.000700937	0.00171644	0.00188958	0.00211238	0.270434	0.42432	1.35164	0.499106	0.393066	0.411799	0.789271	0.439283	1.47196	0.288179	1	1	1	0.941176	1	1	1	1	1	1	0.000288718	0.000409889	0.00062855	0.000363943	0.000396139	0.00044816	0.00245498	0.00125506	0.00330649	0.00241761	0.00311012	0.00138037
K01835	phosphoglucomutase	Purine metabolism|Amino sugar and nucleotide sugar metabolism|Biosynthesis of nucleotide sugars|Glycolysis / Gluconeogenesis|Starch and sucrose metabolism|Galactose metabolism|Pentose phosphate pathway|Streptomycin biosynthesis	0.00177802	0.00139809	0.436352	1	10	0.00106245	0.0018428	0.0012092	0.000916885	0.000491021	0.000640857	0.00246726	0.000826316	0.00168673	0.0028374	0.324312	0.401464	0.86157	0.413941	0.408056	0.656987	0.335836	0.446602	0.305566	0.209188	1	1	1	1	1	1	1	1	1	1	0.000685728	0.00150147	0.00142532	0.000720271	0.00107912	0.000962798	0.00131621	0.00141772	0.00244311	0.000873392	0.00131302	0.0016689
K00046	gluconate 5-dehydrogenase		0.00170911	0.0013439	0.517837	1	10	0.00137366	0.00365216	0.00155629	0.000782325	0.00114546	0.00115396	0.000547585	0.000736925	0.000771683	0.001719	0.337324	0.423621	0.432087	0.34078	0.616012	0.583112	0.538341	0.90777	0.656223	0.343099	1	1	1	1	1	1	1	1	1	1	0.00116592	0.00178657	0.000922118	0.00125531	0.0010196	0.00209244	0.00272661	0.00639579	0.00605661	0.00521306	0.00323623	0.00339187
K02965	small subunit ribosomal protein S19	Ribosome	0.00170253	0.00133873	0.609274	1	10	0.00333926	0.000248339	0.00230188	0.00140965	0.000593545	0.00217318	0.000629844	0.000381777	0.000921776	0.00138805	0.789101	0.603508	0.327349	0.411264	0.497544	1.4778	0.534744	0.542438	0.726586	0.182409	1	1	1	1	1	1	1	1	1	1	0.0020755	0.00216351	0.0014623	0.00363155	0.00218656	0.00851611	7.78998e-06	8.26798e-05	0.000256279	0.000333959	0.00046963	0.000266869
K02871	large subunit ribosomal protein L13	Ribosome	0.00170006	0.00133679	0.342629	1	10	0.00154789	0.000195443	0.00229567	0.000712943	0.000813001	0.00116969	0.00198498	0.00131206	0.00129803	0.00203818	0.399253	0.686184	0.312178	0.281361	0.392846	0.354706	0.265673	0.363761	0.24811	0.122215	1	1	1	1	1	1	1	1	1	1	0.00128453	0.00140297	0.00101509	0.00151423	0.00130752	0.00276299	6.90758e-05	0.000133218	0.000292556	6.68373e-05	0.000607662	0.000112002
K01190	beta-galactosidase	Galactose metabolism|Other glycan degradation|Sphingolipid metabolism	0.00169288	0.00133114	0.671278	0.958824	10	0.000802751	0.0028517	0.000300533	1.82385e-05	0.000164555	0.00289961	0.000571016	0.00306498	0.00190917	0.000728872	0.569885	0.356815	0.922994	1.27349	0.733691	0.471917	0.882961	0.909849	0.339267	0.251913	1	1	1	0.588235	1	1	1	1	1	1	0.000668275	0.000419472	0.00144358	0.00126321	0.00030064	0.000721324	0.00377842	0.00265066	0.00315669	0.00242303	0.00556799	0.00411462
K02888	large subunit ribosomal protein L21	Ribosome	0.00168768	0.00132706	0.433276	1	10	0.00087464	0.000478405	0.00246228	0.000803214	0.000677423	0.00147321	0.0018642	0.00105362	0.00121862	0.00236495	0.356742	0.397465	0.399241	0.305929	0.710405	0.545791	0.211322	0.792855	0.264225	0.348786	1	1	1	1	1	1	1	1	1	1	0.000421135	0.0011932	0.0009442	0.000704342	0.000749559	0.0012354	0.00017844	0.000569265	0.00088102	0.000297989	0.000538309	0.000308462
K20829	cellulose 1,4-beta-cellobiosidase		0.00167438	0.00131659	1.10113	1	10	0.000405554	0.00199301	0.00012313	0.000866361	0.0010188	0.0034888	0.000538183	0.00270538	0.00188818	0.000138543	1.26913	1.26868	1.81468	0.992291	0.856346	0.653505	1.069	0.783629	1.04459	1.25946	1	1	1	1	1	1	1	1	1	1	8.42898e-05	4.14354e-05	9.14992e-05	0.00133056	0.000186104	0.00069943	0.00142506	0.000339421	0.000688793	0.00819216	0.00151373	0.000364455
K02557	chemotaxis protein MotB	Bacterial chemotaxis|Flagellar assembly	0.0016703	0.00131339	1.7749	0.978328	10	0.000567918	0.00020342	0.000924923	0.000729173	0.00129933	0.00148174	0.000155183	0.0058242	0.00157387	0.00037415	1.36019	1.92794	1.21015	2.43966	2.30903	1.633	2.22354	1.50273	1.57589	1.56688	1	1	1	0.941176	0.842105	1	1	1	1	1	0.000360518	0.000226717	0.00209827	0.000568194	7.61216e-05	7.76882e-05	7.42901e-05	8.23228e-05	2.43151e-05	4.87858e-05	7.14698e-05	4.55577e-05
K02904	large subunit ribosomal protein L29	Ribosome	0.00160448	0.00126164	0.44963	0.888235	9	0.000720891	0.000259645	0.00143383	7.04403e-05	0	0.00236317	0.000990958	0.00291081	0.0021684	0.00169821	0.514439	0.411942	0.366087	0.693601		0.407854	0.499526	0.285311	0.44501	0.422897	1	1	1	0.882353	0	1	1	1	1	1	0.000351717	0.0010513	0.000440839	0.000810173	0.000429789	0.00124153	0.000128285	0.00025947	0.000326608	0.000346943	0.000383456	0.000261558
K10188	lactose/L-arabinose transport system substrate-binding protein	ABC transporters	0.0015995	0.00125771	0.586034	1	10	0.000469619	0.00102262	0.000439963	0.0020265	0.00206262	0.000892008	0.00251578	0.000776881	0.00100295	0.0013682	0.47935	0.428375	0.439802	0.66526	0.51013	0.590791	0.64937	0.952143	0.538945	0.60617	1	1	1	1	1	1	1	1	1	1	0.000620616	0.000339173	0.000712833	0.000672389	0.000189107	0.000283596	0.00220498	0.00100324	0.000887023	0.000509528	0.000776647	0.00128072
K00240	succinate dehydrogenase iron-sulfur subunit	Carbon metabolism|Carbon fixation pathways in prokaryotes|Butanoate metabolism|Oxidative phosphorylation|Citrate cycle (TCA cycle)	0.00157707	0.00124008	0.834508	0.994737	10	0.00199207	0.0003635	0.00163846	0.000423074	0.0003648	0.00168492	0.000303109	0.00263997	0.00148455	0.00150633	0.514692	1.5429	0.517394	1.56938	0.754025	0.7164	0.616603	0.627293	0.732156	0.754243	1	1	1	1	0.947368	1	1	1	1	1	0.00165807	0.00122717	0.00402615	0.00194545	0.0014355	0.0016601	2.56023e-05	4.49603e-05	0.00116713	0.0001238	6.56986e-05	0.000111946
K01270	dipeptidase D	Glutathione metabolism	0.00156682	0.00123202	0.630933	1	10	0.000455596	0.00411255	0.000698799	0.000431866	0.000609749	0.000913766	0.000116598	0.00175007	0.0021426	0.0010886	0.817101	0.334148	0.585541	0.676814	1.19402	0.480502	0.61775	0.577673	0.530983	0.494792	1	1	1	1	1	1	1	1	1	1	0.000510184	0.000222814	0.00115538	0.000459404	0.000129586	0.000256209	0.00366331	0.00768025	0.00524363	0.00276086	0.00258971	0.00429524
K02952	small subunit ribosomal protein S13	Ribosome	0.00153856	0.0012098	0.441356	1	10	0.000865772	0.00017076	0.00257151	0.000818762	0.000441705	0.00122929	0.00125003	0.0010902	0.00157839	0.00208154	0.326427	0.602821	0.393062	0.460949	0.53109	0.475944	0.232659	0.449267	0.536405	0.404939	1	1	1	1	1	1	1	1	1	1	0.00042449	0.000983017	0.000695079	0.000864303	0.000974903	0.00125284	4.38813e-05	7.15329e-05	0.000212808	0.000131274	0.00019099	0.000179686
K11751	5'-nucleotidase / UDP-sugar diphosphatase	Purine metabolism|Pyrimidine metabolism|Nicotinate and nicotinamide metabolism	0.0015168	0.00119269	0.5193	1	10	0.00251428	0.000627077	0.000299769	0.000710818	0.000755244	0.00212335	0.000792462	0.00141327	0.0012138	0.00147685	0.399191	0.40927	0.407338	0.741722	0.866531	0.305728	0.5075	0.538689	0.572927	0.444107	1	1	1	1	1	1	1	1	1	1	0.0030221	0.00208721	0.00172301	0.00133857	0.00409349	0.00282129	0.000745206	0.000506586	0.000328284	0.000869531	0.000876598	0.000532831
K01676	fumarate hydratase, class I	Carbon metabolism|Pyruvate metabolism|Carbon fixation pathways in prokaryotes|Citrate cycle (TCA cycle)	0.00149615	0.00117645	1.0436	0.909868	10	0.0050916	0.00200152	0.000808175	0.000650565	5.15646e-05	0.000457619	2.74751e-05	0.00100696	0.000387605	0.0012814	0.535736	0.822904	0.55346	0.959492	2.32573	0.741382	1.98776	1.29073	0.645372	0.573387	1	1	1	1	0.473684	1	0.625	1	1	1	0.0088788	0.00201067	0.00593227	0.00386227	0.00728862	0.00257698	0.000890508	0.000708892	0.00200089	0.00118359	0.00163866	0.000556846
K01707	5-dehydro-4-deoxyglucarate dehydratase	Ascorbate and aldarate metabolism	0.00148434	0.00116716	1.05864	0.860062	9	6.96194e-05	0.00052185	0.00914983	5.30229e-05	6.97316e-05	0.000515623	0	0.000255908	0.000870013	0.00016603	0.613238	0.574883	3.17465	1.04682	0.918172	0.738452		1.24049	0.646053	0.574988	1	1	1	0.705882	0.894737	1	0	1	1	1	2.91989e-05	6.29622e-05	6.82123e-05	0.000133509	2.17118e-05	0.000102122	0.000420431	0.000788093	0.00047082	0.000222426	0.000350484	0.000426896
K01209	alpha-L-arabinofuranosidase	Amino sugar and nucleotide sugar metabolism	0.00147347	0.00115862	0.765838	1	10	0.000448207	0.00376314	0.000154084	8.45552e-05	0.00040747	0.00207216	0.000346278	0.00227754	0.0011382	0.000894558	0.630346	0.558558	0.660998	0.848776	0.979559	1.17903	0.844666	0.578094	0.481183	0.897177	1	1	1	1	1	1	1	1	1	1	0.000785612	0.000187791	0.000814337	0.000191142	0.000356556	0.000353807	0.00268647	0.00376372	0.00826301	0.00263351	0.00292379	0.00786449
K02878	large subunit ribosomal protein L16	Ribosome	0.00146136	0.0011491	0.394277	1	10	0.0012491	0.0002515	0.00221924	0.000652209	0.000634685	0.00135183	0.00148335	0.00120379	0.0010951	0.00135017	0.189366	0.623606	0.320254	0.61097	0.439086	0.439294	0.386152	0.518989	0.235778	0.17928	1	1	1	1	1	1	1	1	1	1	0.00160641	0.00130167	0.000931645	0.00110693	0.00139035	0.00115759	4.19907e-05	0.000354165	0.000469253	0.000156973	0.000288432	0.000219785
K00133	aspartate-semialdehyde dehydrogenase	Biosynthesis of amino acids|2-Oxocarboxylic acid metabolism|Cysteine and methionine metabolism|Glycine, serine and threonine metabolism|Lysine biosynthesis|Monobactam biosynthesis	0.00142782	0.00112272	0.523834	1	10	0.000424158	0.0019825	0.00116096	0.00242269	0.000807295	0.00101922	0.00109403	0.000362349	0.00107342	0.000880559	0.372698	0.332743	0.573688	0.170283	0.343431	1.26125	0.399701	0.590833	0.804489	0.389221	1	1	1	1	1	1	1	1	1	1	0.000154649	0.000537241	0.000508112	0.000446698	0.000325177	0.000573069	0.00301758	0.00159924	0.00131684	0.00220706	0.00236198	0.00169333
K00826	branched-chain amino acid aminotransferase	Biosynthesis of amino acids|Biosynthesis of cofactors|2-Oxocarboxylic acid metabolism|Cysteine and methionine metabolism|Valine, leucine and isoleucine degradation|Pantothenate and CoA biosynthesis|Valine, leucine and isoleucine biosynthesis	0.00141179	0.00111012	0.3913	1	10	0.00117415	0.00144193	0.000637014	0.000244718	0.000429174	0.00122853	0.00154242	0.00134502	0.00147419	0.00158402	0.165558	0.389863	0.525072	0.615881	0.552075	0.451627	0.334955	0.158848	0.488916	0.230207	1	1	1	1	1	1	1	1	1	1	0.000970526	0.000957557	0.00144962	0.00132446	0.00113921	0.00120353	0.000643545	0.000713202	0.00181293	0.00125516	0.00157083	0.000754861
K05349	beta-glucosidase	Starch and sucrose metabolism|Cyanoamino acid metabolism	0.00141164	0.00111	0.600875	1	10	0.000676109	0.00206323	0.00014923	0.000128738	0.000227442	0.00160706	0.000498539	0.00397144	0.00101532	0.000762879	0.32692	0.44354	0.712766	0.588044	0.830795	0.497692	0.679713	1.28603	0.285982	0.357266	1	1	1	1	1	1	1	1	1	1	0.000389715	0.00056748	0.00101495	0.000621401	0.000846668	0.00061644	0.00241673	0.00123885	0.00274477	0.00158071	0.00201586	0.00380915
K01923	phosphoribosylaminoimidazole-succinocarboxamide synthase	Purine metabolism	0.00141104	0.00110952	0.610758	1	10	0.000505113	0.00404945	0.00137239	0.0004527	0.00026371	0.00070395	0.000537574	0.000755706	0.000375141	0.00207952	0.243122	0.945191	0.586558	0.393855	1.75115	0.517863	0.227795	0.61746	0.702239	0.122349	1	1	1	1	1	1	1	1	1	1	0.000325362	0.000523069	0.0004442	0.000580556	0.000684873	0.000472616	0.00293396	0.00696943	0.00274488	0.00267979	0.00181428	0.00214516
K05816	sn-glycerol 3-phosphate transport system ATP-binding protein	ABC transporters	0.00140518	0.00110492	0.761743	0.954706	10	0.00220919	6.45753e-05	0.0013427	0.000196814	0.00285121	9.10981e-05	0.000867676	0.000552009	0.000426245	0.00244769	0.60712	1.11647	0.404668	1.42143	0.973037	0.91161	0.310121	0.684117	0.798947	0.389911	1	1	1	0.647059	1	0.9	1	1	1	1	0.00428898	0.00101778	0.000759579	0.00206208	0.00322509	0.00190162	6.39693e-06	2.06962e-06	9.9581e-06	0.000185977	9.05131e-05	8.6815e-05
K01571	oxaloacetate decarboxylase (Na+ extruding) subunit alpha	Pyruvate metabolism	0.00139064	0.00109349	0.41638	1	10	0.00125827	0.000195857	0.000780769	0.000651306	0.000428291	0.00103878	0.00192598	0.000907701	0.000815347	0.00293257	0.146477	0.53622	0.842253	0.471439	0.488686	0.411508	0.189454	0.333027	0.517201	0.227531	1	1	1	1	1	1	1	1	1	1	0.00129604	0.00119292	0.000923463	0.00130956	0.00139104	0.00143658	0.000198503	0.000135335	0.000188959	0.000191529	0.000523957	0.0001931
K03060	DNA-directed RNA polymerase subunit omega	RNA polymerase	0.00136549	0.00107371	0.850459	0.665833	7	2.40062e-05	0	0.0104641	0	0	4.17821e-05	2.26869e-05	3.74526e-05	4.93958e-05	9.77179e-05	0.583725		0.809899			1.17018	0.973054	1.00905	0.909028	0.498272	1	0	1	0	0	0.95	0.875	0.833333	1	1	5.9538e-06	2.78156e-05	1.29385e-05	3.75132e-05	1.83575e-05	4.14585e-05
K00602	phosphoribosylaminoimidazolecarboxamide formyltransferase / IMP cyclohydrolase	Purine metabolism|One carbon pool by folate	0.00134267	0.00105577	0.449725	1	10	0.00033573	0.00296101	0.00100544	0.000847092	0.000819586	0.00104545	0.000739155	0.000866863	0.000806174	0.00113121	0.435741	0.247693	0.471898	0.505911	0.891633	0.426166	0.177216	0.419843	0.386283	0.534864	1	1	1	1	1	1	1	1	1	1	0.000148379	0.000414761	0.000533656	0.000264047	0.000223845	0.000429688	0.00329665	0.00230756	0.00322739	0.00268601	0.00194822	0.00240841
K15023	5-methyltetrahydrofolate corrinoid/iron sulfur protein methyltransferase	Carbon metabolism|Carbon fixation pathways in prokaryotes	0.00133163	0.00104709	0.564934	1	10	0.000126797	0.000373458	0.000304885	0.00286946	0.00192706	0.000118784	0.00304122	0.000375319	0.000207519	0.00112637	0.340196	0.331388	0.714199	0.53237	0.353523	0.785952	0.247217	1.1081	0.798939	0.43745	1	1	1	1	1	1	1	1	1	1	0.000158286	0.000170267	0.000123302	0.000119083	4.84539e-05	0.000141388	0.000228527	0.000293539	0.000342571	0.000513654	0.000529329	0.000279782
K03696	ATP-dependent Clp protease ATP-binding subunit ClpC		0.00132632	0.00104291	0.800866	0.9875	10	0.000861739	1.95762e-05	0.00109863	0.00333904	0.000711665	0.00183835	0.00102591	0.000383367	0.000137906	0.00101297	0.310844	1.1569	1.27693	0.84684	0.478745	1.63794	0.307813	0.478461	1.12271	0.391478	1	0.875	1	1	1	1	1	1	1	1	0.000836433	0.00131221	0.000908927	0.000485477	0.000755468	0.000871918	8.32035e-06	7.93108e-06	6.23008e-08		1.0678e-05
K06147	ATP-binding cassette, subfamily B, bacterial		0.00131491	0.00103394	1.16611	1	10	0.000400809	2.80652e-05	0.00621428	0.000174185	0.000184795	0.000467799	0.000848559	0.000281236	0.0014746	0.000265061	0.495952	1.24378	0.769773	0.504589	1.34234	2.49879	1.27078	0.848757	2.00165	0.684731	1	1	1	1	1	1	1	1	1	1	0.000612821	0.000235871	0.000194263	0.000334708	0.000676302	0.000350892	2.09566e-05	3.77756e-05	7.15766e-05	9.63145e-06	4.17479e-06	3.29955e-06
K01187	alpha-glucosidase	Starch and sucrose metabolism|Galactose metabolism	0.00130912	0.00102938	0.719167	1	10	0.000208489	0.00243522	0.000603738	0.000329055	0.000809366	0.00146447	9.63972e-05	0.000865487	0.00217121	0.00131042	0.474801	0.686363	1.3176	0.70833	1.15545	0.799458	0.454497	0.56124	0.421508	0.612419	1	1	1	1	1	1	1	1	1	1	0.000182638	0.000155253	0.000106674	0.000378656	0.000158571	0.000269139	0.00107216	0.00275083	0.00718156	0.00109701	0.00153476	0.00251754
K02874	large subunit ribosomal protein L14	Ribosome	0.00129012	0.00101445	0.487917	1	10	0.0013162	7.41914e-05	0.00280226	0.000650124	0.00129319	0.000426119	0.001483	0.000432592	0.00113215	0.000534642	0.224312	0.723719	0.727867	0.41053	0.483685	0.582121	0.268969	0.790599	0.274299	0.393066	1	1	1	1	1	1	1	1	1	1	0.00106543	0.00115452	0.00114899	0.00141951	0.00124233	0.00186639	3.73689e-06	8.17635e-05	0.000151728	5.04414e-05	5.87389e-05	6.67737e-05
K01738	cysteine synthase	Carbon metabolism|Biosynthesis of amino acids|Cysteine and methionine metabolism|Sulfur metabolism	0.00128615	0.00101133	0.678444	1	10	0.00118465	0.00142583	0.00160486	0.000309715	0.000237446	0.00107478	0.00148382	0.000997921	0.000626233	0.00116802	0.513059	0.499368	1.15886	0.618274	0.522317	0.486614	0.59339	0.903786	0.538062	0.950714	1	1	1	1	1	1	1	1	1	1	0.00110996	0.000972765	0.000574885	0.000607695	0.00186394	0.00197869	0.0014661	0.000601473	0.00155992	0.00232565	0.00130001	0.0016728
K01847	methylmalonyl-CoA mutase	Carbon metabolism|Propanoate metabolism|Carbon fixation pathways in prokaryotes|Glyoxylate and dicarboxylate metabolism|Valine, leucine and isoleucine degradation	0.00127806	0.00100497	0.885398	0.925735	10	0.00101564	0.00156735	0.00160953	9.40641e-05	0.000506952	0.00105745	2.57591e-05	0.00129707	0.00149256	0.00138329	0.405508	0.320835	0.666136	0.867087	2.11165	0.622526	1.50046	0.653378	1.37465	0.331747	1	1	1	0.882353	1	1	0.375	1	1	1	0.00119815	0.0017427	0.000576952	0.000972542	0.00078772	0.000815807	0.00119313	0.00148048	0.00167022	0.00125676	0.000828272	0.000942193
K06076	long-chain fatty acid transport protein		0.00127634	0.00100361	2.11773	0.628509	8	8.53894e-06	0	0.00976836	0	7.44186e-05	6.63265e-06	6.53381e-06	5.34091e-06	0.00012833	3.79703e-05	1.95623		4.44751		3.176	1.84425	0.999147	1.18634	2.34985	0.982497	0.833333	0	0.95	0	0.368421	0.55	0.75	0.833333	1	1	4.2506e-05	3.65947e-06	3.30407e-06		8.78148e-07	8.85932e-07
K00975	glucose-1-phosphate adenylyltransferase	Amino sugar and nucleotide sugar metabolism|Biosynthesis of nucleotide sugars|Starch and sucrose metabolism|Biofilm formation (multiple organisms)	0.00126486	0.000994587	0.641911	1	10	0.00107856	0.000155627	0.00167103	0.0006956	0.000558177	0.000660796	0.00175097	0.00131127	0.000278542	0.0017853	0.309991	0.513675	1.46393	0.316715	0.279006	0.852424	0.341418	1.41208	0.434813	0.495057	1	1	1	1	1	1	1	1	1	1	0.0012601	0.0011817	0.000475217	0.000986935	0.00111232	0.00145509	0.000262232	1.8652e-05	0.000207302	0.000334797	9.41426e-05	0.000136935
K18118	succinyl-CoA:acetate CoA-transferase	Carbon metabolism|Pyruvate metabolism|Butanoate metabolism|Citrate cycle (TCA cycle)	0.00125113	0.000983785	0.696914	1	10	0.000852315	0.00218603	0.000623781	0.00054196	0.00120734	0.00158365	9.2373e-05	0.000803446	0.00147535	0.000471611	0.494285	0.305809	0.622417	0.639756	1.01206	1.02878	1.15917	0.509995	0.859209	0.337663	1	1	1	1	1	1	1	1	1	1	0.0011673	0.00150111	0.000741195	0.000516473	0.000360902	0.000826917	0.00224337	0.00115101	0.00251176	0.00210311	0.00261056	0.00131321
K02078	acyl carrier protein		0.00124515	0.000979085	0.729662	0.984211	10	8.43852e-05	0.00489391	0.00142786	0.000336335	0.000115644	0.000656959	0.00013234	0.000172489	0.000407793	0.00156314	0.785304	0.351841	0.901896	0.534782	0.96667	1.34813	0.811492	0.579791	0.632247	0.384468	1	1	1	1	0.842105	1	1	1	1	1	1.88468e-05	0.000199996	0.000122098	6.57504e-05	5.80435e-05	4.15762e-05	0.00548061	0.00230209	0.00888633	0.00459657	0.00254331	0.00230355
K00691	maltose phosphorylase	Starch and sucrose metabolism	0.00118997	0.000935698	0.817462	0.867802	9	0.000847962	0.00225397	0.00270871	0.000177493	7.14298e-05	0.000386781	0	0.000977413	0.000932779	0.00100044	0.286599	0.308227	3.1432	0.406055	1.14376	0.563277		0.576539	0.501437	0.428074	1	1	1	0.941176	0.736842	1	0	1	1	1	0.000802608	0.000983848	0.0010891	0.00091423	0.000391051	0.000906935	0.00153282	0.00220181	0.00208783	0.00116212	0.00253217	0.00198183
K00864	glycerol kinase	Glycerolipid metabolism	0.00118949	0.000935323	0.750519	1	10	7.04514e-05	4.01453e-05	0.00368344	0.00119765	0.00154542	0.000127459	0.00176847	9.41573e-05	0.000298816	0.000527213	0.984368	0.658793	1.08344	0.442641	0.545806	1.14038	0.332102	0.975895	0.645777	0.695989	1	1	1	1	1	1	1	1	1	1	0.000114519	1.62701e-05	1.89336e-05	5.30469e-05	0.000190868	2.90705e-05	1.33456e-05	5.30075e-05	1.58081e-05	5.26561e-05	5.11125e-05	8.86375e-06
K16153	glycogen phosphorylase/synthase	Starch and sucrose metabolism	0.00118738	0.000933662	0.819482	0.867802	9	0.000847962	0.00225397	0.00270871	0.000177493	7.14298e-05	0.000386781	0	0.000957052	0.000932779	0.00100044	0.286599	0.308227	3.1432	0.406055	1.14376	0.563277		0.594716	0.501437	0.428074	1	1	1	0.941176	0.736842	1	0	1	1	1	0.000802608	0.000983848	0.0010891	0.00091423	0.000391051	0.000906935	0.00153282	0.00220181	0.00208783	0.00116212	0.00253217	0.00198183
K21449	trimeric autotransporter adhesin		0.00116772	0.000918199	1.33802	0.964211	10	0.00331444	0.000224887	5.25668e-05	0.000773377	0.000434375	0.000590509	3.82324e-05	0.00125262	0.00235528	0.000145711	1.15509	0.855664	1.39327	2.39441	3.6035	0.817846	0.727948	0.918008	0.783305	0.73119	1	1	0.8	1	0.842105	1	1	1	1	1	0.00167917	0.00166653	0.000448702	0.00115296	0.00426963	0.0106697	0.000127241	9.14858e-05	0.000148653	0.000413752	0.000146173	0.000117704
K02892	large subunit ribosomal protein L23	Ribosome	0.00116686	0.000917522	0.562182	0.994737	10	0.000943793	0.000232467	0.00294069	0.000395501	6.76135e-05	0.00061343	0.00106199	0.00108658	0.00111636	0.000716793	0.558469	0.879075	0.493491	0.315326	0.761263	0.573115	0.364104	0.45886	0.899671	0.318447	1	1	1	1	0.947368	1	1	1	1	1	0.000678325	0.00116737	0.000411924	0.000787208	0.000719693	0.00189825	4.79517e-05	0.000858523	0.000228555	0.000118681	0.000247702	0.000190431
K01840	phosphomannomutase	Amino sugar and nucleotide sugar metabolism|Biosynthesis of nucleotide sugars|Fructose and mannose metabolism|O-Antigen nucleotide sugar biosynthesis	0.00116112	0.00091301	0.435315	1	10	0.000578319	0.000753773	0.00107899	0.000712975	0.000333274	0.000524278	0.00222226	0.000534679	0.000437507	0.00195405	0.269564	0.422629	0.61136	0.53322	0.373285	0.692012	0.411685	0.384501	0.498236	0.156663	1	1	1	1	1	1	1	1	1	1	0.000732993	0.000609485	0.000340996	0.000433389	0.00067785	0.0006752	0.000376085	0.000422078	0.000844714	0.000613837	0.000404669	0.000596489
K00041	tagaturonate reductase	Pentose and glucuronate interconversions	0.00115128	0.000905275	0.610454	0.994737	10	0.00106822	0.000744692	0.000868775	0.000545105	0.000262085	0.0017508	0.000351334	0.000970181	0.000701367	0.00179019	0.387411	0.538816	0.510336	0.393361	0.747852	1.10415	0.8835	0.469667	0.660783	0.408663	1	1	1	1	0.947368	1	1	1	1	1	0.000565184	0.00137049	0.00152606	0.00138551	0.000916476	0.000645617	0.00029526	0.000307299	0.000781652	0.000250716	0.000526	0.000311341
K02959	small subunit ribosomal protein S16	Ribosome	0.00114847	0.000903066	0.525202	1	10	0.00107396	0.000363031	0.00209906	0.000617365	0.000440282	0.000822243	0.000547184	0.000821883	0.00116202	0.00108364	0.305181	1.04873	0.349817	0.531132	0.738433	0.429056	0.472751	0.513471	0.37268	0.490773	1	1	1	1	1	1	1	1	1	1	0.000990613	0.00102738	0.00156659	0.000818373	0.000693101	0.00134767	0.000233683	0.00170229	0.000378499	0.000155292	0.000158275	0.000274364
K21574	glucan 1,4-alpha-glucosidase	Starch and sucrose metabolism	0.00112974	0.000888335	0.735773	0.9	9	0.000133547	0.00222671	0.000329732	0.000329055	0.000803001	0.00133768	0	0.00070995	0.0017612	0.00125248	0.66358	0.730697	0.73479	0.70833	1.16867	0.857391		0.625339	0.500117	0.63304	1	1	1	1	1	1	0	1	1	1	0.000132664	6.26983e-05	6.92695e-05	0.000279255	6.22262e-05	0.000195168	0.000851338	0.0024168	0.00682202	0.000986552	0.00133868	0.00245841
K00175	2-oxoglutarate/2-oxoacid ferredoxin oxidoreductase subunit beta	Carbon metabolism|Pyruvate metabolism|Glycolysis / Gluconeogenesis|Carbon fixation pathways in prokaryotes|Butanoate metabolism|2-Oxocarboxylic acid metabolism|Citrate cycle (TCA cycle)	0.0011222	0.000882408	1.17063	0.845163	10	0.000367895	0.00266474	0.000406942	2.29185e-05	4.86365e-06	0.00228487	1.17762e-05	0.000561686	0.00222561	0.000272784	0.459322	1.53482	0.556095	2.23921	1.33153	1.26972	1.38225	1.67768	0.734504	0.521167	1	1	1	0.352941	0.473684	1	0.625	1	1	1	0.000273517	0.000344626	0.000254801	0.000684789	0.000234256	0.000415378	0.000463143	0.0159691	0.00853015	0.0010792	0.00321754	0.0023608
K02990	small subunit ribosomal protein S6	Ribosome	0.00110706	0.000870505	0.43954	0.983591	10	0.000726002	0.000212087	0.0024752	0.000209889	7.63181e-05	0.000828069	0.000960607	0.0010124	0.00102836	0.00117612	0.126167	0.662987	0.531788	0.446493	1.30683	0.23744	0.245656	0.344104	0.326344	0.167591	1	1	1	0.941176	0.894737	1	1	1	1	1	0.00062206	0.000879172	0.000768073	0.000654081	0.000699654	0.000732973	0.000122928	6.26573e-06	0.000120807	0.000194147	0.000127773	0.00015639
K02897	large subunit ribosomal protein L25	Ribosome	0.00109336	0.00085973	0.534668	0.994118	10	0.00255746	0.000309879	0.00165004	0.000400223	0.000327552	0.000577597	0.000804229	0.000517245	0.0004451	0.00100798	0.323482	0.495785	0.427288	0.688331	0.867082	0.669619	0.557446	0.44673	0.582228	0.288689	1	1	1	0.941176	1	1	1	1	1	1	0.00193777	0.00283478	0.00403659	0.00214262	0.0017838	0.0026092	0.000207947	0.000149798	0.000459404	0.00018123	0.000181959	0.000179255
K02956	small subunit ribosomal protein S15	Ribosome	0.00109029	0.000857319	0.516445	0.9875	10	0.00153904	2.1889e-05	0.00190371	0.000199683	0.000851806	0.00139924	0.000633877	0.000928929	0.000750853	0.000344166	0.296342	0.769452	0.466918	0.5114	0.665396	1.04304	0.208534	0.324268	0.597352	0.28175	1	0.875	1	1	1	1	1	1	1	1	0.001063	0.00192995	0.0014465	0.00172469	0.00097936	0.00209072	3.21692e-05	1.40512e-05	2.90204e-05	9.9371e-06	4.1749e-05	3.05644e-06
K01785	aldose 1-epimerase	Glycolysis / Gluconeogenesis|Galactose metabolism	0.00108328	0.000851806	1.06561	0.960062	10	0.00064318	0.00212065	0.000187948	5.10901e-05	0.000323196	0.00146152	0.000116693	0.00134712	0.00119584	0.00107082	0.644045	0.459472	1.03765	2.00052	1.61468	1.19066	0.896096	0.752102	0.93877	1.12212	1	1	1	0.705882	0.894737	1	1	1	1	1	0.000264714	0.000767227	0.00135357	0.000722417	0.000225281	0.000525868	0.00162647	0.00146573	0.00185929	0.00216956	0.00175113	0.00252098
K06142	outer membrane protein		0.00108034	0.000849491	0.687322	0.8	8	0.000125845	0.00314144	0.000426883	0.00031738	0	0.00114033	0	0.00104423	0.00099561	0.00130319	0.903891	0.312837	0.644617	0.660242		0.694292		0.99689	0.716994	0.56881	1	1	1	1	0	1	0	1	1	1	7.71175e-05	0.000128454	0.000351596	7.99742e-05	4.67049e-05	7.12238e-05	0.00242995	0.00264135	0.00629561	0.00247318	0.00276198	0.00321826
K11085	ATP-binding cassette, subfamily B, bacterial MsbA	ABC transporters	0.00107122	0.000842321	1.71933	0.692851	8	2.33161e-05	0	0.006019	0	5.05373e-05	0.000271241	0.000768758	7.43739e-05	0.00110066	0.000115326	0.571844		0.771837		1.17835	4.26443	1.40695	1.69817	2.69048	1.17257	1	0	1	0	0.736842	0.75	0.875	0.666667	0.9	1	3.9806e-05	2.66346e-05	3.12035e-05	2.75663e-05	1.01169e-05	4.56928e-06
K00873	pyruvate kinase	Carbon metabolism|Biosynthesis of amino acids|Pyruvate metabolism|Glycolysis / Gluconeogenesis	0.00106923	0.000840758	0.858853	1	10	0.000419086	0.000981385	0.000751864	0.00128516	0.00079987	0.000184477	0.00177849	0.000793387	0.000404692	0.00100916	0.140174	1.01971	0.572984	0.556369	0.718091	1.17808	0.548207	2.17658	1.03871	0.639632	1	1	1	1	1	1	1	1	1	1	0.000342449	0.000428159	0.000487547	0.000352778	0.000445601	0.000457979	0.000227909	0.00399378	0.00277707	0.000395069	0.000971341	0.000968595
K04027	ethanolamine utilization protein EutM		0.00106837	0.000840077	0.587947	0.875735	9	0.000404032	3.0571e-05	0.00456639	3.95051e-05	0	0.000723211	0.0020097	0.000123642	0.000146111	0.000357605	0.472628	0.788761	0.280671	0.745867		0.540951	0.463437	1.15806	0.389491	0.451664	1	0.875	1	0.882353	0	1	1	1	1	1	0.000164664	0.000470691	0.00031619	0.000618776	0.000245687	0.000608184	1.0439e-05	1.98179e-05		1.64449e-05	2.63305e-05
K00048	lactaldehyde reductase	Propanoate metabolism|Glyoxylate and dicarboxylate metabolism	0.00105833	0.000832183	0.478349	1	10	0.000652212	0.000561584	0.00124503	0.00140017	0.00145097	0.000336131	0.000734123	0.000283713	0.000414593	0.00124331	0.293054	0.465406	0.535875	0.404413	0.463787	0.664047	0.514473	0.630254	0.419877	0.392302	1	1	1	1	1	1	1	1	1	1	0.000543357	0.000780373	0.000410793	0.000497734	0.000866281	0.000814734	0.000428545	0.000204075	0.000270882	0.000354988	0.000473665	0.000895061
K00845	glucokinase	Carbon metabolism|Amino sugar and nucleotide sugar metabolism|Biosynthesis of nucleotide sugars|Glycolysis / Gluconeogenesis|Starch and sucrose metabolism|Galactose metabolism|Streptomycin biosynthesis	0.00105537	0.000829855	0.702639	0.952632	10	0.000396514	0.00151822	0.00199004	0.000606918	2.00936e-05	0.000710045	0.000224697	0.00071047	0.000839231	0.00128232	0.516343	0.367676	0.667651	0.618468	1.42927	1.28111	0.571355	0.570662	0.648563	0.355293	1	1	1	1	0.526316	1	1	1	1	1	0.000267668	0.000559725	0.000730308	0.000279919	0.000201121	0.000340342	0.00157811	0.00136147	0.00239067	0.000739252	0.00166065	0.000469644
K03340	diaminopimelate dehydrogenase	Biosynthesis of amino acids|Lysine biosynthesis	0.00105196	0.000827176	0.850841	0.994118	10	0.000468248	0.0016056	0.00174009	0.000313442	0.000427693	0.00108216	0.000390188	0.00106577	0.000692663	0.000485904	1.52145	0.294903	1.25056	0.951285	1.4607	0.385562	0.544703	0.472404	0.290603	1.33623	1	1	1	0.941176	1	1	1	1	1	1	0.000106658	0.000274104	0.00191507	0.000256747	0.000116137	0.000140769	0.00151431	0.00168186	0.00237409	0.00117636	0.00174549	0.00175002
K00266	glutamate synthase (NADPH) small chain	Biosynthesis of amino acids|Alanine, aspartate and glutamate metabolism|Nitrogen metabolism	0.00104489	0.00082162	0.445279	1	10	0.000140402	0.000361805	0.00129925	0.00188501	0.000554945	3.37994e-05	0.00156194	0.000156578	0.000111658	0.00211082	0.369525	0.407115	0.6543	0.243517	0.313156	1.05257	0.257156	0.373774	0.579914	0.201761	1	1	1	1	1	1	1	1	1	1	9.06331e-05	8.25936e-05	0.000189189	0.000142846	0.000211391	0.000125759	0.000125158	0.000180399	0.000253914	0.000576193	0.00052506	0.000378691
K01802	peptidylprolyl isomerase		0.00104094	0.000818508	1.15212	0.956618	10	0.00142129	0.00025665	0.00353229	0.000286992	0.00015085	0.000486862	1.6451e-05	0.000660307	0.000426403	0.000946993	0.436801	0.529427	3.59864	1.62098	1.07426	0.716769	1.01896	1.24941	0.763814	0.512101	1	1	1	0.941176	1	1	0.625	1	1	1	0.00091924	0.00231849	0.00198782	0.0014225	0.000733065	0.00114661	0.000116212	0.000228281	0.000501194	0.0001893	0.000304227	0.000285228
K13810	transaldolase / glucose-6-phosphate isomerase	Carbon metabolism|Biosynthesis of amino acids|Amino sugar and nucleotide sugar metabolism|Biosynthesis of nucleotide sugars|Glycolysis / Gluconeogenesis|Starch and sucrose metabolism|Pentose phosphate pathway	0.00104082	0.000818417	0.502216	1	10	0.00047502	0.00134653	0.000189538	0.00125378	0.00109207	0.000428192	0.0013801	0.000724571	0.000451685	0.000842687	0.381155	0.562142	0.582997	0.332846	0.461566	0.682418	0.311903	0.733624	0.683919	0.289585	1	1	1	1	1	1	1	1	1	1	0.00038479	0.000461244	0.000759633	0.000458937	0.000218432	0.000567082	0.0018425	0.000991619	0.000732807	0.00320745	0.00103145	0.00156318
K01868	threonyl-tRNA synthetase	Aminoacyl-tRNA biosynthesis	0.00103438	0.00081335	0.820093	1	10	0.000637727	7.69811e-05	0.00339954	0.000484269	0.000346537	0.000426379	0.000567852	0.000457062	0.000392221	0.00134492	0.24708	0.839086	3.32806	0.267027	0.59136	0.894033	0.387226	0.555413	0.854287	0.237358	1	1	1	1	1	1	1	1	1	1	0.000461748	0.000682241	0.00089556	0.000678395	0.000486722	0.000621697	0.000114369	3.10483e-05	3.45611e-05	0.00015459	2.44659e-05	2.63706e-05
K01406	serralysin	Cationic antimicrobial peptide (CAMP) resistance	0.0010279	0.000808258	0.613295	0.6	6	0	0.000432578	0	0	0	0.00171497	0.00140828	0.0028565	0.00122082	0.000449436		0.670175				0.543116	0.843334	0.443876	0.571105	0.608166	0	1	0	0	0	1	1	1	1	1							0.000199335	0.000310242	0.000790533	7.97069e-05	0.000631894	0.000799807
K00009	mannitol-1-phosphate 5-dehydrogenase	Fructose and mannose metabolism	0.00101945	0.000801616	0.677489	0.994737	10	0.00117763	0.000595995	0.000603665	0.000531949	0.000219186	0.00168901	0.00032196	0.000959387	0.000666771	0.0012506	0.390722	0.513113	0.556751	0.444623	0.789776	1.1515	0.980093	0.468901	0.656652	0.822759	1	1	1	1	0.947368	1	1	1	1	1	0.000666454	0.00141894	0.00183016	0.00143228	0.00100957	0.000708406	0.000230147	0.000238974	0.000673219	0.000197558	0.000435535	0.000250497
K02564	glucosamine-6-phosphate deaminase	Amino sugar and nucleotide sugar metabolism	0.00101478	0.000797939	0.79883	1	10	0.000625489	0.00228435	0.00143274	0.000212424	0.00092889	0.000257313	0.000273111	0.000368371	0.000469315	0.00112739	0.282201	0.948833	0.590312	0.633535	1.0953	1.73472	0.683695	0.938062	0.602049	0.479593	1	1	1	1	1	1	1	1	1	1	0.000454461	0.000646116	0.000560996	0.000867947	0.00043453	0.000788883	0.00136822	0.00122542	0.00170815	0.00150073	0.000938886	0.00133961
K03770	peptidyl-prolyl cis-trans isomerase D		0.00100813	0.000792713	1.17892	0.956618	10	0.00140705	0.000160634	0.00348985	0.000286992	0.00015085	0.000488947	1.6451e-05	0.000650316	0.000403748	0.000872293	0.441311	0.695334	3.64508	1.62098	1.07426	0.711347	1.01896	1.2665	0.769413	0.546071	1	1	1	0.941176	1	1	0.625	1	1	1	0.000898857	0.00228829	0.00198206	0.0014225	0.000703971	0.00114661	7.50484e-05	0.000214393	0.000456726	0.000116991	0.000197796	0.000251935
K01372	bleomycin hydrolase		0.000993456	0.000781174	0.829928	0.982237	10	0.00029174	0.0020912	0.000231774	0.000329905	0.000266866	0.000846453	0.000102032	0.00191263	0.000762074	0.000977064	0.871011	0.333868	0.572469	1.12844	2.19023	0.657652	0.719839	0.973679	0.533502	0.31858	1	1	1	1	0.947368	1	0.875	1	1	1	0.000303588	0.00022082	0.000783791	0.000240787	0.000102022	9.94308e-05	0.00186524	0.00179351	0.002146	0.00105995	0.0016236	0.00221969
K05919	superoxide reductase		0.000984471	0.000774108	1.30922	0.983591	10	0.000112505	0.000960906	0.000831483	0.00029689	0.000864587	0.00117491	0.000134397	0.00240737	0.000750646	0.000207387	0.767683	1.68377	1.32418	1.63096	1.89418	1.64339	0.893938	1.21832	1.32683	0.708994	1	1	1	0.941176	0.894737	1	1	1	1	1	5.87971e-05	0.000189757	0.000251663	5.26958e-05	7.13075e-05	5.08127e-05	0.00112719	0.000554825	0.000311716	0.000311719	0.000345912	0.000201953
K00850	6-phosphofructokinase 1	Carbon metabolism|Biosynthesis of amino acids|Methane metabolism|Glycolysis / Gluconeogenesis|Fructose and mannose metabolism|Galactose metabolism|Pentose phosphate pathway|RNA degradation	0.000981977	0.000772147	0.566202	1	10	0.000577135	0.00020003	0.0009819	0.000925923	0.000742166	0.000677128	0.00169014	0.000499835	0.000370296	0.00105692	0.491981	0.504144	0.435055	0.335373	0.361308	1.77074	0.417927	0.617672	0.410857	0.316963	1	1	1	1	1	1	1	1	1	1	0.000284448	0.000416752	0.00108616	0.000694198	0.000535009	0.000446243	0.00022083	8.09312e-05	0.000107533	0.000268286	5.49982e-05	0.000169598
K10546	putative multiple sugar transport system substrate-binding protein	ABC transporters	0.000960934	0.000755601	0.737497	1	10	0.000180813	0.00147573	0.000265369	0.000852318	0.000944988	0.00113289	0.00101912	0.000289128	0.000819694	0.000575963	1.36677	0.708829	0.759938	0.570592	0.706182	0.649015	0.434021	0.482731	0.917738	0.779155	1	1	1	1	1	1	1	1	1	1	0.000682374	0.000119277	3.97647e-05	9.43373e-05	8.01105e-05	6.90126e-05	0.00180932	0.000809407	0.00107112	0.00069499	0.00138548	0.000725192
K09022	2-iminobutanoate/2-iminopropanoate deaminase		0.000916172	0.000720403	0.449703	1	10	8.77077e-05	0.00137619	0.0023708	0.000205481	0.000176917	0.000801499	0.000179037	0.000960841	0.000731539	0.000314016	0.494512	0.353894	0.480912	0.543122	0.545546	0.436724	0.416411	0.446717	0.439441	0.339756	1	1	1	1	1	1	1	1	1	1	0.000122151	0.000106663	4.78622e-05	0.000139267	2.78166e-05	8.24868e-05	0.000984016	0.00174246	0.00132069	0.00125305	0.00194738	0.00252046
K01813	L-rhamnose isomerase	Fructose and mannose metabolism	0.000913539	0.000718334	0.726878	0.9	9	0.000248884	0.00209095	0.000242557	0.000491422	0.000266329	0.00116686	0	0.00147825	0.000839448	0.00035863	0.621319	0.489343	1.29794	0.388157	1.09312	0.389085		0.873753	0.565766	0.823418	1	1	1	1	1	1	0	1	1	1	8.0937e-05	0.00050257	0.000263635	0.000244203	9.56948e-05	0.000306264	0.00152357	0.00155415	0.00251729	0.00104183	0.00366177	0.00263729
K02030	polar amino acid transport system substrate-binding protein		0.000900013	0.000707697	0.797131	0.942415	10	0.000399188	0.000301033	0.000446304	2.83279e-05	9.96427e-05	0.00305552	0.000616597	0.000710533	0.00059173	0.0008281	0.665961	0.580611	0.514553	1.27528	0.918802	1.90817	0.50408	0.47923	0.750512	0.37411	1	1	1	0.529412	0.894737	1	1	1	1	1	0.000839584	0.000302015	0.000148429	0.000242003	0.000605172	0.000257923	0.000317802	0.000324484	0.000193415	0.000199035	0.00050603	0.000103252
K04488	nitrogen fixation protein NifU and related proteins		0.000892938	0.000702135	0.520007	1	10	0.000878125	0.00101044	0.000632109	0.00111741	0.000961043	0.000128705	0.000696009	0.000132229	0.000567558	0.000897723	0.320174	0.446141	0.470372	0.359586	0.491603	0.808147	0.326474	0.568734	0.996306	0.412532	1	1	1	1	1	1	1	1	1	1	0.000860422	0.00103961	0.00135309	0.000586979	0.000665216	0.000763432	0.000495713	0.000824348	0.00112945	0.00047405	0.000550829	0.000251307
K00939	adenylate kinase	Biosynthesis of cofactors|Purine metabolism|Thiamine metabolism	0.000890676	0.000700356	0.693344	0.947368	10	0.000367773	0.0011934	0.00219229	0.000520036	7.48754e-06	0.00036667	0.000603198	0.000274684	0.000241248	0.00123677	0.350286	0.543495	0.417986	0.317358	1.48527	0.975779	0.612183	0.77991	1.28045	0.170725	1	1	1	1	0.473684	1	1	1	1	1	0.000322486	0.0004132	0.000176889	0.00038139	0.000341105	0.000571568	0.0011025	0.00052941	0.00124829	0.00316463	0.000597405	0.000651641
K04079	molecular chaperone HtpG		0.000888101	0.000698331	0.655087	0.963158	10	0.000824019	9.62513e-05	0.0015189	0.000439751	3.27154e-05	0.00022689	0.000949163	0.000355589	0.000390673	0.00214936	0.311661	0.962188	0.521395	0.59464	1.71822	0.648804	0.56712	0.518468	0.543849	0.164529	1	1	1	1	0.631579	1	1	1	1	1	0.000752413	0.00116323	0.00113125	0.000604432	0.000602425	0.000690364	5.95432e-05	1.21937e-05	0.000209098	6.34502e-05	2.73122e-05	1.6729e-06
K03569	rod shape-determining protein MreB and related proteins		0.000882686	0.000694073	0.793423	0.862802	9	0.000247336	0	0.00553071	4.36957e-05	7.62979e-05	0.000123843	0.000171257	0.000132527	9.44143e-05	0.000520649	0.38738		0.856616	1.30306	1.22163	0.936635	0.425298	0.880402	0.732297	0.39749	1	0	1	0.941176	0.736842	0.95	1	1	1	1	8.27304e-05	0.000309931	0.000366846	0.000239552	0.000258246	0.000226712
K05606	methylmalonyl-CoA/ethylmalonyl-CoA epimerase	Carbon metabolism|Propanoate metabolism|Carbon fixation pathways in prokaryotes|Glyoxylate and dicarboxylate metabolism|Valine, leucine and isoleucine degradation	0.000879209	0.000691339	0.973004	0.982237	10	0.000409925	0.00190668	0.00120956	0.00084731	0.000281334	0.0005639	4.23051e-05	0.000819263	0.000252625	0.000580479	0.510471	0.870348	0.923804	0.485697	1.40006	1.23075	0.959169	1.36079	1.53747	0.451475	1	1	1	1	0.947368	1	0.875	1	1	1	0.000261452	0.000493952	0.00076378	0.000181579	0.000306544	0.000452245	0.0010489	0.00622314	0.00223313	0.000559849	0.0011196	0.00134918
K01667	tryptophanase	Tryptophan metabolism	0.000874274	0.000687459	0.788805	1	10	0.000287993	0.0011414	0.000523877	0.0002333	0.000738969	0.000639198	0.00151714	0.000703595	0.000686838	0.00040228	0.612654	0.848128	1.21734	0.389441	0.722693	0.804519	1.06828	0.898214	1.01864	0.308147	1	1	1	1	1	1	1	1	1	1	0.000206706	0.000141075	0.000180123	0.000624718	0.000322618	0.000252719	0.00114025	0.000607073	0.000511787	0.00114841	0.000374647	0.000658295
K00600	glycine hydroxymethyltransferase	Carbon metabolism|Biosynthesis of amino acids|Biosynthesis of cofactors|Methane metabolism|Glyoxylate and dicarboxylate metabolism|Glycine, serine and threonine metabolism|One carbon pool by folate|Cyanoamino acid metabolism	0.000869641	0.000683815	0.485947	0.994737	10	0.000403515	0.00137626	0.000584737	0.000582968	0.00016051	0.000937559	0.000165101	0.000786252	0.000709929	0.00113132	0.39843	0.286929	0.693472	0.337527	0.522057	0.850184	0.50311	0.478776	0.35563	0.433355	1	1	1	1	0.947368	1	1	1	1	1	0.000186512	0.000567045	0.000442639	0.000527344	0.000221203	0.000476351	0.000667607	0.00107397	0.0014425	0.000949255	0.00158377	0.00094973
K00197	acetyl-CoA decarbonylase/synthase, CODH/ACS complex subunit gamma	Carbon metabolism|Methane metabolism|Carbon fixation pathways in prokaryotes	0.000864467	0.000679747	0.876194	0.89	9	0.000136817	7.0695e-05	0.000431254	0.00128943	0.00136295	0	0.00297353	1.21758e-05	1.77114e-05	0.000502906	0.723128	0.683824	0.777596	0.655846	0.79892		0.407602	1.56687	1.6918	0.580166	1	1	1	1	1	0	1	1	0.9	1	0.000138838	7.81753e-05	5.65846e-05	0.000329676	9.65801e-05	0.000121051	4.07867e-05	0.000122342	1.36355e-05	0.000110873	7.15469e-05	3.59346e-05
K01628	L-fuculose-phosphate aldolase	Fructose and mannose metabolism|Pentose and glucuronate interconversions	0.000862197	0.000677962	0.547962	1	10	0.000208951	3.26815e-05	0.000954	0.00143058	0.000842299	0.000229043	0.00167905	0.000256218	0.000124661	0.00102213	0.335829	1.01555	0.546099	0.296778	0.562668	0.76712	0.333722	0.614797	0.667745	0.339308	1	1	1	1	1	1	1	1	1	1	0.000175685	0.000127981	0.000158074	0.000314269	0.000266142	0.000211559	7.42665e-06	0.000145881	2.67641e-05	1.7009e-05	3.29618e-05	1.40206e-05
K20038	choline trimethylamine-lyase		0.000859776	0.000676059	0.821828	0.98	10	7.41161e-05	0.000121038	0.000184017	0.00133452	0.00216794	3.30429e-05	0.00198916	0.000167859	0.000127522	0.000561369	0.754568	1.19498	1.06614	0.491867	0.571142	1.37412	0.350701	1.31983	0.636987	0.457936	1	1	1	1	1	0.8	1	1	1	1	7.4772e-05	9.77835e-05	2.21053e-05	0.000169171	6.35422e-05	1.73227e-05	6.56712e-05	0.000618145	7.30968e-05	0.000210336	0.000106429	0.000103083
K01626	3-deoxy-7-phosphoheptulonate synthase	Biosynthesis of amino acids|Quorum sensing|Phenylalanine, tyrosine and tryptophan biosynthesis	0.000857743	0.00067446	1.89283	0.401096	7	0.00669741	0	3.79629e-07	0	6.85129e-07	0	2.29761e-05	4.39134e-06	1.25736e-06	1.74981e-05	0.48941		3.16803		4.3589		1.18566	1.78874	1.39631	0.862727	1	0	0.15	0	0.0526316	0	0.875	0.333333	0.6	1	0.0126889	0.00645804	0.00784955	0.00450255	0.00485734	0.00382807
K01955	carbamoyl-phosphate synthase large subunit	Biosynthesis of cofactors|Pyrimidine metabolism|Alanine, aspartate and glutamate metabolism	0.000857572	0.000674326	0.622261	1	10	0.00108398	0.000231893	0.000725637	0.000217604	0.000188151	0.000420622	0.000388358	0.000711646	0.000442497	0.00233287	0.330247	0.556063	0.472422	1.2731	0.764028	0.82244	0.464466	0.799505	0.572337	0.167996	1	1	1	1	1	1	1	1	1	1	0.000606062	0.000957022	0.00166014	0.00120126	0.00119232	0.000887073	0.000154772	0.000114263	0.000323712	4.19932e-05	0.000261488	3.15874e-05
K02111	F-type H+/Na+-transporting ATPase subunit alpha	Oxidative phosphorylation	0.000856066	0.000673141	0.5857	1	10	0.00137494	3.90341e-05	0.00112315	0.000310428	0.000336316	0.000336476	0.000466809	0.000490181	0.000738954	0.00151512	0.274161	0.845866	0.762807	0.516461	0.77998	0.387798	0.396798	1.00101	0.656125	0.236001	1	1	1	1	1	1	1	1	1	1	0.000860882	0.00109215	0.00186307	0.0016771	0.00151361	0.00124285	2.84144e-05	1.8009e-05	9.0323e-05	8.46835e-06	3.07991e-05	8.55979e-05
K02895	large subunit ribosomal protein L24	Ribosome	0.00084967	0.000668112	0.760531	0.973065	10	0.000862158	4.5888e-05	0.00148226	0.000231476	5.82253e-05	0.000739139	0.000507709	0.000741841	0.000720169	0.00129225	0.643676	1.16052	0.325669	1.05236	1.40399	0.687197	0.672371	0.808621	0.372207	0.478706	1	1	1	0.941176	0.789474	1	1	1	1	1	0.000469545	0.00131256	0.000437268	0.000865506	0.000359878	0.00172819	1.78052e-05	2.78211e-06	0.00011493	1.25992e-05	4.09847e-05	6.67526e-06
K00849	galactokinase	Amino sugar and nucleotide sugar metabolism|Biosynthesis of nucleotide sugars|Galactose metabolism	0.000847514	0.000666417	0.575349	0.994737	10	0.000784748	0.000451371	0.00151805	0.000841337	0.000237796	0.000282569	0.000116049	0.000159183	0.000373046	0.00190002	0.482277	1.03307	0.51408	0.347224	1.02258	0.587097	0.343203	0.483745	0.560506	0.379709	1	1	1	1	0.947368	1	1	1	1	1	0.000278863	0.00141928	0.000599707	0.000925471	0.000738447	0.000746722	0.00215082	0.000105854	0.000219193	0.000311363	0.000379265	0.000354987
K01784	UDP-glucose 4-epimerase	Amino sugar and nucleotide sugar metabolism|Biosynthesis of nucleotide sugars|Galactose metabolism|O-Antigen nucleotide sugar biosynthesis	0.000843586	0.000663328	0.603374	0.989474	10	0.000694572	0.00164013	0.000620611	0.000183464	0.000101525	0.000412401	0.000713429	0.000495512	0.00038244	0.00138919	0.18287	0.495772	1.20864	0.477893	1.29703	0.513968	0.288798	0.524708	0.677505	0.36656	1	1	1	1	0.894737	1	1	1	1	1	0.000508693	0.000846126	0.000807868	0.000617744	0.000646568	0.00074043	0.000452148	0.00297566	0.00169637	0.00063631	0.00281264	0.00263703
K06421	small acid-soluble spore protein D (minor alpha/beta-type SASP)		0.000841526	0.000661708	1.27027	0.661404	8	5.41239e-06	0	0.000499793	0	0.000341095	0.00101511	0.00256953	0.00156832	0.000611804	6.00783e-06	1.58306		1.19457		0.920733	1.32287	1.03731	1.02365	1.2272	1.85276	0.333333	0	1	0	0.947368	1	1	1	1	0.333333				1.90243e-05		1.345e-05
K02356	elongation factor P		0.000841039	0.000661326	0.548153	0.984211	10	0.000939589	0.000863445	0.00138712	0.000554815	0.000187864	0.000392656	0.000490037	0.000372724	0.000366321	0.00105868	0.408047	0.675434	0.555535	0.455904	1.0687	0.814657	0.254023	0.576254	0.408589	0.264388	1	1	1	1	0.842105	1	1	1	1	1	0.000567504	0.0011886	0.000515034	0.00071042	0.00132366	0.00133232	0.000202467	0.00049262	0.00147029	0.00113721	0.000528485	0.000970077
K01940	argininosuccinate synthase	Biosynthesis of amino acids|Alanine, aspartate and glutamate metabolism|Arginine biosynthesis	0.000827703	0.000650839	0.623389	1	10	0.00105338	0.000318006	0.00137215	0.000513718	0.000244265	0.000393214	0.000591826	0.000457976	0.000391291	0.00117256	0.379459	0.546986	2.03409	0.440184	0.445111	0.638309	0.491305	0.476516	0.669994	0.111936	1	1	1	1	1	1	1	1	1	1	0.000899878	0.000898707	0.000964727	0.000645044	0.00181137	0.00110055	0.000146887	0.00015795	0.000521041	0.000374439	0.000220527	0.000116646
K06418	small acid-soluble spore protein A (major alpha-type SASP)		0.000819225	0.000644172	1.19643	0.62807	7	5.41239e-06	0	0.000491568	0	0.000341095	0.000960868	0.00251153	0.00152264	0.000608612	0	1.58306		1.21304		0.920733	1.34829	1.03923	1.04109	1.22953		0.333333	0	1	0	0.947368	1	1	1	1	0				1.90243e-05		1.345e-05
K06419	small acid-soluble spore protein B (major beta-type SASP)		0.000819225	0.000644172	1.19643	0.62807	7	5.41239e-06	0	0.000491568	0	0.000341095	0.000960868	0.00251153	0.00152264	0.000608612	0	1.58306		1.21304		0.920733	1.34829	1.03923	1.04109	1.22953		0.333333	0	1	0	0.947368	1	1	1	1	0				1.90243e-05		1.345e-05
K02887	large subunit ribosomal protein L20	Ribosome	0.000818532	0.000643628	0.76699	0.947678	10	0.000339882	0.000157937	0.00146674	2.42575e-05	0.000379052	0.000628154	0.000710393	0.000870773	0.00148121	0.00037788	0.250155	0.627158	0.896312	1.67428	1.22587	0.666723	0.646834	0.831242	0.407	0.44433	1	1	1	0.529412	0.947368	1	1	1	1	1	0.000372221	0.000439011	0.000240201	0.000407609	0.000236284	0.000343969	8.22213e-05	0.000374323	0.00026156	7.76672e-05	0.000228128	9.40294e-05
K01740	O-acetylhomoserine (thiol)-lyase	Cysteine and methionine metabolism	0.000809741	0.000636715	0.74448	1	10	0.000313277	0.000320048	0.000465981	0.000402274	0.000574804	0.000223928	0.00113564	0.000718123	0.000330285	0.00188279	0.221572	0.713064	0.886222	0.364723	0.410199	0.797998	1.1976	1.02455	0.891078	0.937802	1	1	1	1	1	1	1	1	1	1	0.000250035	0.000372926	0.00038136	0.000217568	0.000362432	0.000295339	0.000245514	0.000152297	0.000392884	0.000369584	0.000269524	0.000301543
K07469	aldehyde oxidoreductase		0.000806119	0.000633867	0.883525	1	10	1.04376e-05	0.000461624	0.000119939	0.00129532	0.00138575	0.000595683	0.001655	0.000337719	0.000208405	0.000268796	0.806146	0.843872	0.774857	0.506721	0.388571	1.70769	0.497893	1.55737	1.10284	0.649292	1	1	1	1	1	1	1	1	1	1	1.46572e-05	2.4552e-05	2.02272e-06	1.15167e-05	6.44249e-06	3.43467e-06	0.000453748	0.000565316	0.000294794	0.00174594	0.000191223	0.000421682
K01848	methylmalonyl-CoA mutase, N-terminal domain	Carbon metabolism|Propanoate metabolism|Carbon fixation pathways in prokaryotes|Glyoxylate and dicarboxylate metabolism|Valine, leucine and isoleucine degradation	0.000797432	0.000627037	0.985905	1	10	0.000730094	0.000304078	0.000452744	0.000562048	0.00117179	0.00143625	0.000150595	0.000532613	0.000335269	0.000594892	0.628129	0.688943	0.572901	1.12949	1.55374	0.876408	1.81128	1.20106	1.02567	0.371434	1	1	1	1	1	1	1	1	1	1	0.00128698	0.0011697	0.000660637	0.000175452	0.000255476	0.000832321	0.00034234	0.000358425	0.000129774	0.000263514	0.000128673	7.76452e-05
K00821	acetylornithine/N-succinyldiaminopimelate aminotransferase	Biosynthesis of amino acids|2-Oxocarboxylic acid metabolism|Arginine biosynthesis|Lysine biosynthesis	0.000788077	0.00061968	0.685235	1	10	0.00027378	0.000483023	0.000171532	0.000936361	0.00136317	0.000208852	0.0011353	0.000498494	0.000476645	0.00064964	0.372441	0.943561	0.81057	0.752441	0.54687	0.494825	0.459785	1.52482	0.552941	0.394096	1	1	1	1	1	1	1	1	1	1	0.000346295	0.000193591	0.000108385	0.000316029	0.000303134	0.000375245	0.000347016	0.000411652	0.000121082	0.000465631	0.000117723	0.000185194
K02619	4-amino-4-deoxychorismate lyase	Biosynthesis of cofactors|Folate biosynthesis	0.000786027	0.000618068	0.490058	0.989474	10	0.000747136	0.000494323	0.000411371	0.000159691	0.000253118	0.000445597	0.00150443	0.000530624	0.000437349	0.00119705	0.286647	0.492807	0.739255	0.467479	0.596213	0.508783	0.347439	0.50042	0.623372	0.338167	1	1	1	1	0.894737	1	1	1	1	1	0.000840638	0.000593964	0.000535688	0.000546336	0.00100238	0.000963813	0.000193416	0.000153902	0.000437576	0.000695965	0.000697892	0.000327162
K01596	phosphoenolpyruvate carboxykinase (GTP)	Pyruvate metabolism|Glycolysis / Gluconeogenesis|Citrate cycle (TCA cycle)	0.000783155	0.00061581	1.12607	0.994118	10	1.24352e-05	0.00346381	0.000230157	0.000307724	0.000378769	0.000293563	0.000229048	0.000352958	0.000295601	0.00059403	1.64375	1.98635	0.865658	0.832927	0.985881	1.07924	0.620843	1.29001	1.11055	0.845447	1	1	1	0.941176	1	1	1	1	1	1	1.94965e-06	1.16194e-05	4.2316e-06	5.3415e-05	9.20215e-07	2.47551e-06	0.00146276	0.0101177	0.000460873	0.00132205	0.00120195	0.00154322
K06420	small acid-soluble spore protein C (minor alpha/beta-type SASP)		0.000781549	0.000614547	1.21839	0.62807	7	5.41239e-06	0	0.000475981	0	0.000341095	0.000884553	0.00245427	0.00138439	0.000599772	0	1.58306		1.23676		0.920733	1.41588	1.03018	1.1005	1.24164		0.333333	0	1	0	0.947368	1	1	1	1	0				1.90243e-05		1.345e-05
K11189			0.000776964	0.000610942	0.577371	1	10	0.000174566	0.00187005	0.00150319	0.000416221	0.000318276	0.000203905	0.000270198	0.000182473	0.000417584	0.000752954	0.372956	0.537111	0.403369	0.432694	0.788238	0.564764	0.449433	0.716144	1.10691	0.40209	1	1	1	1	1	1	1	1	1	1	0.000247348	0.00022137	6.56362e-05	0.000136626	0.000191975	0.000184439	0.00128396	0.00158964	0.00171559	0.00211849	0.00186134	0.00111996
K00259	alanine dehydrogenase	Alanine, aspartate and glutamate metabolism|Taurine and hypotaurine metabolism	0.000775277	0.000609615	0.788411	1	10	0.000819086	0.00100819	0.000812999	0.000403575	0.000372157	0.000444753	0.000535782	0.000467573	0.000361562	0.000870478	0.960858	0.663265	1.01926	0.812827	1.12846	0.817325	0.630145	0.616524	0.663464	0.571974	1	1	1	1	1	1	1	1	1	1	0.000194475	0.000782248	0.00230353	0.000917707	0.000174465	0.000542096	0.000807687	0.000707004	0.000672285	0.000559895	0.000410613	0.00048128
K00244	succinate dehydrogenase flavoprotein subunit	Carbon metabolism|Two-component system|Pyruvate metabolism|Carbon fixation pathways in prokaryotes|Butanoate metabolism|Oxidative phosphorylation|Citrate cycle (TCA cycle)	0.000769333	0.000604941	0.454666	1	10	0.000664436	0.0010497	0.000369136	0.00103303	0.000426479	0.000663123	0.000280694	0.000521897	0.000527695	0.000513224	0.304151	0.56767	0.578061	0.31338	0.425069	0.394232	0.441531	0.751269	0.281443	0.489854	1	1	1	1	1	1	1	1	1	1	0.000694066	0.000994974	0.000392664	0.000677148	0.000700295	0.00052747	0.00103931	0.00251672	0.000559304	0.00188387	0.00127227	0.00152455
K01197	hyaluronoglucosaminidase	Glycosaminoglycan degradation	0.000768379	0.000604191	1.07605	0.8	8	0.00253915	0.00054	0.000191219	0	0	0.000543526	8.11292e-06	0.000811202	0.00111549	0.000293203	1.59293	0.928568	0.680035			0.989671	1.5092	1.04954	1.39373	0.46468	1	1	1	0	0	1	1	1	1	1	0.000720128	0.00101737	0.00206951	0.000282418	0.000451494	0.010694	0.00121626	0.000277116	0.00202713	0.00107784	0.000510828	0.000140177
K02838	ribosome recycling factor		0.000762515	0.00059958	0.821453	0.994118	10	0.00103489	0.000170641	0.00223591	0.000411296	0.000169591	0.000106836	0.000270449	0.00066987	0.000108429	0.000817895	0.403082	1.11973	0.407626	0.434591	0.639766	0.934291	0.655467	2.54846	0.831334	0.240183	1	1	1	0.941176	1	1	1	1	1	1	0.000928481	0.00103983	0.000851404	0.00123141	0.000453594	0.00170459	7.63424e-05	0.000831656	0.000291268	0.000113092	4.04092e-05	0.000103611
K01880	glycyl-tRNA synthetase	Aminoacyl-tRNA biosynthesis	0.000761671	0.000598917	0.788301	0.988854	10	0.000747384	0.00011043	0.000707621	0.000469115	0.000259189	0.000314952	0.000954096	0.000397994	0.000432574	0.00159581	0.217484	1.38788	1.41101	0.519678	0.694232	1.33822	0.276166	0.793921	0.830995	0.41342	1	1	1	0.941176	0.947368	1	1	1	1	1	0.000580319	0.000752713	0.00103061	0.000818715	0.00063942	0.000662524	2.18033e-05	7.78375e-05	0.00028384	2.22092e-05	7.42192e-05	1.22704e-05
K00847	fructokinase	Amino sugar and nucleotide sugar metabolism|Biosynthesis of nucleotide sugars|Fructose and mannose metabolism|Starch and sucrose metabolism	0.00075361	0.000592578	0.732752	0.986404	10	0.000350358	0.000512103	0.00341775	0.000143056	0.000103581	4.16478e-05	0.000425097	9.01127e-05	0.000170424	0.000671652	0.283481	0.351903	1.85536	0.498773	0.486616	0.906974	0.368215	0.438925	1.61927	0.518003	1	1	1	1	0.947368	1	1	0.916667	1	1	0.000370291	0.000508411	0.000400898	0.000272942	0.000230196	0.000319409	0.000276522	0.000506333	0.000548075	0.000292783	0.000621185	0.000507773
K03285	general bacterial porin, GBP family		0.000744018	0.000585036	1.14526	0.89057	10	0.000548554	1.08983e-05	0.000472201	0.000326696	0.000176419	0.0016241	0.000234843	0.000681485	0.00175812	1.70383e-05	0.926046	1.79206	0.556002	0.933116	0.724445	0.507062	1.71621	1.07914	0.788369	2.43019	1	0.625	1	1	0.947368	1	1	1	1	0.333333	0.000340092	0.000131614	0.000364922	0.000939791	0.00138947	0.000125436	1.85493e-05	2.74146e-06	2.02647e-06	1.79821e-05	7.86129e-05
K01844	beta-lysine 5,6-aminomutase alpha subunit	Lysine degradation	0.000739222	0.000581265	1.59351	0.674276	9	9.31442e-06	1.17574e-05	0.00564251	0	4.08695e-06	2.50389e-05	5.82679e-06	6.28248e-05	2.89578e-05	2.23296e-05	1.11294	0.900492	1.75931		4.17581	1.3055	1.6737	1.69932	0.731475	0.983041	0.833333	0.8125	0.95	0	0.105263	0.75	0.375	0.916667	1	1	4.72473e-06	2.9473e-06		1.40043e-05	6.02436e-06	2.81859e-05	8.266e-06		1.93064e-05	8.21568e-06	8.13377e-06
K01858	myo-inositol-1-phosphate synthase	Inositol phosphate metabolism|Streptomycin biosynthesis	0.000738692	0.000580848	0.765483	0.9875	10	0.000559847	0.00186859	0.000233662	0.000285196	0.000235346	0.000588671	3.55727e-05	0.000538798	0.000694457	0.000768345	0.693497	0.334016	0.911083	0.765438	0.567142	0.616734	1.49194	0.68265	1.19356	0.398771	1	1	1	1	1	1	0.875	1	1	1	0.000199069	0.000386402	0.00127201	0.000568264	0.000281134	0.000652204	0.00232835	0.00111901	0.00260359	0.00130575	0.00134887	0.00160557
K05808	putative sigma-54 modulation protein		0.000732181	0.000575728	0.524596	1	10	0.000338788	0.00043641	0.00071165	0.000481905	0.000188305	0.000237544	0.00103932	0.000582392	0.000311376	0.00142959	0.600359	1.03765	0.401861	0.403291	0.453513	0.834665	0.307587	0.637826	0.311982	0.257221	1	1	1	1	1	1	1	1	1	1	0.000355014	0.000348067	0.000127772	0.000232477	0.000717171	0.000252225	0.000181023	0.000208179	0.000844778	0.000214696	0.000336799	0.000265069
K01875	seryl-tRNA synthetase	Aminoacyl-tRNA biosynthesis	0.000722639	0.000568225	0.392082	1	10	0.000362219	0.00112995	0.000537487	0.000647979	0.000275065	0.000253144	0.000469824	0.000439642	0.000283962	0.00128298	0.152376	0.281157	0.533707	0.378644	0.487706	0.469164	0.258321	0.529277	0.66505	0.165416	1	1	1	1	1	1	1	1	1	1	0.00034188	0.000444871	0.000375941	0.00027659	0.000381507	0.000352523	0.000828965	0.000973839	0.00155334	0.000594025	0.000951217	0.000943449
K00789	S-adenosylmethionine synthetase	Biosynthesis of amino acids|Biosynthesis of cofactors|Cysteine and methionine metabolism	0.000716486	0.000563387	0.375627	0.994737	10	0.000342265	0.000583276	0.000482655	0.000781436	0.000156593	0.000486061	0.000848042	0.000613352	0.000535622	0.000804566	0.218969	0.231595	0.518377	0.429935	0.623925	0.539436	0.24177	0.341354	0.44277	0.168137	1	1	1	1	0.947368	1	1	1	1	1	0.000300006	0.000364822	0.000272871	0.000404134	0.000264295	0.000447464	0.000430711	0.000555531	0.000842957	0.000523421	0.000519592	0.000564847
K00639	glycine C-acetyltransferase	Glycine, serine and threonine metabolism	0.000715728	0.00056279	0.612168	0.967802	10	0.000154431	0.00140301	0.000375337	0.000140059	5.50422e-05	0.000771799	9.31001e-05	0.000726634	0.000831321	0.00107717	0.571334	0.417013	0.733784	0.608302	0.982364	0.457709	1.06621	0.472051	0.440383	0.37253	1	1	1	0.941176	0.736842	1	1	1	1	1	9.25631e-05	0.000293165	9.07418e-05	0.000177303	6.35365e-05	0.000209279	0.000716897	0.00124296	0.00189384	0.000951921	0.00119131	0.000832769
K00059	3-oxoacyl-[acyl-carrier protein] reductase	Biosynthesis of cofactors|Fatty acid metabolism|Fatty acid biosynthesis|Biotin metabolism	0.000708055	0.000556758	0.822822	0.988854	10	0.000566878	0.000528815	0.00227932	0.00016619	0.000215409	0.000260427	8.14309e-05	0.000443405	0.000306555	0.000719149	0.517696	0.490653	1.19367	0.842505	1.39561	0.955287	0.484285	1.02543	0.686718	0.636365	1	1	1	0.941176	0.947368	1	1	1	1	1	0.000433323	0.000832255	0.00102953	0.000439365	0.000294469	0.000372327	0.000295707	0.000561251	0.000782517	0.000573529	0.000299275	0.000407706
K03339	6-phospho-5-dehydro-2-deoxy-D-gluconate aldolase	Inositol phosphate metabolism	0.000679345	0.000534182	0.885631	0.815956	9	0.00104869	9.60459e-06	0.000179448	2.70237e-05	0.00107031	0.00071728	0.000664999	0	9.11938e-05	0.00153327	0.351872	1.53575	0.832899	1.55254	0.539917	0.524546	0.951828		1.2875	0.393833	1	0.5625	0.95	0.647059	1	1	1	0	1	1	0.000756026	0.000790019	0.0006647	0.00120047	0.00128111	0.00159983	1.31866e-05	5.22331e-05			1.83712e-05
K02948	small subunit ribosomal protein S11	Ribosome	0.000679058	0.000533957	0.586841	0.962868	10	0.000688439	1.28969e-05	0.00127807	0.000186389	0.000501762	0.000353463	0.000582847	0.000352051	0.000809581	0.000574069	0.456362	1.24162	0.431012	0.503388	0.430337	0.587713	0.440717	0.543675	0.639287	0.594294	1	0.6875	1	0.941176	1	1	1	1	1	1	0.000381153	0.000731264	0.000267884	0.000926699	0.000733144	0.00109049		3.00788e-05	5.61334e-05	8.58953e-06
K01815	4-deoxy-L-threo-5-hexosulose-uronate ketol-isomerase	Pentose and glucuronate interconversions	0.000669877	0.000526738	0.720707	0.836842	9	0.000171513	0.00163434	0.000845043	0	1.02301e-05	0.000761604	0.000116282	0.000523018	0.000610131	0.00059521	0.48669	0.274327	0.594433		2.73059	0.350376	0.66158	0.664745	0.473525	0.250088	1	1	1	0	0.368421	1	1	1	1	1	4.84661e-05	0.000239243	0.000175144	0.000279992	0.000113808	0.000172427	0.00158806	0.00126524	0.00287831	0.0016639	0.00157383	0.00152919
K00297	methylenetetrahydrofolate reductase (NADH)	Carbon metabolism|Carbon fixation pathways in prokaryotes|One carbon pool by folate	0.000666944	0.000524431	0.739655	0.95625	10	0.000278811	4.86413e-06	0.000455572	0.00141336	0.000477909	5.57226e-05	0.00165642	0.000274107	0.000105182	0.000522368	0.604889	1.92187	0.664244	0.553697	0.461247	0.757224	0.313879	0.723492	0.763688	0.632325	1	0.5625	1	1	1	1	1	1	1	1	0.000103161	0.000175332	0.000240436	0.000514801	0.000177853	0.000461283	1.46033e-06		1.33073e-05	3.61551e-05		1.12861e-05
K10671	glycine reductase complex component B subunit alpha and beta		0.000663214	0.000521498	0.606647	1	10	0.000410378	0.000226613	0.000385446	0.000447287	0.000638531	0.000238609	0.00126866	0.000548207	0.00040554	0.000645709	0.422403	0.511334	0.885706	0.405049	0.515718	0.646272	0.444851	1.35568	0.514847	0.364616	1	1	1	1	1	1	1	1	1	1	0.000377363	0.000521981	0.000206174	0.000692739	0.000293368	0.000370644	0.000224175	7.42926e-05	0.000131193	0.000290372	6.76419e-05	0.000149179
K03704	cold shock protein		0.000661368	0.000520046	0.6708	0.9	9	0.000229171	0.0012107	0.000928776	0.000424769	0	0.000450683	0.000214858	0.000375715	0.000557899	0.000807891	0.696197	1.05739	0.460705	0.480623		1.39121	0.59518	0.313468	0.695118	0.347309	1	1	1	1	0	1	1	1	1	1	0.000133709	0.000245715	0.000119641	0.000338348	5.56937e-05	0.000481916	0.000446054	0.000898426	0.00524852	0.0016695	0.000571186	0.000568474
K00194	acetyl-CoA decarbonylase/synthase, CODH/ACS complex subunit delta	Carbon metabolism|Methane metabolism|Carbon fixation pathways in prokaryotes	0.00066054	0.000519395	0.894149	0.92	10	0.00116092	5.31769e-05	0.000375148	0.00135182	0.000310243	7.14155e-06	0.00158171	5.01861e-05	1.47588e-05	0.000288848	0.396733	0.953432	0.952348	0.675027	0.524826	2.1648	0.544191	0.846536	1.23921	0.644386	1	1	1	1	1	0.3	1	1	0.9	1	0.000743152	0.00137861	0.000939817	0.00146127	0.000632978	0.0018097	8.30047e-05	2.58481e-05	7.97882e-06	4.87943e-05	3.02205e-05	4.85519e-05
K02519	translation initiation factor IF-2		0.000658058	0.000517444	0.593326	0.994118	10	0.000232149	0.000170664	0.000610438	8.67108e-05	0.000234412	4.40173e-05	0.000560822	0.000119372	0.000140115	0.00297574	0.217153	0.697835	0.501837	0.656878	0.497479	1.5881	0.222246	0.834333	0.525625	0.191779	1	1	1	0.941176	1	1	1	1	1	1	0.000216383	0.000251289	0.000203914	0.000154866	0.000290483	0.000275957	6.71483e-05	5.36203e-05	0.000409236	0.000113367	0.000158861	0.000158988
K01876	aspartyl-tRNA synthetase	Aminoacyl-tRNA biosynthesis	0.000649904	0.000511032	0.623029	0.858824	9	0.000395742	0.000664996	0.000581302	1.56484e-05	0	0.00035148	0.000567259	0.000693852	0.00043127	0.00140878	0.489601	0.623352	0.356466	1.12118		1.19055	0.262273	0.948809	0.395245	0.219792	1	1	1	0.588235	0	1	1	1	1	1	0.0002697	0.000380174	0.000784316	0.000325439	0.000302936	0.000311886	0.000343334	0.00193896	0.000543268	0.000739942	0.00071461	0.00116144
K01999	branched-chain amino acid transport system substrate-binding protein	ABC transporters|Quorum sensing	0.000648216	0.000509705	0.634109	0.973684	10	0.000351247	0.000409825	0.000107438	8.20061e-05	8.53103e-05	0.00110604	0.000447936	0.000869182	0.000993345	0.000644725	0.663825	0.53342	0.474966	0.581081	1.40682	0.422581	0.436909	0.420189	0.982862	0.418444	1	1	1	1	0.736842	1	1	1	1	1	0.000798798	0.000230385	0.000157288	0.000236106	0.000396731	0.000288176	0.000772412	0.000222357	0.000326079	0.000268955	0.000717664	0.000202422
K10672	glycine reductase complex component B subunit gamma		0.000631563	0.00049661	0.607879	1	10	0.000119574	0.000110651	0.00244415	0.000255144	0.000301642	0.000110467	0.000717836	0.000155718	0.000223669	0.000527246	0.622607	0.710831	0.997995	0.498375	0.794806	0.709292	0.523152	0.264359	0.554403	0.402969	1	1	1	1	1	1	1	1	1	1	0.000168433	5.32647e-05	6.02696e-05	0.000246513	9.88703e-05	9.00946e-05	8.32035e-05	9.92286e-05	0.000201464	5.51375e-05	0.000122298	0.000100633
K00065	2-dehydro-3-deoxy-D-gluconate 5-dehydrogenase	Pentose and glucuronate interconversions	0.000612931	0.000481959	0.643407	1	10	0.000525376	0.00105752	0.000733186	0.00037631	0.000463355	0.000253647	0.000279478	0.000104753	0.000338347	0.000687619	0.206491	0.47982	0.407605	0.400263	0.536345	1.08009	0.763622	1.27416	0.807534	0.478147	1	1	1	1	1	1	1	1	1	1	0.000544962	0.000633098	0.000372922	0.000631949	0.000417795	0.000551531	0.00040908	0.000797126	0.00164171	0.00118999	0.00144282	0.00106311
K12257	SecD/SecF fusion protein	Quorum sensing|Protein export|Bacterial secretion system	0.000603998	0.000474935	1.0641	0.886939	10	0.00131385	5.91515e-05	0.000603198	1.64703e-05	2.78286e-05	0.0004405	6.39081e-05	0.000644468	0.000501277	0.0010787	0.186964	1.68504	1.14182	2.46011	1.51429	0.983234	0.779506	0.599828	0.749171	0.541066	1	0.9375	1	0.352941	0.578947	1	1	1	1	1	0.00124993	0.00123217	0.00121732	0.00171603	0.00146519	0.00100245	4.21423e-06		5.12023e-05	2.18141e-05	4.89262e-05	2.11901e-05
K01198	xylan 1,4-beta-xylosidase	Amino sugar and nucleotide sugar metabolism	0.000600547	0.000472222	0.942467	0.93065	10	0.000355891	0.00111682	4.87461e-05	1.71932e-05	0.000110614	0.000741823	7.07007e-05	0.00103856	0.000590407	0.000631464	0.67487	0.525154	1.37815	1.70583	0.862692	0.662165	0.860985	1.03645	0.82219	0.896186	1	1	1	0.411765	0.894737	1	1	1	1	1	0.000760971	0.000150897	0.000505762	0.000126922	0.000302894	0.000287898	0.00194531	0.000859611	0.000428772	0.00168796	0.000544015	0.000288017
K22430	caffeyl-CoA reductase-Etf complex subunit CarC		0.000593414	0.000466613	0.621759	1	10	0.000248449	0.000281176	7.61314e-05	0.000685467	0.000826623	0.000161758	0.00113509	0.00019003	0.000420822	0.000640583	0.395465	0.468001	0.583011	0.479353	0.976529	0.828933	0.422666	0.780541	0.821988	0.4611	1	1	1	1	1	1	1	1	1	1	0.000172409	0.000242801	0.000104688	0.000339341	0.00026844	0.000363018	0.0002338	0.000159079	0.000103034	0.000448413	0.000350286	0.000215864
K02029	polar amino acid transport system permease protein		0.000593202	0.000466446	1.02081	0.889474	9	9.07778e-05	0.000121045	7.29944e-05	0	8.33182e-05	0.0027691	0.000390603	0.000377987	0.000249178	0.000509452	0.816567	0.546315	1.45263		1.06559	2.10572	0.883329	0.466167	1.24987	0.601126	1	1	1	0	0.894737	1	1	1	1	1	0.000202095	5.92536e-05	5.02983e-05	2.94793e-05	0.000166772	3.67688e-05	0.000185224	0.00015608	7.44954e-05	9.03797e-05	0.00028354	6.93956e-05
K03531	cell division protein FtsZ		0.000592591	0.000465966	0.473746	1	10	0.00052577	5.404e-05	0.00071998	0.000456996	0.00011688	0.000166871	0.00104318	0.000403844	0.000215039	0.000957056	0.295826	0.924793	0.523705	0.356462	0.442645	0.646279	0.355939	0.434717	0.514761	0.242336	1	1	1	1	1	1	1	1	1	1	0.000275316	0.000756409	0.000476147	0.000523814	0.000558247	0.000564689	0.000104414	2.09342e-05	4.67771e-05	4.16953e-05	4.11707e-05	3.29437e-05
K03773	FKBP-type peptidyl-prolyl cis-trans isomerase FklB		0.000591347	0.000464987	0.720114	0.973684	10	0.000876435	0.000695023	0.000447252	0.000710093	4.4599e-05	0.00025334	4.1617e-05	0.000640992	0.00037495	0.000565572	0.316732	0.898	0.714431	0.354278	1.47683	0.762329	0.820803	0.832047	0.609183	0.416509	1	1	1	1	0.736842	1	1	1	1	1	0.000540821	0.00120789	0.00112646	0.000908621	0.000911468	0.000563351	0.000332595	0.000456294	0.000761188	0.000540082	0.000400668	0.000268139
K03615	H+/Na+-translocating ferredoxin:NAD+ oxidoreductase subunit C		0.000591223	0.00046489	0.649902	0.9375	10	0.000426931	7.97938e-07	0.000508983	0.000856236	0.000321255	0.000265927	0.000753163	0.000277021	0.000212705	0.00102588	0.388696	1.61583	0.74802	0.551248	0.382659	0.806595	0.479989	0.459547	0.672913	0.393523	1	0.375	1	1	1	1	1	1	1	1	0.000289105	0.000253276	0.000297861	0.00061738	0.000505432	0.000598531						2.39804e-06
K03072	preprotein translocase subunit SecD	Protein export|Bacterial secretion system	0.000589996	0.000463925	1.08356	0.886939	10	0.00131385	5.91515e-05	0.000493099	1.64703e-05	2.78286e-05	0.0004405	6.39081e-05	0.000644468	0.000501277	0.0010787	0.186964	1.68504	1.33644	2.46011	1.51429	0.983234	0.779506	0.599828	0.749171	0.541066	1	0.9375	1	0.352941	0.578947	1	1	1	1	1	0.00124993	0.00123217	0.00121732	0.00171603	0.00146519	0.00100245	4.21423e-06		5.12023e-05	2.18141e-05	4.89262e-05	2.11901e-05
K03070	preprotein translocase subunit SecA	Quorum sensing|Protein export|Bacterial secretion system	0.000588844	0.000463019	0.593698	0.9	9	0.000809394	4.01503e-05	0.000914189	0.000334851	0	9.39873e-05	0.000366635	0.000392115	0.000266159	0.00141271	0.462455	0.501492	0.469269	0.675424		0.721909	0.397615	0.964981	0.878978	0.271158	1	1	1	1	0	1	1	1	1	1	0.000424822	0.000836828	0.0014968	0.000860446	0.000663711	0.000573753	2.57728e-05	3.34373e-05	7.2576e-05	8.48795e-05	1.57962e-05	1.60807e-05
K00104	glycolate dehydrogenase FAD-linked subunit	Glyoxylate and dicarboxylate metabolism	0.000586914	0.000461502	0.74944	1	10	7.02364e-05	3.4227e-05	0.000400073	0.000806948	0.000671787	0.000154435	0.00157078	0.000212649	0.000207348	0.000486536	0.733721	0.841449	0.730477	0.635041	0.469665	0.940197	0.419634	0.970941	0.869105	0.884174	1	1	1	1	1	1	1	1	1	1	6.6211e-05	0.000165638	1.94167e-05	6.1201e-05	7.68362e-05	3.21156e-05	7.40467e-05	6.78542e-06	8.23851e-05	2.17169e-05	1.24341e-05	8.69463e-06
K01872	alanyl-tRNA synthetase	Aminoacyl-tRNA biosynthesis	0.000586555	0.000461219	0.613558	1	10	0.000611955	0.000171309	0.00031104	0.000107659	0.000101862	0.000172189	0.000623852	0.000311762	0.000884392	0.00131617	0.288897	0.480172	0.446589	0.60831	0.501703	1.33552	0.568335	0.566606	1.14608	0.193369	1	1	1	1	1	1	1	1	1	1	0.000351997	0.000780712	0.000693721	0.00052738	0.000514112	0.00080381	9.13095e-05	7.72624e-05	0.000180011	4.3159e-05	0.000189114	9.61889e-05
K01681	aconitate hydratase	Carbon metabolism|Biosynthesis of amino acids|Carbon fixation pathways in prokaryotes|Glyoxylate and dicarboxylate metabolism|2-Oxocarboxylic acid metabolism|Citrate cycle (TCA cycle)	0.000583032	0.000458449	0.9611	0.926404	10	0.000120991	0.00230309	0.000654949	0.000296718	0.000148576	8.86569e-06	0.000292252	6.13318e-05	0.000117459	0.00058026	0.349872	1.30457	1.91994	0.432732	0.508902	2.74366	0.575852	0.759249	0.727361	0.288858	1	1	1	1	0.947368	0.4	1	0.916667	1	1	0.000101172	9.04175e-05	0.000205297	0.000114343	0.00011474	9.9979e-05	0.000175408	0.0111631	0.000284763	0.000551018	0.00238516	0.00218388
K01710	dTDP-glucose 4,6-dehydratase	Biosynthesis of nucleotide sugars|O-Antigen nucleotide sugar biosynthesis|Streptomycin biosynthesis|Polyketide sugar unit biosynthesis	0.000581941	0.000457592	0.665708	0.994118	10	0.00043157	0.000208241	0.000109572	6.84438e-05	0.00241172	7.56072e-05	0.000305634	0.000135701	0.000161621	0.000667808	0.268221	1.01531	0.545417	0.544277	1.8512	0.858512	0.391606	0.564627	0.435953	0.181957	1	1	1	0.941176	1	1	1	1	1	1	0.000388352	0.000542635	0.000221581	0.000455488	0.000466826	0.000514538	7.8986e-05	3.02818e-05	7.27151e-05	9.74762e-05	0.000277481	0.000161752
K00384	thioredoxin reductase (NADPH)	Selenocompound metabolism	0.000581668	0.000457377	0.855349	0.994118	10	3.83929e-05	0.000325026	0.000957388	8.94603e-05	0.00193018	0.000524088	0.000180969	0.00027985	0.000161789	8.66257e-05	1.12276	0.435241	1.02243	0.526363	0.722907	1.67908	1.18213	0.49832	0.801634	0.562618	1	1	1	0.941176	1	1	1	1	1	1	1.88476e-05	5.64726e-05	0.000118206	2.31387e-06	2.01504e-05	1.43673e-05	0.000139577	0.000558373	0.000475754	8.70094e-05	0.000331814	0.000306992
K03772	FKBP-type peptidyl-prolyl cis-trans isomerase FkpA		0.000581243	0.000457043	0.723811	0.973684	10	0.000874303	0.000695023	0.000449143	0.000710093	4.4599e-05	0.000231242	4.1617e-05	0.000638007	0.000339271	0.000547126	0.305464	0.898	0.716472	0.354278	1.47683	0.825033	0.820803	0.834435	0.576205	0.430595	1	1	1	1	0.736842	1	1	1	1	1	0.000561729	0.00119028	0.00112024	0.000907306	0.000902917	0.000563351	0.000332595	0.000456294	0.000761188	0.000540082	0.000400668	0.000268139
K13788	phosphate acetyltransferase	Carbon metabolism|Pyruvate metabolism|Methane metabolism|Propanoate metabolism|Carbon fixation pathways in prokaryotes|Taurine and hypotaurine metabolism	0.000576481	0.000453299	0.904264	0.821053	9	0.000246109	0.00106076	0.000786407	0.000429972	1.07169e-05	0.000400718	0	0.000479794	0.000299645	0.000818862	0.782383	0.443318	0.899709	1.04912	2.38692	0.723005		0.640326	0.693558	0.520031	1	1	1	1	0.210526	1	0	1	1	1	6.13239e-05	0.000504603	0.000465666	0.000116081	0.000109812	0.000219167	0.000906588	0.000643712	0.00110327	0.000404764	0.000914089	0.000687818
K02794	mannose PTS system EIIAB component	Amino sugar and nucleotide sugar metabolism|Fructose and mannose metabolism|Phosphotransferase system (PTS)	0.000574573	0.000451798	0.819618	0.98875	10	0.000175136	5.92724e-05	0.00100745	0.000576852	0.000473081	1.78852e-05	0.00152921	0.000218098	6.38937e-05	0.0003971	0.239123	0.8132	1.12299	0.652139	0.902098	1.26412	0.604221	0.994795	1.12252	0.480961	1	0.9375	1	1	1	0.95	1	1	1	1	0.00020962	0.000207445	0.000126417	0.000213122	0.000123143	0.00017107	9.6804e-06	1.02244e-05	5.42593e-05	8.16892e-05	0.000138017	9.74626e-05
K04096	DNA processing protein		0.000572992	0.000450554	1.25753	0.19375	3	0	1.21373e-06	0	0.00449721	0	0	7.11535e-06	0	0	0		2.05857		0.623412			1.09061				0	0.3125	0	1	0	0	0.625	0	0	0										2.2827e-06
K00703	starch synthase	Starch and sucrose metabolism|Biofilm formation (multiple organisms)	0.000565426	0.000444605	0.559482	0.994737	10	0.000739339	0.000110118	0.000501002	0.000342404	0.00029111	0.000411724	0.000634337	0.000218102	0.000266197	0.000931721	0.367626	0.989827	0.548659	0.494645	0.633717	0.499958	0.244367	0.832721	0.617644	0.365659	1	1	1	1	0.947368	1	1	1	1	1	0.000656938	0.000777861	0.000364655	0.000552671	0.00107881	0.0010051	8.75584e-05	5.15511e-06	1.1761e-05	6.89353e-05	1.93718e-05	0.000252161
K00027	malate dehydrogenase (oxaloacetate-decarboxylating)	Carbon metabolism|Two-component system|Pyruvate metabolism	0.000561152	0.000441244	0.727038	1	10	0.000544675	0.000357555	0.000670513	0.000553138	0.000414204	0.000167511	6.45557e-05	0.000383006	0.000288098	0.000969187	0.607323	0.772088	0.643123	0.602089	0.773603	0.906597	0.72346	0.942782	1.01057	0.288749	1	1	1	1	1	1	1	1	1	1	0.000193569	0.000630379	0.00113717	0.000343657	0.000389181	0.000574096	0.000185417	0.000125856	0.000342901	0.000102865	0.00114952	0.000763006
K17624	endo-alpha-N-acetylgalactosaminidase		0.000560375	0.000440634	0.957684	0.862281	9	0.000206815	0.000518701	0.000142187	0	6.23374e-05	0.00148081	0.000269226	0.00112962	0.000545381	5.12548e-05	1.72623	0.463813	0.931219		0.941037	0.537534	1.06065	0.734509	0.364075	1.86009	1	1	1	0	0.789474	1	1	1	1	0.833333	9.33838e-05	6.04616e-06	0.000932659	9.16927e-05	6.30237e-05	5.40837e-05	0.000829532	0.000342508	0.000533036	0.000732829	0.000481884	0.000325628
K18785	beta-1,4-mannooligosaccharide/beta-1,4-mannosyl-N-acetylglucosamine phosphorylase		0.000558586	0.000439227	0.937068	0.964706	10	3.20867e-05	0.00069907	0.000213829	9.28757e-05	0.000303666	0.00133522	0.000214786	0.000370864	0.000600418	0.000529452	0.94619	0.504249	0.547138	1.36953	0.979877	1.35011	0.427964	0.927618	1.6013	0.716698	1	1	1	0.647059	1	1	1	1	1	1	3.62986e-06	5.48488e-05	2.13929e-06	3.39426e-05	7.90607e-05	1.88988e-05	0.000889891	0.00134448	0.000745458	0.00139021	0.000327881	0.000492229
K00016	L-lactate dehydrogenase	Pyruvate metabolism|Glycolysis / Gluconeogenesis|Propanoate metabolism|Cysteine and methionine metabolism	0.000552465	0.000434414	1.17011	1	10	0.00017038	0.000209979	0.00120101	0.000146986	0.000333248	0.000377763	0.000727189	0.000469026	8.13671e-05	0.000627191	0.500241	2.21293	1.31267	0.593343	0.942992	2.31872	0.487392	1.87749	0.588922	0.866441	1	1	1	1	1	1	1	1	1	1	0.000267986	0.0001387	4.9481e-05	0.000120993	0.000263119	0.000182002	2.97889e-05	8.18228e-05	0.000138349	6.74202e-05	5.6989e-05	6.6999e-05
K13954	alcohol dehydrogenase	Pyruvate metabolism|Glycolysis / Gluconeogenesis|Degradation of aromatic compounds|Tyrosine metabolism|Fatty acid degradation|Chloroalkane and chloroalkene degradation|Naphthalene degradation	0.000548983	0.000431676	0.638042	0.994737	10	0.000293658	0.000253923	0.000284551	0.000406629	0.000250976	0.000210161	0.000511108	0.000698417	0.000236256	0.00117108	0.375895	0.524969	0.687951	0.767954	0.677865	0.772093	0.375958	1.15691	0.585257	0.455576	1	1	1	1	0.947368	1	1	1	1	1	0.00030131	0.000381539	8.61799e-05	0.000389831	0.000320535	0.000282554	0.000153314	9.5871e-05	0.000170172	0.000163348	0.000349786	0.000439955
K07263	zinc protease		0.000541574	0.00042585	1.1237	0.868421	9	2.46877e-05	0.00215733	0.000138963	9.59533e-05	2.49514e-05	0.000257584	0	0.000641471	0.000276261	0.000641304	0.805904	0.834936	2.1884	1.16731	2.30946	0.618387		0.772572	0.530909	0.885409	1	1	1	1	0.684211	1	0	1	1	1	1.0434e-05	3.58195e-05	3.11807e-05	5.60837e-05	4.14876e-06	1.04596e-05	0.00170838	0.00170916	0.00803213	0.000942682	0.00153327	0.000853004
K11717	cysteine desulfurase / selenocysteine lyase	Selenocompound metabolism	0.000529742	0.000416546	0.640837	0.741667	8	0	0.000942373	0.000412333	0.000693612	0.000922022	0.000121233	0.000561818	2.59976e-06	0	0.000509469		0.460245	0.593393	0.345847	0.498665	0.865593	0.392697	1.39779		0.572468	0	1	1	1	1	1	1	0.416667	0	1							0.00045518	0.000738153	0.00102189	0.000446422	0.0004876	0.00023219
K01491	methylenetetrahydrofolate dehydrogenase (NADP+) / methenyltetrahydrofolate cyclohydrolase	Carbon metabolism|Biosynthesis of cofactors|Carbon fixation pathways in prokaryotes|One carbon pool by folate	0.000527238	0.000414577	0.747824	0.938333	10	3.26362e-05	0.000425592	0.000166596	0.000391233	0.000233052	9.92287e-06	0.00250168	1.57538e-05	6.65974e-06	0.00036265	0.858289	0.436372	0.472747	0.603568	0.98925	1.04324	0.323381	1.27498	0.956665	0.519748	1	1	1	1	1	0.85	1	0.833333	0.7	1	1.37761e-05	8.58495e-05	3.93628e-05	2.36141e-05	9.70449e-06	2.351e-05	0.000268244	0.000522716	0.000287262	0.000678868	0.00083975	0.000460323
K01885	glutamyl-tRNA synthetase	Biosynthesis of cofactors|Aminoacyl-tRNA biosynthesis|Porphyrin metabolism	0.000524142	0.000412143	0.926173	0.942802	10	0.000194029	2.21857e-05	0.00299868	6.14489e-05	8.95664e-06	7.91711e-05	6.68868e-05	0.000182287	0.000182184	0.000325603	0.305676	1.71732	1.00466	1.40138	1.23806	1.04047	0.565709	0.835698	0.811617	0.341129	1	0.75	1	0.941176	0.736842	1	1	1	1	1	0.000126655	0.000296174	0.00015706	0.000165939	0.000209946	0.0002084	4.24271e-06		1.08771e-05	2.77532e-06		0.000119738
K13922	propionaldehyde dehydrogenase	Propanoate metabolism	0.000520138	0.000408994	0.646417	1	10	4.20822e-05	0.000123039	0.000222645	0.000629125	0.000970193	0.000174402	0.00130149	0.000380879	0.000197078	4.90103e-05	0.506926	0.710794	0.48846	0.558294	0.366057	0.738145	0.370706	1.24987	0.782574	0.692343	1	1	1	1	1	1	1	1	1	1	2.52171e-05	4.77399e-05	2.09051e-05	3.49348e-05	8.02602e-05	4.34361e-05	0.000152221	0.000368467	5.92838e-05	0.000191413	7.60497e-05	0.000157793
K01951	GMP synthase (glutamine-hydrolysing)	Purine metabolism	0.000519146	0.000408215	0.57507	0.984211	10	0.000305535	0.000852291	0.000567864	0.000125556	5.5701e-05	0.000144384	0.000694429	0.000328915	0.000190621	0.000816851	0.350598	0.460446	0.440742	0.609977	0.790069	1.28897	0.273751	0.686215	0.621757	0.228172	1	1	1	1	0.842105	1	1	1	1	1	0.000161013	0.000413517	0.0004321	0.00031123	0.00021188	0.000303466	0.000311692	0.000541768	0.00080879	0.000826849	0.000628187	0.000287244
K09476	outer membrane pore protein F	Two-component system|beta-Lactam resistance	0.000519135	0.000408206	2.24516	0.717957	8	0.000134948	0	0.000203659	0.000249868	4.12827e-05	7.34473e-05	0.000367022	0.000199651	0.00281218	0	1.51704		1.29709	3.24629	3.49376	1.984	2.35592	2.04956	2.01759		1	0	1	0.705882	0.473684	1	1	1	1	0	8.25471e-05	2.04719e-05	2.48027e-05	4.0699e-05	9.28009e-05	0.000548364
K14062	outer membrane protein N		0.000519135	0.000408206	2.24516	0.717957	8	0.000134948	0	0.000203659	0.000249868	4.12827e-05	7.34473e-05	0.000367022	0.000199651	0.00281218	0	1.51704		1.29709	3.24629	3.49376	1.984	2.35592	2.04956	2.01759		1	0	1	0.705882	0.473684	1	1	1	1	0	8.25471e-05	2.04719e-05	2.48027e-05	4.0699e-05	9.28009e-05	0.000548364
K12373	hexosaminidase	Amino sugar and nucleotide sugar metabolism|Other glycan degradation|Sphingolipid metabolism|Glycosaminoglycan degradation	0.000518851	0.000407983	0.717718	0.968421	10	0.000865672	0.000223303	0.000334694	3.12732e-05	2.28999e-05	0.000731291	9.25621e-05	0.000774155	0.000476053	0.000527924	0.477105	0.2687	0.654021	0.661457	1.63441	0.930963	1.03996	0.692361	0.349546	0.468657	1	1	1	1	0.684211	1	1	1	1	1	0.000820915	0.00041963	0.000609097	0.0016234	0.000783273	0.00093772	0.000153619	0.000207986	0.000195307	0.000307193	0.000310914	0.000142863
K11929	outer membrane pore protein E		0.000511626	0.000402301	2.18293	0.717957	8	0.000134948	0	0.000203071	0.000249868	4.12827e-05	7.34473e-05	0.000367022	0.000141196	0.00281218	0	1.51704		1.30098	3.24629	3.49376	1.984	2.35592	1.54782	2.01759		1	0	1	0.705882	0.473684	1	1	1	1	0	8.25471e-05	2.04719e-05	2.48027e-05	4.0699e-05	9.28009e-05	0.000548364
K09157	uncharacterized protein		0.000506187	0.000398024	0.741505	0.936223	10	3.26249e-05	0.000406399	0.00105203	0.000104611	7.9855e-05	0.000769005	0.000301392	0.000604055	0.000462359	0.000167911	0.752741	0.467335	0.996084	0.61605	1.93047	0.728938	0.37639	0.526712	0.782325	0.238005	1	1	1	0.941176	0.421053	1	1	1	1	1	1.86474e-05	3.75612e-05	1.99037e-05	2.24019e-05	8.03814e-05	1.68536e-05	0.00070479	0.000276726	0.000209277	0.000811676	0.000337518	0.00021618
K00174	2-oxoglutarate/2-oxoacid ferredoxin oxidoreductase subunit alpha	Carbon metabolism|Pyruvate metabolism|Glycolysis / Gluconeogenesis|Carbon fixation pathways in prokaryotes|Butanoate metabolism|2-Oxocarboxylic acid metabolism|Citrate cycle (TCA cycle)	0.000505123	0.000397188	0.522476	1	10	0.000736092	0.000631579	0.000590497	0.000295482	8.825e-05	0.000254276	3.16324e-05	0.000601095	0.000425029	0.000317946	0.487502	0.403222	0.55712	0.726836	0.618836	0.495413	0.527575	0.575352	0.423816	0.409092	1	1	1	1	1	1	1	1	1	1	0.000512372	0.00087258	0.000726171	0.00129115	0.000222402	0.000791879	0.000385503	0.000520026	0.000706953	0.000416436	0.00139695	0.000505119
K00812	aspartate aminotransferase	Biosynthesis of amino acids|2-Oxocarboxylic acid metabolism|Cysteine and methionine metabolism|Alanine, aspartate and glutamate metabolism|Arginine and proline metabolism|Arginine biosynthesis|Phenylalanine, tyrosine and tryptophan biosynthesis|Tyrosine metabolism|Phenylalanine metabolism|Tropane, piperidine and pyridine alkaloid biosynthesis|Isoquinoline alkaloid biosynthesis|Novobiocin biosynth…	0.0004973	0.000391037	0.920171	0.925697	10	0.000390476	0.000645241	0.000611929	0.000152825	3.52721e-05	0.000419458	7.55765e-06	0.000401285	0.000592148	0.000654177	0.260854	0.591587	0.679968	1.74779	2.17197	0.659168	0.759436	0.867212	0.98817	0.475556	1	1	1	0.941176	0.315789	1	1	1	1	1	0.000317275	0.000315413	0.000395074	0.000583212	0.000330519	0.000401365	0.000225049	0.000332981	0.00042649	0.000271285	0.000255227	0.000262252
K02803	N-acetylglucosamine PTS system EIIB component		0.00049331	0.000387899	0.738914	0.964338	10	0.000362684	7.81922e-05	0.000192991	3.43259e-05	0.000206381	0.000245419	0.000417861	0.000187728	0.000390815	0.0017626	0.576253	1.0093	1.01462	0.873081	0.945227	0.63379	0.511787	0.620577	0.734101	0.470401	1	0.9375	1	0.705882	1	1	1	1	1	1	0.000608123	0.000361767	3.86077e-05	0.000323415	0.000571313	0.000272877	8.61535e-05	0.000109369	0.000222975	6.33467e-05	2.90526e-05
K02804	N-acetylglucosamine PTS system EIICBA or EIICB component	Amino sugar and nucleotide sugar metabolism|Phosphotransferase system (PTS)	0.00049331	0.000387899	0.738914	0.964338	10	0.000362684	7.81922e-05	0.000192991	3.43259e-05	0.000206381	0.000245419	0.000417861	0.000187728	0.000390815	0.0017626	0.576253	1.0093	1.01462	0.873081	0.945227	0.63379	0.511787	0.620577	0.734101	0.470401	1	0.9375	1	0.705882	1	1	1	1	1	1	0.000608123	0.000361767	3.86077e-05	0.000323415	0.000571313	0.000272877	8.61535e-05	0.000109369	0.000222975	6.33467e-05	2.90526e-05
K09475	outer membrane pore protein C	Two-component system|beta-Lactam resistance	0.000491957	0.000386835	2.30576	0.609623	7	0	0	0.000192996	0.000249868	4.12827e-05	7.34473e-05	0.000367022	0.000131556	0.00281218	0			1.3787	3.24629	3.49376	1.984	2.35592	1.66403	2.01759		0	0	1	0.705882	0.473684	1	1	0.916667	1	0
K03671	thioredoxin 1		0.000489907	0.000385223	0.668614	0.972709	10	0.000114827	0.00188353	0.000665906	4.16632e-05	6.97216e-05	3.1497e-05	0.000262613	0.000230683	0.000130561	0.00042123	0.316041	0.28806	0.482434	0.864758	1.23593	1.05504	0.741061	0.710906	0.612416	0.379489	1	1	1	0.882353	0.894737	0.95	1	1	1	1	0.000148497	0.000101699	0.000140382	0.000111679	5.03779e-05	0.000136325	0.00185193	0.0014382	0.0021736	0.001718	0.00205298	0.00192692
K03839	flavodoxin I		0.000482056	0.00037905	1.08787	0.852012	9	3.15981e-05	0.00137061	0.000177914	0.000556891	3.08595e-05	0.000540336	0	0.000221515	0.000734576	0.000126201	0.844981	2.06268	0.650258	0.614366	1.35915	0.53086		1.55063	1.33349	0.844416	1	1	1	0.941176	0.578947	1	0	1	1	1	8.98128e-06	3.61627e-05	2.3744e-05	8.2976e-05	2.06331e-05	1.70916e-05	0.000132452	0.000551343	0.000617869	0.000571417	0.00252449	0.0116936
K01200	pullulanase	Starch and sucrose metabolism	0.000475014	0.000373513	1.04576	0.849164	10	0.000477668	0.000636042	7.93221e-05	2.92878e-05	2.63945e-05	0.00105897	0.000144836	0.000523427	0.000324466	0.000434712	0.740685	0.572981	2.11778	1.34509	2.0124	0.923798	1.1218	0.582915	0.663269	0.376926	1	1	0.6	0.470588	0.421053	1	1	1	1	1	0.000900554	0.000228734	3.90493e-05	0.000460256	0.000894937	0.00034248	0.00108649	0.000365945	0.000544589	0.00161824	0.000656569	0.00104153
K00948	ribose-phosphate pyrophosphokinase	Carbon metabolism|Biosynthesis of amino acids|Purine metabolism|Pentose phosphate pathway	0.000470105	0.000369653	0.60399	0.988235	10	0.000511546	0.000418218	0.000980935	0.000111367	0.000142879	0.000127712	0.000211337	0.000288972	0.000286199	0.000617363	0.181822	0.590503	1.12236	0.836186	0.841912	0.561693	0.543692	0.620816	0.528081	0.212838	1	1	1	0.882353	1	1	1	1	1	1	0.000467701	0.000464314	0.000700477	0.000488067	0.000481025	0.00046769	0.000332219	0.000249025	0.000277385	0.000283731	0.00037594	0.00021822
K01960	pyruvate carboxylase subunit B	Carbon metabolism|Biosynthesis of amino acids|Pyruvate metabolism|Carbon fixation pathways in prokaryotes|Citrate cycle (TCA cycle)	0.000469838	0.000369442	1.02968	0.925697	10	0.000337138	0.000167591	0.00119916	0.000249742	2.51437e-05	0.000274626	0.000177719	0.000432912	0.000196427	0.000633964	0.595792	1.15079	0.886626	1.57715	2.17016	1.24257	0.371583	0.994305	0.756462	0.551388	1	1	1	0.941176	0.315789	1	1	1	1	1	0.00012954	0.000346353	0.000589727	0.000568504	0.000209226	0.000179477	0.000144005	6.25575e-05	0.000144598	7.331e-05	0.000236713	7.01901e-05
K03386	peroxiredoxin 2/4		0.000469104	0.000368866	1.15366	0.973065	10	0.000303068	0.000557608	0.000318929	0.000220874	4.29472e-05	0.000416217	0.000203297	0.000484918	0.00049048	0.000650317	0.712378	0.763386	0.746937	1.0689	1.57307	2.70283	1.34576	0.601956	1.26	0.761379	1	1	1	0.941176	0.789474	1	1	1	1	1	8.31437e-05	0.000643856	0.00040462	0.000315196	6.21158e-05	0.000309477	0.000254377	0.000379305	0.000811781	0.000346373	0.000581904	0.00196109
K02909	large subunit ribosomal protein L31	Ribosome	0.000466851	0.000367094	0.783291	0.994737	10	9.66368e-05	0.000230612	0.00135544	0.000188348	0.000139646	0.000284508	7.21068e-05	0.000262817	0.000196911	0.000843907	0.785035	0.557	0.906059	1.08686	0.887891	0.727756	0.49954	1.09448	0.671681	0.616606	1	1	1	1	0.947368	1	1	1	1	1	2.30674e-05	0.000200989	0.000181203	7.28233e-05	3.40379e-05	6.77008e-05	8.12728e-05	0.000122533	0.000329708	0.000144158	0.000273162	0.00027778
K10708	fructoselysine 6-phosphate deglycase		0.000462754	0.000363873	1.05972	0.96	10	4.70791e-05	0.000342684	5.57537e-06	0.000397779	0.000556903	0.000716147	0.000571453	0.000313898	0.000433419	0.000253791	0.517946	0.677916	1.72376	0.864892	0.590832	2.40844	0.451046	0.798293	1.81366	0.75037	1	1	0.65	1	1	0.95	1	1	1	1	4.72314e-05	4.60076e-05	4.12778e-05	9.34017e-05	2.52503e-05	2.93058e-05	0.000331307	0.000213537	0.000154267	0.000528331	0.000177599	0.000393308
K07080	uncharacterized protein		0.000454178	0.000357129	0.704411	0.960062	10	0.000267819	0.000448636	7.75192e-05	0.000198907	0.000163599	0.000783415	4.78315e-05	0.000868538	0.000552929	0.000162092	0.434187	0.661452	0.794281	1.09729	0.927638	0.473711	0.928727	0.531891	0.603452	0.591489	1	1	1	0.705882	0.894737	1	1	1	1	1	0.000464428	0.000129345	0.000207008	0.000205059	0.000299666	0.000301408	0.0010274	0.000523873	0.000439445	0.000235583	0.000373272	0.00029285
K01834	2,3-bisphosphoglycerate-dependent phosphoglycerate mutase	Carbon metabolism|Biosynthesis of amino acids|Methane metabolism|Glycolysis / Gluconeogenesis|Glycine, serine and threonine metabolism	0.000450283	0.000354066	0.876104	1	10	0.000178789	0.000261244	0.000160678	0.00066752	0.000645184	0.00031431	0.000532508	0.000121288	0.00035707	0.000302073	0.470952	0.472619	0.682664	0.567375	0.914254	1.89283	0.599291	0.666001	1.68051	0.814544	1	1	1	1	1	1	1	1	1	1	0.00022312	0.000194701	0.000150034	2.32937e-05	0.000257165	0.000224419	0.000347946	0.000198316	7.13257e-05	0.000426435	0.000304899	0.000363502
K01067	acetyl-CoA hydrolase	Pyruvate metabolism	0.000449168	0.000353189	0.871111	0.868421	9	0.000456193	0.00159909	0.00021297	8.87758e-05	4.55117e-05	0.000120576	0	0.000295693	0.000463289	0.000249792	0.370472	0.370186	1.25187	0.866256	1.56919	0.795091		1.24208	0.699872	0.674989	1	1	1	1	0.684211	1	0	1	1	1	0.000448654	0.000739955	0.000343891	0.00039785	0.000260838	0.000545968	0.00118857	0.00101513	0.00236582	0.00160994	0.00242048	0.00120963
K11065	thioredoxin-dependent peroxiredoxin		0.000449089	0.000353128	0.927852	0.98114	10	8.44461e-05	0.00102435	0.000926425	0.000330907	9.38734e-05	0.000156281	8.2707e-05	0.000152435	0.000100992	0.000578855	0.553658	0.482419	0.806536	0.69253	1.48641	0.814877	1.19203	1.01537	1.35584	0.878857	1	1	1	1	0.894737	1	1	0.916667	1	1	9.36606e-05	0.00011868	3.73667e-05	4.12506e-05	6.04559e-05	0.000155264	0.00114168	0.00170134	0.00156108	0.0010778	0.000495832	0.001353
K01945	phosphoribosylamine---glycine ligase	Purine metabolism	0.00044904	0.000353089	0.702856	0.994118	10	0.000174176	0.00069929	0.000661406	0.000417216	0.000315864	0.000116704	0.000289927	0.000182957	0.000115699	0.000557652	0.360924	1.11331	1.12207	0.382205	0.726447	1.1798	0.234528	0.888806	0.85515	0.165322	1	1	1	0.941176	1	1	1	1	1	1	9.16803e-05	0.000189053	0.000120511	0.000229565	0.000255154	0.000159092	0.00030077	0.000293452	0.000433099	0.000419456	0.00057135	0.000576519
K02939	large subunit ribosomal protein L9	Ribosome	0.00044868	0.000352806	0.747659	0.984118	10	0.00037758	9.2981e-05	0.000828182	0.00029938	0.000151548	3.42438e-05	0.000235141	0.000148263	0.000484274	0.000876462	0.730381	0.813465	0.529174	0.81663	0.537197	1.31633	0.364238	0.913471	0.984575	0.471126	1	1	1	0.941176	1	0.9	1	1	1	1	0.0003385	0.000442353	0.000883011	0.000224953	7.84309e-05	0.000298229	2.52448e-05	9.18676e-05	8.64628e-05	1.71662e-05	0.000164984	6.3503e-05
K00609	aspartate carbamoyltransferase catalytic subunit	Biosynthesis of cofactors|Pyrimidine metabolism|Alanine, aspartate and glutamate metabolism	0.00044821	0.000352436	0.776813	0.982237	10	0.000406253	6.23652e-05	0.00044159	0.00023155	0.000606487	0.000118129	0.000673878	0.000313405	0.000137002	0.000533705	0.32739	1.20622	0.540202	0.335021	1.16394	1.48246	0.517795	1.31596	0.725505	0.153647	1	0.875	1	1	0.947368	1	1	1	1	1	0.000440335	0.000375537	0.00059277	0.000484437	0.000203256	0.000341181		8.00146e-05	1.68395e-05	2.17527e-05	7.98506e-06	0.000114378
K02950	small subunit ribosomal protein S12	Ribosome	0.000447706	0.00035204	0.724488	0.982353	10	0.000540222	0.000113298	0.000220398	5.85233e-05	0.00052537	0.000459404	0.000443409	9.19644e-05	0.000657851	0.000409963	0.549357	0.713635	0.687321	0.819515	0.549935	0.516552	0.357311	0.91337	0.628082	1.5098	1	1	1	0.823529	1	1	1	1	1	1	0.000913738	0.000903918	0.000361551	0.000382472	0.000214402	0.000465253	1.72482e-05	2.42552e-05	0.000230735	8.34816e-05	0.000167519	6.42492e-05
K01849	methylmalonyl-CoA mutase, C-terminal domain	Carbon metabolism|Propanoate metabolism|Carbon fixation pathways in prokaryotes|Glyoxylate and dicarboxylate metabolism|Valine, leucine and isoleucine degradation	0.000445065	0.000349963	0.941543	0.956618	10	0.000644041	7.97311e-05	0.000587718	0.000174287	0.000326826	0.000543688	2.12808e-05	0.000813694	0.000210694	9.76726e-05	0.320933	1.04801	0.92667	0.963512	0.660895	0.879634	1.66198	0.944204	1.28752	0.722073	1	1	1	0.941176	1	1	0.625	1	1	1	0.000718425	0.000673571	0.000764318	0.000238072	0.000659405	0.000810456	5.45626e-05	5.85897e-05	1.2529e-05	7.81861e-06	8.27615e-05	2.53663e-05
K01756	adenylosuccinate lyase	Biosynthesis of cofactors|Purine metabolism|Alanine, aspartate and glutamate metabolism	0.000442939	0.000348291	0.635639	0.994737	10	0.000455441	0.000144031	0.000148684	0.000339138	3.12237e-05	0.000218528	0.000191945	0.00040134	0.0002277	0.00132488	0.307762	0.691384	0.541501	0.297326	1.41641	0.723616	0.690724	0.634582	0.657947	0.395142	1	1	1	1	0.947368	1	1	1	1	1	0.000248285	0.000520409	0.000508165	0.000659434	0.000406784	0.000389567	0.00014639	3.63917e-05	4.5036e-05	0.000159902	9.09213e-05	0.000118227
K01443	N-acetylglucosamine-6-phosphate deacetylase	Amino sugar and nucleotide sugar metabolism	0.000439947	0.000345939	0.700499	0.863158	9	0.000105133	0.000425363	0.00110691	0	2.3402e-05	0.000217128	0.000125591	0.00045422	0.000157818	0.000843827	0.16243	0.226316	0.904305		1.12512	0.870361	0.551732	0.791927	1.01625	0.656052	1	1	1	0	0.631579	1	1	1	1	1	9.84632e-05	9.90518e-05	7.69329e-05	0.000118906	0.000115382	0.000122063	0.000625346	0.000473007	0.000549223	0.000435211	0.000542102	0.000529449
K03784	purine-nucleoside phosphorylase	Purine metabolism|Nicotinate and nicotinamide metabolism	0.000434774	0.000341871	0.875982	0.869118	9	0.000516698	0.000510346	0.000101178	0.000132033	0	0.0013637	2.2892e-05	0.000277602	0.000390907	0.000103362	0.276974	0.494814	0.837433	0.786163		1.78561	1.15698	0.821473	0.615342	1.10904	1	1	1	0.941176	0	1	0.75	1	1	1	0.000417766	0.000613555	0.000398548	0.000363614	0.000588185	0.000718518	0.000487428	0.00104313	0.000870469	0.000425307	0.000909491	0.000430158
K02650	type IV pilus assembly protein PilA	Two-component system	0.00043393	0.000341208	1.20559	0.919995	10	0.000128463	5.84517e-05	6.10555e-06	0.000600637	0.00018779	0.000761696	0.000501417	9.64465e-05	0.0003091	0.000761972	1.26771	0.701954	1.49133	1.10339	1.3941	1.04847	0.930757	1.91218	0.701406	1.5046	1	1	0.5	0.941176	0.842105	1	1	0.916667	1	1	3.74903e-05	3.20358e-05	1.62858e-05	0.000377511	1.38234e-05	0.000293629	1.72529e-05	3.46571e-05	2.73578e-05	1.57029e-05	0.000111476	3.06931e-05
K01206	alpha-L-fucosidase	Other glycan degradation	0.000433806	0.00034111	1.00838	0.815789	9	0.000336106	0.000692686	6.22061e-05	0	7.90692e-06	0.000840773	0.000130347	0.000657399	0.000416581	0.000267094	1.11646	0.310775	0.675838		3.98018	0.477758	0.642971	0.800449	0.33197	0.73903	1	1	1	0	0.157895	1	1	1	1	1	0.000158355	9.62663e-05	0.00104779	0.000463349	0.000167257	8.36186e-05	0.00111586	0.000804703	0.000814331	0.00102073	0.000788422	0.000489078
K00040	fructuronate reductase	Pentose and glucuronate interconversions	0.000433137	0.000340584	0.722669	0.975735	10	0.000652597	4.43169e-05	0.000402958	7.76539e-05	0.00015314	0.000732147	5.59051e-05	0.000432851	0.000187662	0.000666612	0.468202	0.677404	0.942393	0.831763	0.706483	0.77573	1.16046	0.555673	0.795054	0.313528	1	1	1	0.882353	1	1	0.875	1	1	1	0.000439819	0.000571949	0.00104358	0.00102622	0.00049301	0.000341006	7.00628e-05	4.20259e-05	1.97645e-05	1.39091e-05	7.7795e-05	2.29964e-05
K09117	uncharacterized protein		0.000432452	0.000340045	1.43314	0.69	8	5.37666e-06	5.82491e-05	0.00279216	0	0	9.42865e-06	4.59544e-05	1.92264e-05	1.53094e-05	0.00045475	1.37138	1.28161	1.96462			3.24721	1.17617	1.03516	0.96097	0.428019	0.666667	1	1	0	0	0.6	1	0.833333	0.8	1	2.99116e-06	1.9227e-05			2.17093e-06	7.87089e-06	1.76533e-05	3.30584e-05	0.000224616	3.21196e-05	5.25953e-05	5.07362e-06
K07462	single-stranded-DNA-specific exonuclease	Mismatch repair|Homologous recombination|Base excision repair	0.000425084	0.000334252	1.26603	0.45625	6	0.000774577	2.8387e-06	0	0	0	7.709e-06	0.00243338	0	4.06841e-05	8.33341e-05	0.418034	2.80438				1.91776	0.936932		0.741127	0.77793	1	0.1875	0	0	0	0.5	0.875	0	1	1	0.00102136	0.000200945	0.00089381	0.000614925	0.000841747	0.00107467						3.03567e-05
K01874	methionyl-tRNA synthetase	Aminoacyl-tRNA biosynthesis|Selenocompound metabolism	0.000424833	0.000334055	0.743611	0.936533	10	0.000263317	0.000285214	0.000670053	9.69996e-06	7.3732e-05	0.000158173	0.000339126	0.000409073	0.000258664	0.000873493	0.295579	0.517089	0.633801	2.79199	0.556582	0.72741	0.462466	0.545141	0.498363	0.407693	1	1	1	0.470588	0.894737	1	1	1	1	1	0.000178163	0.000276849	0.000389718	0.000257873	0.000185593	0.000291709	0.000262685	0.000121039	0.000135334	6.90852e-05	0.000284552	0.000312089
K04564	superoxide dismutase, Fe-Mn family		0.000423272	0.000332827	1.32754	0.797872	10	9.65639e-06	0.000561747	0.000234515	2.10931e-05	1.18676e-05	0.000498911	0.000163818	0.000738951	0.000844583	0.000243124	1.9697	0.593229	0.76371	2.36097	2.59076	0.649741	1.08753	0.78744	1.04875	1.42357	0.5	1	1	0.235294	0.368421	1	0.875	1	1	1	1.16143e-06		4.78197e-05			8.95719e-06	0.00109546	0.00140197	0.00069538	0.000202019	0.000263223	0.000438456
K01744	aspartate ammonia-lyase	Alanine, aspartate and glutamate metabolism	0.000420297	0.000330488	0.888501	0.894118	9	0.000305172	0.000677265	0.000664971	0.000245573	0.000186947	0.000188905	0	0.000154138	0.000317316	0.000564592	0.530206	0.794715	0.809489	1.39973	0.829982	0.987017		0.583845	1.18475	0.876767	1	1	1	0.941176	1	1	0	1	1	1	0.000220325	0.000589113	0.000360133	0.000205668	0.00013246	0.000323334	0.000690574	0.000227186	0.00109485	0.00103903	0.000440216	0.00242446
K01591	orotidine-5'-phosphate decarboxylase	Biosynthesis of cofactors|Pyrimidine metabolism	0.000418944	0.000329424	0.569153	0.947368	10	0.000193667	0.000818196	0.000160774	0.000329466	4.04293e-05	0.000311993	0.000243778	0.000395507	0.000318907	0.00048152	0.283805	0.462438	0.663744	0.345929	1.95337	0.484692	0.623035	0.388007	0.309118	0.17739	1	1	1	1	0.473684	1	1	1	1	1	0.000149528	0.000214594	0.000172474	0.000220972	0.000126793	0.000277644	0.000666932	0.000802034	0.000578021	0.000376253	0.000470726	0.000400502
K02899	large subunit ribosomal protein L27	Ribosome	0.000417707	0.000328451	0.775524	0.9875	10	0.000302833	9.07646e-05	0.000787648	0.000236141	0.000116992	0.000891979	2.1173e-05	0.000334773	0.000245543	0.000256661	0.357961	0.827626	0.534106	0.906011	0.537005	2.10138	0.853738	0.550342	0.530262	0.556816	1	1	1	1	1	1	0.875	1	1	1	0.000187999	0.000333344	0.000409738	0.000226894	0.000215454	0.000443571	1.03444e-05	0.000229226	0.000130497	5.77573e-05	3.86884e-05	5.67657e-05
K04567	lysyl-tRNA synthetase, class II	Aminoacyl-tRNA biosynthesis	0.000413748	0.000325338	0.731082	1	10	0.000278948	0.000460099	0.000474092	6.55215e-05	5.3417e-05	0.000106735	0.000272107	0.000256206	0.00050536	0.000780893	0.835229	0.421816	0.806836	0.814282	0.591903	1.08122	0.346826	0.868629	1.40151	0.142569	1	1	1	1	1	1	1	1	1	1	0.000225188	0.000193565	0.000750891	0.000198007	0.000142201	0.00016384	0.000371958	0.000260289	0.00054286	0.000202568	0.000433178	0.000225195
K01265	methionyl aminopeptidase		0.000413416	0.000325077	1.60934	0.643443	9	1.04709e-05	3.05284e-05	9.36257e-06	0	7.89705e-07	0.000101098	7.83514e-06	5.39477e-05	0.00302013	1.66073e-05	0.948497	0.684672	2.20129		3.16094	0.468393	1.80449	0.595634	3.12228	1.49783	0.833333	0.9375	0.45	0	0.105263	1	0.375	1	0.9	0.833333	2.2317e-05	2.22341e-05	1.07983e-05	1.08505e-06		6.39117e-06	2.42595e-05		4.79302e-05	5.9069e-05	7.08225e-05	2.13823e-06
K21575	neopullulanase		0.000411618	0.000323663	1.35353	0.832056	10	1.08904e-05	0.000866577	0.000196939	3.19337e-05	6.85273e-05	0.000490766	2.37622e-06	0.000823278	0.000634451	0.000110893	1.58109	0.688268	1.15653	0.955823	2.5563	1.14744	2.82843	0.903599	0.807014	0.910866	0.833333	1	1	0.941176	0.421053	1	0.125	1	1	1	1.26404e-05	1.06577e-06	4.47859e-05	4.81452e-06		2.03572e-06	0.000517521	0.0006164	0.002356	0.000364928	0.000388959	0.00120103
K17363	urocanate reductase	Histidine metabolism	0.000409829	0.000322257	0.934464	1	10	0.000131522	0.000164519	9.18603e-05	0.00111614	0.000342963	0.000529406	0.000193599	0.000167097	0.000242437	0.000243022	1.06275	1.48454	0.514606	0.52752	0.538464	1.26004	0.61994	1.46902	1.00582	0.861942	1	1	1	1	1	1	1	1	1	1	0.000410863	6.13111e-05	2.95741e-05	0.000106858	7.76278e-05	0.0001029	7.14094e-05	7.0462e-05	2.41474e-05	0.00105654	0.00021747	4.49276e-05
K03768	peptidyl-prolyl cis-trans isomerase B (cyclophilin B)		0.000409207	0.000321767	0.741407	0.895666	10	7.34619e-05	0.000651871	0.000251706	1.04115e-05	2.44889e-06	0.000138882	0.000198462	0.000209556	0.000182094	0.00149878	0.272491	0.268197	0.528155	1.20582	1.70734	0.491062	0.556153	0.603389	1.23406	0.547408	1	1	1	0.588235	0.368421	1	1	1	1	1	8.38071e-05	6.56784e-05	6.45898e-05	7.62024e-05	4.57229e-05	0.000104771	0.000650072	0.000284598	0.000750946	0.000584262	0.000827727	0.000789296
K18206	beta-L-arabinobiosidase		0.000408855	0.000321491	1.987	0.58	7	0.00215645	0.000110931	8.56118e-06	0	0	1.44316e-06	8.11292e-06	4.01507e-05	0.000889262	0	1.92091	1.26616	1.5226			4.1643	1.5092	1.81008	1.71576		1	1	0.7	0	0	0.1	1	1	1	0	0.00056863	0.000967112	0.000322894	0.00016529	0.000322165	0.0105926	0.000129342	1.02869e-05	6.95831e-05	0.000583882	2.08069e-05	3.33302e-05
K00928	aspartate kinase	Biosynthesis of amino acids|2-Oxocarboxylic acid metabolism|Cysteine and methionine metabolism|Glycine, serine and threonine metabolism|Lysine biosynthesis|Monobactam biosynthesis	0.000408157	0.000320941	0.999613	0.925697	10	0.000298175	0.000497116	0.000440789	0.000164725	1.09382e-05	9.41124e-05	0.000274351	0.000431792	0.00028815	0.000709265	0.266238	0.582087	0.766393	1.94609	1.82764	0.731858	0.859655	1.2602	0.982518	0.773455	1	1	1	0.941176	0.315789	1	1	1	1	1	0.000252579	0.000333255	0.000443165	0.000274013	0.000227045	0.000258991	0.000320974	0.000125629	0.0012423	0.000270685	0.000443486	0.000290184
K01119	2',3'-cyclic-nucleotide 2'-phosphodiesterase / 3'-nucleotidase	Purine metabolism|Pyrimidine metabolism	0.000406819	0.00031989	0.912435	0.978947	10	0.000611106	0.000119724	0.000275409	0.000109064	6.20953e-05	0.00045743	0.000440406	0.000266659	0.000515802	0.000341203	0.771041	0.464085	1.98466	1.09183	1.75631	0.513444	0.720834	0.568132	0.746883	0.507133	1	1	1	1	0.789474	1	1	1	1	1	0.000591482	0.000318104	0.000548152	0.000128115	0.000583201	0.00149758	8.51601e-05	0.00017604	9.71128e-05	4.67094e-05	0.00023696	0.000143506
K10441	ribose transport system ATP-binding protein	ABC transporters	0.000404689	0.000318214	0.878119	0.789474	8	0.000146902	0	0.000595928	0.000286854	6.93734e-05	0	0.00152489	4.42907e-05	2.02584e-05	0.000493646	0.396009		2.32489	0.908046	1.24732		0.368305	0.794665	0.6517	0.334016	1	0	1	1	0.894737	0	1	1	1	1	0.000121425	9.76107e-05	0.00010014	0.000242254	0.000193317	0.000126664
K02117	V/A-type H+/Na+-transporting ATPase subunit A	Oxidative phosphorylation	0.000397304	0.000312408	0.763228	0.989737	10	0.000299413	7.23897e-05	0.00154045	0.000115722	8.93241e-05	0.000269779	0.000139921	3.6413e-05	0.000339923	0.000220744	0.323721	0.569009	1.12324	0.559023	0.519357	2.35652	0.197454	0.865186	0.798795	0.319973	1	1	1	1	0.947368	0.95	1	1	1	1	0.000209788	0.000363509	0.000177762	0.000400818	0.000388264	0.000256335	4.43645e-05	5.70783e-05	0.000170904	3.80378e-05	9.12896e-05	0.000103357
K00029	malate dehydrogenase (oxaloacetate-decarboxylating)(NADP+)	Carbon metabolism|Pyruvate metabolism	0.0003951	0.000310675	0.976256	0.884211	9	0.000471828	0.00038278	0.000392473	0.000188703	0.000145637	0.000139513	0	0.000328727	0.000266203	0.000790882	0.710694	0.718884	0.730678	1.45948	1.70106	0.98831		0.972063	1.11355	0.39159	1	1	1	1	0.842105	1	0	1	1	1	0.000154239	0.000576717	0.00107147	0.000293249	0.000231288	0.00050401	0.000190647	0.000219268	0.000439624	0.000103605	0.00116247	0.000779906
K05878	phosphoenolpyruvate---glycerone phosphotransferase subunit DhaK	Glycerolipid metabolism	0.000394841	0.000310471	0.530627	1	10	0.000370957	0.000156565	0.000126712	0.000569823	0.000347977	0.000145364	0.000671984	0.00020353	0.000402261	0.000109538	0.395497	0.468349	0.725569	0.419187	0.405468	0.730108	0.372552	0.672449	0.661372	0.455723	1	1	1	1	1	1	1	1	1	1	0.000577283	0.00042284	0.000170193	0.000281684	0.000304475	0.000469266	9.19999e-05	8.22649e-05	0.000119364	0.000350282	0.000232297	5.16259e-05
K09458	3-oxoacyl-[acyl-carrier-protein] synthase II	Biosynthesis of cofactors|Fatty acid metabolism|Fatty acid biosynthesis|Biotin metabolism	0.00039222	0.00030841	1.21813	0.912152	10	0.000150812	0.000542181	0.000709344	0.000134795	0.000262391	0.000142198	4.14442e-05	0.000420346	0.000226452	0.000454135	0.824373	0.765738	0.890548	2.8192	1.89065	0.96448	1.40771	0.92931	0.996983	0.692337	1	1	1	0.529412	0.842105	1	0.75	1	1	1	7.80588e-05	0.000221321	0.000368896	0.000121105	3.27064e-05	8.27862e-05	0.000266502	0.000323748	0.00113979	0.000357249	0.000602574	0.000500732
K07636	two-component system, OmpR family, phosphate regulon sensor histidine kinase PhoR	Two-component system	0.000391397	0.000307763	1.10507	0.767647	9	0.000420213	0.000139585	0.00124856	5.28579e-06	0.000208487	0.000150886	0	0.000302463	1.0638e-05	0.000591509	0.308022	0.852794	1.07797	3.32692	0.409674	0.646485		0.813034	1.77531	0.735393	1	1	1	0.176471	1	1	0	1	0.5	1	0.000298361	0.000578908	0.000270869	0.000532213	0.000487121	0.000353803	9.98495e-05	0.000172665	0.000245008	4.64495e-05	3.92144e-05	5.05996e-05
K02082	D-galactosamine 6-phosphate deaminase/isomerase	Galactose metabolism	0.000390738	0.000307245	1.01076	0.938022	10	0.000609892	4.79019e-05	0.000129315	0.000139241	0.000343751	7.84836e-05	0.00092956	8.81053e-05	4.9146e-05	0.000657055	0.755059	1.41418	0.824542	1.17156	1.8291	0.854967	0.747811	1.50524	0.616543	0.388642	1	0.9375	1	0.705882	0.736842	1	1	1	1	1	0.000110015	0.000345902	0.000905696	0.000461934	0.000447997	0.00138781	3.0866e-06		1.16419e-06	3.34072e-05	2.62181e-05	3.613e-05
K04047	starvation-inducible DNA-binding protein		0.000388565	0.000305536	1.54096	0.910294	10	0.000113769	1.02734e-05	0.000773845	6.67331e-05	0.000157617	0.000435077	0.000480209	6.00123e-05	0.000937707	2.01202e-05	1.57823	1.50197	0.8774	2.96436	1.8868	2.81915	0.153671	1.06786	1.85347	0.706718	1	0.75	1	0.352941	1	1	1	1	1	1	3.21894e-05	3.9046e-05	0.000477625	2.52088e-05	8.29432e-05	2.56002e-05			1.59476e-05	1.22697e-05
K02907	large subunit ribosomal protein L30	Ribosome	0.000388169	0.000305225	0.89596	0.779779	9	4.59236e-05	3.23553e-05	0.000606585	1.4103e-05	0	0.000420967	2.55702e-05	0.0006132	0.000595238	0.000698304	0.752051	0.98598	0.383165	2.86686		0.447728	1.253	0.579565	0.242349	0.552942	1	0.9375	1	0.235294	0	1	0.625	1	1	1	8.31788e-06	7.13099e-05	4.02283e-05	4.09185e-05	1.50445e-05	9.97226e-05	1.86608e-05	1.54225e-05	3.31788e-05	9.7742e-06	7.83736e-05	4.52609e-05
K06215	pyridoxal 5'-phosphate synthase pdxS subunit	Biosynthesis of cofactors|Vitamin B6 metabolism	0.000387478	0.000304681	1.1937	0.962539	10	6.47439e-05	0.000242161	0.000429282	0.000147313	6.12038e-05	0.000330702	0.000135433	0.000670828	0.000135219	0.000829925	1.92986	1.58034	1.20794	0.831885	1.16734	0.933209	1.27785	0.852961	1.23135	0.924315	1	1	1	0.941176	0.684211	1	1	1	1	1	4.30302e-06	1.68427e-05	0.000318719	6.92206e-06	3.51281e-05	6.54848e-06	6.18233e-05	7.83983e-05	9.9986e-05	0.000182412	5.81389e-05	0.000173987
K03077	L-ribulose-5-phosphate 4-epimerase	Pentose and glucuronate interconversions|Ascorbate and aldarate metabolism	0.000383898	0.000301866	0.661066	1	10	9.76923e-05	0.00049379	0.000128833	0.000111896	0.000131115	0.000368255	0.0003323	0.000624582	0.000362816	0.000367381	1.46654	0.548902	0.56298	0.637906	0.935777	0.670764	0.424157	0.267769	0.499074	0.59679	1	1	1	1	1	1	1	1	1	1	2.50994e-05	2.65313e-05	0.000388917	5.17301e-05	5.74376e-05	3.64381e-05	0.000497131	0.000292952	0.000350523	0.000685778	9.06934e-05	0.000280086
K01588	5-(carboxyamino)imidazole ribonucleotide mutase	Purine metabolism	0.000381537	0.00030001	0.788044	0.937771	10	7.79791e-05	0.000163133	0.000317408	4.09007e-05	2.15191e-05	0.000143497	0.000221288	0.000377124	0.00142588	0.000211366	0.457712	0.753404	1.18557	1.04689	1.51402	0.874079	0.54455	0.639215	0.596286	0.26871	1	1	1	0.588235	0.789474	1	1	1	1	1	3.22326e-05	8.45101e-05	0.000137137	6.22914e-05	6.03692e-05	9.13347e-05	4.57622e-05	0.000119697	8.36924e-05	8.30584e-05	4.64937e-05	7.36389e-05
K02073	D-methionine transport system substrate-binding protein	ABC transporters	0.000377999	0.000297228	0.908964	0.882353	9	0.000308104	0.000207822	0.000184996	5.00973e-05	0	0.000415292	0.000391158	0.000293222	0.000909933	0.000211651	0.349383	1.18623	1.43997	1.04425		0.893361	1.61449	0.477241	0.723988	0.451762	1	1	1	0.823529	0	1	1	1	1	1	0.000364624	0.000380564	0.000118437	0.000350069	0.00024136	0.00039357	0.000253526	1.17263e-05	0.000103277	0.000162324	0.00106926	3.28241e-05
K00702	cellobiose phosphorylase	Starch and sucrose metabolism	0.000377989	0.00029722	0.878247	0.99	10	3.97121e-05	0.000850781	0.000129146	7.88336e-05	0.000304652	0.000208286	0.000139941	0.000506574	0.000410267	0.000304006	0.971845	0.535889	2.3507	0.717369	0.765672	0.587549	0.753065	0.686584	0.765188	0.648604	1	1	0.9	1	1	1	1	1	1	1	1.82891e-05	5.79523e-06	4.71321e-05	0.000111725	1.52752e-05	4.00561e-05	0.000782648	0.000626855	0.000616485	0.00180615	0.000606882	0.000575798
K07386	putative endopeptidase		0.000372116	0.000292602	0.623234	0.96192	10	0.000341337	9.98747e-05	0.000110694	4.37665e-05	4.07498e-05	0.000634804	9.65164e-05	0.000654902	0.000260225	0.000643148	0.238264	0.46302	0.794763	0.558612	1.44877	0.587758	0.497124	0.784829	0.504565	0.354643	1	1	1	0.882353	0.736842	1	1	1	1	1	0.000327873	0.000421907	0.000410971	0.000285729	0.00038785	0.00021369	0.000110519	6.39766e-05	5.58811e-05	9.91905e-05	0.000115391	3.09786e-05
K00031	isocitrate dehydrogenase	Carbon metabolism|Biosynthesis of amino acids|Carbon fixation pathways in prokaryotes|2-Oxocarboxylic acid metabolism|Citrate cycle (TCA cycle)|Glutathione metabolism	0.000368762	0.000289965	0.997451	0.915789	10	1.79182e-05	0.000883648	0.000191715	0.000166447	3.76296e-06	0.00025122	0.000300948	0.000192043	0.000356016	0.00053593	0.374345	0.563447	0.798002	0.636695	3.16235	1.32433	0.496563	0.82737	1.48201	0.309395	1	1	1	1	0.157895	1	1	1	1	1	1.53566e-05	1.47948e-05	2.31347e-05	1.05093e-05	1.49463e-05	2.87674e-05	0.000359221	0.000699894	0.00025714	0.00103451	0.00154318	0.000530342
K00945	CMP/dCMP kinase	Pyrimidine metabolism	0.000365725	0.000287577	0.729689	0.972237	10	0.00046273	1.84961e-05	0.000266169	0.000292241	0.000117724	2.93767e-05	0.00068656	0.000125936	0.00017772	0.000698815	0.65979	1.18048	0.417197	1.09317	1.42056	0.925075	0.245003	0.52736	0.603157	0.225098	1	0.875	1	1	0.947368	0.9	1	1	1	1	0.000652398	0.000224996	0.000194189	0.000408557	0.000987071	0.00030917	1.50398e-05	6.53266e-06	6.2546e-06	2.7737e-05	8.64778e-06
K10555	AI-2 transport system substrate-binding protein	ABC transporters|Quorum sensing	0.000365571	0.000287455	0.635073	1	10	1.573e-05	0.00033593	0.000159939	0.000472238	0.0002518	0.000329789	0.000611592	0.000217138	0.000249763	0.000230636	0.646866	0.585488	0.737845	0.483493	0.592968	0.521156	0.551473	0.79726	0.722678	0.711504	1	1	1	1	1	1	1	1	1	1	5.52679e-06	1.29744e-05	3.77771e-06	3.00661e-05	2.01015e-05	2.19334e-05	0.000335159	0.000146106	0.000258443	0.000245727	0.000405845	0.000123721
K01687	dihydroxy-acid dehydratase	Biosynthesis of amino acids|2-Oxocarboxylic acid metabolism|Pantothenate and CoA biosynthesis|Valine, leucine and isoleucine biosynthesis	0.000365413	0.000287331	0.465966	1	10	0.000238193	0.00064036	0.000296842	0.000279108	0.000123054	0.000139038	0.000393721	0.000154993	0.000119557	0.000488449	0.349009	0.329825	0.499776	0.555719	0.648826	0.546846	0.413377	0.383811	0.715924	0.21655	1	1	1	1	1	1	1	1	1	1	0.000232364	0.000272755	0.000384862	0.00015846	0.000169378	0.000211339	0.000472408	0.000442805	0.000882657	0.000710857	0.000611435	0.000498896
K00613	glycine amidinotransferase	Glycine, serine and threonine metabolism|Arginine and proline metabolism	0.000360553	0.00028351	1.01172	0.865	9	4.41014e-05	9.60839e-05	0.00016576	0.000251828	0.000899269	0	0.00111583	2.22907e-05	1.24909e-05	0.000227441	1.19921	0.946848	1.25582	0.62077	0.535999		1.01243	1.28783	1.50335	0.743201	0.833333	1	1	1	1	0	1	0.916667	0.9	1	5.44215e-05		6.3705e-06	6.90144e-05	0.000133747	1.05496e-06	5.79518e-05	0.000186564	6.96236e-05	0.000249177	7.21534e-05	0.000151748
K02110	F-type H+-transporting ATPase subunit c	Oxidative phosphorylation	0.000358233	0.000281685	1.2802	0.736714	10	7.14142e-05	3.99042e-06	1.39956e-05	2.70367e-05	6.48696e-05	0.000679497	0.000407224	0.00082549	0.000551954	0.00017138	1.03475	2.21675	1.86913	2.17545	2.49796	0.472814	0.501016	0.670668	0.506589	0.85683	1	0.3125	0.55	0.294118	0.210526	1	1	1	1	1	0.000143333	9.15904e-05	0.000169615	7.47882e-06	1.03357e-05	6.13257e-06	4.40712e-06				1.78158e-05
K16076	outer membrane porin protein LC		0.000357327	0.000280973	1.94445	0.539706	6	0.000134948	0	0.000128467	0.000154941	0	4.64726e-05	0	0.000165084	0.00217982	0	1.51704		1.00769	3.06946		1.90099		2.19872	1.97281		1	0	1	0.647059	0	0.75	0	1	1	0	8.25471e-05	2.04719e-05	2.48027e-05	4.0699e-05	9.28009e-05	0.000548364
K11645	fructose-bisphosphate aldolase, class I	Carbon metabolism|Biosynthesis of amino acids|Methane metabolism|Glycolysis / Gluconeogenesis|Fructose and mannose metabolism|Pentose phosphate pathway	0.000356078	0.000279991	1.15813	0.915944	10	0.000236791	0.00050265	6.11557e-05	3.87659e-05	0.00035515	0.000430936	2.00012e-05	0.000420977	0.000392144	0.000341341	0.487852	0.672893	0.596172	1.22508	1.0761	1.37186	2.50649	1.24741	1.53924	0.858186	1	1	1	0.764706	0.894737	1	0.5	1	1	1	0.000102285	0.000201992	0.000229208	0.000370996	0.000138883	0.000377383	0.00123454	0.000433763	0.000207399	0.000815456	0.000277412	0.000833548
K04759	ferrous iron transport protein B		0.000349688	0.000274967	1.12001	0.810294	9	0.0010242	0	0.000100781	1.37859e-05	0.000568356	0.000135195	1.77899e-05	7.18006e-05	0.000383548	0.000434214	0.695318		1.19098	2.50836	0.559086	0.704463	1.41423	1.28795	0.636583	1.08313	1	0	1	0.352941	1	1	0.75	1	1	1	0.00195234	0.000520502	0.000395306	0.000994617	0.00184719	0.000435231
K01181	endo-1,4-beta-xylanase		0.000346889	0.000272766	1.50942	0.72291	9	0.00021894	0.000362276	0.0002089	6.97139e-06	9.50337e-07	0.000942044	0	0.000847761	6.12069e-05	7.8609e-05	1.64391	0.426354	1.16307	2.42482	4.3589	1.57824		0.816497	0.59782	0.575199	1	1	1	0.176471	0.0526316	1	0	1	1	1	2.74262e-05	3.82532e-06	0.000238729	0.000933011	7.67624e-05	3.38843e-05	0.000443877	0.000292747	0.000312734	0.000339058	0.000322665	0.000257655
K08483	phosphoenolpyruvate-protein phosphotransferase (PTS system enzyme I)	Phosphotransferase system (PTS)	0.000345805	0.000271913	1.0501	0.984737	10	6.9334e-05	0.000124139	0.000448917	0.000325572	7.88609e-05	0.00028382	0.000316192	9.26571e-05	0.000473485	0.000506156	0.381992	0.589296	0.570821	1.10457	1.19022	3.23065	0.584343	0.925081	1.41872	0.505281	1	1	1	1	0.947368	0.9	1	1	1	1	9.48996e-05	7.82467e-05	3.3164e-05	3.88164e-05	8.26165e-05	8.82607e-05	0.000124654	0.000247631	0.000125736	4.79654e-05	0.000264091	0.000194585
K11184	catabolite repression HPr-like protein		0.000341891	0.000268836	0.76696	0.988854	10	0.000111608	0.000837908	0.000357764	0.000213371	0.000237003	0.000154336	8.82471e-05	0.00016532	0.000142809	0.00037999	0.456562	0.774504	1.22664	0.529953	0.997205	0.610458	0.899663	0.763663	0.7614	0.649558	1	1	1	0.941176	0.947368	1	1	1	1	1	0.000121314	0.000164937	3.91164e-05	7.79593e-05	0.000170094	9.62277e-05	0.000503983	0.000670014	0.000779379	0.000908239	0.00104233	0.000460661
K01478	arginine deiminase	Arginine biosynthesis	0.000339321	0.000266815	1.0342	0.924583	10	1.82168e-06	2.19556e-05	5.07824e-05	0.000652633	0.00053492	4.44327e-05	0.00104987	6.4117e-05	2.69887e-05	0.000220631	1.33044	1.29958	0.997535	0.839752	0.784635	2.10975	0.609562	1.03276	1.05618	0.281769	0.666667	0.8125	0.95	1	1	0.9	1	0.916667	1	1	2.08055e-06	1.3092e-06		6.4914e-06		1.04893e-06		2.82947e-06	7.74918e-05	8.89846e-06	4.22277e-05	1.9311e-05
K06078	murein lipoprotein		0.000338429	0.000266113	1.81086	0.6575	8	6.55818e-05	3.16538e-06	7.56854e-05	0	0	6.34579e-05	0.000862361	5.95345e-05	0.00152853	2.81547e-06	1.44153	1.81941	1.51831			1.89157	2.404	1.72701	1.92584	1.75917	1	0.375	0.85	0	0	0.85	1	0.833333	1	0.666667	2.71578e-05	2.16894e-05	8.85257e-06	4.85274e-05	3.05127e-05	0.000256751	2.20287e-05			5.3152e-06	4.82788e-06
K03076	preprotein translocase subunit SecY	Quorum sensing|Protein export|Bacterial secretion system	0.000337063	0.000265039	0.784364	0.839474	9	0.000144409	0.000116292	0	0.000180697	0.000227989	0.000595731	9.76592e-06	0.000633049	0.000485882	0.000256573	0.257291	0.739796		1.00163	0.996632	0.600861	1.42751	0.831886	0.448228	0.755439	1	1	0	1	0.894737	1	0.5	1	1	1	0.000112314	0.000127357	0.000189608	0.00019061	0.000139277	0.00010729	3.45399e-05	0.000233859	0.000191826	7.2199e-05	0.000171105	0.000119479
K10206	LL-diaminopimelate aminotransferase	Biosynthesis of amino acids|Lysine biosynthesis	0.000336346	0.000264476	0.595986	0.988854	10	0.00012685	0.000120265	0.000303645	0.00021247	0.000151547	0.00021869	0.000245797	0.000284188	0.000313351	0.000667953	0.553276	0.338384	1.16262	0.547888	0.828345	0.53511	0.858552	0.506454	0.397603	0.231627	1	1	1	0.941176	0.947368	1	1	1	1	1	0.000243394	0.000145578	5.99253e-05	5.77108e-05	0.00015404	0.000100454	8.29722e-05	0.000103581	6.89099e-05	9.4715e-05	0.000154118	8.9668e-05
K01889	phenylalanyl-tRNA synthetase alpha chain	Aminoacyl-tRNA biosynthesis	0.000333753	0.000262436	1.05471	0.910697	10	0.000220285	7.5795e-05	0.000216687	3.9389e-05	1.48362e-06	3.74017e-05	0.000181855	0.000286304	0.000127057	0.0014381	0.462118	0.512407	0.762405	0.683887	2.45731	2.28442	0.746771	0.593785	0.626864	1.41709	1	1	1	0.941176	0.315789	0.85	1	1	1	1	0.000158733	0.000156459	0.000399668	0.000155029	0.000164871	0.000286951	2.86479e-05	0.000111007	3.05684e-05	4.82627e-05	5.38063e-05	5.26901e-05
K00132	acetaldehyde dehydrogenase (acetylating)	Pyruvate metabolism|Butanoate metabolism	0.000330394	0.000259795	0.674177	1	10	4.20822e-05	0.000114829	0.000180209	0.00038303	0.000500945	0.000164796	0.000678588	0.000359217	0.000133888	4.03632e-05	0.506926	0.702963	0.576251	0.494181	0.486504	0.743994	0.284839	1.26975	0.926183	0.750178	1	1	1	1	1	1	1	1	1	1	2.52171e-05	4.77399e-05	2.09051e-05	3.49348e-05	8.02602e-05	4.34361e-05	0.000144722	0.000335582	5.92838e-05	0.00016039	7.60497e-05	0.000157793
K01186	sialidase-1	Other glycan degradation|Sphingolipid metabolism	0.00032711	0.000257213	0.81753	0.775	8	0.00018153	0.00120715	0.000276484	0	0	0.000326182	4.09472e-05	0.000200253	0.000248528	9.10527e-05	0.897065	0.473052	1.30547			1.06894	0.866313	0.803941	0.573758	0.551701	1	1	1	0	0	1	0.75	1	1	1	6.99699e-05	9.7318e-05	0.000102614	0.000463468	6.10486e-05	0.000294761	0.000991399	0.00179998	0.0018569	0.000938811	0.000813807	0.00175079
K00762	orotate phosphoribosyltransferase	Biosynthesis of cofactors|Pyrimidine metabolism	0.000325901	0.000256262	0.523333	0.975877	10	0.000368493	0.000240396	0.000449708	0.000213167	9.22793e-05	0.000107911	0.000266933	6.58592e-05	8.92835e-05	0.000668595	0.280275	0.677843	0.479184	0.396571	0.556717	0.614302	0.606572	0.805407	0.590315	0.22614	1	1	1	1	0.842105	1	1	0.916667	1	1	0.000203538	0.000500444	0.000377685	0.000349233	0.000329495	0.000450565	0.000108213	0.000135183	0.000140802	4.42086e-05	4.33122e-05	4.0636e-05
K01745	histidine ammonia-lyase	Histidine metabolism	0.000324633	0.000255265	1.12827	0.873529	10	3.49622e-05	0.00139362	0.000209517	2.87598e-06	9.91156e-05	0.00022444	0.000195913	0.000288447	9.59197e-05	7.84403e-06	0.418166	1.68372	0.909377	2.8656	0.81771	0.493136	1.09854	0.781916	0.788068	1.4265	1	1	1	0.235294	1	1	1	1	1	0.5	4.58346e-05	3.05553e-05	4.61532e-05	4.52791e-05	8.56265e-06	3.33881e-05	0.000523488	0.000288761	0.000503623	0.000718192	0.000742202	0.000286983
K03553	recombination protein RecA	Homologous recombination	0.00032117	0.000252543	0.86804	0.911223	10	0.000434202	1.8654e-05	0.000774421	6.55341e-05	5.11314e-06	9.075e-05	0.000358288	0.000284725	0.000112029	0.000381709	0.172464	0.811679	2.09763	1.06039	1.49896	0.870005	0.238732	0.781518	0.831777	0.317245	1	0.75	1	0.941176	0.421053	1	1	1	1	1	0.000409834	0.000554758	0.000495118	0.000366654	0.000371714	0.000407136			2.7384e-05	1.08572e-05	1.18407e-06	3.08697e-05
K02961	small subunit ribosomal protein S17	Ribosome	0.000320711	0.000252181	0.814134	0.969627	10	0.000508237	1.99798e-05	0.000382575	0.000168735	0.000110075	4.19634e-05	0.000530437	2.67139e-05	0.000361869	0.00037123	1.20096	0.829356	0.560451	0.683554	1.13279	1.04713	0.287712	0.898119	0.636465	0.864805	1	0.9375	1	1	0.842105	1	1	0.916667	1	1	9.97625e-05	0.000207515	0.00038888	0.000351496	0.000265601	0.00173617	9.19658e-06	8.21592e-06	1.56619e-05	1.62995e-05	5.41485e-05	4.75397e-06
K00761	uracil phosphoribosyltransferase	Pyrimidine metabolism	0.000320166	0.000251753	0.649807	0.928333	10	0.000705644	5.45114e-05	0.000961305	0.000217947	0.000115775	2.99751e-05	1.30163e-05	9.09735e-05	9.2802e-05	0.00023558	0.295372	0.728947	0.598225	0.569113	0.849592	0.726145	1.13682	0.67736	0.59033	0.326168	1	1	1	1	1	0.95	0.5	0.833333	1	1	0.000841113	0.000663897	0.000460973	0.000463595	0.000928975	0.000875311	2.23396e-05	1.93965e-05	6.5339e-05	6.42842e-05	3.10995e-05	4.15264e-05
K02902	large subunit ribosomal protein L28	Ribosome	0.000316831	0.00024913	0.971197	0.813971	9	0.000162569	7.13659e-05	0.000746538	3.51607e-05	0	0.000453654	2.01239e-05	0.000361838	0.000322756	0.000317295	0.920517	0.904518	0.618257	0.975793		1.02988	2.0807	1.02116	0.47401	0.715923	1	1	1	0.764706	0	1	0.375	1	1	1	5.91226e-05	0.000273367	0.00041474	0.000118441	4.34527e-05	6.62927e-05	1.3661e-06	0.000186439	0.000124844	2.31416e-05	1.45674e-05	0.000132037
K03585	membrane fusion protein, multidrug efflux system	beta-Lactam resistance|Cationic antimicrobial peptide (CAMP) resistance	0.000314855	0.000247577	1.11209	0.861533	10	0.0008221	0.000178991	0.000174386	3.08795e-05	9.09601e-05	0.000164824	2.98035e-06	0.000181098	0.000233996	0.000595551	0.472276	0.728646	0.616715	1.95333	1.11358	0.964102	2.02026	0.911741	1.092	1.24827	1	1	1	0.470588	0.894737	1	0.25	1	1	1	0.000523277	0.00109346	0.00147986	0.000739864	0.000572492	0.000523647	0.00013095	0.000194608	8.48482e-05	5.65019e-05	0.000366725	0.00050098
K00971	mannose-1-phosphate guanylyltransferase	Amino sugar and nucleotide sugar metabolism|Biosynthesis of nucleotide sugars|Fructose and mannose metabolism|O-Antigen nucleotide sugar biosynthesis	0.000314747	0.000247492	1.39487	0.675882	8	1.50695e-05	0.00194564	7.2467e-05	4.39194e-06	0	4.96867e-06	0	0.000246805	1.98075e-05	0.000165765	0.547209	0.220355	0.99641	4.12311		1.14137		1.36823	1.44742	1.31486	1	1	1	0.0588235	0	0.8	0	1	0.9	1	2.64122e-05	2.26972e-05	6.33395e-06	1.6276e-05	1.15783e-05	7.1194e-06	0.00102794	0.0021606	0.00194097	0.00210898	0.00176079	0.00160706
K02793	mannose PTS system EIIA component	Amino sugar and nucleotide sugar metabolism|Fructose and mannose metabolism|Phosphotransferase system (PTS)	0.000313863	0.000246797	1.08281	0.9425	10	0.000156453	1.30857e-05	0.000329433	0.000331034	0.000316741	8.07559e-06	0.000965878	0.000158177	4.27729e-05	0.00014632	0.215909	1.03498	0.817226	0.721945	1.00537	2.8303	0.628485	0.977009	1.62487	0.97197	1	0.875	1	1	1	0.55	1	1	1	1	0.000177034	0.000186736	0.000118879	0.000192424	0.000116896	0.000146747		7.07997e-07		4.34562e-05	3.92203e-06	3.04422e-05
K02963	small subunit ribosomal protein S18	Ribosome	0.000311921	0.00024527	0.825716	0.9613	10	0.000381954	0.00010479	0.000799929	6.99312e-05	0.000122652	0.000104395	0.000105613	0.000168831	0.00018365	0.000410952	0.621964	0.603713	0.600478	1.4376	0.936207	1.10236	0.654607	0.856656	0.806824	0.636755	1	1	1	0.823529	0.789474	1	1	1	1	1	9.8824e-05	0.000747742	0.000308656	0.000487371	0.000174329	0.0004748	1.19052e-05	3.6315e-05	0.000142911	7.95688e-05	0.000186409	6.72619e-05
K00265	glutamate synthase (NADPH) large chain	Biosynthesis of amino acids|Alanine, aspartate and glutamate metabolism|Nitrogen metabolism	0.000310403	0.000244075	1.06585	0.952018	10	8.43799e-05	4.0262e-05	0.000854518	0.00025486	4.67053e-05	3.82179e-05	0.000117658	0.000155051	0.000153749	0.000695356	1.89725	0.526293	0.904254	0.952734	1.56827	1.19572	1.05424	1.22873	0.682353	0.648619	0.833333	1	1	1	0.736842	0.95	1	1	1	1	6.95861e-06	1.80915e-05	0.000407799	6.40282e-05	9.40175e-06		2.24286e-05	3.68724e-05	3.76169e-05	7.0378e-05	3.70692e-05	2.70256e-05
K00284	glutamate synthase (ferredoxin)	Glyoxylate and dicarboxylate metabolism|Nitrogen metabolism	0.000309381	0.000243272	1.06295	0.952018	10	8.43799e-05	4.0262e-05	0.000854518	0.00025486	4.67053e-05	3.01857e-05	0.000117658	0.000155051	0.000153749	0.000695356	1.89725	0.526293	0.904254	0.952734	1.56827	1.16672	1.05424	1.22873	0.682353	0.648619	0.833333	1	1	1	0.736842	0.95	1	1	1	1	6.95861e-06	1.80915e-05	0.000407799	6.40282e-05	9.40175e-06		2.24286e-05	3.68724e-05	3.76169e-05	7.0378e-05	3.70692e-05	2.70256e-05
K07030	fatty acid kinase		0.000308254	0.000242386	0.873765	0.9	9	0.000404846	0.000115259	0.000295702	0.000340411	0	0.000179357	0.000111195	0.000232334	0.000207878	0.00053688	0.278971	0.895504	0.738359	1.75318		0.749943	0.274927	0.584617	2.04068	0.547702	1	1	1	1	0	1	1	1	1	1	0.000292919	0.000349384	0.000508372	0.000272629	0.000483501	0.000522268	7.59594e-05	8.22263e-05	0.000195968	2.64446e-05	6.40791e-05	0.00013614
K00123	formate dehydrogenase major subunit	Carbon metabolism|Methane metabolism|Glyoxylate and dicarboxylate metabolism	0.000306305	0.000240853	0.747086	0.961667	10	4.28731e-05	7.51803e-05	0.000223844	0.000780568	0.000142769	2.70395e-05	0.000614076	1.71729e-05	0.000110823	0.000374185	0.603355	0.795741	0.927392	0.255599	0.426686	1.311	0.401593	1.40047	0.961294	0.387735	1	1	1	1	1	0.95	1	0.666667	1	1	2.66605e-05	3.05069e-05	1.99309e-05	4.37139e-05	9.18631e-05	4.45635e-05	1.53782e-05	3.26755e-05	7.72954e-06	0.000194744	0.000134106	8.25826e-05
K01619	deoxyribose-phosphate aldolase	Pentose phosphate pathway	0.000306099	0.000240692	1.20989	0.807198	10	7.22913e-05	0.000647366	0.000248066	4.17722e-06	1.7453e-05	0.000467003	1.67234e-05	0.000418199	0.000363741	0.000151896	0.378905	0.277578	0.675756	4.12311	2.39082	0.818956	1.86016	0.578056	0.765913	0.229601	1	1	1	0.0588235	0.263158	1	0.75	1	1	1	3.50835e-05	9.74179e-05	7.96415e-05	8.66624e-05	4.07441e-05	9.41985e-05	0.000579514	0.00063339	0.00048622	0.000667334	0.000937635	0.000468805
K00346	Na+-transporting NADH:ubiquinone oxidoreductase subunit A		0.000296328	0.000233008	0.712509	0.984737	10	0.000677254	4.56273e-05	0.000389032	8.83428e-05	0.000124847	0.000136904	0.000167305	0.000176772	0.000141534	0.000382467	0.317713	0.792594	0.674642	0.85309	0.778739	0.870359	1.02495	0.813104	0.54038	0.459517	1	1	1	1	0.947368	0.9	1	1	1	1	0.000451386	0.000676172	0.00106381	0.000707417	0.000504471	0.000660269	1.4343e-05	8.24153e-05	3.64556e-05	2.98859e-05	3.60684e-05	5.61278e-05
K00854	xylulokinase	Pentose and glucuronate interconversions	0.00029627	0.000232963	0.867141	1	10	1.7555e-05	0.000211307	0.000105923	0.000250177	0.00018194	6.41427e-05	0.000279069	0.000480376	0.00011533	0.000623814	1.02257	0.427675	1.23209	0.39536	1.06983	2.03739	0.446764	0.813302	0.800406	0.426019	1	1	1	1	1	1	1	1	1	1	5.79629e-06	2.80017e-05	4.66088e-05	2.56479e-06	8.42274e-07	2.15165e-05	0.00022902	0.000176351	0.000252534	0.000107076	0.000209097	7.83361e-05
K00820	glutamine---fructose-6-phosphate transaminase (isomerizing)	Amino sugar and nucleotide sugar metabolism|Biosynthesis of nucleotide sugars|Alanine, aspartate and glutamate metabolism	0.000293988	0.000231168	0.961573	0.929321	10	0.000667446	6.16291e-05	0.000102928	0.000142748	0.000343751	0.000107408	4.32052e-05	0.000124107	7.46226e-05	0.000643836	0.711334	1.05315	1.00614	1.12485	1.8291	0.931802	1.2584	1.03284	0.410338	0.257779	1	1	1	0.764706	0.736842	1	0.875	0.916667	1	1	0.000128549	0.000524968	0.000972483	0.000453859	0.00046057	0.00146425	5.09043e-05	2.06481e-06	1.52514e-05	4.7981e-05	2.62181e-05	3.7321e-05
K16212	4-O-beta-D-mannosyl-D-glucose phosphorylase		0.000290756	0.000228627	0.668255	0.978947	10	8.52384e-05	0.000475574	4.27114e-05	0.000172735	0.000123386	0.000420049	5.87231e-05	0.00042301	0.00017123	0.000313612	0.560658	0.587902	0.616431	0.397731	1.0493	0.978834	0.794651	0.744505	0.585027	0.367511	1	1	1	1	0.789474	1	1	1	1	1	6.58775e-06	0.000121942	0.000141756	9.65022e-05	8.30752e-05	6.15671e-05	0.000438944	0.000417306	0.000224489	0.000625941	0.000193918	0.000157627
K07405	alpha-amylase	Starch and sucrose metabolism	0.000290083	0.000228098	0.936004	0.797167	9	0.000626953	0.000647106	0.000178233	3.95667e-05	1.78884e-05	8.54823e-05	0	0.000243257	0.000187426	0.000255067	0.461453	0.440966	0.973949	1.61863	2.34231	0.937438		0.653259	0.513576	0.482454	1	1	1	0.705882	0.315789	0.95	0	1	1	1	0.000375948	0.000395171	0.00112865	0.000776161	0.000460197	0.000625588	0.000592094	0.000588699	0.000886089	0.000163889	0.00106146	0.000556162
K00338	NADH-quinone oxidoreductase subunit I	Oxidative phosphorylation	0.000287538	0.000226096	2.1128	0.462083	7	6.86755e-05	3.55232e-06	0.00211107	0	0	3.50246e-06	0	1.87461e-06	2.23505e-05	4.99404e-05	1.63105	1.61445	1.85361			3.34196		3.4641	1.22207	1.66237	1	0.4375	0.95	0	0	0.15	0	0.0833333	1	1	1.1003e-05	3.30053e-05	0.000292274	6.5957e-05	4.92458e-06	4.88925e-06		1.43766e-05	7.86259e-07		2.73996e-06	1.16937e-05
K10542	methyl-galactoside transport system ATP-binding protein	ABC transporters	0.000284964	0.000224073	0.768918	0.842415	9	0.000594253	0	0.000173336	3.74902e-05	0.000211146	0.000166669	0.000182994	0.000162306	9.73236e-05	0.000615211	0.225669		0.804532	1.48742	0.781569	0.899437	0.569119	0.707992	0.836721	0.607805	1	0	1	0.529412	0.894737	1	1	1	1	1	0.000565081	0.000430433	0.000486734	0.000585543	0.000711526	0.000786198
K01890	phenylalanyl-tRNA synthetase beta chain	Aminoacyl-tRNA biosynthesis	0.000281927	0.000221685	0.889884	0.821053	9	0.000142721	0.000254024	0.000322893	0	8.04223e-07	0.000518781	0.000114726	0.000195335	0.000181926	0.000485639	0.353246	0.542875	0.737584		2.07043	1.7275	1.00371	0.737984	0.489957	0.345666	1	1	1	0	0.210526	1	1	1	1	1	0.000122753	0.000137122	0.000234595	0.000158621	9.14728e-05	0.000111761	0.000328204	0.000226628	0.000269759	0.000100636	9.78938e-05	0.000116125
K03687	molecular chaperone GrpE		0.000281659	0.000221474	0.615463	0.944892	10	0.000572332	0.000196147	0.000516814	3.15567e-05	1.06436e-05	8.71428e-05	0.000123971	0.000109356	9.06363e-05	0.00047614	0.25215	0.434083	0.395887	0.808691	1.248	0.979344	0.666337	0.381417	0.746144	0.242575	1	1	1	0.764706	0.684211	1	1	1	1	1	0.00049117	0.00075633	0.000546311	0.000562272	0.000364765	0.00071314	0.000199521	0.00025258	0.000412496	0.000123188	0.000194073	0.000221207
K01870	isoleucyl-tRNA synthetase	Aminoacyl-tRNA biosynthesis	0.000279571	0.000219832	0.765266	0.978591	10	0.00020137	0.000202636	0.000311829	4.81383e-05	6.09704e-05	4.89863e-05	0.000157778	0.000193921	9.31347e-05	0.000879559	0.460312	0.467285	0.781332	1.79409	1.17302	0.670253	0.776278	0.598842	0.790436	0.140809	1	1	1	0.941176	0.894737	0.95	1	1	1	1	0.000206672	0.000210376	0.000371366	9.80665e-05	0.000161085	0.000160655	0.000205744	0.000174311	0.000305032	3.34767e-05	0.00010733	0.000101762
K02600	transcription termination/antitermination protein NusA		0.000278893	0.000219299	0.995485	0.800735	9	0.000261806	8.40811e-07	0.00046175	0.000124304	0	0.000106618	0.000159643	0.000409424	0.000177576	0.000491025	0.235672	2.84695	0.873796	0.862183		1.07851	0.389694	1.20778	1.26779	0.196987	1	0.125	1	0.882353	0	1	1	1	1	1	0.000186722	0.000326087	0.000338569	0.000215818	0.000228819	0.00027482						4.8866e-06
K01356	repressor LexA		0.00027588	0.00021693	1.85187	0.607647	9	4.81088e-06	4.49911e-05	2.23109e-05	8.30915e-05	0	0.000198605	0.000192963	8.22407e-05	0.000184826	0.00135546	1.15026	1.78762	3.32838	3.31101		2.02371	1.68611	1.95239	0.803893	0.623456	0.5	0.875	0.4	0.176471	0	1	0.625	0.5	1	1		9.15216e-06			7.21902e-06	1.24941e-05		1.72456e-05	4.83615e-05	1.88265e-05		8.78407e-06
K08299	crotonobetainyl-CoA hydratase		0.000274649	0.000215962	0.874306	0.994118	10	0.000191447	0.000118074	6.3048e-05	0.000286124	0.000554694	6.27579e-05	0.000622383	8.07223e-05	2.70035e-05	0.000153368	0.452418	0.495521	1.04429	0.72608	0.64334	1.43984	0.63879	1.8958	0.936113	0.470863	1	1	1	0.941176	1	1	1	1	1	1	0.000209779	0.000262452	0.000173744	0.000281023	3.73546e-05	0.000184332	0.000111114	0.000272254	0.000115164	6.5729e-05	0.000104427	9.11954e-05
K07546	(E)-benzylidenesuccinyl-CoA hydratase	Degradation of aromatic compounds	0.000274524	0.000215864	0.873866	0.994118	10	0.000191447	0.000118074	6.20646e-05	0.000286124	0.000554694	6.27579e-05	0.000622383	8.07223e-05	2.70035e-05	0.000153368	0.452418	0.495521	1.03989	0.72608	0.64334	1.43984	0.63879	1.8958	0.936113	0.470863	1	1	1	0.941176	1	1	1	1	1	1	0.000209779	0.000262452	0.000173744	0.000281023	3.73546e-05	0.000184332	0.000111114	0.000272254	0.000115164	6.5729e-05	0.000104427	9.11954e-05
K03406	methyl-accepting chemotaxis protein	Two-component system|Bacterial chemotaxis	0.000274151	0.00021557	0.91208	0.951026	10	6.88502e-05	7.57105e-05	0.000107825	0.00011992	0.000103295	0.000382293	0.000242678	9.84388e-05	0.000164141	0.000792548	0.475278	1.0679	0.796028	1.50455	1.78372	1.34449	0.458056	0.611149	0.777791	0.301847	1	0.9375	1	0.941176	0.631579	1	1	1	1	1	0.000109545	3.35044e-05	3.22333e-05	5.77621e-05	9.66547e-05	8.34015e-05	3.52154e-05	4.3523e-05	5.17147e-05	9.71505e-05	0.00010664	2.82401e-06
K01893	asparaginyl-tRNA synthetase	Aminoacyl-tRNA biosynthesis	0.000273604	0.00021514	1.00238	0.805263	9	0.000213441	0.000135065	0.00031662	0	6.59903e-06	0.000179405	0.00018061	0.000410044	0.000157571	0.000552049	0.361177	0.608299	0.630028		4.3589	0.658992	0.612038	0.737197	0.672959	0.381812	1	1	1	0	0.0526316	1	1	1	1	1	0.000118314	0.00028329	0.000298685	0.000218286	0.000124484	0.000237585	4.56423e-05	5.56859e-05	0.000308401	4.90727e-05	0.00013238	0.000106331
K10793	D-proline reductase (dithiol) PrdA	Arginine and proline metabolism	0.000273267	0.000214875	0.9635	0.970833	10	6.40861e-06	3.35537e-05	0.000211852	0.000163724	0.000231485	0.000124788	0.000844546	0.000211906	8.00742e-05	0.000240414	0.772134	0.810842	1.6888	0.6292	0.647518	1.13654	0.402469	1.47452	1.48598	0.587008	0.833333	0.875	1	1	1	1	1	1	1	1	1.39217e-05	5.46468e-06	4.7655e-06	1.03297e-05	3.9701e-06		1.77056e-05	8.25655e-05	1.87234e-05	8.1161e-05	4.43204e-05
K01881	prolyl-tRNA synthetase	Aminoacyl-tRNA biosynthesis	0.000273239	0.000214853	0.761337	0.961827	10	0.000298218	5.37664e-05	0.000168484	5.56853e-05	6.34131e-05	2.07809e-05	0.000107463	0.000128517	0.000250825	0.00100137	0.654542	0.996723	0.553594	0.743925	1.11084	1.8073	0.496936	0.557068	0.548955	0.143478	1	1	1	0.823529	0.894737	0.9	1	1	1	1	0.000251305	0.00023468	0.000692504	0.000198247	0.000237213	0.000175362	2.11241e-05	5.93625e-06	2.22893e-05	7.70476e-05	4.53475e-05	2.16849e-05
K01358	ATP-dependent Clp protease, protease subunit		0.000270188	0.000212454	0.759157	0.937152	10	0.000270222	0.000326471	0.000233811	1.67444e-05	0.00015943	0.000398317	0.000107612	0.000241399	0.000166974	0.000203557	0.417423	0.307123	0.595869	1.43537	0.901367	1.63436	0.900022	0.470001	0.409909	0.520125	1	1	1	0.529412	0.842105	1	1	1	1	1	0.000178984	0.000226673	0.000477068	0.000210919	0.000323052	0.000204635	0.000405953	0.000535007	0.000351614	0.000266541	0.000268371	0.000182431
K00645	[acyl-carrier-protein] S-malonyltransferase	Fatty acid metabolism|Fatty acid biosynthesis	0.000270186	0.000212453	1.11294	0.853406	10	8.48044e-06	0.000651033	0.000419674	4.85222e-05	2.19796e-05	0.00020274	5.60867e-06	0.000240569	0.000178967	0.000346952	0.927915	0.59678	0.685423	1.77586	2.64287	0.76531	1.32733	1.23368	0.566489	0.607786	1	1	1	0.823529	0.210526	1	0.5	1	1	1	2.92585e-06	1.94821e-05	1.75454e-06	4.88399e-06	1.75389e-05	4.2973e-06	0.000368795	0.000422978	0.000322483	0.000211431	0.000388829	0.000411477
K01811	alpha-D-xyloside xylohydrolase		0.000268968	0.000211495	1.18019	0.849396	10	9.22305e-05	0.000241536	8.12854e-05	1.12189e-05	4.51763e-05	0.000442445	9.28949e-05	0.000393075	0.000347621	0.000367465	0.861996	0.336864	1.95723	3.18147	1.9015	0.580866	0.83153	0.48041	1.0111	0.658971	1	1	0.85	0.117647	0.526316	1	1	1	1	1	5.59234e-06	0.000146178	5.87897e-06	9.36438e-05	9.26939e-05	0.000209396	0.000404737	0.000217035	0.000187248	0.000327643	0.000217555	0.000150912
K03624	transcription elongation factor GreA		0.000268222	0.000210908	0.900293	0.810526	9	5.4462e-05	0.000379829	0.000314783	0	1.35621e-06	8.23877e-05	0.000222125	0.000261665	7.60697e-05	0.000716402	0.561825	0.654108	0.53255		2.99553	1.41513	0.394248	0.610615	0.677996	0.26063	1	1	1	0	0.105263	1	1	1	1	1	3.55697e-05	0.000107115	3.76492e-05	2.15475e-05	6.78533e-05	5.70374e-05	0.000152159	7.6301e-05	0.000896399	0.000768198	0.000256437	0.000228947
K00940	nucleoside-diphosphate kinase	Biosynthesis of cofactors|Purine metabolism|Pyrimidine metabolism	0.000267582	0.000210405	1.00193	0.731842	8	7.63397e-05	0.000195404	0.00144275	0	2.12424e-05	6.46227e-05	0	9.68885e-05	0.000111463	9.53407e-05	0.737754	0.547889	0.687027		2.47096	0.777019		1.29044	1.08365	0.420699	1	1	1	0	0.368421	0.95	0	1	1	1	7.93124e-05	0.000150627	0.000121397	7.63388e-06	1.6789e-05	8.2279e-05	0.000309036	0.000162692	0.000215252	4.61147e-05	0.000189021	0.000386297
K01933	phosphoribosylformylglycinamidine cyclo-ligase	Purine metabolism	0.000267526	0.000210361	0.590059	0.987868	10	0.000201707	5.99955e-05	0.000344295	8.43462e-05	4.09229e-05	8.96092e-05	0.000170192	0.000207686	0.000152362	0.000752491	0.352057	0.584968	0.595839	0.935568	0.690036	0.917241	0.800161	0.331366	0.549487	0.14387	1	0.9375	1	0.941176	1	1	1	1	1	1	0.000136073	0.000152915	0.000190436	0.000152062	0.000306132	0.000272623	2.37083e-05	7.48923e-05	2.17454e-05	9.16197e-05	9.64451e-05	6.67232e-05
K02437	glycine cleavage system H protein	Carbon metabolism|Glyoxylate and dicarboxylate metabolism|Glycine, serine and threonine metabolism|Lipoic acid metabolism	0.000267009	0.000209955	1.42083	0.600882	7	0	0.000700554	8.34856e-05	1.51866e-06	0	0.000626534	0	0.000188854	0.00030689	0.00019171		0.614676	2.34343	4.12311		0.886107		1.13221	0.419357	0.426952	0	1	0.95	0.0588235	0	1	0	1	1	1							0.000560455	0.000490832	0.00222311	0.000542075	0.000743679	0.000766842
K17234	arabinooligosaccharide transport system substrate-binding protein	ABC transporters	0.000266241	0.00020935	1.01493	0.88692	10	1.36486e-05	0.000368055	1.46777e-05	0.000213891	8.44168e-05	0.000262006	0.000538937	0.000306481	0.000102192	0.000189199	1.29883	0.725294	1.69127	0.730144	1.34699	0.579764	1.09825	1.02565	1.19459	0.4585	0.5	1	0.75	0.882353	0.736842	1	1	1	1	1		3.54869e-05		3.64869e-05		9.91806e-06	0.000506626	7.89989e-05	0.000314151	0.000195764	0.000244069	0.000747003
K00145	N-acetyl-gamma-glutamyl-phosphate reductase	Biosynthesis of amino acids|2-Oxocarboxylic acid metabolism|Arginine biosynthesis	0.000264221	0.000207762	0.743418	0.946749	10	0.000135154	0.000613672	0.000122893	8.78133e-05	4.23257e-05	0.000108952	0.000100293	0.000289964	0.000359696	0.000216859	0.509483	0.67874	0.522633	0.47979	1.41034	0.677998	0.757657	0.438323	1.36799	0.591224	1	1	1	0.941176	0.526316	1	1	1	1	1	5.57864e-05	0.000113197	6.18968e-05	0.000163013	0.000211657	0.000205374	0.000557406	0.000402267	0.000351257	0.000683541	0.000456436	0.000419719
K10536	agmatine deiminase	Arginine and proline metabolism	0.000261564	0.000205673	1.14891	0.315	4	2.20615e-05	0.00196385	0	0	0	0	0	7.04326e-06	6.37794e-05	0	0.560686	0.220108						1.55051	2.26434		0.833333	1	0	0	0	0	0	0.416667	0.9	0	3.13566e-05	2.45457e-05	1.75297e-05		2.42013e-05	3.47358e-05	0.00106927	0.00216923	0.00194097	0.00208525	0.00178264	0.00162751
K00973	glucose-1-phosphate thymidylyltransferase	Biosynthesis of nucleotide sugars|O-Antigen nucleotide sugar biosynthesis|Streptomycin biosynthesis|Polyketide sugar unit biosynthesis	0.000261311	0.000205474	0.802901	0.924412	10	0.000448843	5.93795e-05	0.000382353	1.69474e-06	0.000266788	5.17577e-05	0.000214844	0.000121372	0.00010056	0.000407145	0.282749	0.853444	1.588	1.70243	0.623685	1.04641	0.551718	0.515553	0.500356	0.36466	1	1	1	0.294118	1	0.95	1	1	1	1	0.00032878	0.000370741	0.000325103	0.000543839	0.000491812	0.000632782	3.45804e-05	1.64161e-05	8.00742e-05	2.30643e-05	6.37734e-05	1.54968e-05
K04112	benzoyl-CoA reductase subunit C	Degradation of aromatic compounds|Benzoate degradation	0.000257414	0.000202409	0.811536	0.994737	10	0.000241858	0.000128285	0.000421673	6.44735e-05	2.92931e-05	0.000340469	0.000272781	8.89937e-05	8.17191e-05	0.000354548	0.940169	0.576575	1.45229	0.808859	0.578615	0.895247	0.760267	0.82267	0.849012	0.431651	1	1	1	1	0.947368	1	1	1	1	1	0.00019698	0.000100161	2.48688e-05	0.000639524	0.000119921	0.000369696	5.05853e-05	4.61483e-05	4.97807e-05	0.000122828	0.000140029	8.47934e-05
K01007	pyruvate, water dikinase	Carbon metabolism|Pyruvate metabolism|Methane metabolism|Glycolysis / Gluconeogenesis|Carbon fixation pathways in prokaryotes	0.000256953	0.000202047	1.11169	0.984737	10	0.000106802	0.000125392	0.00015713	0.000261171	9.04999e-05	0.000278651	0.000231456	8.09417e-05	0.000378895	0.000309535	0.267872	0.589081	0.752648	1.41581	1.13143	3.2911	0.554261	1.1116	1.50767	0.495452	1	1	1	1	0.947368	0.9	1	1	1	1	8.7561e-05	0.000147317	0.00013847	8.00342e-05	9.67747e-05	9.06528e-05	0.00012788	0.000251227	0.000125736	4.95226e-05	0.000264091	0.000199046
K03832	periplasmic protein TonB		0.000256766	0.0002019	1.50312	0.804551	9	9.07343e-05	0.000965631	0.000188354	7.40393e-05	2.14596e-05	8.87696e-05	0	9.7129e-05	7.95721e-05	0.000413312	1.3112	0.894119	1.25352	1.95405	2.12707	2.6922		1.01702	1.50879	0.770083	1	1	1	0.882353	0.263158	0.9	0	1	1	1	7.23062e-06	0.000107554	0.000322779	2.13606e-05	5.39337e-05	3.15481e-05	0.000233939	0.000326713	0.00359038	0.000603554	0.00108588	0.000772766
K02968	small subunit ribosomal protein S20	Ribosome	0.000253079	0.000199001	1.08898	0.786912	9	7.60265e-05	1.02712e-05	0.000296894	1.03721e-05	0	4.52946e-05	3.83237e-05	0.000396419	0.000844945	0.000271465	0.807106	1.43658	0.486601	2.2467		1.13564	0.556992	1.77714	0.741618	0.612478	1	0.625	1	0.294118	0	0.95	1	1	1	1	0.000134555	4.74348e-05	1.70734e-05	5.76774e-05	3.02499e-05	0.000169168	1.87532e-06		3.30533e-05		1.65766e-05	9.1374e-06
K00170	pyruvate ferredoxin oxidoreductase beta subunit	Carbon metabolism|Pyruvate metabolism|Methane metabolism|Glycolysis / Gluconeogenesis|Propanoate metabolism|Carbon fixation pathways in prokaryotes|Butanoate metabolism|2-Oxocarboxylic acid metabolism|Citrate cycle (TCA cycle)|Nitrotoluene degradation	0.00025127	0.000197578	0.919413	0.722917	8	0	9.65085e-06	0.000311412	0.000186882	0.000765579	0.000405068	0.000220158	1.2404e-05	0	6.46317e-05		1.38282	0.995212	0.586546	0.689879	0.535416	1.15683	1.21861		0.789988	0	0.8125	1	1	1	1	1	0.583333	0	0.833333							1.06686e-05	6.22206e-06	2.02246e-06	1.26067e-05	1.35148e-05	4.81023e-06
K12339	S-sulfo-L-cysteine synthase (O-acetyl-L-serine-dependent)	Biosynthesis of amino acids|Cysteine and methionine metabolism	0.000251003	0.000197368	1.06334	0.851184	9	4.76635e-05	7.5324e-05	0.000344974	0	8.45707e-05	0.000301077	0.00024472	0.000194286	3.0889e-05	0.000650179	0.472834	0.848298	1.08241		1.17881	1.24603	0.734092	1.20342	1.10184	1.70232	1	1	1	0	0.736842	1	0.875	1	0.9	1	3.5721e-05	3.00357e-05	5.0992e-05	4.70403e-05	3.18226e-05	9.03696e-05	3.20988e-06	4.18063e-05	4.99484e-05	4.54462e-05	4.48208e-05	0.000155792
K03640	peptidoglycan-associated lipoprotein		0.000249487	0.000196177	1.0565	0.87858	10	0.000350703	4.05229e-05	4.43184e-05	2.69376e-06	2.81914e-05	0.000415757	7.51056e-05	0.00026585	0.000712496	2.61301e-05	0.484604	0.769255	0.714103	4.12311	1.37957	0.556261	0.445603	0.798819	0.814361	0.47929	1	0.9375	1	0.0588235	0.789474	1	1	1	1	1	0.000256922	0.000382034	0.000214856	0.000394501	0.000654155	0.000201751	4.54215e-05	3.62861e-05	8.56124e-05	1.37219e-05	5.82247e-05	4.45134e-05
K01895	acetyl-CoA synthetase	Carbon metabolism|Pyruvate metabolism|Methane metabolism|Glycolysis / Gluconeogenesis|Propanoate metabolism|Carbon fixation pathways in prokaryotes|Glyoxylate and dicarboxylate metabolism	0.000248052	0.000195048	1.28827	0.726667	8	6.47293e-07	0.00131868	3.95299e-05	0.000159951	0	5.66577e-05	0	0.000211644	9.95934e-05	6.37747e-05	1.35581	1.68879	2.23072	0.636474		2.04187		0.794017	1.10511	0.453411	0.666667	1	0.9	1	0	0.7	0	1	1	1	6.7974e-07	7.9807e-07		1.14023e-07		2.29193e-06	0.000330706	0.00946229	0.000788875	0.000484537	0.00126225	0.001654
K00001	alcohol dehydrogenase	Pyruvate metabolism|Glycolysis / Gluconeogenesis|Degradation of aromatic compounds|Tyrosine metabolism|Fatty acid degradation|Chloroalkane and chloroalkene degradation|Naphthalene degradation	0.00024642	0.000193765	0.891779	0.960724	10	0.000228142	7.6003e-06	0.000173232	0.000362821	0.000175885	5.80027e-05	0.000331685	0.000121985	0.000209474	0.000268823	0.495262	0.963644	0.739906	0.681055	0.879766	1.72646	0.537407	0.573523	1.80595	0.514809	1	0.8125	1	1	0.894737	0.9	1	1	1	1	0.000180921	0.000159565	0.000105343	0.000342111	0.000393088	0.000187825			1.75277e-05	1.589e-06	7.68194e-06	1.3961e-06
K03111	single-strand DNA-binding protein	Mismatch repair|Homologous recombination|DNA replication	0.00024542	0.000192979	0.570851	0.847368	9	0.000194843	0.00014154	0.000649502	0	2.94452e-05	4.71865e-05	0.000322333	8.73329e-05	0.000220503	0.000237103	0.396394	0.439514	0.408259		1.22045	0.614811	0.269581	0.698075	0.259398	0.831178	1	1	1	0	0.473684	1	1	1	1	1	0.000281764	0.000226115	7.05549e-05	0.000135963	0.000215764	0.000238896	8.36141e-05	0.000121152	0.00023323	0.000138166	9.15092e-05	8.43614e-05
K00705	4-alpha-glucanotransferase	Starch and sucrose metabolism	0.000240699	0.000189266	0.993535	0.911099	10	6.77548e-05	0.000283044	5.52645e-05	2.95378e-05	7.16842e-05	0.000132356	0.000296256	0.00043417	0.000251332	0.000271263	0.751496	0.731314	1.31045	1.12303	1.60558	1.14473	0.957165	1.102	0.66276	0.546828	1	1	0.95	0.529412	0.631579	1	1	1	1	1	3.07442e-05	3.66193e-05	0.000161131	4.75538e-05	9.2478e-05	3.8002e-05	8.27771e-05	0.000483657	0.000221464	0.000102514	0.00028914	0.00020718
K01699	propanediol dehydratase large subunit	Propanoate metabolism	0.000240516	0.000189122	1.28782	0.59875	7	0	6.85405e-05	1.58598e-05	0.00022322	0.000451073	0	0.00111967	2.4879e-06	1.03707e-05	0		1.91765	1.38864	0.760802	0.744606		1.01127	1.5323	1.65947		0	0.9375	0.85	1	1	0	1	0.5	0.7	0							5.90154e-06	7.55375e-05	7.00881e-05	5.13541e-05	3.40651e-05
K06120	glycerol dehydratase large subunit	Glycerolipid metabolism	0.000240516	0.000189122	1.28782	0.59875	7	0	6.85405e-05	1.58598e-05	0.00022322	0.000451073	0	0.00111967	2.4879e-06	1.03707e-05	0		1.91765	1.38864	0.760802	0.744606		1.01127	1.5323	1.65947		0	0.9375	0.85	1	1	0	1	0.5	0.7	0							5.90154e-06	7.55375e-05	7.00881e-05	5.13541e-05	3.40651e-05
K06207	GTP-binding protein		0.000239367	0.000188219	0.647374	0.989118	10	0.000151153	0.000162486	0.000282981	6.64767e-05	8.43824e-05	2.91759e-05	0.000322978	9.79262e-05	9.86273e-05	0.000586001	0.409341	1.14752	0.665495	0.776663	0.695501	1.06843	0.25152	0.648084	0.696264	0.114931	1	1	1	0.941176	1	0.95	1	1	1	1	6.33535e-05	0.000256769	0.000156421	0.000138787	0.000150249	0.000141336	0.000791653	3.17712e-05	7.25067e-05	5.2759e-05	0.000151538	5.56734e-05
K01258	tripeptide aminopeptidase		0.000238881	0.000187837	1.35788	0.753909	10	3.58147e-05	0.00054514	0.000195097	2.7624e-06	1.41218e-06	0.000325548	6.86574e-06	0.000286686	0.000265813	0.000213227	0.401464	0.198237	0.821096	4.12311	3.73945	0.722584	1.58676	0.888648	0.499501	0.597954	1	1	1	0.0588235	0.105263	1	0.375	1	1	1	2.58478e-05	6.37404e-05	3.56365e-05	3.54394e-05	2.83078e-05	2.59167e-05	0.000450071	0.000622763	0.000492468	0.000555713	0.00052612	0.000411662
K17836	beta-lactamase class A	beta-Lactam resistance	0.000237817	0.000187	1.47124	0.670855	8	0.000938244	1.6544e-05	0.000130876	0	5.26723e-05	2.39503e-05	0	0.000536124	2.39448e-05	0.000147649	0.430625	1.46323	1.15451		3.34938	1.26157		2.28069	1.11436	0.715567	1	0.6875	1	0	0.421053	0.6	0	1	1	1	0.000964409	0.000321154	0.00158433	0.000817024	0.00098573	0.000956817	5.51353e-06	3.27838e-06			6.64894e-05	6.85433e-05
K06942	ribosome-binding ATPase		0.00023768	0.000186892	0.732609	0.934474	10	7.33765e-05	3.31552e-05	0.000834482	4.15417e-05	3.5993e-05	9.90329e-06	0.000159366	6.24613e-05	8.95691e-05	0.000529073	0.306436	0.698639	1.27027	0.61251	0.855091	1.60277	0.356745	0.799237	0.662872	0.161518	1	1	1	1	0.894737	0.45	1	1	1	1	3.6693e-05	9.77598e-05	6.24865e-05	9.38689e-05	6.99543e-05	7.94965e-05	4.42578e-06	1.32756e-06	1.283e-05	4.07456e-05	4.8789e-06	2.93722e-05
K03169	DNA topoisomerase III		0.000237003	0.00018636	1.48143	0.15	2	0	0	0	0	0	0.0018065	0	0	5.71004e-05	0						1.83123			1.13162		0	0	0	0	0	0.5	0	0	1	0
K01601	ribulose-bisphosphate carboxylase large chain	Carbon metabolism|Glyoxylate and dicarboxylate metabolism	0.000236061	0.00018562	1.55142	0.61	7	1.03069e-05	0	0.00139172	0	0	2.35787e-05	0.000342442	3.0539e-05	5.39702e-05	3.63771e-06	0.731753		3.49673			1.42507	1.31256	0.757408	1.00465	2.13174	1	0	1	0	0	0.85	1	0.916667	1	0.333333	1.07635e-05	2.48581e-05	9.70562e-06	6.31208e-06	4.11425e-06	6.08779e-06
K00757	uridine phosphorylase	Pyrimidine metabolism	0.000235854	0.000185456	1.01823	0.867041	10	2.29155e-05	0.000594498	0.000214258	6.05176e-05	0.00019351	0.000188181	2.13704e-06	0.000220008	0.000290496	6.80412e-05	0.713063	0.438172	0.650094	0.916357	1.72654	1.19422	2.82843	0.62206	0.60543	0.487918	0.833333	1	1	0.764706	0.947368	1	0.125	1	1	1		3.2537e-05	3.03269e-05	4.52697e-05	1.83552e-05	1.10042e-05	0.000841493	0.00052807	0.000430622	0.000434873	0.000440557	0.000245892
K00677	UDP-N-acetylglucosamine acyltransferase	Lipopolysaccharide biosynthesis|Cationic antimicrobial peptide (CAMP) resistance	0.000234869	0.000184682	1.19557	0.801238	9	0.000165416	0.000459482	0.000600907	5.09747e-06	7.03309e-05	5.53389e-05	0	0.000133336	0.000125255	0.000231656	1.23592	0.48105	1.29603	3.508	1.31706	0.734583		0.830115	0.908031	0.449313	1	1	1	0.117647	0.894737	1	0	1	1	1	0.000136317	0.000105703	0.000569076	0.000135757	1.64689e-05	2.91719e-05	0.000361162	0.000674999	0.000488373	0.000396169	0.000193048	0.000357015
K00052	3-isopropylmalate dehydrogenase	Biosynthesis of amino acids|2-Oxocarboxylic acid metabolism|C5-Branched dibasic acid metabolism|Valine, leucine and isoleucine biosynthesis	0.000234331	0.000184259	1.00754	0.97307	10	7.47679e-06	0.000295952	0.00010057	0.000273221	3.62086e-05	9.35994e-05	5.60805e-05	0.000300743	0.000132996	0.000545741	1.28646	0.787965	0.791894	1.65915	0.690029	1.60757	0.572565	0.866157	1.08302	0.730575	0.833333	1	1	1	0.947368	0.95	1	1	1	1		2.60691e-05	4.92476e-06	6.93372e-06	1.46972e-07	6.78621e-06	0.000181613	0.000106683	0.000289238	0.00028289	0.000177745	0.000128541
K10254	oleate hydratase		0.000232901	0.000183135	0.740329	0.989474	10	0.000467225	3.07985e-05	0.000157125	0.000143733	7.71217e-05	0.000139143	0.000209381	8.80641e-05	8.27981e-05	0.000435959	0.687606	0.61908	0.628117	1.49443	1.09397	0.531498	0.510534	0.691368	0.497531	0.649144	1	1	1	1	0.894737	1	1	1	1	1	0.00109955	0.000324809	0.000315014	0.000340279	0.00049309	0.000230606	3.13398e-05	5.92322e-05	3.95276e-05	2.76066e-05	1.93534e-05	9.55188e-06
K00208	enoyl-[acyl-carrier protein] reductase I	Biosynthesis of cofactors|Fatty acid metabolism|Fatty acid biosynthesis|Biotin metabolism	0.000232548	0.000182857	0.88861	0.778947	8	0.000133912	0.000695763	0.000243606	0	2.35378e-05	0.00014431	0	0.000192929	0.000259082	0.000135429	0.678186	0.744637	0.852895		1.17275	1.02998		0.740516	1.16496	0.724954	1	1	1	0	0.789474	1	0	1	1	1	0.000203886	9.63795e-05	0.000227331	0.000209863	2.69048e-05	3.91088e-05	0.000256792	0.00121888	0.000851734	0.000364207	0.000695381	0.000587105
K11934	outer membrane protein X		0.000230291	0.000181082	1.25784	0.611471	7	7.00969e-05	0	1.5099e-05	4.40498e-05	0	4.04663e-05	5.02809e-05	5.51764e-05	0.00153565	0	0.987045		1.88823	0.798393		0.947275	1.62994	1.36559	1.18843		1	0	0.6	0.764706	0	1	0.75	1	1	0	2.54473e-05	5.20854e-05	5.15079e-05	6.78471e-05	1.75582e-05	0.000206136
K00611	ornithine carbamoyltransferase	Biosynthesis of amino acids|Arginine biosynthesis	0.000226582	0.000178166	0.86518	0.967802	10	3.73732e-05	0.000299795	0.000158527	0.000253057	7.85124e-05	5.55206e-05	0.000352029	0.000203401	7.28669e-05	0.000270577	0.624387	0.591415	0.708164	0.762757	1.91316	1.17376	0.487087	1.20197	0.732094	0.456998	1	1	1	0.941176	0.736842	1	1	1	1	1	1.40929e-05	2.15168e-05	3.30422e-05	6.80175e-05	6.48709e-05	2.26988e-05	0.000411141	0.000148596	0.000512411	0.000694132	0.000234624	0.000154187
K01652	acetolactate synthase I/II/III large subunit	Biosynthesis of amino acids|Butanoate metabolism|2-Oxocarboxylic acid metabolism|Pantothenate and CoA biosynthesis|C5-Branched dibasic acid metabolism|Valine, leucine and isoleucine biosynthesis	0.000225037	0.000176951	0.837745	0.913416	10	1.06856e-05	0.000167635	8.58833e-05	0.000165482	3.27784e-06	0.000119979	0.000437208	0.0001076	0.000282931	0.000388828	1.765	0.486366	0.608709	0.510929	2.1679	0.704866	0.369839	0.865765	0.540911	0.35716	0.666667	1	1	0.941176	0.526316	1	1	1	1	1	1.15569e-06	1.42356e-05	4.75202e-05	1.20195e-06			9.67981e-05	7.95643e-05	0.000126915	0.000261436	0.000187748	9.04899e-05
K02796	mannose PTS system EIID component	Amino sugar and nucleotide sugar metabolism|Fructose and mannose metabolism|Phosphotransferase system (PTS)	0.000224869	0.000176819	1.21274	0.759474	8	0.000114247	0	1.9155e-05	0	0.000178753	3.72885e-05	0.000978086	0.000189812	0.000125085	0.000125762	0.889929		1.68779		0.789277	1.00109	0.797572	1.86119	1.77793	0.897149	1	0	0.8	0	0.894737	0.9	1	1	1	1	0.00030562	2.63296e-05	5.80815e-05	0.000144552	8.65936e-05	6.43028e-05
K00290	saccharopine dehydrogenase (NAD+, L-lysine forming)	Biosynthesis of amino acids|Lysine degradation|Lysine biosynthesis	0.000224359	0.000176418	0.659087	0.886667	9	0.000288755	0.000538969	0.000162172	0.00011227	0	5.60203e-05	8.24625e-05	4.83635e-05	6.53214e-05	0.000409841	0.371532	0.513955	0.790582	0.616748		0.973341	0.657162	0.6766	0.991448	0.340417	1	1	1	1	0	0.95	1	0.916667	1	1	0.00022937	0.000358821	0.000204551	0.000223418	0.00047674	0.000239632	0.000266875	0.00120757	0.000393497	0.000641287	0.000290061	0.000457477
K15024	putative phosphotransacetylase	Carbon metabolism|Pyruvate metabolism|Propanoate metabolism|Carbon fixation pathways in prokaryotes|Taurine and hypotaurine metabolism	0.000224142	0.000176247	1.12664	0.896037	10	8.69374e-05	0.000470468	0.000146295	7.9553e-05	9.01312e-05	1.36821e-05	0.00042379	7.74212e-05	1.64567e-05	0.000357734	0.865366	0.678227	1.46335	0.88196	1.42381	2.47755	0.623475	0.576453	1.48672	0.789524	1	1	1	0.823529	0.736842	0.6	1	1	0.8	1	0.00011593	6.71618e-05	6.34481e-06	2.73513e-05	0.000217406	8.74295e-05	0.000566553	0.000317272	0.000115912	0.00127639	0.000457341	0.000311643
K02795	mannose PTS system EIIC component	Amino sugar and nucleotide sugar metabolism|Fructose and mannose metabolism|Phosphotransferase system (PTS)	0.000223439	0.000175695	1.29406	0.579474	6	0.000126597	0	0	0	0.000178753	0	0.00105301	0.000178897	9.57643e-05	0.000123927	0.942067				0.789277		0.882518	1.88167	2.27793	0.990876	1	0	0	0	0.894737	0	1	1	0.9	1	0.000354569	4.05631e-05	6.8912e-05	0.000161937	6.38038e-05	6.97991e-05
K00351	Na+-transporting NADH:ubiquinone oxidoreductase subunit F		0.000223123	0.000175446	1.05375	0.744079	9	0.000439053	0.000305751	0.000131285	0	1.97941e-05	0.000221953	9.14854e-07	0.000122711	0.000129189	0.000383811	0.516906	0.625781	0.824183		1.92597	0.646721	2.82843	0.880823	0.748618	0.486285	1	1	1	0	0.315789	1	0.125	1	1	1	0.000470377	0.000390054	0.000245178	0.000873504	0.000289063	0.000366144	0.000159699	0.000316804	0.00040235	7.78141e-05	0.000255515	0.000199352
K02025	multiple sugar transport system permease protein		0.000222811	0.0001752	1.01544	0.47807	5	0.000315358	0	0	0	0.000671609	0	8.67551e-05	0.000668123	0	1.01584e-05	0.976894				1.20688		0.667412	1.19703		1.02897	1	0	0	0	0.947368	0	1	1	0	0.833333	0.000116672	0.000246416	6.91454e-05	0.000209424	0.000913697	0.000336795
K01262	Xaa-Pro aminopeptidase		0.000221484	0.000174157	0.661907	0.902245	10	2.34505e-05	0.000652523	8.45321e-05	9.26092e-06	5.69498e-05	0.000150095	4.69905e-05	0.00031159	0.000165169	0.000241014	0.349365	0.261904	0.806038	1.08132	1.06088	0.939117	0.875868	0.487922	0.521679	0.234971	1	1	1	0.588235	0.684211	1	0.75	1	1	1	1.36263e-05	3.72196e-05	1.75875e-05	2.20775e-05	2.70747e-05	2.31176e-05	0.000835689	0.000844792	0.000928234	0.000512616	0.000832672	0.000828619
K08295	2-aminobenzoate-CoA ligase	Aminobenzoate degradation	0.000220766	0.000173593	1.34347	0.626667	7	6.47293e-07	0.0013166	3.89433e-05	0	0	5.6048e-05	0	0.000211644	4.82655e-05	6.37747e-05	1.35581	1.69202	2.26796			2.06406		0.794017	0.777018	0.453411	0.666667	1	0.9	0	0	0.7	0	1	1	1	6.7974e-07	7.9807e-07		1.14023e-07		2.29193e-06	0.000330706	0.00946229	0.000788875	0.000482006	0.00125512	0.001654
K01034	acetate CoA/acetoacetate CoA-transferase alpha subunit	Two-component system|Butanoate metabolism|Lysine degradation|Aminobenzoate degradation	0.000220748	0.000173579	1.15531	0.893416	10	4.06873e-05	9.57003e-05	0.00121497	5.59971e-05	0.000112401	1.42142e-05	8.39755e-05	5.06889e-05	4.62003e-05	2.09471e-05	0.727698	0.80047	1.52068	0.684935	2.5018	1.35279	0.790886	0.870426	1.26288	1.04055	1	1	1	0.941176	0.526316	0.8	1	1	1	0.666667	2.05713e-05	2.41604e-05	1.53272e-05	7.65953e-05	2.69728e-05	8.04968e-05	3.78218e-05	8.01131e-06	5.50615e-05	9.32694e-05	1.76349e-05	1.70003e-05
K02024	maltoporin		0.000218321	0.00017167	2.5856	0.530294	7	8.54378e-06	0	3.17271e-05	5.95363e-05	0	0.000233533	0.000166346	1.06333e-05	0.00120638	0	2.09931		1.31113	3.89631		3.23281	2.70696	2.33507	2.51761		0.833333	0	0.95	0.352941	0	1	0.75	0.416667	1	0	2.96237e-07	3.35221e-06	4.8645e-07		2.065e-06	4.50628e-05
K01193	beta-fructofuranosidase	Starch and sucrose metabolism|Galactose metabolism	0.000217492	0.000171018	0.87247	0.936305	10	5.2188e-05	0.000149937	1.2817e-05	0.000106486	0.00024008	7.5043e-05	0.000627105	6.45551e-05	7.71409e-05	0.000304829	0.692075	0.52844	1.4654	1.0094	0.772164	1.12384	0.258892	0.78387	1.6344	0.456228	0.833333	1	0.7	0.882353	0.947368	1	1	1	1	1	2.87226e-05	9.46868e-05		7.19523e-05	3.69525e-05	8.08135e-05	0.000182061	0.000180777	0.000185488	0.00030271	9.13646e-05	6.58697e-05
K01733	threonine synthase	Biosynthesis of amino acids|Glycine, serine and threonine metabolism|Vitamin B6 metabolism	0.000215781	0.000169673	1.24619	0.826935	10	3.80369e-05	0.000525652	0.000137431	3.135e-06	2.29006e-06	0.000129077	0.000157356	0.0001287	0.000154145	0.000420907	0.419811	0.649575	0.863347	4.12311	2.63784	0.932894	0.743626	0.898465	0.771543	0.421694	1	1	1	0.0588235	0.210526	1	1	1	1	1	3.19817e-05	2.59525e-05	3.47368e-05	2.91316e-05	6.9666e-05	3.67529e-05	0.00158862	0.000180798	0.000654942	0.000447439	0.000687111	0.00060234
K02760	cellobiose PTS system EIIB component	Starch and sucrose metabolism|Phosphotransferase system (PTS)	0.000215237	0.000169245	1.06988	0.585735	7	7.99665e-05	3.12408e-05	0.00136154	7.23027e-05	0	0	8.34096e-06	0	7.07083e-06	0.000131984	0.306171	1.62865	0.835506	1.05547			1.3041		1.60642	0.75287	1	0.875	1	0.882353	0	0	0.5	0	0.6	1	0.00010898	8.46051e-05	9.54499e-05	8.62279e-05	6.49266e-05	3.96091e-05	6.57276e-06	3.56797e-05	9.8658e-06	3.21637e-06	5.91138e-06	5.48674e-05
K08302	tagatose 1,6-diphosphate aldolase GatY/KbaY	Galactose metabolism	0.000211407	0.000166233	1.27727	0.914487	10	0.000422976	0.000182284	0.000250979	6.77921e-05	0.000212158	0.000107594	0.000244721	2.8467e-05	2.58056e-05	0.000119557	1.05698	0.946934	3.22852	1.54068	1.49295	1.09339	1.00078	0.824579	1.26898	0.318867	1	1	1	0.647059	0.789474	1	0.875	0.833333	1	1	2.87847e-05	0.000228792	0.000710671	0.000188865	0.000177676	0.00120307	8.49414e-05	4.01003e-05	0.000189013	9.52732e-05	0.0006994	7.93475e-05
K00281	glycine dehydrogenase	Carbon metabolism|Glyoxylate and dicarboxylate metabolism|Glycine, serine and threonine metabolism|Lipoic acid metabolism	0.000209195	0.000164494	0.884286	0.815132	9	0.000130118	0.000978932	6.11922e-05	0	2.02976e-05	4.19696e-05	8.17926e-06	0.000127207	0.000137133	0.000139913	0.852822	0.441467	1.02362		1.3732	0.673442	1.84412	0.651429	0.613942	0.484537	1	1	1	0	0.526316	1	0.625	1	1	1	0.00013144	5.44667e-05	7.84703e-05	0.000344782	4.60061e-05	0.000125542	0.000702678	0.00125455	0.0012081	0.000531072	0.00126979	0.00127491
K01866	tyrosyl-tRNA synthetase	Aminoacyl-tRNA biosynthesis	0.000208609	0.000164033	0.890597	0.868758	10	0.00020357	5.74696e-06	0.000574894	1.98711e-05	2.42332e-05	3.88808e-05	0.000133009	9.89133e-05	0.000101791	0.000439424	0.314416	1.2503	0.892014	1.24015	1.49629	0.934164	0.547289	0.927031	1.08667	0.21764	1	0.5625	1	0.588235	0.736842	0.8	1	1	1	1	0.000213543	0.000274883	0.000263045	0.000187817	9.80562e-05	0.000184075			1.49833e-05			1.74791e-06
K13889	glutathione transport system substrate-binding protein	ABC transporters	0.000207858	0.000163443	1.04845	0.890258	10	0.00013039	6.89416e-05	0.000606761	0.00021481	7.59628e-05	3.3029e-06	0.000335829	6.5014e-05	1.43881e-05	0.00011903	0.672011	0.605355	2.35637	0.780828	0.803139	1.06592	0.916381	0.975559	1.55309	0.755796	1	1	1	0.941176	0.894737	0.65	1	0.916667	0.5	1	2.20789e-05	4.6361e-05	0.000141315	0.000259396	0.000129558	0.000183631	1.01138e-05	0.00010389	6.72836e-05	6.4759e-05	3.08309e-05	3.2048e-05
K00283	glycine dehydrogenase subunit 2	Carbon metabolism|Glyoxylate and dicarboxylate metabolism|Glycine, serine and threonine metabolism|Lipoic acid metabolism	0.000206736	0.00016256	0.89703	0.815132	9	0.000130118	0.000980491	6.82908e-05	0	2.02976e-05	4.05349e-05	8.17926e-06	9.85498e-05	0.000137133	0.000142007	0.852822	0.443096	0.930218		1.3732	0.694702	1.84412	0.833192	0.613942	0.487983	1	1	1	0	0.526316	1	0.625	1	1	1	0.00013144	5.44667e-05	7.84703e-05	0.000344782	4.60061e-05	0.000125542	0.000703243	0.00125455	0.00120879	0.000531072	0.00126979	0.00127491
K05825	2-aminoadipate transaminase	2-Oxocarboxylic acid metabolism|Lysine biosynthesis	0.000206168	0.000162114	1.26198	0.751393	8	0.000110034	0	0.00102675	5.74958e-05	1.74514e-05	9.89651e-05	0	0.000228523	4.83992e-05	3.35255e-05	0.526443		3.84906	1.18791	1.19824	0.840086		0.756718	0.993538	0.743833	1	0	1	0.882353	0.631579	1	0	1	1	1	8.73666e-05	0.000128082	0.000121343	9.07935e-05	2.86704e-05	0.000203948
K00528	ferredoxin/flavodoxin---NADP+ reductase		0.000205789	0.000161816	1.09288	0.844534	10	6.37022e-05	8.87173e-06	0.000462736	9.53578e-05	0.000141739	3.51027e-06	0.00040526	2.40228e-05	6.42723e-06	0.000406534	0.859141	1.38908	1.07151	0.820171	0.860294	2.25516	0.347094	1.32777	1.52152	0.477037	1	0.6875	1	0.941176	1	0.2	1	0.916667	0.7	1	7.44776e-05	2.97153e-05	6.26586e-06	5.22446e-05	0.000164679	5.4831e-05	1.74425e-05		7.62302e-06	1.99866e-06		6.45957e-06
K03332	fructan beta-fructosidase	Fructose and mannose metabolism	0.000204343	0.000160679	1.24822	0.854133	10	0.000221286	0.000176994	2.83546e-05	1.00927e-05	7.13263e-05	0.000130028	0.000239609	0.000164796	0.000445467	0.000118834	0.966628	0.680306	1.67548	2.85726	1.97227	1.08461	0.383698	0.696914	0.706355	1.45866	1	1	0.95	0.117647	0.473684	1	1	1	1	1	0.000647879	0.000222202	0.000121391	0.00013724	0.000105798	9.32032e-05	2.78554e-05	0.000456446	0.000158815	0.000136281	0.000152937	0.000188975
K01580	glutamate decarboxylase	Butanoate metabolism|Quorum sensing|Alanine, aspartate and glutamate metabolism|beta-Alanine metabolism|Taurine and hypotaurine metabolism	0.000203867	0.000160304	1.42254	0.641127	8	2.33687e-06	2.15392e-05	4.68913e-05	1.24272e-05	0	3.62541e-05	1.49077e-05	0	0.00139514	7.35421e-05	1.14982	0.813493	1.0154	1.68401		1.83809	1.6316		1.80256	1.44532	0.833333	1	1	0.352941	0	0.85	0.375	0	1	1	1.36602e-06	2.452e-06	7.31873e-06		1.65019e-07	2.71945e-06	3.35092e-05	2.66721e-05	3.72489e-06	1.04285e-05	1.92221e-05	6.0645e-06
K04487	cysteine desulfurase	Biosynthesis of cofactors|Thiamine metabolism|Sulfur relay system	0.000203088	0.000159692	0.675689	0.971207	10	0.000186405	0.000112762	0.000110895	5.42266e-05	8.20443e-05	0.00012784	0.000374014	0.000133617	0.000124487	0.000290626	0.332848	0.452553	0.705248	0.891732	0.928691	1.07893	0.521803	0.799385	0.738164	0.307542	1	1	1	0.764706	0.947368	1	1	1	1	1	0.000119726	0.000216499	9.78085e-05	0.000214129	0.000251395	0.000218874	0.000193124	7.47996e-05	9.66527e-05	0.000207291	0.000209799	6.996e-05
K02431	L-fucose mutarotase		0.000202747	0.000159424	0.684638	0.973328	10	7.89556e-05	0.000172096	0.000276005	0.000269066	9.60809e-05	7.627e-05	0.000339218	0.00011383	7.07092e-05	0.000102008	0.472906	0.612462	0.586885	0.454114	0.71478	1.20841	0.355595	0.739804	0.927416	0.774008	1	1	1	0.941176	0.842105	0.95	1	1	1	1	2.98006e-05	7.90248e-05	6.756e-05	0.000144771	8.25697e-05	7.00077e-05	0.000213546	0.000408992	7.02539e-05	0.000209466	3.2019e-05	4.45686e-05
K01937	CTP synthase	Biosynthesis of cofactors|Pyrimidine metabolism	0.000198972	0.000156455	0.733839	0.943959	10	0.000214411	2.09187e-05	0.000302043	4.36325e-05	5.34202e-05	2.22084e-05	0.000100454	0.000160645	0.000146789	0.00050003	0.261289	0.984877	0.605503	0.683214	1.05357	1.20873	0.649548	0.998058	0.640591	0.253012	1	0.8125	1	0.882353	0.894737	0.85	1	1	1	1	0.000139977	0.000225217	0.000246686	0.000219387	0.000293257	0.000161945	6.45538e-06		9.44598e-06	5.10281e-05	2.59534e-05
K02747	N-acetylgalactosamine PTS system EIID component	Phosphotransferase system (PTS)|Galactose metabolism	0.000197939	0.000155643	1.35676	0.757023	9	0.000338762	0	1.59636e-05	6.63363e-06	0.000144927	0.000158355	0.000495118	0.00012127	9.0783e-05	0.00018462	0.637107		1.34977	4.12311	1.67676	1.27929	0.711569	1.06947	0.715477	0.648326	1	0	0.7	0.0588235	0.894737	1	1	0.916667	1	1	0.00021761	0.000128581	0.000206114	0.000415055	0.000338329	0.000726882
K03783	purine-nucleoside phosphorylase	Purine metabolism|Nicotinate and nicotinamide metabolism	0.000197454	0.000155262	1.72483	0.695268	9	7.53632e-06	0.000655401	9.50341e-05	5.02697e-06	6.44886e-05	0.000146811	0	0.000346948	0.000127596	0.000103779	2.10879	0.48866	2.48969	4.12311	2.89143	0.79154		0.576921	0.666074	1.38727	0.833333	1	0.85	0.0588235	0.210526	1	0	1	1	1		3.99457e-05	8.01629e-07	8.56299e-07	1.6166e-06	1.99771e-06	0.000606206	0.00066734	0.00165379	0.000796294	0.000320091	0.000329917
K15533	1,3-beta-galactosyl-N-acetylhexosamine phosphorylase		0.00019737	0.000155195	1.1403	0.933039	10	1.20558e-05	0.000163601	4.82369e-05	5.14349e-06	5.05893e-05	0.000117788	0.000409576	5.23296e-05	0.000550952	0.000141683	0.980035	0.66231	1.30612	1.10394	1.3412	0.69101	0.760915	0.780529	2.62793	1.14902	1	1	0.85	0.647059	1	1	1	0.833333	1	1	5.10689e-06	7.2704e-06	2.36972e-06	1.62962e-05	7.09184e-06	3.41997e-05	3.14454e-05	7.99606e-05	0.000343341	0.000172664	0.000140182	3.08557e-05
K15923	alpha-L-fucosidase 2	Other glycan degradation	0.000197275	0.000155121	1.61513	0.717149	9	9.14862e-05	0.000376442	6.0171e-06	0	1.15818e-05	0.000306035	3.27536e-06	0.00038688	0.000268544	0.000100948	1.73723	1.84148	2.58756		2.59205	0.434946	1.43538	1.15634	1.32142	1.42976	1	1	0.45	0	0.263158	1	0.625	1	1	0.833333	0.000414703	3.65192e-05	3.64253e-06	4.39348e-05	2.66595e-05	2.3458e-05	0.000280338	0.000105519	0.000196827	0.000284488	0.000286839	0.000117265
K00794	6,7-dimethyl-8-ribityllumazine synthase	Biosynthesis of cofactors|Riboflavin metabolism	0.000196568	0.000154565	0.606789	0.976471	10	3.98752e-05	0.000216649	0.0002513	6.55731e-05	0.000155438	0.000242216	0.000213155	0.000133581	0.00017054	5.73218e-05	0.329849	0.630609	0.612568	0.940583	0.515727	0.451728	0.572003	1.03141	0.537218	0.446198	1	1	1	0.764706	1	1	1	1	1	1	2.46078e-05	4.42668e-05	2.43431e-05	4.5421e-05	5.81481e-05	4.24644e-05	0.000237453	0.000468048	0.000209783	0.000140564	0.000135608	0.000128816
K00965	UDPglucose--hexose-1-phosphate uridylyltransferase	Amino sugar and nucleotide sugar metabolism|Biosynthesis of nucleotide sugars|Galactose metabolism	0.000196033	0.000154145	0.920838	0.955	10	6.55777e-05	0.000154716	3.53448e-05	0.000142848	0.000152742	4.97728e-05	0.000260816	0.000415478	4.0544e-05	0.000223608	0.800539	0.821276	1.18709	1.23516	1.06556	1.55836	0.385248	0.933663	0.424357	0.79713	1	1	0.95	1	1	0.6	1	1	1	1	3.07443e-05	0.000127545	5.95776e-05	2.88144e-05	1.33218e-05	0.000133463	0.000366991	0.000141009	9.17845e-05	0.00017286	0.000141869	5.68955e-05
K01415	endothelin-converting enzyme		0.000195271	0.000153545	0.987544	0.788827	9	0.000172706	2.13838e-05	5.01252e-05	3.76287e-05	6.14392e-06	0.000459109	0	0.000341077	0.000129637	0.00031764	0.609622	0.921953	1.26644	0.515421	2.41444	0.69417		0.856467	0.787577	0.821802	1	0.9375	0.7	0.882353	0.368421	1	0	1	1	1	0.000201702	0.000123646	0.000311202	6.04106e-05	0.00027055	6.87235e-05	4.80239e-06		2.93037e-05	5.77836e-06	3.77012e-05	2.68827e-05
K15515	sulfoacetaldehyde dehydrogenase	Taurine and hypotaurine metabolism	0.000194714	0.000153108	0.815428	0.844706	9	0.000232803	0.00027668	0	2.79711e-05	0.000205672	0.000258942	0.000271439	0.000174629	1.94136e-05	6.35268e-05	0.744162	0.523004		0.932081	0.889582	0.749383	0.866439	0.780825	0.876975	0.976404	1	1	0	0.647059	1	1	1	1	0.8	1	0.000124629	0.000558529	0.000115598	0.000255705	9.90336e-05	0.000243323	0.000172478	0.000590996	0.000412824	0.000310123	0.000228504	8.12794e-05
K02109	F-type H+-transporting ATPase subunit b	Oxidative phosphorylation	0.000193884	0.000152455	0.759047	0.857709	9	0.000132483	0	1.32945e-05	1.8399e-05	4.15981e-05	0.000189847	3.4535e-05	0.000194331	0.000335037	0.00056502	0.358778		0.89117	0.822352	0.728112	0.768623	0.641343	0.961216	1.20165	0.458188	1	0	0.8	0.882353	0.894737	1	1	1	1	1	7.98393e-05	0.000200162	0.000157098	0.000110206	8.71113e-05	0.00016048
K01989	putative tryptophan/tyrosine transport system substrate-binding protein		0.000192464	0.000151338	0.978126	0.936486	10	2.98075e-05	0.000349583	3.31281e-05	9.72856e-05	4.71418e-05	0.000222056	0.000194466	8.45491e-05	0.000240948	0.000214414	1.43952	0.754322	0.671411	1.14165	2.04482	1.13266	1.08296	0.511549	0.521658	0.480708	1	1	0.95	0.941176	0.473684	1	1	1	1	1	4.35684e-05	1.22752e-05	5.25129e-06	1.19697e-06	0.000111504	5.04877e-06	0.00040301	0.000134969	0.000375526	0.000209948	0.00113764	0.000537056
K02777	sugar PTS system EIIA component	Amino sugar and nucleotide sugar metabolism|Glycolysis / Gluconeogenesis|Starch and sucrose metabolism|Phosphotransferase system (PTS)|Biofilm formation (multiple organisms)	0.000191698	0.000150736	1.02898	0.903109	10	1.72961e-05	0.000458769	0.000253473	9.28204e-05	2.40558e-05	0.000157219	1.42681e-05	7.95919e-05	0.00034021	6.96588e-05	0.768862	0.480776	0.54649	1.01909	1.57768	1.08376	1.26311	0.592523	2.31051	0.647017	0.833333	1	1	0.941176	0.631579	1	0.625	1	1	1	8.89508e-06	2.28344e-05		3.49742e-05	9.36505e-06	2.77076e-05	0.000607474	0.000229805	0.000501387	0.000405243	0.000766038	5.38772e-05
K00008	L-iditol 2-dehydrogenase	Fructose and mannose metabolism|Pentose and glucuronate interconversions	0.000191462	0.000150551	1.26371	0.942078	10	4.05363e-05	1.38281e-05	3.90287e-05	0.000169667	6.49196e-05	0.000380122	0.000177892	0.000108202	2.71922e-05	0.000484118	0.724565	1.42328	1.90333	1.13011	0.978478	2.26838	0.821951	0.987478	1.46329	0.936285	1	0.9375	0.9	0.941176	0.842105	1	1	1	0.8	1	1.77585e-05	2.32009e-05	4.39909e-05	5.98949e-05	8.76417e-05	1.07308e-05	3.14537e-06	2.67176e-06	9.47637e-06	3.03248e-05	3.38367e-06	1.4928e-06
K01647	citrate synthase	Carbon metabolism|Biosynthesis of amino acids|Glyoxylate and dicarboxylate metabolism|2-Oxocarboxylic acid metabolism|Citrate cycle (TCA cycle)	0.000191364	0.000150473	1.06637	0.816842	9	0.000160655	3.72392e-05	0.00032987	0	2.26451e-05	8.94662e-05	0.000206774	8.56268e-05	0.000348107	0.000224346	0.450241	0.651042	1.22268		2.4181	1.66583	0.831909	0.888978	1.06918	0.399383	1	1	1	0	0.368421	0.8	1	1	1	1	7.06187e-05	0.00017321	0.000233581	0.000239204	8.08163e-05	0.000166501	3.23414e-05	1.61624e-05	5.08982e-06	7.76738e-05	3.61178e-05	3.66227e-05
K19126	CRISPR system Cascade subunit CasE		0.000190926	0.000150128	0.980943	0.345	4	0	0.000215069	5.8006e-06	0	0	0.00092775	0	0	0.000352665	0		0.433161	2.43507			0.45932			0.596215		0	1	0.45	0	0	1	0	0	1	0							0.000250014	0.00014102	9.49196e-05	0.00019933	7.28534e-05	6.96613e-05
K02012	iron(III) transport system substrate-binding protein	ABC transporters	0.000190486	0.000149783	0.887968	0.846904	10	4.33593e-05	0.000272997	5.78621e-05	2.18028e-05	3.16535e-05	0.000172813	1.0461e-05	0.00025539	0.000453315	0.000178175	0.931095	0.365425	0.744732	1.50853	2.32938	0.368183	1.25026	0.545189	0.483285	0.353608	1	1	1	0.705882	0.263158	1	0.5	1	1	1	0.00011956	4.18651e-05	4.02782e-05	3.90379e-05	1.4586e-05	4.82925e-06	0.000252	0.000279799	0.000163712	0.000392534	0.000190634	0.000106855
K02342	DNA polymerase III subunit epsilon	Mismatch repair|Homologous recombination|DNA replication	0.00018969	0.000149157	1.04245	0.551667	6	0.0010123	4.74956e-05	1.07362e-05	0	0	0	0	1.0497e-05	1.70183e-05	0.000393518	0.4892	0.442352	0.775071					1.12016	1.27191	2.156	1	1	0.95	0	0	0	0	0.666667	0.9	1	0.0011857	0.000910938	0.00185054	0.000431486	0.00106157	0.000633569	1.65559e-05	5.05281e-05	4.24839e-05	1.13244e-05	6.44479e-05	5.86112e-05
K02601	transcription termination/antitermination protein NusG		0.00018912	0.000148709	1.3523	0.714588	10	0.000184813	4.527e-06	0.000643541	5.35408e-06	8.16478e-05	1.68239e-05	7.3275e-05	3.22185e-05	4.93467e-05	0.000395538	0.439208	1.63924	0.825693	4.12311	2.47572	0.960106	1.08812	0.592168	1.06147	0.318163	1	0.4375	1	0.0588235	0.157895	0.7	0.875	0.916667	1	1	0.00011116	0.00020948	0.000164198	0.000167009	0.000122808	0.000334226		2.69105e-06	2.64468e-05	9.80469e-06
K01761	methionine-gamma-lyase	Cysteine and methionine metabolism|Selenocompound metabolism	0.000188527	0.000148243	0.804294	0.794118	8	0.000127615	0.000413166	0.000100267	8.74256e-05	0	0.000126673	0	0.000134171	0.000112254	0.000380853	0.632485	0.5951	0.933761	1.0857		0.947451		0.946703	0.553473	0.739675	1	1	1	0.941176	0	1	0	1	1	1	0.000221029	0.000141347	2.63016e-05	0.000113758	5.04775e-05	0.00021278	0.000231315	0.000275791	0.000215131	0.000384408	0.000497043	0.00115155
K03086	RNA polymerase primary sigma factor	Flagellar assembly	0.000187868	0.000147724	1.02587	0.756476	9	0.000328701	0	0.000164139	4.68584e-05	6.37028e-07	1.89207e-05	0.000751942	4.31521e-05	6.62411e-05	5.66503e-05	0.305697		0.52276	0.719653	2.53757	1.10029	2.19101	0.7784	0.830529	0.246878	1	0	1	0.823529	0.157895	0.75	1	0.833333	1	1	0.000305814	0.0003424	0.00014607	0.000376374	0.000357435	0.000444114
K03559	biopolymer transport protein ExbD		0.000186172	0.000146391	1.41423	0.753487	9	0.000379118	2.49865e-05	2.30958e-05	0	0.000123158	0.000410162	0.000115891	4.79911e-06	0.000345923	3.67765e-05	0.374428	1.11485	1.55776		0.799383	2.98619	0.683379	1.97286	2.04128	1.19794	1	0.9375	0.6	0	0.947368	0.8	1	0.416667	1	0.833333	0.000345176	0.000624148	0.000241035	0.000466387	0.000303161	0.000294805	1.16169e-05	6.86622e-06	8.24857e-05	1.25805e-05	3.36559e-05	5.90894e-06
K02647	carbohydrate diacid regulator		0.000185631	0.000145966	1.18648	0.715366	9	0.000328042	0	2.66398e-05	5.35717e-06	2.93482e-06	5.36088e-05	0.000396055	5.49712e-05	0.000149078	0.000442969	0.726497		1.21092	3.58781	2.29923	0.682557	0.164446	0.887687	0.805173	0.314019	1	0	0.9	0.176471	0.210526	0.95	1	0.916667	1	1	0.000437246	0.000190977	8.85451e-05	0.000233102	0.000755435	0.000262948
K02469	DNA gyrase subunit A		0.000183712	0.000144456	0.771157	0.902632	10	0.000365503	3.74353e-06	0.000279519	2.69062e-05	6.07894e-06	0.000110788	6.25385e-05	0.000213059	0.000165201	0.000211227	0.386814	1.27913	0.641869	0.712594	1.54871	0.940504	0.81712	0.605745	0.501295	0.277794	1	0.5	1	1	0.526316	1	1	1	1	1	0.000186398	0.000329952	0.000561338	0.000504182	0.000275277	0.000335875	6.40654e-06	6.69817e-06	3.99529e-06		1.02031e-05
K01677	fumarate hydratase subunit alpha	Carbon metabolism|Pyruvate metabolism|Carbon fixation pathways in prokaryotes|Citrate cycle (TCA cycle)	0.000178428	0.000140301	0.947439	0.914518	10	3.56299e-05	6.06396e-06	0.000175126	0.00029728	5.51509e-05	3.57922e-05	0.000180856	6.91923e-05	0.000220666	0.000327258	0.762653	1.29438	1.03613	0.869154	0.806344	0.689193	0.78125	1.0084	1.92504	0.301843	1	0.625	1	1	0.736842	0.95	1	0.833333	1	1	1.25595e-05	2.82995e-05	1.38206e-05	8.15801e-05	2.29597e-05	5.45602e-05	5.78807e-06		2.27828e-06	2.49654e-05	3.56919e-06
K03749	DedD protein		0.000178251	0.000140162	2.21588	0.689159	9	9.16184e-05	8.49751e-05	3.10219e-05	8.65447e-05	4.97399e-05	0.000302113	0	0.000407665	0.00015657	0.000191375	2.006	2.64572	2.08813	3.3598	1.99965	1.932		1.5571	2.34111	2.01341	1	0.75	0.65	0.411765	0.263158	1	0	0.916667	0.9	1	5.27556e-06	1.75978e-05	0.00046616	2.66093e-05	4.37567e-06	2.96919e-05	2.28044e-06		1.44668e-05	3.68473e-06	1.30762e-06	1.09809e-06
K03798	cell division protease FtsH		0.000177637	0.000139679	1.33631	0.769721	9	0.000314675	0	0.000431766	5.55897e-05	2.47275e-05	2.55862e-05	0.000220858	3.78848e-05	2.90732e-05	0.000256632	0.2744		2.29884	1.2132	1.85947	2.86931	1.24703	1.19139	0.713164	0.359991	1	0	1	0.823529	0.473684	0.4	1	1	1	1	0.000298088	0.000240483	0.000240943	0.000398172	0.000444091	0.000266273
K01869	leucyl-tRNA synthetase	Aminoacyl-tRNA biosynthesis	0.000177042	0.000139212	0.699866	0.884474	9	0.000142863	8.051e-05	0.000115325	0	4.32832e-05	5.51162e-05	0.000194276	0.00015693	9.05766e-05	0.000513238	0.175749	0.547863	0.716987		0.808803	1.09367	1.22697	0.684591	0.722998	0.321159	1	1	1	0	0.894737	0.95	1	1	1	1	0.000108011	0.000147759	0.000142525	0.000128783	0.000184162	0.000145937	4.69363e-05	9.74313e-05	7.32453e-05	7.58829e-05	6.25354e-05	1.62524e-05
K02954	small subunit ribosomal protein S14	Ribosome	0.000176745	0.000138978	1.27137	0.761947	9	9.15581e-05	4.0223e-05	0.000677663	8.84221e-05	1.29759e-05	4.85062e-05	0	6.10532e-05	0.000185083	0.000184294	0.861997	1.20674	0.756831	1.1751	2.03189	2.10697		1.16993	0.922608	1.21025	1	0.8125	1	0.941176	0.315789	0.8	0	0.916667	1	0.833333	7.86007e-06	6.18479e-05	0.000212313	0.000162434	3.52516e-05	6.96415e-05		2.43546e-05	6.37288e-05	4.1215e-05	1.44172e-05	1.26521e-05
K01809	mannose-6-phosphate isomerase	Biosynthesis of cofactors|Amino sugar and nucleotide sugar metabolism|Biosynthesis of nucleotide sugars|Fructose and mannose metabolism|O-Antigen nucleotide sugar biosynthesis	0.000176237	0.000138579	0.895748	0.706471	8	1.01872e-05	0.000433972	0.000505542	5.66905e-05	0	2.93343e-05	0	6.14231e-05	2.63495e-05	0.000262288	0.88949	0.429437	0.781522	0.8118		1.5318		1.32734	0.909886	0.484702	0.666667	1	1	0.764706	0	0.8	0	0.833333	1	1	1.28078e-05	2.36037e-05	1.05242e-05			1.41873e-05	0.000719099	7.10433e-05	0.00079961	0.000331842	0.000524115	0.000404128
K01886	glutaminyl-tRNA synthetase	Aminoacyl-tRNA biosynthesis	0.000175526	0.00013802	1.1184	0.827198	10	4.08995e-05	0.000312156	0.000111602	4.93804e-06	9.68179e-06	2.36425e-05	0.000140105	0.000147747	8.88865e-05	0.000500538	0.54133	0.714765	0.537158	4.12311	1.88656	1.12387	0.321188	1.02094	0.67082	0.24422	1	1	1	0.0588235	0.263158	0.95	1	1	1	1	1.79197e-05	6.83947e-05	1.83991e-05	2.86968e-05	5.06995e-05	6.12872e-05	0.000138402	0.000205256	0.000219567	8.55264e-05	0.00030737	0.000106239
K04086	ATP-dependent Clp protease ATP-binding subunit ClpL		0.000175262	0.000137812	1.46275	0.401754	5	1.29538e-05	0	7.98325e-05	0	4.98906e-05	0	0.00122838	0	7.06828e-06	0	1.37622		1.42162		2.12284		0.843775		1.5493		0.833333	0	1	0	0.684211	0	1	0	0.5	0	3.45774e-06		4.85581e-05	6.93359e-06	8.45456e-06	1.0319e-05
K01739	cystathionine gamma-synthase	Biosynthesis of amino acids|Cysteine and methionine metabolism|Sulfur metabolism|Selenocompound metabolism	0.000174399	0.000137134	0.948474	0.810784	9	0.000127615	0.000400076	4.85486e-05	8.74256e-05	0	0.000126673	4.01325e-06	0.000121592	0.000103339	0.000352055	0.632485	0.619235	1.08714	1.0857		0.947451	1.85369	0.98222	0.491265	0.837082	1	1	1	0.941176	0	1	0.25	0.916667	1	1	0.000221029	0.000141347	2.63016e-05	0.000113758	5.04775e-05	0.00021278	0.000231315	0.000265228	0.000200036	0.000365965	0.000487406	0.00115155
K01077	alkaline phosphatase	Biosynthesis of cofactors|Two-component system|Folate biosynthesis|Thiamine metabolism	0.000173391	0.000136341	0.827871	0.865686	9	7.12271e-05	0.000135794	0.000304788	4.79359e-05	0.000148943	0.000137723	0	0.000122459	0.000338907	5.56303e-05	0.939811	0.545098	0.72438	1.21061	0.709951	0.675841		1.03269	0.497111	1.11535	1	1	1	0.823529	1	1	0	1	1	0.833333	2.11224e-05	0.000201952	3.33193e-05	7.76461e-05	3.89069e-05	5.44163e-05	9.96814e-05	0.000131548	0.000305807	0.000110351	6.79975e-05	9.72167e-05
K00700	1,4-alpha-glucan branching enzyme	Starch and sucrose metabolism	0.000172876	0.000135935	0.718389	0.921362	10	7.64433e-05	0.000105273	0.000125888	1.90458e-05	2.85479e-05	0.000205621	0.000144992	0.000117653	8.93697e-05	0.000446522	0.414639	0.722097	0.953837	1.47176	1.08883	0.507711	0.407042	0.664389	0.522579	0.431011	1	1	1	0.529412	0.684211	1	1	1	1	1	7.09714e-05	4.91616e-05	6.84617e-05	0.000136415	5.26181e-05	8.10316e-05	0.000126039	2.72114e-05	0.000179913	0.000132418	6.85051e-05	1.58839e-05
K18682	ribonucrease Y	RNA degradation	0.000172589	0.00013571	0.979713	0.867949	10	0.000434878	1.0499e-05	0.000224806	7.25584e-06	1.78733e-05	2.74131e-05	3.21283e-05	0.000229472	8.40124e-05	0.000288759	0.214495	0.784732	0.502577	3.98006	0.945018	1.01947	0.494377	0.536636	0.875331	0.444441	1	0.875	1	0.117647	0.736842	0.95	1	1	1	1	0.000331095	0.000355944	0.000539934	0.000543694	0.000379674	0.000458927	1.69284e-06	1.00882e-05	2.05073e-05	1.08329e-05	8.12471e-06
K02756			0.000172384	0.000135549	0.960398	0.907895	10	6.67599e-05	0.000526952	9.18192e-05	9.9964e-05	1.87087e-05	0.000191044	8.8342e-06	0.000100211	6.02435e-05	0.000190955	0.89975	0.468945	1.02535	0.860054	1.47757	0.839432	2.00578	0.607912	0.660307	0.758873	1	1	1	1	0.578947	1	0.5	1	1	1	9.6659e-06	8.00749e-05	1.34307e-06	4.68451e-05	0.000159534	0.000103097	0.000716955	0.000236202	0.000562193	0.000469567	0.000824731	0.000194077
K02755	beta-glucoside PTS system EIIA component		0.000172384	0.000135549	0.960398	0.907895	10	6.67599e-05	0.000526952	9.18192e-05	9.9964e-05	1.87087e-05	0.000191044	8.8342e-06	0.000100211	6.02435e-05	0.000190955	0.89975	0.468945	1.02535	0.860054	1.47757	0.839432	2.00578	0.607912	0.660307	0.758873	1	1	1	1	0.578947	1	0.5	1	1	1	9.6659e-06	8.00749e-05	1.34307e-06	4.68451e-05	0.000159534	0.000103097	0.000716955	0.000236202	0.000562193	0.000469567	0.000824731	0.000194077
K02757	beta-glucoside PTS system EIICBA component	Phosphotransferase system (PTS)	0.000172384	0.000135549	0.960398	0.907895	10	6.67599e-05	0.000526952	9.18192e-05	9.9964e-05	1.87087e-05	0.000191044	8.8342e-06	0.000100211	6.02435e-05	0.000190955	0.89975	0.468945	1.02535	0.860054	1.47757	0.839432	2.00578	0.607912	0.660307	0.758873	1	1	1	1	0.578947	1	0.5	1	1	1	9.6659e-06	8.00749e-05	1.34307e-06	4.68451e-05	0.000159534	0.000103097	0.000716955	0.000236202	0.000562193	0.000469567	0.000824731	0.000194077
K20627	lactoyl-CoA dehydratase subunit beta	Propanoate metabolism|Styrene degradation	0.000171991	0.00013524	1.07455	0.865519	10	0.000214656	3.02956e-05	0.000101734	3.35119e-05	6.00247e-06	0.000331436	0.000272781	6.70431e-05	6.32061e-05	0.000231732	1.05542	0.713475	1.20864	1.71744	1.7694	0.90893	0.760267	1.02378	1.02626	0.561916	1	0.875	1	0.411765	0.368421	1	1	1	1	1	0.000194114	6.35656e-05	1.23308e-05	0.000617418	7.8167e-05	0.000322342	3.26351e-06		1.49644e-05	3.62564e-05	3.98639e-05	3.54039e-05
K01507	inorganic pyrophosphatase	Oxidative phosphorylation	0.000170958	0.000134427	1.26554	0.622368	7	0	1.28332e-05	9.10241e-05	0	3.82404e-05	0.00013469	0.000155041	0.000727913	0.000184531	0		1.2314	0.964175		1.44162	1.85078	0.520329	0.969164	1.88132		0	0.75	1	0	0.473684	1	1	1	1	0							2.04321e-05	1.3954e-05	1.06517e-05	9.61475e-06	5.73401e-06	1.10959e-05
K06334	spore coat protein JC		0.000170882	0.000134367	1.55029	0.732771	8	0.000132234	0	4.14136e-05	2.73479e-05	0.000116127	0.000104659	0.000659408	0.000234636	2.78496e-05	0	2.15961		1.07068	2.80447	1.46866	0.636104	1.59443	0.563801	2.10457		1	0	0.95	0.588235	0.789474	1	1	1	1	0	0.000713565	1.07003e-05	1.00981e-06	8.35182e-06	2.23622e-06	5.75407e-05
K21577	glycine/sarcosine/betaine reductase complex component C subunit beta		0.00017084	0.000134335	0.729724	0.956404	10	7.23748e-05	3.56216e-05	0.000194961	0.000223733	0.000172054	2.40725e-06	0.000293851	3.92212e-05	3.19592e-05	0.000277167	0.448579	0.847578	0.513978	0.474036	0.861128	1.11833	1.00126	1.03268	0.71344	0.286235	1	1	1	1	0.947368	0.7	1	0.916667	1	1	8.8161e-05	8.94687e-05	6.75497e-05	0.000116822	2.89928e-05	4.32553e-05	3.32508e-05	6.25584e-05	1.51264e-05	8.21535e-05	5.23473e-05	9.4876e-07
K03851	taurine-pyruvate aminotransferase	Taurine and hypotaurine metabolism	0.000170723	0.000134243	1.16225	0.841073	10	0.000265189	0.000143149	2.56836e-05	6.98413e-06	4.09344e-05	2.60532e-05	4.22293e-05	8.03312e-05	0.000157685	0.000554188	0.31515	0.810867	1.08459	2.66751	1.56368	0.923678	1.62393	1.03287	0.936457	0.663777	1	1	0.8	0.235294	0.842105	0.95	0.75	0.833333	1	1	0.000155317	0.000287867	0.000269806	0.000403467	0.000208668	0.00026601	0.000226967	1.80648e-05	2.68139e-05	1.67012e-05	0.000101222	4.82581e-05
K03654	ATP-dependent DNA helicase RecQ	RNA degradation	0.000170682	0.000134211	1.02086	0.658333	8	5.15985e-05	0.000417815	0.000371387	0	0	2.60338e-05	2.09568e-05	6.66291e-05	1.56137e-05	0.000372071	0.447705	0.633806	0.845624			1.07021	2.53664	1.27876	0.939987	0.414154	1	1	1	0	0	0.8	0.25	0.833333	0.7	1	2.09935e-05	9.01878e-05	5.88309e-05	4.5126e-05	3.98093e-05	5.46433e-05	0.000483887	0.00122025	0.000657304	0.000119685	0.000398767	0.000342981
K01686	mannonate dehydratase	Pentose and glucuronate interconversions	0.000170658	0.000134191	0.749034	0.889737	9	0.000190759	0.000115693	0.000175301	0	9.09352e-05	3.32873e-05	7.56111e-05	0.000140848	0.000116052	0.000403427	0.486226	0.701029	0.625085		1.14409	0.948486	0.79947	0.857002	0.543229	0.636686	1	1	1	0	0.947368	0.95	1	1	1	1	0.000246435	0.000131581	4.87681e-05	0.000240735	0.000306312	0.000170724	6.0258e-05	2.42445e-05	9.97637e-05	0.000124069	0.000120893	4.16076e-05
K01808	ribose 5-phosphate isomerase B	Carbon metabolism|Biosynthesis of amino acids|Fructose and mannose metabolism|Pentose phosphate pathway	0.000169829	0.00013354	1.15545	0.95418	10	3.35032e-05	0.000349254	0.000311386	4.17705e-05	4.50818e-05	4.67745e-05	5.39429e-05	0.000162668	5.212e-05	0.000238899	1.02625	1.28846	0.987854	2.39725	0.959584	2.07298	0.426095	0.273029	0.948317	1.17472	1	1	1	0.647059	0.894737	1	1	1	1	1	2.0487e-05	2.91668e-05	3.47717e-06	4.20666e-05	9.7601e-05	8.22098e-06	0.00021692	0.000279005	0.00019354	0.000166251	0.000161618	0.000134707
K03718	Lrp/AsnC family transcriptional regulator, regulator for asnA, asnC and gidA		0.000169528	0.000133303	1.08565	0.795724	9	0.000288508	4.20349e-06	0.000293503	0.000161192	2.97768e-05	2.22853e-05	0	0.000100962	7.77563e-05	0.000354846	0.475087	1.98788	0.95294	0.462129	1.39329	1.18594		1.3451	0.999694	0.96876	1	0.3125	1	1	0.894737	0.75	0	1	1	1	8.31575e-05	0.00041546	0.000439074	0.000337019	0.00018727	0.000269068
K03296	hydrophobic/amphiphilic exporter-1 (mainly G- bacteria), HAE1 family		0.000168639	0.000132604	1.23451	0.6925	8	0.000306947	3.11181e-07	2.08133e-05	0	6.03481e-05	3.43338e-05	0	0.000541488	7.33324e-05	0.000288469	0.532038	2.85004	0.789774		0.78837	1.13496		0.630234	1.71178	1.43887	1	0.125	0.85	0	1	0.95	0	1	1	1	0.000312656	0.000286992	0.000590331	0.000144369	0.000354911	0.000152424		1.79918e-06
K00320	5,10-methylenetetrahydromethanopterin reductase	Carbon metabolism|Methane metabolism	0.000168588	0.000132564	1.70258	0.641618	8	3.38364e-05	4.35161e-06	4.68729e-05	0.000417113	0	0.000184341	4.48424e-05	0.000203784	0.000390501	0	1.78014	2.19228	1.38821	2.00596		1.34935	1.96604	1.70608	1.23257		0.5	0.25	0.85	0.941176	0	1	0.875	1	1	0	0.000154298	2.7113e-05		2.16078e-05
K01649	2-isopropylmalate synthase	Biosynthesis of amino acids|Pyruvate metabolism|2-Oxocarboxylic acid metabolism|Valine, leucine and isoleucine biosynthesis	0.000167659	0.000131833	1.06472	0.786837	9	0.000132705	0	0.00052082	6.97053e-05	3.28764e-06	1.58823e-05	0.000173333	8.04956e-05	4.15882e-05	0.000280514	0.461761		1.11762	1.16136	2.19364	1.2691	0.601996	0.727448	1.30759	0.741969	1	0	1	0.941176	0.210526	0.8	1	0.916667	1	1	0.000111732	0.000117168	0.000234238	7.47663e-05	0.000176084	8.2244e-05
K04758	ferrous iron transport protein A		0.000167048	0.000131353	1.09666	0.779167	9	3.53833e-05	0.000184869	0.000554328	0.000280813	0	4.04175e-05	1.61082e-05	3.01019e-05	4.20764e-05	0.000129429	0.746242	1.37143	0.787342	0.789879		1.36129	1.69292	1.46884	0.479565	1.17244	1	1	1	1	0	0.75	0.375	0.666667	1	1	5.34808e-06	3.91226e-05	9.68645e-06	6.46692e-05	6.6663e-05	2.68107e-05	4.41421e-05	3.63551e-05	6.65743e-05	6.06986e-05	0.000755704	0.000592019
K01883	cysteinyl-tRNA synthetase	Aminoacyl-tRNA biosynthesis	0.000166586	0.00013099	1.13428	0.867735	10	6.70711e-05	9.94965e-05	0.000324271	6.99511e-06	0.000378097	5.20513e-05	6.51554e-05	4.73037e-05	2.35186e-05	0.000245936	0.447123	0.426608	1.62518	2.92004	1.39923	1.32143	0.869856	0.986071	0.96362	0.383681	1	1	1	0.176471	0.684211	0.9	1	0.916667	1	1	4.48711e-05	6.18201e-05	0.000122998	6.40751e-05	3.82856e-05	7.03769e-05	0.000173089	0.000175554	0.000101122	0.000133076	4.12302e-05	0.000118363
K00605	aminomethyltransferase	Carbon metabolism|Glyoxylate and dicarboxylate metabolism|Glycine, serine and threonine metabolism|One carbon pool by folate|Lipoic acid metabolism	0.00016364	0.000128673	1.12743	0.66629	8	6.47924e-06	0.000752108	9.65488e-05	3.19044e-05	1.42818e-05	0	0	1.83448e-05	3.55904e-05	0.000331474	0.740432	0.344854	1.54881	0.862395	1.7524			1.56228	1.63511	0.573128	0.833333	1	1	0.705882	0.473684	0	0	0.75	0.9	1		1.08591e-05	1.31865e-05	4.15288e-06	4.66329e-06	6.01369e-06	0.000951659	0.000864487	0.000711635	0.000437324	0.000687029	0.000464957
K04751	nitrogen regulatory protein P-II 1	Two-component system	0.000161587	0.000127059	1.39051	0.818922	9	0.000108423	0.000113333	9.40966e-05	0.000102374	0	0.000101908	5.45082e-05	2.58848e-05	0.000397872	0.000272193	1.73333	0.815406	0.938396	2.58643		0.951968	1.85388	1.33658	1.07739	1.22119	0.833333	1	1	0.705882	0	0.9	1	0.75	1	1	0.000109629	4.52391e-06	2.70151e-05		0.000483411	2.59608e-05	9.09675e-05	3.6484e-05	0.000352816	1.92775e-05	9.30292e-05	0.00010379
K03544	ATP-dependent Clp protease ATP-binding subunit ClpX		0.000161216	0.000126768	1.15843	0.742868	9	0.000281147	1.19435e-05	0.00015604	0.00010651	0	2.75253e-07	8.67941e-05	0.000117951	0.000140485	0.000366529	0.467687	1.3975	0.916079	0.743898		4.47214	0.484599	0.501524	1.1669	0.275523	1	0.4375	1	0.941176	0	0.05	1	1	1	1	0.000149702	0.000201021	0.000211347	0.000264212	0.000349377	0.000511222				2.11952e-05	5.1848e-05
K19510	fructoselysine-6-phosphate deglycase		0.000161162	0.000126724	1.2141	0.781385	9	3.9575e-05	4.82608e-05	0	6.18923e-06	0.000208134	1.13834e-05	0.000592857	4.58893e-05	4.68354e-05	0.00026812	1.14884	0.805067		2.94334	1.20586	1.36063	0.550979	0.955412	1.24781	0.708976	1	0.875	0	0.294118	0.894737	0.75	1	1	1	1	0.000131059	1.48487e-05	1.63526e-05	1.54237e-05	3.45945e-05	2.51722e-05	0.000113847		1.90808e-05	3.96524e-05	5.62913e-05	1.6669e-05
K00603	glutamate formiminotransferase / 5-formyltetrahydrofolate cyclo-ligase	Histidine metabolism|One carbon pool by folate	0.000160746	0.000126398	0.981242	0.945062	10	0.000147383	0.000350592	0.000131946	1.75626e-05	5.55339e-05	2.3749e-05	0.000133995	4.07867e-05	4.99778e-05	0.000312453	0.52151	0.486711	0.600851	1.61906	1.58431	1.54263	1.48336	1.0652	0.742082	0.166703	1	1	1	0.705882	0.894737	0.85	1	1	1	1	0.000104725	0.000114	6.20759e-05	0.000279405	0.00013496	0.00018913	0.000289128	0.000105385	0.000184415	0.000299578	0.000304885	0.000141058
K01734	methylglyoxal synthase	Propanoate metabolism	0.000160216	0.000125981	0.768989	0.879211	9	4.41858e-05	0.000221096	0.000138793	0	0.000145631	0.00010483	5.22709e-05	0.000214754	0.000123517	0.000214733	0.626398	0.467717	0.710776		1.19752	0.617962	0.814267	1.26963	0.632023	0.584609	1	1	1	0	0.842105	0.95	1	1	1	1	4.99973e-06	5.79151e-05	2.01126e-05	4.34462e-05	8.07816e-05	5.78597e-05	0.000452998	0.000190856	0.000208948	0.000192118	7.64312e-05	0.000223107
K02970	small subunit ribosomal protein S21	Ribosome	0.000159842	0.000125687	1.09003	0.8643	10	6.67848e-05	9.20944e-06	0.000106538	2.87167e-05	1.48908e-05	6.54063e-05	0.000241952	0.000118105	0.00019725	0.000408016	0.359401	1.11065	0.84843	1.82303	3.187	0.993664	0.417469	1.08851	0.595588	0.476546	1	0.5625	1	0.764706	0.315789	1	1	1	1	1	3.50055e-05	6.46399e-05	7.53323e-05	9.77754e-05	4.37683e-05	8.41872e-05			2.41928e-05	3.17601e-05
K13421	uridine monophosphate synthetase	Biosynthesis of cofactors|Pyrimidine metabolism	0.000159427	0.000125361	0.921453	0.890351	10	0.000222291	0.000163743	0.000210532	0.000140996	4.93559e-05	8.63086e-05	5.92628e-06	4.31675e-05	7.32858e-05	0.000258	0.485041	0.90241	0.670757	0.554517	0.85768	0.724077	2.30586	1.28889	0.78211	0.643183	1	1	1	1	0.736842	1	0.25	0.916667	1	1	7.9094e-05	0.000378699	0.000281258	0.000224836	0.00012627	0.000243589	4.63149e-05	6.97316e-05	0.000101187	7.08112e-06	4.65988e-06	3.43198e-05
K16951	anaerobic sulfite reductase subunit B	Sulfur metabolism	0.000159238	0.000125212	1.24938	0.749534	10	6.29237e-05	8.87173e-06	0.000220671	8.86255e-05	0.000137309	3.51027e-06	0.000346404	1.64664e-06	3.2276e-06	0.000378934	0.877837	1.38908	0.585999	0.855888	0.885965	2.25516	0.483297	2.49227	2.21024	0.458046	1	0.6875	1	0.941176	1	0.2	1	0.166667	0.5	1	7.41915e-05	2.54807e-05	6.26586e-06	5.21853e-05	0.000164588	5.4831e-05	1.74425e-05		7.62302e-06	1.99866e-06		6.45957e-06
K15584	nickel transport system substrate-binding protein	ABC transporters	0.000159067	0.000125078	1.52434	0.65872	8	2.35646e-06	0.000268869	0	9.90277e-05	0.000242369	0.000144589	0	2.21657e-05	0.000417643	5.37569e-05	1.7199	1.17042		3.38762	1.25325	1.25249		1.22208	0.90204	1.28689	0.5	1	0	0.411765	0.842105	1	0	0.833333	1	1	9.23801e-07	2.91453e-06				1.03004e-05	0.00129869	0.000129162	0.000207313	0.000205096	0.000258253	0.000402178
K00045	mannitol 2-dehydrogenase	Fructose and mannose metabolism	0.000158722	0.000124806	0.765269	0.683235	7	0.000135274	0.000313763	0.00021041	5.24296e-05	0	0	0	9.19256e-05	0.000153076	0.000291183	0.688217	0.594924	0.776996	0.74823				0.79925	1.0963	0.652961	1	1	0.95	0.882353	0	0	0	1	1	1	0.000131124	7.57219e-05	0.000316366	7.05406e-05	0.000135416	8.24749e-05	0.000126624	0.000105732	0.000473071	0.000133322	0.000304956	0.000147711
K01365	cathepsin L		0.000157569	0.000123899	2.27114	0.572245	7	0	0.000243406	0	0.000145178	0.000180415	0.00028251	0	0.000255751	8.14388e-05	5.02964e-05		2.03752		3.7604	1.43611	1.47257		3.0633	1.72328	2.40481	0	1	0	0.588235	0.684211	0.95	0	0.833333	1	0.666667							6.45241e-05	1.47291e-05	0.000100302	8.69708e-06	5.95e-05	5.66631e-05
K00767	nicotinate-nucleotide pyrophosphorylase (carboxylating)	Biosynthesis of cofactors|Nicotinate and nicotinamide metabolism	0.000156092	0.000122738	0.908888	0.847895	9	5.37339e-05	0.000326071	0.000147008	5.26672e-05	8.26632e-06	3.45877e-05	0	0.000175566	0.000275114	0.000154366	0.629831	0.341244	1.02503	0.574478	1.28055	1.1393		0.328488	2.09094	0.770139	1	1	1	1	0.578947	0.9	0	1	1	1	1.66214e-05	0.000115152	4.85129e-05	6.15795e-05	4.82014e-05	3.2336e-05	0.000400593	0.000434069	0.000326371	0.000503141	0.000197352	0.000175077
K01182	oligo-1,6-glucosidase	Starch and sucrose metabolism|Galactose metabolism	0.000155952	0.000122628	1.68508	0.644412	8	0	1.94745e-06	2.85114e-05	1.04528e-05	0	6.74727e-05	0.000704847	0.000112394	0.000141813	0.000158843		1.18415	2.28338	3.19287		3.56272	0.844719	0.828732	1.2796	0.304463	0	0.5	0.85	0.294118	0	0.8	1	1	1	1							4.09028e-06		2.21869e-06			4.48005e-06
K06113	arabinan endo-1,5-alpha-L-arabinosidase		0.000154112	0.000121181	1.20327	0.626667	7	1.17267e-05	0.000236803	9.53958e-06	0	0	9.65708e-05	0	0.000716289	6.25764e-05	7.83044e-05	1.34512	0.843823	1.45024			1.06604		2.27245	0.657869	0.787366	0.666667	1	0.6	0	0	1	0	1	1	1	6.31042e-06	2.90677e-05	5.71589e-07	3.44107e-05			0.000144501	0.000430755	0.000165263	8.20178e-05	0.000122244	0.000151664
K09903	uridylate kinase	Biosynthesis of cofactors|Pyrimidine metabolism	0.000152034	0.000119547	0.702446	0.861471	9	6.27764e-05	2.03768e-05	0.000246387	3.2325e-05	0	2.89796e-05	0.000261401	4.97834e-05	7.46699e-05	0.000418775	0.415597	0.784157	0.521728	0.943512		2.02101	0.336838	0.529076	0.550542	0.219554	1	1	1	0.764706	0	0.85	1	1	1	1	4.07307e-05	0.000101785	6.93475e-05	4.5195e-05	3.71544e-05	8.24452e-05	3.0222e-05	2.03959e-05	1.01599e-05	2.25208e-05	7.36626e-06	9.48806e-06
K02040	phosphate transport system substrate-binding protein	ABC transporters|Two-component system	0.000151977	0.000119503	1.19595	0.85152	9	5.35446e-05	5.45642e-05	7.6282e-05	0.000134545	0	0.000171527	8.73737e-05	6.39773e-05	0.000527451	2.57606e-05	1.48527	0.672353	1.2388	1.03724		1.36765	0.665212	1.23811	2.30528	0.753667	1	1	0.9	0.823529	0	1	0.875	0.916667	1	1	1.5078e-05	3.62883e-05	0.000214753	2.44937e-05	2.21432e-05	8.51159e-06	2.8734e-05	5.93613e-05	4.48018e-05	0.000130605	4.82619e-05	2.07043e-05
K02769	fructose PTS system EIIB component	Fructose and mannose metabolism|Phosphotransferase system (PTS)	0.000151381	0.000119034	0.984201	0.868034	10	7.05588e-05	3.34435e-05	1.72716e-05	3.42064e-05	0.000339715	9.58184e-06	0.000329071	1.63158e-05	2.0996e-05	0.000319178	0.843142	0.83562	1.17287	1.21085	1.00888	1.28768	0.725301	1.07412	1.08126	0.60229	1	1	0.9	0.588235	0.842105	0.7	1	0.75	0.9	1	0.000140279	3.26088e-05	2.40621e-05	2.36873e-05	0.000152048	5.06686e-05	2.77928e-05	3.86323e-06	1.68445e-05	6.82991e-06	1.53712e-05	3.42919e-05
K01278	dipeptidyl-peptidase 4		0.000149723	0.00011773	0.842164	0.731579	8	4.46604e-05	0.000166927	5.16139e-05	0	1.54863e-05	0.000163196	0	0.00039235	0.000208933	0.000134136	0.67995	0.379945	0.648856		2.16748	1.06137		0.525262	0.719501	0.554955	1	1	1	0	0.315789	1	0	1	1	1	3.54391e-05	9.90434e-06	8.11827e-05	7.97485e-05	1.72266e-05	4.44611e-05	0.000184563	0.000228201	0.000182675	0.000166649	0.000226018	0.000196508
K02750	alpha-glucoside PTS system EIICB component	Starch and sucrose metabolism|Phosphotransferase system (PTS)	0.000149552	0.000117596	1.19894	0.787762	10	0.000134513	1.60164e-05	6.88933e-05	1.13246e-05	1.14915e-05	5.17507e-05	0.00012684	3.7233e-05	0.000132412	0.000585482	0.671075	1.47246	0.888073	2.18977	1.97417	1.59992	0.98777	0.552734	1.09678	0.556671	1	0.6875	0.95	0.235294	0.263158	0.95	0.875	0.916667	1	1	0.000260199	0.000118065	2.28383e-05	7.46655e-05	0.000223455	0.000107855	6.39415e-06	2.43444e-06		1.10363e-05	8.91763e-05
K02749			0.000149552	0.000117596	1.19894	0.787762	10	0.000134513	1.60164e-05	6.88933e-05	1.13246e-05	1.14915e-05	5.17507e-05	0.00012684	3.7233e-05	0.000132412	0.000585482	0.671075	1.47246	0.888073	2.18977	1.97417	1.59992	0.98777	0.552734	1.09678	0.556671	1	0.6875	0.95	0.235294	0.263158	0.95	0.875	0.916667	1	1	0.000260199	0.000118065	2.28383e-05	7.46655e-05	0.000223455	0.000107855	6.39415e-06	2.43444e-06		1.10363e-05	8.91763e-05
K16363	UDP-3-O-[3-hydroxymyristoyl] N-acetylglucosamine deacetylase / 3-hydroxyacyl-[acyl-carrier-protein] dehydratase	Fatty acid metabolism|Lipopolysaccharide biosynthesis|Fatty acid biosynthesis	0.000148597	0.000116844	1.16759	0.742724	9	0.000194144	0.000141561	0.000161246	1.30192e-06	2.27752e-05	0.000242696	0	0.000111898	0.000142499	0.000150323	0.664091	0.669269	0.597937	4.12311	1.80901	0.674956		0.784629	0.424051	0.761297	1	1	1	0.0588235	0.368421	1	0	1	1	1	9.33645e-05	0.000177654	0.000298456	0.000397869	6.63188e-05	0.000131204	0.000121757	0.000232077	0.000177455	5.62998e-05	3.05087e-05	3.90466e-05
K03706	transcriptional pleiotropic repressor		0.000148377	0.000116672	0.778819	0.809759	9	0.000100071	0.000123025	0.000222095	0.000168062	2.02105e-05	0	0.000237616	3.79499e-05	3.8333e-05	0.000219354	0.364255	1.17824	0.730751	0.493417	1.61838		0.275896	0.705581	1.26523	0.37762	1	0.8125	1	1	0.368421	0	1	0.916667	1	1	8.21525e-05	0.000122869	4.12009e-05	0.000127573	8.85172e-05	0.000138112		0.00011878	8.46943e-05		0.000232275	0.00012545
K02003	putative ABC transport system ATP-binding protein		0.000148353	0.000116653	1.38907	0.748553	9	0.000368012	2.299e-05	0.000246446	0	8.51984e-06	4.56863e-05	7.51605e-05	3.09145e-05	8.11398e-05	0.000287662	0.758819	0.907236	0.522662		2.40511	3.00929	0.885747	1.19475	1.67147	1.14651	1	0.875	1	0	0.210526	0.75	0.75	1	0.9	1	0.000593562	0.000146876	0.000814915	0.000109135	0.000321207	0.000222376	5.82614e-05		5.04069e-05	9.60074e-06	2.23112e-05	4.32763e-05
K02768	fructose PTS system EIIA component	Fructose and mannose metabolism|Phosphotransferase system (PTS)	0.000147403	0.000115906	1.03505	0.857152	10	7.05588e-05	3.34435e-05	1.00032e-05	2.85368e-05	0.000339715	9.58184e-06	0.000310729	1.63158e-05	2.0996e-05	0.000319178	0.843142	0.83562	1.36575	1.48726	1.00888	1.28768	0.764455	1.07412	1.08126	0.60229	1	1	0.85	0.529412	0.842105	0.7	1	0.75	0.9	1	0.000140279	3.26088e-05	2.40621e-05	2.36873e-05	0.000152048	5.06686e-05	2.77928e-05	3.86323e-06	1.68445e-05	6.82991e-06	1.53712e-05	3.42919e-05
K02770	fructose PTS system EIIBC or EIIC component	Fructose and mannose metabolism|Phosphotransferase system (PTS)	0.000147403	0.000115906	1.03505	0.857152	10	7.05588e-05	3.34435e-05	1.00032e-05	2.85368e-05	0.000339715	9.58184e-06	0.000310729	1.63158e-05	2.0996e-05	0.000319178	0.843142	0.83562	1.36575	1.48726	1.00888	1.28768	0.764455	1.07412	1.08126	0.60229	1	1	0.85	0.529412	0.842105	0.7	1	0.75	0.9	1	0.000140279	3.26088e-05	2.40621e-05	2.36873e-05	0.000152048	5.06686e-05	2.77928e-05	3.86323e-06	1.68445e-05	6.82991e-06	1.53712e-05	3.42919e-05
K00926	carbamate kinase	Carbon metabolism|Purine metabolism|Arginine biosynthesis|Nitrogen metabolism	0.000147066	0.000115641	0.775545	0.918224	10	0.000117288	7.39819e-06	0.00029932	8.75297e-05	1.55723e-05	3.85037e-06	0.000265478	3.78134e-05	3.48026e-05	0.000287358	0.229429	0.873996	0.645069	0.44252	1.03135	2.33612	0.435778	0.62174	0.710043	0.429395	1	0.9375	1	1	0.894737	0.45	1	1	0.9	1	8.68961e-05	0.000142042	0.000110155	0.000139197	8.52285e-05	0.000140211	3.99398e-06	7.37394e-06	5.41829e-06	2.88443e-06	8.44994e-06
K01873	valyl-tRNA synthetase	Aminoacyl-tRNA biosynthesis	0.000146699	0.000115352	0.872087	0.899025	10	6.59979e-05	7.7509e-05	8.30159e-05	2.69135e-05	1.96399e-06	5.88707e-05	7.5399e-05	0.000112772	0.000146624	0.000504453	0.311212	0.423154	0.683454	0.567481	3.19676	1.08834	0.540955	0.580814	1.10302	0.225674	1	1	1	0.882353	0.157895	0.95	1	1	1	1	7.6387e-05	8.71255e-05	7.03353e-05	3.87582e-05	4.22345e-05	8.11472e-05	6.78455e-05	6.07451e-05	0.000106337	9.547e-05	6.71384e-05	5.91881e-06
K21583	sarcosine reductase complex component B subunit alpha		0.000146477	0.000115178	0.814638	0.848421	9	0.000101089	7.1244e-05	0.000171527	0.000262938	1.75429e-05	0	0.000254207	8.41546e-05	2.93241e-05	0.000159749	0.552203	0.627825	1.03832	0.351021	1.13602		0.715111	0.622147	1.37607	0.91303	1	1	1	1	0.684211	0	1	1	0.8	1	7.76836e-05	4.13213e-05	4.0984e-05	0.000158483	0.000164835	0.00012323	4.73052e-05	8.12056e-06	2.16456e-05	0.000159402	5.29059e-05	3.07508e-05
K02051	NitT/TauT family transport system substrate-binding protein		0.000146393	0.000115112	1.20932	0.853857	10	5.00784e-06	0.000261515	0.000171594	1.03923e-05	3.90229e-05	0.000113349	9.09043e-05	0.000137548	0.000171601	0.000150182	1.16211	0.480895	0.906091	1.76615	1.78448	1.17201	1.36654	1.25011	1.54911	0.655663	0.666667	1	1	0.470588	0.526316	1	0.875	1	1	1	1.36451e-05	2.21169e-06		1.08401e-05	3.35015e-06		0.000375805	0.000146354	0.000328078	0.00042831	0.000276346	0.000118128
K01704	3-isopropylmalate/(R)-2-methylmalate dehydratase small subunit	Biosynthesis of amino acids|2-Oxocarboxylic acid metabolism|C5-Branched dibasic acid metabolism|Valine, leucine and isoleucine biosynthesis	0.000146298	0.000115037	0.783143	0.752255	8	0.000287057	9.75242e-05	0.000294526	0.000172015	0	0	8.45969e-05	2.53807e-05	2.30016e-05	0.000166265	0.459153	1.11574	0.476973	1.00544			1.16734	0.631616	0.961988	0.446903	1	1	1	0.705882	0	0	1	0.916667	0.9	1	0.000527155	0.00018985	0.000340401	0.000170714	0.000237337	0.000256886	4.6287e-05	2.45901e-05	0.00017872	7.90125e-05	3.80139e-05	3.51759e-05
K07407	alpha-galactosidase	Galactose metabolism|Glycerolipid metabolism|Sphingolipid metabolism	0.000145624	0.000114507	1.15803	0.79951	9	4.7851e-05	0.000288055	6.09046e-05	1.03235e-05	0	4.62239e-05	0.000128388	0.000157891	0.000188622	0.000216808	2.0387	0.639878	0.949657	2.58412		1.27773	0.863462	0.783259	0.924631	0.360818	0.833333	1	0.95	0.411765	0	0.8	1	1	1	1		1.12541e-06	3.3987e-05	4.01051e-06	0.000245239	2.74464e-06	0.000878434	0.00041846	0.000131179	0.000174425	0.000317789	0.000448614
K02056	simple sugar transport system ATP-binding protein		0.000145216	0.000114186	1.03902	0.905933	10	0.000116695	1.16046e-05	8.28603e-05	9.40828e-05	4.40965e-05	3.48759e-05	0.000594508	5.89483e-05	3.12466e-05	7.29429e-05	0.4495	1.68113	1.05252	1.24613	1.42893	0.984696	0.761909	0.986628	1.02224	0.776463	1	0.4375	1	0.882353	0.789474	0.95	1	1	1	1	8.86462e-05	8.77416e-05	8.93976e-05	0.000128725	0.000218523	8.7139e-05		1.41418e-05			4.55227e-05	1.37224e-05
K02338	DNA polymerase III subunit beta	Mismatch repair|Homologous recombination|DNA replication	0.000144696	0.000113777	0.949749	0.825294	9	7.55242e-05	0.000165299	0.000142357	2.11539e-05	0	5.30001e-05	4.46926e-05	0.000254646	0.000210749	0.000170351	1.48438	0.589281	0.671626	1.87452		1.50471	0.865047	0.614896	0.591112	0.352165	1	1	0.9	0.352941	0	1	1	1	1	1	1.96046e-05	3.01758e-05	0.000303704	4.27789e-05	3.4939e-05	2.19437e-05	0.00027624	0.000101781	5.09171e-05	0.000120015	5.77873e-05	0.000104206
K03149	thiazole synthase	Biosynthesis of cofactors|Thiamine metabolism	0.000144334	0.000113493	1.52886	0.700833	8	8.20896e-06	0.000220309	0.00042291	0	0	2.29777e-05	5.38978e-05	0.00016294	4.4616e-05	0.000199068	2.36048	1.9944	2.755			1.00358	1.61844	0.944292	0.793239	0.761424	0.333333	1	1	0	0	0.8	0.875	1	1	1		1.51077e-06	4.7743e-05				0.000102869	0.000131666	0.000181916	3.28212e-05	5.89181e-05	5.38425e-05
K01711	GDPmannose 4,6-dehydratase	Amino sugar and nucleotide sugar metabolism|Biosynthesis of nucleotide sugars|Fructose and mannose metabolism|O-Antigen nucleotide sugar biosynthesis	0.000142959	0.000112411	1.09848	0.740364	9	9.54042e-05	0.000523849	9.90754e-05	3.06261e-05	7.34321e-06	0	3.31373e-06	5.67681e-05	0.00012399	0.000183743	1.24986	0.575489	0.862781	1.22802	1.44174		2.82843	0.780586	0.56043	0.35899	1	1	1	0.647059	0.631579	0	0.125	1	1	1	5.37449e-05	2.71396e-05	0.000337183	6.76631e-05	3.82852e-05	4.84091e-05	0.000314022	0.00043913	0.000918079	0.000210129	0.000631558	0.000703347
K01963	acetyl-CoA carboxylase carboxyl transferase subunit beta	Carbon metabolism|Pyruvate metabolism|Propanoate metabolism|Carbon fixation pathways in prokaryotes|Fatty acid metabolism|Fatty acid biosynthesis	0.000142311	0.000111902	1.68086	0.451667	5	0	0	0.00098809	0	0	4.60227e-06	8.6749e-05	2.40875e-05	1.54919e-05	0			3.15317			1.60732	1.00562	0.669922	1.96827		0	0	1	0	0	0.6	1	0.916667	1	0
K00010	myo-inositol 2-dehydrogenase / D-chiro-inositol 1-dehydrogenase	Inositol phosphate metabolism|Streptomycin biosynthesis	0.000141509	0.000111271	1.05353	0.841925	9	3.30859e-06	0.000214687	7.25293e-05	0.000148327	0.000149216	1.57043e-05	0.000324398	2.32393e-05	0	0.000161304	0.8094	0.626752	1.39694	1.13441	0.824645	1.4364	1.03246	1.23836		0.982359	0.666667	1	1	0.941176	0.894737	1	1	0.916667	0	1	4.53388e-06	3.7554e-06			5.64645e-06	5.91582e-06	0.000223709	2.12168e-05	6.88262e-05	0.000228728	0.000115436	6.80076e-05
K17202	erythritol transport system substrate-binding protein	ABC transporters	0.000139811	0.000109936	0.8204	0.862758	9	0	0.000100317	6.48438e-05	0.000122781	0.000148665	0.00015381	0.000361259	3.32357e-05	8.28044e-05	3.16441e-05		0.467127	0.916254	1.16324	0.818112	0.840056	0.630691	0.942982	0.908088	0.697049	0	1	1	0.941176	0.894737	1	0.875	0.916667	1	1							0.00014626	4.2246e-05	0.000141395	7.03393e-05	1.37981e-05	0.000108408
K06178	23S rRNA pseudouridine2605 synthase		0.000138964	0.00010927	1.39925	0.79469	9	0.000115266	1.85421e-05	0.000373636	2.92262e-05	4.59391e-06	1.51147e-05	0	2.24392e-05	0.00017823	0.000335651	0.971613	0.917842	0.853697	2.83108	1.22772	1.37737		1.2903	1.99369	1.1299	1	1	1	0.470588	0.526316	0.95	0	1	1	1	5.8109e-05	8.51406e-05	0.000342941	7.27088e-05	5.91024e-05	7.35913e-05	3.99622e-06	2.61239e-05	6.47674e-05	1.06699e-05	4.94543e-05	8.64356e-06
K17722	dihydropyrimidine dehydrogenase (NAD+) subunit PreT	Pyrimidine metabolism|Pantothenate and CoA biosynthesis|beta-Alanine metabolism	0.000138175	0.00010865	0.881796	0.861618	9	2.74769e-05	0.000145211	0.0003672	7.72518e-05	0	1.15107e-05	4.39683e-05	3.54034e-05	1.43316e-05	0.000364144	1.08513	0.325523	0.758463	0.668806		1.70459	1.42187	0.451689	1.07661	0.443475	1	1	1	0.941176	0	0.8	0.875	1	1	1	2.37889e-06	1.77693e-05	8.67483e-05	1.88826e-05	1.75563e-05	2.15259e-05	8.04322e-05	7.12894e-05	0.000163647	0.000158407	0.000174241	0.000124207
K01424	L-asparaginase	Alanine, aspartate and glutamate metabolism|Cyanoamino acid metabolism	0.000138038	0.000108542	1.37669	0.734314	9	1.52198e-05	0.000365293	0.000157555	0.000137623	0	0.000120332	1.80304e-05	9.52485e-05	0.0001534	2.27176e-05	1.6703	0.748901	0.84548	3.91937		1.08857	1.69985	0.770668	0.602176	1.04489	0.666667	1	1	0.176471	0	1	0.5	1	1	1	6.44004e-05	2.13899e-05		2.08653e-06		3.44192e-06	0.000225923	0.000356671	0.000247034	0.000241287	0.00024908	0.00025574
K05813	sn-glycerol 3-phosphate transport system substrate-binding protein	ABC transporters	0.00013607	0.000106995	1.2033	0.748676	9	3.11345e-06	0.000107111	0.000207495	1.73867e-05	0	0.000136918	0.000141157	0.000250329	0.000106032	0.000100404	1.45199	0.41967	2.39973	1.39026		1.27746	1.16188	0.755036	0.829726	1.14392	0.5	1	0.8	0.411765	0	0.9	0.875	1	1	1	1.1031e-05			1.6565e-06		5.99318e-06	0.00017784	0.000164447	9.4902e-05	9.83211e-05	4.34468e-05	5.87103e-05
K00226	dihydroorotate dehydrogenase (fumarate)	Biosynthesis of cofactors|Pyrimidine metabolism	0.000135937	0.00010689	1.24229	0.656765	8	8.30264e-05	0.000277932	4.43282e-05	1.84299e-06	0	2.80747e-05	0	0.000116753	3.26872e-05	0.000484255	0.629619	0.613855	0.880956	3.27126		2.55527		1.19485	0.552657	0.239858	1	1	0.95	0.117647	0	0.5	0	1	1	1	5.81217e-05	0.000130695	0.000160993	6.96408e-05	2.06677e-05	5.80403e-05	0.000244799	9.81213e-05	0.000283167	0.000166428	0.000131787	0.000167688
K06023	HPr kinase/phosphorylase		0.000135581	0.00010661	1.06069	0.690833	8	1.50192e-05	2.95226e-06	0.000118422	0	0	4.26579e-05	0.000356637	0.000368259	1.38011e-05	0.00014835	0.83182	1.85976	1.38046			0.757632	0.435017	1.90765	0.798506	0.514647	0.833333	0.375	1	0	0	1	1	1	0.7	1	8.01763e-06	1.25828e-05	1.08097e-05		3.5322e-05	2.33833e-05		1.3217e-06
K00655	1-acyl-sn-glycerol-3-phosphate acyltransferase	Glycerolipid metabolism|Glycerophospholipid metabolism	0.000134324	0.000105621	2.60941	0.126667	4	1.74159e-06	0.00104355	0	0	0	0	0	0	8.41028e-06	2.5089e-06	2.44949	2.70425							3.16228	2.12161	0.166667	0.5	0	0	0	0	0	0	0.1	0.5					1.04496e-05		4.5438e-06			1.46767e-05
K02745	N-acetylgalactosamine PTS system EIIB component	Phosphotransferase system (PTS)|Galactose metabolism	0.000133341	0.000104848	0.915804	0.836398	9	0.000193939	7.33893e-05	5.90776e-05	0.00013758	9.45507e-05	9.80959e-06	0.000302275	2.34341e-05	0	0.000154428	0.668861	0.710376	1.12916	0.748484	1.12914	1.13128	0.514306	1.74163		0.468995	1	1	1	0.941176	0.789474	0.8	1	0.833333	0	1	0.000166971	0.000425564	5.229e-05	0.000130898	0.000140485	0.000247426	2.89487e-05	6.16596e-05	0.000192185	4.2349e-05	0.00011587	5.77298e-05
K03106	signal recognition particle subunit SRP54	Quorum sensing|Protein export|Bacterial secretion system	0.000133191	0.000104731	1.11104	0.676068	8	0.000175045	0	0.000374343	1.34264e-05	1.79635e-05	0.000142914	0	7.46719e-05	7.13847e-05	0.000177557	0.591815		0.799274	2.24554	1.10991	1.54756		0.783021	1.15869	0.65252	1	0	1	0.176471	0.684211	0.9	0	1	1	1	8.97536e-05	0.000375335	0.000193158	0.000127552	0.00012912	0.000135353
K06042	precorrin-8X/cobalt-precorrin-8 methylmutase	Biosynthesis of cofactors|Porphyrin metabolism	0.000132992	0.000104574	2.09418	0.316667	4	1.82727e-06	3.70422e-05	0.000998064	0	0	0	0	0	8.80442e-06	0	1.87382	1.96061	2.4533						2.08898		0.666667	1	0.9	0	0	0	0	0	0.6	0		3.77578e-07	8.71035e-06		2.74715e-07	1.60098e-06	1.59548e-05	1.409e-05	1.50894e-05	1.14672e-05	2.40865e-05	1.60186e-05
K02520	translation initiation factor IF-3		0.000131932	0.000103741	0.958351	0.698333	8	0.000166706	5.4489e-05	0.000331852	0	0	7.87083e-06	2.7877e-05	4.67441e-05	7.13476e-05	0.000330519	0.345484	1.04996	0.550894			1.99794	0.915107	1.11354	1.4297	0.264176	1	0.875	1	0	0	0.4	0.875	0.833333	1	1	0.000174255	0.000184161	5.30892e-05	0.000191398	0.000180466	0.000216866	1.29618e-05		0.00014347	5.88956e-06	4.00716e-05	3.71103e-05
K02132	F-type H+-transporting ATPase subunit alpha	Oxidative phosphorylation	0.000131611	0.000103488	1.23554	0.663421	7	0.000133389	0	0.000267832	0	5.8033e-05	8.59782e-05	0.000321093	0.000123601	4.49558e-05	0	0.684665		2.28411		1.2221	1.40347	0.903452	1.3261	0.824872		1	0	1	0	0.684211	0.95	1	1	1	0	0.000306522	0.000149745	5.44843e-05	9.21028e-05	0.000122496	7.49838e-05
K07164	uncharacterized protein		0.000131196	0.000103162	1.20272	0.677549	8	0.000314171	5.48002e-05	0.000264512	1.16294e-05	0	1.90249e-05	0	8.05512e-05	3.86018e-05	0.00024833	0.649746	0.78229	0.494676	4.12311		1.15585		0.967375	0.813895	0.634854	1	1	1	0.0588235	0	0.9	0	0.916667	0.9	1	0.000201284	0.000356544	0.000691368	0.000327104	0.00014238	0.000166347	2.1803e-05	3.57848e-05	0.00010708	2.2738e-05	4.23217e-06	2.18821e-05
K03738	aldehyde:ferredoxin oxidoreductase	Carbon metabolism|Pentose phosphate pathway	0.000129916	0.000102155	1.10768	0.846115	10	6.08871e-05	0.000304307	6.60413e-05	5.98618e-05	1.91131e-06	1.88303e-05	9.83093e-05	0.000113044	2.60656e-05	0.000272293	0.624124	0.954205	0.714885	0.978348	3.67409	0.943778	0.67294	0.741781	0.951105	0.821573	1	1	0.95	0.705882	0.105263	0.9	1	1	0.8	1	8.38756e-05	4.20996e-05	1.24959e-05	3.41425e-05	7.67828e-05	0.000115926	0.00126763	0.000135064	0.0002081	0.000403771	0.000114809	6.00967e-05
K17320	putative aldouronate transport system permease protein	ABC transporters	0.000129278	0.000101654	1.01928	0.720197	8	0.000194142	0.000185669	0	0	0.000103133	2.43776e-05	3.27815e-05	0.000195707	0.000125194	0.000155533	0.645748	0.863662			0.979272	1.69059	1.36801	0.985279	0.59087	1.03084	1	0.8125	0	0	0.789474	0.85	0.75	1	1	1	0.000390671	0.000106062	6.38837e-05	0.00010124	0.000247951	0.000255043	0.000132061		0.000127406	6.99037e-05	0.000527327
K09607	immune inhibitor A		0.000129261	0.00010164	1.61933	0.470022	7	0.000420608	4.14185e-06	0	0	1.25798e-05	0.000308273	0	0.000246764	1.93396e-05	4.69788e-06	0.738576	1.97486			2.05184	0.860034		1.15183	2.10867	2.44949	1	0.3125	0	0	0.421053	1	0	1	0.8	0.166667	0.000609605	0.000169106	0.00031272	0.00082742	0.000601115	3.6806e-06			8.8932e-06	3.10031e-05		8.04651e-06
K01218	mannan endo-1,4-beta-mannosidase	Fructose and mannose metabolism|Quorum sensing	0.000128457	0.000101008	1.12893	0.682647	8	8.59751e-05	0.000115055	8.6277e-06	1.04215e-05	0	0.000205924	0	0.000300016	0.000234961	4.90997e-05	0.483847	0.775497	1.5932	3.52412		0.551661		0.678522	0.797191	0.627384	1	1	0.65	0.176471	0	1	0	1	1	1	2.79635e-06	0.000116072	9.30125e-05	9.99168e-05	0.000107881	9.61717e-05	0.000199347	0.00011434	1.1795e-05	4.47887e-05	9.89963e-05	7.0491e-05
K00394	adenylylsulfate reductase, subunit A	Sulfur metabolism	0.000126245	9.92688e-05	1.72753	0.745748	9	8.54439e-05	0.000335208	2.43391e-05	2.06035e-05	0.00026066	0.000138809	0	2.2504e-05	8.02757e-05	2.48441e-05	1.88825	1.06308	1.07441	1.29415	3.38765	1.16517		2.6149	1.18087	1.87924	0.833333	1	0.95	0.529412	0.894737	1	0	0.416667	1	0.833333	5.75207e-05	0.000411885	5.75435e-06	7.28972e-06	3.02141e-05		0.000304602	0.000128295	7.92845e-05	0.000487659	0.000315841	0.000464102
K13920	propanediol dehydratase small subunit	Propanoate metabolism	0.00012573	9.88643e-05	1.28233	0.689799	9	8.66727e-05	1.62438e-05	0.000102645	1.81684e-05	5.17041e-05	0	0.000692151	8.84246e-06	3.91887e-06	8.29712e-06	0.481112	1.11459	1.05679	1.14075	1.04444		0.827549	1.24767	2.82129	1.8068	1	0.75	0.95	0.705882	0.842105	0	1	0.75	0.4	0.5	6.01833e-05	0.000119641	3.7784e-05	8.48427e-05	6.67598e-05	0.000150826	6.72043e-06	1.49292e-05	1.63553e-05	4.46781e-05
K01439	succinyl-diaminopimelate desuccinylase	Biosynthesis of amino acids|Lysine biosynthesis	0.000125054	9.83323e-05	0.885937	0.836176	9	0.000100834	0.000219797	5.90853e-05	1.95219e-05	0	0.000156554	0.000125329	0.000120851	2.96229e-05	0.000151728	0.564182	0.455181	0.813535	1.77925		0.976403	0.863872	0.59854	1.21982	0.702655	1	1	0.95	0.411765	0	1	1	1	1	1	0.0001457	0.000161996	0.000132691	2.68951e-05	3.80255e-05	9.9699e-05	0.000145972	0.000123788	0.000202312	0.000419881	0.000228548	0.000153469
K19515	benzoyl-CoA reductase subunit BamB	Degradation of aromatic compounds|Benzoate degradation	0.000124966	9.82633e-05	1.13361	0.846115	10	6.08871e-05	0.000300359	5.50403e-05	5.98618e-05	1.91131e-06	1.88303e-05	9.83093e-05	8.90747e-05	2.60656e-05	0.000272293	0.624124	0.961919	0.862639	0.978348	3.67409	0.943778	0.67294	0.845608	0.951105	0.821573	1	1	0.95	0.705882	0.105263	0.9	1	1	0.8	1	8.38756e-05	4.20996e-05	1.24959e-05	3.41425e-05	7.67828e-05	0.000115926	0.00126763	0.000135064	0.0002081	0.000390129	0.000114809	6.00967e-05
K01631	2-dehydro-3-deoxyphosphogalactonate aldolase	Galactose metabolism	0.000124897	9.82087e-05	2.1857	0.0631579	1	0	0	0	0	0.000982087	0	0	0	0	0					2.1857						0	0	0	0	0.631579	0	0	0	0	0
K08314	fructose-6-phosphate aldolase 2		0.000124847	9.81697e-05	0.774087	0.691667	7	0.000198279	5.09909e-05	0.000262512	0	0	0.000225528	0	2.51458e-05	0.000184804	3.44375e-05	0.732451	0.931178	0.521826			0.542306		1.04491	0.378442	1.2675	1	1	1	0	0	1	0	0.916667	1	1	0.000105709	0.000371402	7.50238e-05	0.000146023	0.000394901	9.66169e-05	0.000115247	1.74302e-05	1.72134e-05	2.16635e-05	7.34145e-06	3.45522e-06
K01371	cathepsin K		0.000124681	9.80391e-05	2.58405	0.456455	6	0	0.00016073	0	0.000145178	8.59264e-05	0.00028251	0	0.000255751	0	5.02964e-05		2.25362		3.7604	2.54963	1.47257		3.0633		2.40481	0	1	0	0.588235	0.526316	0.95	0	0.833333	0	0.666667							5.96475e-05	1.47291e-05	7.07163e-05	4.96305e-06	5.83504e-05	3.56632e-05
K16290	xylem cysteine proteinase		0.000124681	9.80391e-05	2.58405	0.456455	6	0	0.00016073	0	0.000145178	8.59264e-05	0.00028251	0	0.000255751	0	5.02964e-05		2.25362		3.7604	2.54963	1.47257		3.0633		2.40481	0	1	0	0.588235	0.526316	0.95	0	0.833333	0	0.666667							5.96475e-05	1.47291e-05	7.07163e-05	4.96305e-06	5.83504e-05	3.56632e-05
K03628	transcription termination factor Rho	RNA degradation	0.000124356	9.77837e-05	1.2003	0.853759	10	0.000253115	2.80627e-05	0.000272708	8.18247e-06	1.84108e-05	2.03227e-05	2.45137e-05	2.31892e-05	6.05992e-05	0.000268733	0.439708	1.42964	0.853552	3.0593	2.34773	1.06538	0.5742	0.931538	1.0324	0.269592	1	1	1	0.352941	0.526316	0.95	0.875	0.833333	1	1	0.000129178	0.000349762	0.000410345	0.000259168	0.000144936	0.000225304	1.11772e-05	5.83576e-06	0.000125448	5.9792e-06	1.18246e-05	3.13721e-05
K13668	phosphatidyl-myo-inositol dimannoside synthase		0.000123667	9.72416e-05	1.19037	0.672719	8	0.000120544	0.000451164	2.19526e-05	0	4.67806e-06	2.53293e-05	0	7.96776e-05	0.000139926	0.000129144	0.297796	1.32276	2.3925		2.45397	1.0323		0.859128	0.677174	0.487347	1	1	0.75	0	0.210526	0.85	0	0.916667	1	1	0.000103804	0.000110037	0.000189117	0.000128328	0.000102463	8.95152e-05	0.000165378	0.00222434	0.000182575	5.5592e-05	0.00140009	0.00066292
K01712	urocanate hydratase	Histidine metabolism	0.000122769	9.65354e-05	1.16137	0.800395	9	3.5933e-05	0.000414247	0.000127782	0	4.21752e-05	2.38281e-05	5.3545e-05	0.000168537	1.84884e-05	8.08174e-05	0.499901	0.552927	1.43584		2.91447	1.15118	1.92277	0.709192	0.751698	0.514359	1	1	1	0	0.578947	0.8	0.625	1	1	1	1.37952e-05	1.50191e-05	5.79898e-05	3.71452e-05	4.4773e-05	4.6876e-05	0.00027361	0.000872752	0.000147863	0.000228442	0.000405976	0.000618977
K13963	serpin B		0.000122387	9.62353e-05	1.57345	0.774507	9	3.95234e-05	0	3.23731e-05	0.000144731	0.00016342	7.98252e-05	3.03948e-05	0.000192266	0.000250923	2.8896e-05	2.22477		0.858386	1.13315	2.29729	2.08941	1.45286	1.74404	1.28603	1.07515	0.666667	0	0.9	0.882353	0.421053	1	0.875	1	1	1		4.3533e-06	0.000218891	8.05547e-06		5.84044e-06
K00620	glutamate N-acetyltransferase / amino-acid N-acetyltransferase	Biosynthesis of amino acids|2-Oxocarboxylic acid metabolism|Arginine biosynthesis	0.00012211	9.60172e-05	0.916112	0.67	7	8.38152e-05	0.000406238	0.00012375	0	0	0	0.000123654	2.49279e-05	4.30519e-06	0.000193482	0.893915	1.03192	0.941207				0.583184	0.825633	1.76277	0.374153	1	1	1	0	0	0	1	1	0.7	1	1.83165e-05	6.44416e-05	1.64098e-05	0.000204503	5.6053e-05	0.000143167	0.000728795	0.00070218	0.000394469	0.000285338	8.42556e-05	0.000105667
K03592	PmbA protein		0.000121001	9.51453e-05	1.38051	0.569216	7	0	0.000224022	3.30218e-05	6.30924e-06	0	3.17717e-05	0	4.64918e-05	0.000552863	5.69738e-05		0.745444	1.19761	4.12311		0.965488		1.4043	0.745483	0.482114	0	1	0.85	0.0588235	0	0.95	0	0.833333	1	1							0.000193738	0.000257298	0.000254096	0.000187239	0.000177747	0.00018449
K01790	dTDP-4-dehydrorhamnose 3,5-epimerase	Biosynthesis of nucleotide sugars|O-Antigen nucleotide sugar biosynthesis|Streptomycin biosynthesis|Polyketide sugar unit biosynthesis	0.000120607	9.48359e-05	0.581704	0.785	8	8.33921e-05	0.000378709	3.02999e-05	0	0	3.63624e-05	6.70728e-05	9.89009e-05	4.88373e-05	0.000204785	0.35627	0.385785	0.975688			0.702739	0.667308	0.519687	0.527429	0.518724	1	1	0.95	0	0	0.9	1	1	1	1	5.59881e-05	0.000116187	7.12378e-05	4.84589e-05	0.000117461	9.10191e-05	0.000582332	0.00025982	0.000486834	0.000377244	0.000448226	0.000214442
K00652	8-amino-7-oxononanoate synthase	Biosynthesis of cofactors|Biotin metabolism	0.000120383	9.46596e-05	0.965009	0.747368	8	4.50106e-05	0.000124602	8.43074e-05	0	4.73729e-05	0.000105228	0	0.000146849	8.40372e-05	0.000309188	0.549717	1.64415	0.519974		1.14487	0.844084		1.17582	1.23251	0.608954	1	1	1	0	0.473684	1	0	1	1	1	3.31083e-06	7.00389e-05	5.94477e-05	5.31908e-05	2.78462e-05	5.62294e-05	1.93138e-05	3.51933e-05	0.000133052	3.23183e-05	9.30303e-06	1.84428e-05
K02518	translation initiation factor IF-1		0.000120138	9.44668e-05	1.39497	0.505833	7	2.99072e-05	0	0.000637911	0	0	1.96955e-05	3.97693e-05	1.75225e-05	9.39774e-06	0.000190464	0.740294		0.990508			2.02778	2.49108	1.39452	1.72042	0.400186	1	0	1	0	0	0.5	0.375	0.583333	0.6	1	6.23848e-05	3.54774e-05	1.05112e-05	4.78094e-05	1.12343e-05	1.20261e-05
K16089	outer membrane receptor for ferrienterochelin and colicins		0.000119038	9.36019e-05	1.43243	0.725147	9	0.000239217	1.48662e-05	0.000186485	1.22338e-06	0	2.81339e-05	2.37615e-06	7.72e-05	0.000277752	0.000108765	0.6568	0.713424	1.09306	2.6544		1.16452	2.82843	0.673257	1.61104	1.49694	1	1	1	0.176471	0	0.95	0.125	1	1	1	0.000106761	0.00020307	0.000135263	0.000541549	0.000255347	0.000193313	2.55944e-05	6.24385e-06	2.2596e-05	7.85438e-06	4.17628e-05	7.9656e-06
K06122	glycerol dehydratase small subunit	Glycerolipid metabolism	0.000119011	9.3581e-05	1.30976	0.605588	8	8.66727e-05	1.62438e-05	0.000101516	1.81684e-05	0	0	0.000692151	8.84246e-06	3.91887e-06	8.29712e-06	0.481112	1.11459	1.03828	1.14075			0.827549	1.24767	2.82129	1.8068	1	0.75	0.95	0.705882	0	0	1	0.75	0.4	0.5	6.01833e-05	0.000119641	3.7784e-05	8.48427e-05	6.67598e-05	0.000150826	6.72043e-06	1.49292e-05	1.63553e-05	4.46781e-05
K18012	L-erythro-3,5-diaminohexanoate dehydrogenase	Lysine degradation	0.000118954	9.35357e-05	1.09363	0.784167	9	9.12561e-05	0.000118658	0.000176901	0.000336026	0	1.7467e-05	3.44839e-06	4.42275e-05	4.98428e-05	9.75298e-05	0.87855	0.814006	0.823477	0.695205		1.07963	2.82843	1.02753	0.753768	0.942112	1	1	1	1	0	0.8	0.125	0.916667	1	1	4.24426e-05	8.00982e-05	3.04819e-06	4.70774e-05	0.000160995	0.000213875	3.91047e-05	1.6946e-05	5.6279e-05	0.000215101	5.1817e-05	9.36419e-05
K01615	glutaconyl-CoA decarboxylase subunit alpha	Butanoate metabolism|Benzoate degradation	0.00011787	9.26835e-05	1.39409	0.757438	10	9.07825e-05	0.000142415	0.000293572	1.4294e-05	4.59964e-06	1.37055e-05	4.19875e-06	5.09292e-05	9.14664e-05	0.000220873	0.202195	0.598494	2.31492	2.16039	3.39051	1.42397	1.54413	0.996365	0.856832	0.453082	1	1	1	0.294118	0.105263	0.8	0.375	1	1	1	8.89298e-05	9.89126e-05	6.20588e-05	0.00011862	8.86528e-05	8.75213e-05	0.000116262	0.000117428	9.24294e-05	4.79992e-05	0.000221964	8.45465e-05
K02010	iron(III) transport system ATP-binding protein	ABC transporters	0.000117483	9.23794e-05	0.920799	0.610511	7	0	0	3.33735e-05	0.000156043	4.21393e-05	0.000143121	4.04982e-05	0	5.19078e-05	0.000456711			1.01003	0.593345	1.10903	0.807861	1.30287		0.921338	0.701118	0	0	0.9	0.823529	0.631579	1	0.75	0	1	1
K03779	L(+)-tartrate dehydratase alpha subunit	Glyoxylate and dicarboxylate metabolism	0.000117134	9.21048e-05	1.3799	0.750987	8	2.04533e-05	1.16421e-05	0	0.000292123	0.000146314	0	8.42458e-05	6.51423e-05	0.00024325	5.78767e-05	1.61644	1.17891		1.33871	1.36309		1.02216	1.22942	1.7279	1.5626	1	0.5625	0	1	0.947368	0	1	1	1	1	8.59825e-05	5.7382e-06	4.10441e-06	3.51369e-06	2.2801e-05	5.80029e-07	1.10847e-05		1.94048e-05			3.24936e-05
K01637	isocitrate lyase	Carbon metabolism|Glyoxylate and dicarboxylate metabolism	0.000117102	9.20796e-05	2.5309	0.2	2	0	0	0	0	0.000318705	0	0	0	0.000602092	0					2.16696				2.89485		0	0	0	0	1	0	0	0	1	0
K01026	propionate CoA-transferase	Pyruvate metabolism|Propanoate metabolism|Styrene degradation	0.000116239	9.14007e-05	1.22764	0.904644	10	0.000100426	3.9484e-05	0.000201542	4.37843e-05	7.40108e-06	0.000127489	9.57642e-05	0.000115856	5.84481e-05	0.000123813	0.842923	0.616324	1.51572	0.884893	3.26399	0.977272	1.09789	1.29173	1.18723	0.598416	1	1	1	0.941176	0.105263	1	1	1	1	1	8.92203e-05	6.26201e-05	4.89795e-05	0.000262167	2.74196e-05	0.000112147	1.29313e-05	4.28035e-05	7.52601e-05	3.19281e-05	2.81899e-05	7.15065e-06
K10797	2-enoate reductase	Phenylalanine metabolism	0.000116127	9.13131e-05	1.33798	0.684174	8	0.000207678	0	9.28356e-05	9.68956e-05	6.47557e-05	0	0.000206172	6.39808e-05	1.41276e-05	0.000166685	1.63852		2.14724	1.92126	1.25922		0.94468	0.934364	1.27876	0.579839	1	0	0.9	0.588235	0.736842	0	1	0.916667	0.7	1	0.000892836	7.64141e-05	2.46382e-05	4.97286e-05	0.000176	2.64529e-05
K00549	5-methyltetrahydropteroyltriglutamate--homocysteine methyltransferase	Biosynthesis of amino acids|Cysteine and methionine metabolism|Selenocompound metabolism	0.000115802	9.10572e-05	1.52342	0.739461	9	8.14064e-06	0.000129079	1.15583e-05	1.97071e-05	0	0.000258273	5.28856e-05	0.000233589	0.000110287	8.70532e-05	1.34613	1.27844	1.63142	3.68293		2.47291	0.682367	0.634735	1.05361	0.928211	0.666667	1	0.55	0.352941	0	0.95	0.875	1	1	1	1.64477e-05	2.6479e-05	5.06534e-06		8.51823e-07		7.05104e-05	7.3027e-05	0.000226252	7.58505e-05	0.000103558	7.73722e-05
K03969	phage shock protein A		0.000115405	9.07452e-05	1.34614	0.744956	9	0.000201977	3.45693e-06	4.83364e-05	0	2.69376e-05	7.48579e-05	8.63108e-05	9.33495e-05	0.000192811	0.000179415	0.543472	1.44455	1.35166		3.52175	0.753217	1.09624	0.681157	2.09263	0.630547	1	0.5	1	0	0.157895	1	0.875	0.916667	1	1	0.000167586	0.000111328	4.6112e-05	0.000286547	0.000292203	0.000308087	2.28533e-06			1.23651e-05		6.20105e-06
K00382	dihydrolipoamide dehydrogenase	Carbon metabolism|Biosynthesis of cofactors|Pyruvate metabolism|Glycolysis / Gluconeogenesis|Propanoate metabolism|Glyoxylate and dicarboxylate metabolism|2-Oxocarboxylic acid metabolism|Glycine, serine and threonine metabolism|Citrate cycle (TCA cycle)|Lysine degradation|Valine, leucine and isoleucine degradation|Lipoic acid metabolism|Tryptophan metabolism	0.000115332	9.0688e-05	1.20565	0.715609	8	0	5.75946e-05	0.000220796	1.59165e-05	8.68019e-05	0	5.54295e-05	1.43554e-05	0.000434047	2.19389e-05		0.634069	0.940921	1.10822	1.41946		2.05664	1.39317	1.32302	0.769675	0	1	1	0.941176	0.631579	0	1	0.583333	1	1							1.38377e-05	0.00011287	3.10759e-05	4.45137e-05	2.16188e-05	0.000141
K03388	heterodisulfide reductase subunit A2	Carbon metabolism|Methane metabolism	0.000114919	9.03628e-05	1.25999	0.690784	8	2.01361e-05	0	5.23554e-05	0.000165014	0	3.10437e-05	0.000309701	8.29573e-05	4.54007e-06	0.00023788	0.584751		1.08761	1.22411		2.30961	0.852564	1.79811	1.49926	0.723894	1	0	1	0.941176	0	0.65	1	0.916667	0.4	1	5.81575e-06	1.73342e-05	1.90267e-05	1.59577e-05	2.10822e-05	4.15999e-05
K04771	serine protease Do	Two-component system|Cationic antimicrobial peptide (CAMP) resistance	0.000114612	9.01217e-05	1.0995	0.679167	8	0.000130547	3.27353e-05	0.000344414	0	0	5.1853e-05	3.19686e-05	1.3781e-05	0.000291085	4.83378e-06	0.66985	1.47869	0.879269			1.61531	0.910611	1.20282	0.737875	1.30161	1	0.875	0.95	0	0	0.8	0.75	0.75	1	0.666667	9.8585e-05	0.00029228	0.000118568	0.000148392	3.63234e-05	8.91308e-05	5.11484e-06	7.19441e-05	2.95419e-05	4.56795e-05	4.51032e-05	2.45153e-05
K00402	methyl-coenzyme M reductase gamma subunit	Carbon metabolism|Methane metabolism	0.000114567	9.00861e-05	2.02373	0.576152	8	3.73574e-05	3.01375e-07	6.42758e-06	0.000305345	0	0.000145116	1.30557e-06	0.000170059	0.000234948	0	2.35608	4	2.73952	2.39716		0.947942	1.07721	1.34242	1.32951		0.666667	0.0625	0.45	0.882353	0	0.95	0.75	1	1	0	0.000216988		1.47829e-06		1.04872e-06	4.62977e-06
K00068	sorbitol-6-phosphate 2-dehydrogenase	Fructose and mannose metabolism	0.000114496	9.00303e-05	1.1866	0.732232	9	2.16692e-05	4.91997e-06	8.29517e-06	9.75488e-05	0.000100619	0	0.000266519	0.000260142	6.68357e-06	0.000133906	0.537058	1.20115	1.18228	1.07141	1.18881		0.616252	2.88423	1.53364	0.464562	1	0.625	0.6	0.941176	0.789474	0	1	0.666667	0.7	1	6.27082e-06	1.7617e-05	1.2369e-05	2.50622e-05	3.29121e-05	3.57841e-05			3.94688e-06	1.4294e-05		2.9154e-06
K01703	3-isopropylmalate/(R)-2-methylmalate dehydratase large subunit	Biosynthesis of amino acids|2-Oxocarboxylic acid metabolism|C5-Branched dibasic acid metabolism|Valine, leucine and isoleucine biosynthesis	0.000114445	8.99907e-05	1.08773	0.831667	9	4.79932e-05	0.000141754	0.000115589	0.00010768	0	9.82096e-06	8.02905e-05	4.59973e-05	5.56976e-05	0.000295084	0.726535	0.932058	1.30155	1.07226		2.38207	0.746006	1.0443	0.842701	0.742116	1	1	1	1	0	0.4	1	0.916667	1	1	7.89423e-06	9.4509e-05	8.66905e-05	4.04663e-05	2.43531e-05	3.40463e-05	0.000109993	6.52368e-05	0.000202348	0.000124429	0.000149891	0.00013383
K14155	cysteine-S-conjugate beta-lyase	Biosynthesis of amino acids|Cysteine and methionine metabolism|Selenocompound metabolism	0.000113851	8.95232e-05	1.46901	0.750395	9	2.49299e-05	0.000225339	4.09487e-05	0	1.16602e-05	0.000383525	1.33696e-05	3.97644e-05	2.17395e-05	0.000133956	0.49382	1.88009	1.29819		1.33786	2.91253	2.82843	0.693189	1.11892	0.658044	1	1	0.9	0	0.578947	1	0.125	1	0.9	1	2.62289e-05	1.83237e-05	2.38669e-05	1.74277e-05	1.51504e-05	4.85817e-05	7.53887e-05	9.43367e-05	2.0206e-05	4.5243e-05	1.54514e-05	5.01095e-05
K00278	L-aspartate oxidase	Biosynthesis of cofactors|Alanine, aspartate and glutamate metabolism|Nicotinate and nicotinamide metabolism	0.000113515	8.92591e-05	1.41202	0.851089	10	6.50196e-05	9.0856e-05	0.000310338	1.07848e-05	1.57574e-06	7.36238e-05	0.000163581	2.22777e-05	2.46152e-05	0.000129919	1.10313	0.479721	1.3695	1.86196	3.18927	1.25859	1.62134	1.15499	1.51667	0.56502	1	1	1	0.411765	0.315789	0.95	1	0.833333	1	1	3.14585e-06	2.43074e-05	0.000134435	3.10351e-05	0.000176084	2.11106e-05	4.32106e-05	8.27216e-05	7.28348e-05	7.68806e-05	9.66462e-05	7.85989e-05
K00958	sulfate adenylyltransferase	Purine metabolism|Sulfur metabolism|Selenocompound metabolism|Monobactam biosynthesis	0.000112551	8.85011e-05	1.67242	0.719089	10	7.91173e-05	7.19574e-05	2.04855e-05	2.97939e-06	5.10875e-05	4.59912e-05	1.27975e-05	3.16134e-06	0.00037728	0.000220154	1.3383	1.07932	1.22278	3.08766	2.90177	1.5636	1.16664	2.45414	1.39067	0.519268	1	0.875	0.8	0.117647	0.631579	0.85	0.75	0.166667	1	1	0.000142997	0.000268232	2.06557e-05	1.68095e-05	2.22026e-05	3.80677e-06	0.000243626	1.62391e-06	2.04918e-05	6.35946e-05		3.87026e-05
K10709	fructoselysine 3-epimerase		0.00011252	8.84769e-05	1.00954	0.75625	8	0	5.40735e-05	1.74314e-05	0.000131871	0	0.000252444	0.000232605	0.000101061	1.14475e-05	8.38353e-05		0.792616	0.9792	1.63779		1.50375	0.493226	0.749962	1.20401	0.71576	0	0.9375	0.85	1	0	1	0.875	1	0.9	1							0.000104675	4.14191e-05	1.18145e-05	0.000128084	2.58467e-05
K01678	fumarate hydratase subunit beta	Carbon metabolism|Pyruvate metabolism|Carbon fixation pathways in prokaryotes|Citrate cycle (TCA cycle)	0.000112332	8.83287e-05	1.15833	0.820521	9	8.33335e-06	3.63613e-05	0.000135472	0.000299359	0.00020533	0	7.34102e-05	2.98142e-05	2.17999e-05	7.34076e-05	0.833937	1.03385	1.33105	1.41475	1.04974		1.204	1.53857	0.838614	1.18043	0.666667	0.875	1	0.941176	0.947368	0	0.875	1	0.9	1	1.39333e-05		1.21357e-05	8.06781e-06		1.58633e-05		6.0134e-05	6.857e-06	1.65896e-05		1.56373e-05
[truncated: 2,157 more rows]
[truncated: 122 more columns]

## Sheet: pathway
pathway	pathway name	normalized abundance (no unassigned)	mean abundance	mean cv	mean subjects	found in datasets	mean abundance D01	mean abundance D02	mean abundance D03	mean abundance D04	mean abundance D05	mean abundance D06	mean abundance D07	mean abundance D08	mean abundance D09	mean abundance D10	cv D01	cv D02	cv D03	cv D04	cv D05	cv D06	cv D07	cv D08	cv D09	cv D10	subjects D01	subjects D02	subjects D03	subjects D04	subjects D05	subjects D06	subjects D07	subjects D08	subjects D09	subjects D10	D01_S01	D01_S02	D01_S03	D01_S04	D01_S05	D01_S06	D02_S01	D02_S02	D02_S03	D02_S04	D02_S05	D02_S06	D02_S07
[truncated: 151 more rows]
[truncated: 121 more columns]

[truncated: 4 more sheets: phylum+KO, genus+KO, phylum+pathway, genus+pathway]
