# Supplementary material for: Metaproteomic portrait of the healthy human gut microbiota
Source: NPJ Biofilms Microbiomes. 2024 Jun 28;10:54. doi: 10.1038/s41522-024-00526-4 (PMC11214629; doi:10.1038/s41522-024-00526-4)
Supplement: Supplementary file 4 — Supplementary Data 3 [file 41522_2024_526_MOESM4_ESM.xlsx]

## Sheet: phylum
phylum	median rank	IQR	IQR/median %	top 10 in subj	top 20 in subj	top 50 in subj	D01_S01	D01_S02	D01_S03	D01_S04	D01_S05	D01_S06	D02_S01	D02_S02	D02_S03	D02_S04	D02_S05	D02_S06	D02_S07	D02_S08	D02_S09	D02_S10	D02_S11	D02_S12	D02_S13	D02_S14	D02_S15	D02_S16	D03_S01	D03_S02	D03_S03	D03_S04	D03_S05	D03_S06	D03_S07	D03_S08	D03_S09	D03_S10	D03_S11	D03_S12	D03_S13	D03_S14	D03_S15	D03_S16	D03_S17	D03_S18	D03_S19	D03_S20	D04_S01
Bacillota	1	0	0	134	134	134	1	1	2	1	1	1	1	1	2	1	1	1	2	1	1	2	2	1	1	1	2	2	2	1	1	1	1	1	2	1	1	1	1	1	1	1	1	1	1	2	1	1	1
Bacteroidota	2	0	0	134	134	134	2	2	1	2	2	2	2	2	1	2	2	2	1	2	2	1	1	2	2	2	1	1	1	2	2	2	2	2	1	2	2	2	2	2	2	2	2	2	2	1	2	2	2
Actinomycetota	3	1	0.333333	134	134	134	4	4	4	4	4	4	3	4	4	4	4	4	4	4	4	4	4	4	4	4	5	4	4	3	3	3	5	4	4	3	3	3	5	3	3	5	3	3	5	5	5	4	3
Pseudomonadota	4	1	0.25	134	134	134	3	3	3	3	3	3	4	3	3	3	3	3	3	3	3	3	3	3	3	3	4	3	5	4	5	5	3	3	5	4	5	4	3	4	4	3	4	4	3	3	4	3	5
Fusobacteriota	6	6	1	95	128	134	11	14	15	7	11	9	5	5	6	5	5	6	5	5	5	6	5	5	5	6	3	5	3	5	4	4	4	5	3	5	4	5	4	5	5	4	5	5	4	4	3	5	7
Euryarchaeota	7	5.5	0.785714	100	127	134	6	9	10	11	14	8	17	19	23	20	18	11	12	24	7	19	19	11	18	21	15	8	12	8	9	7	7	7	7	8	7	9	7	9	7	7	8	7	6	6	7	7	4
Verrucomicrobiota	8	5	0.625	97	132	134	9	13	8	8	10	13	7	6	5	6	15	14	8	9	9	9	12	7	9	5	7	7	9	9	10	8	12	12	11	11	14	13	8	15	13	9	17	9	8	13	8	16	9
Lentisphaerota	10	9	0.9	69	122	134	12	11	13	20	9	22	15	15	18	10	6	5	16	7	21	5	17	16	13	22	10	11	7	20	8	18	8	20	8	10	13	20	17	14	22	17	14	20	17	16	10	8	8
Spirochaetota	10	5.5	0.55	68	121	134	14	22	23	22	23	22	9	8	11	8	7	7	10	8	11	11	6	6	7	11	8	9	10	19	17	9	13	10	9	12	8	8	9	11	9	19	10	8	10	17	6	11	11
Synergistota	13.5	8.75	0.648148	39	111	134	5	5	6	5	5	5	11	21	10	14	10	9	6	10	10	10	7	10	12	8	12	6	22	18	20	17	19	16	18	21	15	20	15	8	18	22	13	18	15	12	14	16	13
Chloroflexota	16	11	0.6875	27	92	134	7	7	9	6	8	6	16	14	17	9	13	13	14	13	25	15	16	13	11	25	21	12	21	16	25	11	18	14	21	21	23	20	20	23	22	22	20	13	18	15	14	16	13
Candidatus Beckwithbacteria	17	9.75	0.573529	23	97	134	20	22	23	22	23	22	12	11	8	17	8	8	19	18	18	17	22	14	20	16	14	16	22	20	25	21	22	20	21	21	23	20	28	23	22	22	20	20	18	17	14	16	13
Candidatus Melainabacteria	17	9.75	0.573529	29	96	134	17	16	16	10	6	14	23	21	25	26	25	24	22	24	25	19	24	23	27	25	24	24	22	20	7	21	11	8	21	18	17	7	12	17	10	11	15	12	14	17	14	6	13
Mycoplasmatota	17	9	0.529412	22	96	134	20	22	23	22	23	22	21	18	15	12	19	21	13	24	16	19	13	15	16	17	17	19	22	14	24	12	20	20	19	15	20	20	25	16	20	14	20	19	18	17	14	16	13
Candidatus Bathyarchaeota	18	8	0.444444	22	95	134	20	22	23	22	23	22	14	21	16	19	25	18	22	19	20	19	24	23	17	20	24	24	22	20	25	21	22	20	21	21	23	20	28	23	22	22	20	20	18	17	14	16	13
Candidatus Thermoplasmatota	18	10	0.555556	20	85	134	20	17	19	13	22	17	23	21	25	26	25	24	22	24	25	19	24	23	27	25	24	24	16	15	15	15	22	19	13	21	11	14	21	18	16	22	19	20	18	17	14	16	13
Planctomycetota	18	9.75	0.541667	18	91	134	20	6	12	19	19	19	23	10	19	26	11	24	20	12	25	19	9	23	27	19	6	24	22	20	25	21	22	20	21	21	23	20	28	23	22	22	20	20	18	17	14	16	13
Candidatus Magasanikbacteria	19	9	0.473684	16	84	134	20	22	23	22	23	22	13	9	25	15	20	16	15	11	8	16	15	23	15	18	24	24	22	20	25	21	22	20	21	21	23	20	28	23	22	22	20	20	18	17	14	16	13
Candidatus Omnitrophota	19	11.75	0.618421	21	75	134	20	22	23	22	23	22	23	21	25	26	25	24	22	24	25	19	24	23	27	25	24	24	13	20	16	10	9	9	14	9	9	10	26	12	21	16	7	20	9	9	14	16	13
Acidobacteriota	20	9	0.45	12	74	134	16	22	23	22	20	10	23	21	24	25	25	24	22	22	25	19	24	23	26	23	24	24	22	20	25	21	22	20	21	21	23	20	28	23	22	22	20	20	18	17	14	16	13
Aquificota	20	9.5	0.475	12	70	134	20	22	23	22	23	22	23	21	25	26	25	24	22	24	25	19	24	23	27	25	24	24	22	20	25	21	22	20	21	21	23	20	28	23	22	22	20	20	18	17	14	16	13
candidate division NC10	20	11	0.55	16	71	134	20	22	23	22	23	22	23	21	25	26	25	24	22	24	25	19	24	23	27	25	24	24	19	7	14	20	14	13	10	14	16	18	14	7	8	10	20	11	18	17	14	16	13
Candidatus Parcubacteria	20	9.5	0.475	11	68	134	20	22	23	22	23	22	23	21	25	26	25	24	22	24	25	19	24	23	27	25	24	24	22	20	25	21	22	20	21	21	23	20	28	23	22	22	20	20	18	17	14	16	13
Candidatus Saccharibacteria	20	10.75	0.5375	16	70	134	20	22	23	22	23	22	23	21	25	26	25	24	22	24	25	19	24	23	27	25	24	24	22	20	25	21	22	20	21	21	23	20	28	23	22	22	20	20	18	17	14	16	13
Cyanobacteriota	20	10	0.5	16	74	134	20	22	23	22	23	22	23	21	25	16	22	24	22	24	22	19	24	22	19	13	13	18	22	20	25	21	22	20	21	21	23	20	28	23	22	22	20	20	18	17	14	16	13
Elusimicrobiota	20	9	0.45	16	75	134	20	22	23	22	23	22	23	21	25	26	25	24	22	24	25	19	24	23	27	25	24	24	22	20	25	21	22	20	21	21	23	20	28	23	22	22	20	20	18	17	14	16	13
Fibrobacterota	20	10	0.5	13	71	134	20	22	23	22	23	22	23	21	20	23	25	24	22	24	25	14	24	23	27	25	24	24	15	20	19	21	22	17	15	7	22	20	13	10	17	13	16	15	18	17	14	16	13
Nitrososphaerota	20	8	0.4	12	70	134	20	22	23	22	23	22	19	21	25	18	21	20	22	21	24	19	21	19	21	12	24	23	22	20	25	21	22	20	21	21	23	20	28	23	22	22	20	20	18	17	14	16	13
Nitrospinota	20	11	0.55	14	69	134	20	22	23	22	23	22	23	21	25	26	25	24	22	24	25	19	24	23	27	25	24	24	14	11	13	14	16	11	21	17	10	11	27	13	11	22	12	14	16	10	14	14	13
Armatimonadota	20.5	9.75	0.47561	11	67	134	20	22	23	22	23	22	23	21	14	26	25	24	22	20	17	19	18	21	14	25	20	24	22	20	21	21	22	20	20	21	23	20	24	22	22	22	11	16	11	11	13	15	13
Ignavibacteriota	20.5	9	0.439024	11	67	134	20	22	23	22	23	22	23	21	25	26	25	24	22	24	25	19	24	23	27	25	24	24	22	20	12	16	22	20	16	20	23	20	16	23	22	15	20	20	12	17	14	16	13
Balneolota	21	8.75	0.416667	11	64	134	20	22	23	22	23	22	23	20	22	21	25	23	22	24	23	19	20	20	24	24	16	21	22	20	25	21	22	20	21	21	23	20	28	23	22	22	20	20	18	17	14	16	13
candidate division WOR-3	21	9	0.428571	11	64	134	18	19	20	14	23	11	23	21	25	26	25	24	22	24	25	19	24	23	27	25	24	24	22	20	25	21	22	20	21	21	23	20	28	23	22	22	20	20	18	17	14	16	13
candidate division WWE3	21	9	0.428571	11	62	134	20	15	14	21	21	21	23	21	25	26	25	24	22	24	25	19	24	23	27	25	24	24	22	20	25	21	22	20	21	21	23	20	28	23	22	22	20	20	18	17	14	16	13
Candidatus Aminicenantes	21	10	0.47619	12	65	134	20	22	23	22	23	22	23	21	25	26	25	24	22	24	25	19	24	23	27	25	24	24	22	12	23	21	17	20	21	13	23	20	28	23	12	22	20	20	18	17	14	16	10
Candidatus Micrarchaeota	21	9	0.428571	13	66	134	20	22	23	22	23	22	23	21	25	26	25	24	22	24	25	19	24	23	27	25	24	24	22	20	25	21	22	20	21	21	23	20	28	23	22	22	20	20	18	17	14	16	13
Candidatus Rokubacteria	21	9	0.428571	12	65	134	20	22	23	22	23	22	23	21	25	26	25	24	22	24	25	19	24	23	27	25	24	24	22	20	25	21	22	20	21	21	23	20	28	23	22	22	20	20	18	17	14	16	13
Candidatus Uhrbacteria	21	9	0.428571	11	64	134	20	22	23	22	23	22	23	21	25	26	25	24	22	24	25	19	24	23	27	25	24	24	22	20	25	21	22	20	21	21	23	20	28	23	22	22	20	20	18	17	14	16	13
Nitrospirota	21	8.75	0.416667	12	65	134	20	22	23	22	23	22	23	21	25	26	25	24	22	24	25	19	24	23	27	25	24	24	22	20	25	21	22	20	21	21	23	20	28	23	22	22	20	20	18	17	14	16	13
Thermoproteota	21	9	0.428571	17	65	134	20	22	23	22	23	22	23	21	25	26	25	24	22	24	25	19	24	23	27	25	24	24	20	17	22	21	22	20	17	21	23	15	22	21	14	20	20	20	18	17	12	12	13
Thermotogota	21	9	0.428571	11	64	134	18	19	20	14	23	11	23	21	25	26	25	24	22	24	25	19	24	23	27	25	24	24	22	20	25	21	22	20	21	21	23	20	28	23	22	22	20	20	18	17	14	16	13
Atribacterota	21.5	9	0.418605	11	62	134	20	21	23	22	16	16	23	21	25	26	25	24	22	24	25	19	24	23	27	25	24	24	22	20	25	21	22	20	21	21	23	20	28	23	22	22	20	20	18	17	14	16	13
Candidatus Amesbacteria	22	9	0.409091	15	60	134	20	22	23	22	23	22	23	21	25	26	25	24	22	24	25	19	24	23	27	25	24	24	22	20	25	21	22	20	21	21	23	20	28	23	22	22	20	20	18	17	14	16	13
Candidatus Berkelbacteria	22	9	0.409091	13	62	134	20	22	23	22	23	22	23	21	25	26	25	24	22	24	25	19	24	23	27	25	24	24	22	20	25	21	22	20	21	21	23	20	28	23	22	22	20	20	18	17	14	16	13
Candidatus Bipolaricaulota	22	9	0.409091	12	62	134	20	22	23	22	23	22	23	21	25	26	25	24	22	24	25	19	24	23	27	25	24	24	22	20	25	21	22	20	21	21	23	20	28	23	22	22	20	20	18	17	14	16	13
Candidatus Collierbacteria	22	8	0.363636	11	60	134	20	22	23	22	23	22	23	21	25	26	25	24	22	24	25	19	24	23	27	25	24	24	22	20	25	21	22	20	21	21	23	20	28	23	22	22	20	20	18	17	14	16	13
Candidatus Gottesmanbacteria	22	8	0.363636	11	61	134	20	22	23	22	23	22	23	21	25	26	25	24	22	24	25	19	24	23	27	25	24	24	22	20	25	21	22	20	21	21	23	20	28	23	22	22	20	20	18	17	14	16	13
Candidatus Nealsonbacteria	22	8.75	0.397727	12	61	134	20	22	23	22	23	22	23	21	25	26	25	24	22	24	25	19	24	23	27	25	24	24	22	20	25	21	22	20	21	21	23	20	10	23	22	22	20	20	18	17	14	16	13
Candidatus Riflebacteria	22	8	0.363636	11	60	134	20	22	23	22	23	22	23	21	25	26	25	24	22	24	25	19	24	23	27	25	24	24	22	20	25	21	22	20	21	21	23	20	28	23	22	22	20	20	18	17	14	16	13
Candidatus Ryanbacteria	22	10.75	0.488636	13	60	134	20	22	23	22	23	22	23	21	25	26	25	24	22	24	25	19	24	23	27	25	24	24	22	20	25	21	22	20	21	21	23	20	28	23	22	22	20	20	18	17	14	16	13
Deinococcota	22	8.75	0.397727	11	60	134	20	22	23	22	23	22	23	21	25	26	25	24	22	24	25	19	24	23	27	25	24	24	22	20	25	21	22	20	21	21	23	20	28	23	22	22	20	20	18	17	14	16	13
[truncated: 91 more columns]

## Sheet: genus
genus	median rank	IQR	IQR/median %	top 10 in subj	top 20 in subj	top 50 in subj	D01_S01	D01_S02	D01_S03	D01_S04	D01_S05	D01_S06	D02_S01	D02_S02	D02_S03	D02_S04	D02_S05	D02_S06	D02_S07	D02_S08	D02_S09	D02_S10	D02_S11	D02_S12	D02_S13	D02_S14	D02_S15	D02_S16	D03_S01	D03_S02	D03_S03	D03_S04	D03_S05	D03_S06	D03_S07	D03_S08	D03_S09	D03_S10	D03_S11	D03_S12	D03_S13	D03_S14	D03_S15	D03_S16	D03_S17	D03_S18	D03_S19	D03_S20	D04_S01
Faecalibacterium	2	1	0.5	134	134	134	1	2	2	2	1	1	1	1	1	1	1	1	2	1	1	2	1	2	1	1	2	2	3	4	1	2	2	3	2	1	2	2	3	3	3	1	4	3	2	3	5	5	1
Prevotella	3	3	1	129	134	134	3	3	1	1	3	5	2	2	3	4	2	2	1	2	3	3	4	4	3	2	1	1	1	2	3	3	1	1	3	3	1	3	4	1	1	3	2	1	1	2	4	1	6
Bacteroides	4	2.75	0.6875	125	134	134	4	1	5	3	4	2	4	3	2	5	3	6	3	3	4	1	2	1	4	3	3	4	2	3	2	1	3	4	1	2	3	1	1	2	2	2	1	2	3	1	1	4	2
Ruminococcus	4	2	0.5	133	134	134	2	4	7	4	5	6	3	4	6	2	5	3	5	4	2	4	5	3	5	5	7	3	4	5	4	5	7	7	6	4	5	5	5	4	4	4	5	5	4	6	8	7	4
Roseburia	6	3.75	0.625	125	134	134	7	14	4	14	6	7	6	5	4	3	4	5	4	8	5	5	3	5	2	4	4	5	7	6	5	7	6	5	8	7	9	4	6	8	6	10	6	9	9	7	7	6	3
Clostridium	8	3	0.375	120	134	134	8	5	6	7	7	9	8	8	7	9	8	10	8	6	8	6	7	8	8	7	9	7	9	7	11	12	9	8	5	5	8	8	7	7	10	6	3	13	8	5	9	8	5
Eubacterium	10	5.75	0.575	79	134	134	6	6	9	5	2	4	9	11	9	6	7	4	13	9	11	11	10	7	7	9	11	10	10	11	7	14	12	16	13	13	10	10	10	10	11	18	8	11	7	4	10	2	9
Bifidobacterium	11	10	0.909091	56	118	134	15	11	11	20	9	15	17	18	16	18	25	16	15	17	36	30	29	23	23	20	21	20	16	15	17	6	20	12	9	8	15	16	19	15	12	17	11	14	18	19	13	12	22
Alistipes	12	8	0.666667	58	121	134	14	8	10	8	10	11	5	6	5	7	6	7	9	5	7	7	6	6	6	6	6	6	12	17	6	19	4	6	11	11	11	20	17	11	19	15	17	17	5	12	2	22	13
Oscillibacter	12	7	0.583333	52	125	134	12	10	16	6	8	8	7	10	11	8	9	8	7	7	6	8	8	12	11	11	12	9	11	10	13	13	8	15	15	18	19	11	9	16	18	13	20	20	12	18	11	9	10
Phocaeicola	13.5	9.5	0.703704	34	103	133	9	9	12	9	15	3	18	14	12	19	13	11	16	11	9	12	14	13	12	13	14	12	8	14	10	15	15	20	12	17	17	6	13	13	5	12	14	4	13	10	14	11	21
Subdoligranulum	14	8	0.571429	27	108	134	13	19	27	18	16	17	13	29	18	13	12	12	21	10	13	18	12	19	20	12	27	18	13	16	12	11	17	19	14	14	12	17	11	14	8	9	15	6	11	14	16	20	16
Collinsella	16.5	10.75	0.651515	22	89	134	20	28	41	36	22	27	10	20	14	14	27	22	14	18	14	13	11	18	16	17	20	15	22	12	20	16	22	24	18	32	29	31	15	18	30	29	29	28	16	13	17	15	12
Blautia	17	7	0.411765	15	94	134	21	17	14	22	23	20	15	12	10	17	18	17	20	15	17	17	18	14	18	14	16	16	14	18	19	23	21	21	16	20	22	18	20	12	17	19	18	23	19	16	20	29	23
Lachnospira	18	10.5	0.583333	25	92	134	18	20	25	15	18	18	14	21	17	10	11	19	18	12	10	20	25	16	10	8	19	22	25	27	28	25	23	27	25	27	20	25	22	19	32	16	26	18	15	23	26	27	8
Phascolarctobacterium	18	13	0.722222	20	77	134	10	13	24	33	30	32	12	9	13	21	16	13	10	24	18	14	16	9	19	15	10	19	18	9	14	17	10	11	10	15	7	15	12	9	16	11	13	12	14	17	12	16	14
Sutterella	19	10	0.526316	7	79	131	23	15	23	17	17	33	21	15	15	20	14	14	12	16	15	9	15	11	17	16	13	11	19	13	24	24	13	13	19	22	25	14	21	23	21	20	16	25	21	20	19	26	32
Parabacteroides	19.5	13	0.666667	8	71	133	16	12	20	13	11	13	16	19	20	15	24	25	19	21	19	25	22	17	13	26	26	14	29	28	15	27	27	23	29	31	14	26	31	28	25	30	12	31	17	29	27	42	27
Coprococcus	20	8	0.4	10	72	134	24	33	38	24	14	19	26	31	26	12	38	38	22	23	33	32	34	22	22	18	30	38	17	20	25	20	14	25	17	25	26	19	18	21	27	14	28	16	22	22	21	28	20
Dialister	20	20	1	28	67	126	19	27	3	11	12	10	38	36	33	64	54	49	43	47	16	19	54	40	55	54	75	57	33	31	16	21	33	32	34	29	33	36	24	37	31	31	36	41	27	32	28	25	29
Evtepia	22	11.75	0.534091	10	59	134	22	22	15	12	28	16	34	24	36	27	21	18	27	22	29	28	26	24	42	32	36	25	26	25	22	22	16	18	30	23	23	30	14	17	15	22	27	15	20	21	24	33	7
Dorea	26	13	0.5	9	40	129	36	29	39	27	33	30	19	30	28	33	40	45	29	27	24	34	27	39	34	30	37	42	15	22	18	9	19	17	27	9	16	13	16	22	13	7	7	8	23	27	18	13	31
Megamonas	26	71.5	2.75	37	55	92	108	118	118	115	111	114	11	7	8	11	10	9	6	13	12	10	9	10	9	10	5	8	6	1	9	10	5	2	7	6	4	9	2	6	9	5	10	7	6	8	6	3	66
Streptococcus	29	18.75	0.646552	5	25	118	52	40	31	42	45	23	30	32	22	30	23	15	31	20	22	22	28	35	24	19	34	23	20	21	30	29	24	14	20	19	24	24	25	25	14	28	19	26	24	11	15	23	24
Romboutsia	31.5	25	0.793651	6	22	102	47	93	96	50	70	88	41	35	47	59	49	62	62	69	41	41	49	31	62	67	23	32	24	26	23	18	28	26	24	24	13	23	26	34	28	27	25	24	36	15	29	24	66
Bilophila	32.5	19	0.584615	0	13	109	34	24	13	16	24	22	33	28	37	36	34	37	25	31	30	15	17	29	21	21	15	40	27	30	33	32	30	28	26	28	28	35	23	24	24	23	37	19	32	40	50	14	49
Fusobacterium	33.5	43.75	1.30597	22	29	92	108	118	118	115	111	114	27	27	41	34	31	40	39	43	32	38	41	34	26	35	8	28	5	8	8	4	11	9	4	10	6	7	8	5	7	8	9	10	10	9	3	10	30
Parasutterella	35.5	27	0.760563	0	19	97	79	53	29	94	57	37	32	39	31	38	26	27	40	39	46	37	23	28	45	25	49	37	35	34	31	33	31	43	36	35	31	39	29	32	26	24	31	46	28	42	30	31	18
Mediterraneibacter	36	18.75	0.520833	0	9	107	54	49	61	47	42	54	39	26	23	24	15	23	34	19	20	21	19	25	27	24	32	13	21	37	27	41	47	41	37	38	51	33	41	31	40	37	34	33	38	86	55	43	45
Megasphaera	38.5	32.25	0.837662	3	12	91	59	72	48	55	81	61	23	17	29	32	29	21	17	30	28	39	32	33	32	28	25	26	30	33	26	36	40	10	21	34	34	21	27	35	35	32	33	22	35	24	25	32	41
Paraprevotella	38.5	37.75	0.980519	2	12	88	30	48	43	21	38	48	36	46	35	43	41	36	33	41	25	40	24	42	33	31	39	30	34	72	36	8	32	37	65	12	48	12	35	58	63	40	45	50	49	49	40	49	66
Desulfovibrio	40	18.75	0.46875	0	6	102	26	18	32	41	37	41	22	34	42	23	22	26	35	34	34	42	36	20	14	23	28	35	63	77	55	50	45	55	71	61	64	49	30	41	57	25	30	40	62	41	37	44	66
Methanobrevibacter	40	47.75	1.19375	2	15	79	37	73	97	75	111	74	114	112	130	141	113	78	122	142	56	121	117	69	100	128	100	93	51	57	49	38	25	31	31	49	50	53	33	40	46	35	35	44	31	33	39	46	11
Butyricicoccus	41.5	19.75	0.475904	0	2	96	33	25	47	31	32	26	48	65	98	58	52	48	45	44	39	58	39	56	54	53	53	58	50	49	37	54	56	46	33	39	37	70	43	39	43	53	44	36	39	28	32	37	47
Flavonifractor	41.5	31.5	0.759036	1	8	81	38	23	19	30	26	35	28	23	32	50	32	29	32	36	23	23	31	27	46	46	38	27	54	54	87	63	61	47	49	59	42	88	49	52	67	84	96	72	89	63	77	57	55
Tyzzerella	43	34.75	0.80814	0	13	85	32	44	34	19	20	14	65	40	49	71	69	31	26	54	57	47	53	57	58	51	42	44	23	23	21	30	18	30	28	33	18	22	28	27	22	21	23	27	29	25	23	19	34
Acidaminococcus	44	27	0.613636	2	8	86	64	71	17	44	60	68	35	16	34	37	36	42	23	50	42	27	13	44	30	34	31	29	57	29	41	100	91	34	53	68	44	56	39	97	51	54	54	61	30	38	72	38	66
Lawsonibacter	46	39.75	0.86413	0	5	75	25	21	26	23	31	25	42	37	30	39	39	53	44	48	40	46	38	36	28	52	47	47	100	89	95	78	104	110	81	106	109	52	98	106	88	62	96	80	107	96	96	85	46
Gemmiger	50.5	22	0.435644	0	0	67	41	45	75	32	49	50	24	59	63	46	47	46	46	63	48	54	62	73	44	48	44	63	31	44	40	31	37	45	38	37	36	41	44	42	42	33	57	47	33	37	33	35	66
Anaerostipes	52.5	31	0.590476	0	4	59	65	56	40	49	51	40	60	48	53	41	57	56	69	26	65	65	52	61	67	37	33	89	48	36	51	47	48	51	52	51	38	38	46	102	49	63	32	48	55	67	63	40	66
Anaerotruncus	54	29.75	0.550926	0	2	59	66	60	42	74	27	29	43	44	43	44	30	39	36	14	31	33	46	46	37	47	51	33	105	58	109	62	49	110	61	69	73	84	62	83	110	46	51	74	94	96	96	85	57
Butyrivibrio	54.5	30	0.550459	1	6	54	31	41	45	51	46	49	59	38	50	51	53	44	54	62	60	49	43	53	35	27	52	53	84	74	65	95	62	78	78	73	69	66	97	44	87	73	96	73	66	45	62	85	38
Oribacterium	54.5	44	0.807339	9	18	60	86	51	82	56	48	66	52	49	46	56	42	115	51	60	37	45	48	45	40	55	40	51	61	51	32	48	39	50	66	43	59	32	45	75	50	45	62	54	52	66	65	56	28
Odoribacter	56	34	0.607143	0	1	54	40	47	18	26	29	38	40	45	44	29	35	43	38	29	38	35	61	21	36	39	48	31	45	52	56	74	34	70	51	77	100	65	48	64	64	49	82	56	26	53	76	84	66
Lachnoclostridium	58	38.75	0.668103	0	3	55	63	36	52	46	40	46	87	67	52	78	70	47	111	103	121	88	91	80	77	117	82	137	41	41	59	53	60	62	58	45	35	50	58	33	48	43	46	51	46	65	73	63	37
Akkermansia	61	39.5	0.647541	3	11	42	62	88	35	59	62	101	47	52	27	42	78	77	52	58	61	53	84	47	57	71	60	39	44	62	57	61	82	83	83	55	81	95	42	62	77	66	83	60	61	85	96	85	40
Turicibacter	62	43	0.693548	0	0	49	108	118	118	115	111	114	125	73	113	128	76	93	106	92	76	121	139	96	135	86	122	100	39	55	62	49	69	106	70	78	32	43	53	61	65	65	65	88	75	82	52	75	43
Lentilactobacillus	62.5	76.75	1.228	0	5	58	108	118	118	115	111	114	49	54	39	57	44	52	50	37	47	29	35	51	29	29	17	67	86	32	84	100	74	36	64	108	46	95	38	109	98	52	87	99	45	96	60	85	25
Treponema	64	30.75	0.480469	0	0	29	81	118	118	115	111	114	53	64	55	62	51	51	58	56	58	62	45	48	48	59	74	54	52	109	88	72	68	67	56	56	41	55	47	50	70	121	56	49	88	96	38	72	66
Enterocloster	66	37.75	0.57197	0	2	34	43	38	44	54	43	47	105	61	117	110	116	58	134	118	127	121	66	119	97	87	96	126	105	109	109	98	70	110	88	88	97	95	63	74	58	109	96	76	92	58	96	71	66
Catenibacterium	70	49.5	0.707143	0	3	36	11	16	30	28	21	21	85	62	61	49	66	63	24	66	62	66	68	50	60	61	59	62	78	80	94	71	58	90	50	99	61	42	72	90	61	75	60	99	73	96	96	52	36
Veillonella	70.5	37.75	0.535461	0	2	39	75	91	71	80	65	84	128	112	126	84	126	120	76	83	108	121	135	122	89	114	95	122	38	43	39	34	38	29	23	36	57	28	34	43	36	34	48	58	43	48	61	18	58
Anaerofustis	73	48.5	0.664384	0	0	37	108	118	118	115	111	114	73	71	70	69	82	74	68	73	69	73	90	86	86	106	101	77	46	40	38	45	50	53	43	42	47	54	36	79	41	36	38	67	37	56	71	50	54
Anaerotignum	74	40	0.540541	0	0	34	49	26	50	37	44	39	128	112	130	141	126	126	134	142	136	121	139	122	135	142	122	144	42	42	35	28	35	38	60	30	45	37	51	36	55	38	22	77	25	35	49	53	66
Haemophilus	74	39.5	0.533784	4	7	32	5	7	8	10	13	12	127	109	130	131	125	125	133	133	135	121	137	121	135	139	118	124	81	68	75	40	59	73	57	60	68	74	59	60	33	59	52	39	34	31	34	36	66
Peptoniphilus	74.5	51	0.684564	0	0	34	108	110	102	108	107	111	63	112	101	75	68	67	72	93	71	70	80	68	88	119	122	75	105	107	68	42	75	40	113	48	70	40	54	82	38	44	47	30	58	51	92	85	66
Mitsuokella	75	34.5	0.46	1	9	21	107	85	107	110	111	114	128	68	77	136	87	98	134	137	136	99	139	122	133	142	88	144	105	66	67	89	72	100	79	75	56	76	91	109	80	103	71	99	107	96	67	82	52
Pseudoflavonifractor	75	35.5	0.473333	0	0	20	45	109	118	65	83	56	88	51	51	60	46	41	63	57	59	79	42	60	61	73	54	55	75	109	46	80	92	101	108	70	66	95	123	63	110	39	93	99	107	96	96	85	42
Anaeromassilibacillus	75.5	30.25	0.400662	0	0	12	68	57	33	62	55	53	61	50	58	67	64	34	67	64	73	59	59	64	69	66	64	64	105	109	70	79	86	110	113	83	82	83	123	81	110	76	96	63	107	96	96	85	59
Emergencia	76	31	0.407895	0	0	26	58	62	59	43	50	55	103	112	120	121	62	79	115	71	105	76	83	97	53	88	115	84	71	109	109	100	116	110	113	108	109	91	123	109	110	121	96	99	107	96	96	85	66
Eggerthella	76.5	52.5	0.686275	0	4	30	56	32	66	58	72	36	128	111	130	141	115	126	88	82	99	121	71	122	135	142	87	98	105	103	109	100	116	110	113	98	98	95	123	109	110	121	96	66	86	96	79	85	19
Acetobacter	77	36.25	0.470779	0	4	26	28	63	62	112	35	93	81	13	78	16	19	20	105	28	55	57	37	32	49	43	35	21	105	109	109	100	116	110	113	108	109	95	123	109	110	121	96	99	107	96	96	85	66
Holdemanella	77.5	29.5	0.380645	0	0	20	84	61	118	81	56	81	45	108	108	124	95	100	131	140	136	105	65	82	78	107	62	140	32	76	34	35	41	57	48	82	39	92	76	56	34	61	55	65	82	75	47	69	66
Bacillus	78	49.5	0.634615	0	0	19	108	118	118	115	111	114	120	112	130	92	126	126	127	88	116	113	139	122	135	118	122	144	89	109	69	51	100	77	89	63	74	46	121	38	75	67	66	75	63	96	51	55	33
Hungatella	78	47.75	0.612179	0	0	26	108	118	118	115	111	114	31	112	73	35	61	57	49	51	50	48	47	77	47	65	122	68	92	101	97	100	79	109	113	108	53	93	104	109	102	78	96	62	67	69	43	34	66
Polaromonas	78.5	38.5	0.490446	0	0	19	108	118	118	115	111	114	77	47	54	31	50	30	42	52	45	31	40	54	59	104	41	41	88	48	71	86	116	110	54	52	60	64	92	59	92	70	74	99	107	96	96	85	66
Coprobacter	79	50.75	0.642405	0	0	27	46	34	51	45	47	42	37	25	24	45	37	35	57	42	27	24	21	26	51	45	22	43	105	109	109	100	116	110	113	108	109	95	123	109	110	121	96	99	47	96	54	85	66
Sodaliphilus	79	45.75	0.579114	0	0	26	106	95	93	91	82	67	72	42	40	65	33	32	77	46	53	56	56	49	41	89	43	45	105	109	109	100	116	84	113	108	109	95	123	109	110	121	96	99	101	68	93	85	66
Butyricimonas	79.5	35.5	0.446541	0	0	20	29	30	21	40	25	31	122	41	64	76	48	91	92	75	67	91	64	67	68	38	46	56	49	65	48	52	52	39	35	50	43	29	80	49	66	55	59	35	64	64	36	65	66
Porphyromonas	79.5	35	0.440252	0	0	16	93	70	81	89	98	69	62	112	81	89	65	126	121	84	52	55	75	55	72	74	98	69	47	47	54	43	63	54	42	54	55	44	57	57	44	41	39	32	41	44	85	41	66
Anaerofilum	80.5	81.75	1.01553	0	5	49	108	118	118	115	111	114	128	112	130	141	126	126	134	142	136	121	139	122	135	142	122	144	37	38	109	44	29	42	40	108	49	57	89	47	39	107	53	43	107	96	96	85	66
Lactobacillus	80.5	32	0.397516	0	0	13	91	75	88	83	111	114	74	107	68	97	89	60	65	85	96	77	88	65	63	76	106	113	105	69	76	100	67	58	113	108	109	95	102	109	74	121	84	99	107	96	96	85	66
Candidatus Borkfalkia	81.5	43.5	0.533742	0	0	23	27	35	28	25	39	28	128	112	130	141	126	126	134	142	136	121	139	122	135	142	122	144	59	109	45	37	78	65	47	40	52	51	56	72	60	51	41	38	48	76	96	85	66
Barnesiella	82	28.75	0.35061	0	0	1	89	118	84	67	59	71	100	66	88	141	55	126	90	121	81	121	79	76	71	70	91	144	105	104	96	99	99	103	85	96	104	95	123	109	82	60	96	79	107	73	89	78	66
Allisonella	83	47.25	0.569277	0	0	28	53	50	67	115	91	80	124	112	103	141	101	126	93	142	77	115	139	122	107	142	117	144	105	109	63	100	116	89	113	66	109	95	50	96	110	121	96	81	99	96	96	85	66
Alloprevotella	83	41	0.493976	0	2	17	42	98	58	103	111	91	128	112	130	141	126	126	134	142	136	121	139	122	135	142	122	144	73	19	52	77	36	44	32	21	40	60	77	20	23	48	24	45	57	46	68	70	66
Eisenbergiella	83	71.5	0.861446	1	14	46	69	68	72	57	53	79	46	43	25	26	28	28	37	32	35	36	44	38	31	36	50	36	105	50	89	100	98	110	113	108	109	87	123	95	94	121	96	99	107	79	96	85	56
Intestinibacter	83	43.75	0.527108	0	3	25	108	99	95	115	99	114	64	78	130	40	126	65	95	90	86	121	139	122	135	142	111	50	53	109	93	81	84	110	91	108	109	95	60	73	53	113	81	70	70	43	87	80	66
Mogibacterium	83	73.75	0.888554	0	10	42	108	94	73	115	111	114	20	33	21	22	20	33	30	25	21	16	20	15	25	22	18	17	105	109	109	100	116	110	113	108	109	95	123	109	110	121	96	99	107	96	96	85	66
Monoglobus	83	40.75	0.490964	0	0	14	108	118	118	115	111	114	67	56	38	63	60	83	66	45	72	51	57	52	56	40	84	70	105	87	109	84	54	110	44	53	109	78	123	109	109	99	88	83	107	96	96	85	66
Sulfitobacter	83	26.75	0.322289	0	0	5	77	82	57	71	90	89	79	112	130	141	126	126	134	126	118	116	115	122	135	130	122	144	90	64	109	100	96	105	99	108	62	95	123	89	97	117	96	85	107	96	96	85	66
Succinatimonas	84.5	46.75	0.553254	1	3	21	108	118	118	115	111	114	128	112	119	141	111	126	134	142	75	121	69	122	135	90	73	144	105	109	109	69	116	110	113	108	109	95	123	109	110	121	96	99	107	96	96	85	66
Agathobaculum	85	33.75	0.397059	0	0	10	51	69	37	48	52	51	76	91	85	141	126	113	134	120	124	101	122	114	85	142	92	81	105	109	109	100	116	110	113	108	109	95	123	109	110	121	96	99	107	96	96	85	66
Frisingicoccus	85	35	0.411765	0	0	6	94	78	90	85	77	70	56	72	48	77	92	68	82	104	80	61	93	79	74	77	94	48	74	75	109	60	116	82	62	80	85	61	95	86	76	97	49	89	91	89	96	85	66
Azospirillum	86	33.5	0.389535	0	1	12	44	37	36	38	19	43	78	92	104	82	79	126	114	116	102	93	138	108	83	68	89	90	105	109	109	100	116	110	113	108	109	95	123	109	110	121	96	99	107	96	96	85	66
Enterobacter	86	33.75	0.392442	0	0	6	108	115	113	107	109	52	92	86	124	111	107	126	109	115	111	102	139	118	135	142	122	115	105	109	109	100	116	110	113	108	109	95	123	109	110	121	96	99	107	96	96	85	66
Succiniclasticum	88	42	0.477273	0	1	7	108	118	118	115	111	114	128	112	130	70	126	126	134	142	136	121	139	122	135	142	122	144	91	96	109	68	73	87	76	108	91	67	75	54	110	77	96	52	98	96	96	85	26
Escherichia	88.5	39.5	0.446328	0	0	11	108	118	118	79	111	114	75	100	130	141	126	112	134	77	101	121	139	122	135	101	122	144	60	35	66	88	103	59	45	65	80	71	101	26	45	81	73	29	97	60	58	83	66
Campylobacter	89	34.75	0.390449	0	0	4	55	118	86	63	111	114	99	88	99	141	126	109	134	142	100	121	139	122	113	142	122	144	105	109	109	100	114	110	113	108	83	95	70	109	103	121	96	99	51	39	70	47	60
Vibrio	89	41.75	0.469101	0	0	2	108	118	118	115	111	114	128	112	115	141	126	126	64	131	136	96	139	122	135	142	122	72	40	109	109	100	116	81	105	108	109	95	123	109	110	108	96	99	107	96	96	61	66
Candidatus Amulumruptor	89.5	32	0.357542	0	0	5	71	67	69	73	41	73	98	96	57	109	120	99	120	89	64	68	77	106	73	79	120	73	95	109	109	100	116	110	113	90	109	95	112	98	110	121	95	99	84	57	84	85	66
Symbiobacterium	89.5	48.75	0.544693	0	0	12	48	79	76	39	78	82	128	112	130	141	126	126	134	142	136	121	139	122	135	142	122	144	105	67	44	76	42	91	113	108	109	95	108	80	59	94	90	69	74	96	48	30	66
Oxalobacter	90.5	34	0.375691	0	0	8	108	100	99	90	54	78	128	112	112	120	126	126	97	142	136	112	97	122	114	142	66	105	85	93	74	96	46	110	63	103	63	95	37	48	79	79	70	71	60	34	22	21	66
Porcincola	92.5	43.75	0.472973	0	0	0	108	105	78	78	68	77	128	112	130	141	126	126	134	142	136	121	139	122	135	142	122	144	105	109	73	56	65	110	94	79	109	80	69	91	84	106	64	57	83	78	80	85	66
Terrisporobacter	92.5	49.75	0.537838	0	0	17	108	118	118	115	111	114	44	55	62	48	45	50	47	49	49	64	55	66	38	44	71	60	67	108	109	55	116	22	100	89	109	95	119	109	90	110	96	92	44	80	53	85	66
Acutalibacter	93	35	0.376344	0	0	3	108	118	118	115	111	114	82	112	79	88	104	70	134	142	112	121	67	122	123	111	122	106	105	109	47	73	115	110	111	84	92	59	96	84	54	98	96	59	107	62	74	85	66
Selenomonas	94	36.75	0.390957	0	0	2	108	118	118	115	111	114	104	75	109	107	126	94	134	99	119	103	73	72	80	98	83	116	70	79	82	59	102	110	41	101	109	95	74	71	110	57	75	95	80	74	96	85	66
Lacinutrix	94.5	39	0.412698	0	0	1	108	118	118	115	111	114	57	112	82	129	126	85	134	72	89	90	139	122	135	99	122	144	105	109	104	65	89	110	113	104	109	75	82	109	62	116	80	34	93	96	96	85	66
Succinivibrio	94.5	33.5	0.354497	0	0	5	108	118	118	115	111	114	128	112	72	126	43	54	56	86	106	121	94	84	65	78	69	59	105	109	109	100	116	110	113	108	109	95	123	109	110	121	96	99	107	96	96	85	66
Ellagibacter	95	56.5	0.594737	0	1	15	57	31	91	61	92	83	128	112	130	141	126	126	134	142	136	121	139	122	135	142	122	144	105	109	109	100	116	110	113	108	109	95	123	109	110	121	96	99	107	96	96	85	35
Coprobacillus	95.5	37.75	0.395288	0	0	2	108	118	118	115	111	114	108	95	130	112	58	104	134	119	84	121	139	109	94	142	61	83	105	109	109	100	105	56	113	108	109	95	79	101	110	121	96	96	56	70	59	85	66
Turicimonas	95.5	41.75	0.437173	0	0	8	108	118	118	115	111	114	94	87	95	90	109	126	134	142	131	86	139	110	135	95	119	133	43	109	72	100	116	64	75	44	27	47	85	88	56	121	42	82	71	50	56	68	66
Morganella	96	36	0.375	0	0	8	108	118	118	115	111	114	84	98	105	99	98	86	101	61	94	85	85	83	81	83	114	91	58	109	43	100	55	110	73	57	109	73	55	109	110	47	96	99	107	96	96	85	66
Syntrophobacter	96	30	0.3125	0	0	1	108	118	118	115	111	114	128	112	93	117	126	126	134	110	110	121	110	122	135	121	90	144	105	109	109	100	116	110	113	108	109	95	123	109	110	121	96	99	107	96	96	85	66
Mesosutterella	96.5	37.75	0.391192	0	0	3	108	118	118	115	111	114	128	112	130	141	126	126	134	142	136	121	139	122	135	142	122	144	96	109	106	67	113	96	96	81	86	95	87	77	110	102	96	99	107	96	35	85	66
Helicobacter	98	46.75	0.477041	0	0	7	108	118	118	115	111	114	128	112	130	141	126	126	134	142	136	121	139	122	135	142	122	144	105	109	109	100	116	110	113	108	109	95	123	109	110	121	96	99	107	96	96	85	51
Amedibacillus	98.5	44.25	0.449239	0	0	13	50	80	49	35	66	58	102	84	97	96	63	87	130	80	136	98	123	104	135	116	97	144	105	109	109	100	116	110	113	108	109	95	123	109	110	121	96	99	107	96	96	85	66
Dielma	98.5	37	0.375635	0	0	8	108	118	118	115	111	114	109	53	92	87	73	96	134	102	136	121	60	43	70	112	122	144	105	109	109	100	116	110	113	108	109	95	123	109	110	121	96	99	107	96	96	85	66
Drancourtella	98.5	39.5	0.401015	0	0	10	108	118	118	115	111	114	128	112	130	127	90	126	107	96	90	121	100	122	79	102	67	128	105	109	109	100	116	110	113	108	109	95	123	109	110	121	96	99	69	96	96	85	66
Flavobacterium	99	36.75	0.371212	0	0	3	108	118	118	115	111	114	51	112	67	125	59	59	134	79	103	110	132	78	99	94	122	79	105	109	109	100	116	110	113	108	109	95	123	109	110	121	96	99	107	96	96	85	66
Lactococcus	99	48.25	0.487374	0	0	6	60	58	77	29	63	72	128	112	86	95	126	126	134	141	113	121	107	88	135	127	58	119	105	59	109	82	116	86	113	58	109	95	68	109	110	121	96	99	107	96	96	85	53
Mycoplasma	99	31	0.313131	0	0	2	108	118	118	115	111	114	128	101	83	74	103	114	78	142	88	121	74	75	90	113	122	107	105	109	109	100	116	110	113	108	109	95	123	109	110	121	96	99	107	96	96	85	66
Parvimonas	99	42	0.424242	0	0	6	108	118	118	115	111	114	128	112	130	141	126	126	134	142	136	121	139	122	135	142	122	144	105	109	109	100	116	110	113	108	109	95	123	109	110	121	96	99	107	96	96	85	66
Christiangramia	99.5	39	0.39196	0	0	4	108	118	118	115	111	114	128	112	130	141	126	126	134	142	136	121	139	122	135	142	122	144	82	70	92	57	110	107	39	71	88	58	109	109	72	82	43	78	107	81	83	54	66
Klebsiella	99.5	36.75	0.369347	0	0	3	105	117	115	106	111	112	128	112	130	141	126	126	134	142	136	121	139	122	135	142	122	144	105	92	107	100	57	49	109	86	72	62	116	51	85	58	96	37	87	96	96	62	66
Mucilaginibacter	99.5	36.75	0.369347	0	0	6	108	118	118	115	111	114	25	112	65	25	75	71	70	53	43	60	72	37	66	60	63	65	105	109	109	100	116	110	113	108	109	95	123	109	110	121	96	99	107	96	96	85	66
Paludibacter	99.5	36.75	0.369347	0	0	4	108	118	118	115	111	114	128	112	60	83	88	75	74	65	74	69	78	62	64	137	79	66	105	109	109	100	116	110	74	108	109	95	118	109	110	121	96	99	107	96	96	85	66
Pedobacter	99.5	36.75	0.369347	0	0	2	108	118	118	115	111	114	128	112	130	141	126	126	134	142	136	121	139	122	135	142	122	144	105	109	109	100	116	110	113	108	109	95	123	109	110	121	96	99	107	96	96	85	66
Propionivibrio	99.5	33	0.331658	0	0	0	108	118	118	115	111	114	68	112	116	94	67	76	124	68	87	80	139	63	84	103	122	92	105	109	109	100	116	110	113	108	109	95	123	109	110	121	96	99	107	96	96	85	66
Solobacterium	99.5	69.75	0.701005	0	0	35	35	39	68	34	34	44	128	112	130	141	126	126	134	142	136	121	139	122	135	142	122	144	105	109	64	66	81	110	113	108	109	95	114	109	110	71	96	99	107	96	96	85	66
Anaeroglobus	100	36	0.36	1	1	14	108	83	118	115	111	114	128	112	130	141	126	126	134	142	136	121	139	122	135	142	122	144	105	85	103	100	97	110	113	108	109	95	115	109	110	121	96	99	107	84	42	45	66
Capnocytophaga	100	43.75	0.4375	0	0	2	108	89	118	72	111	114	128	112	130	141	126	126	134	142	136	121	139	122	135	142	122	144	105	73	109	100	101	110	69	108	58	95	113	109	110	64	61	99	65	30	96	51	66
Providencia	100	36.75	0.3675	0	0	1	78	76	85	93	76	87	128	112	130	141	126	126	81	142	95	89	116	122	135	93	122	144	105	109	109	100	116	110	113	108	109	95	123	109	110	121	96	99	107	96	96	85	48
Victivallis	100	51	0.51	0	0	16	108	118	118	115	111	114	91	112	91	141	126	126	134	130	136	78	139	122	135	142	122	120	105	109	108	100	116	110	113	108	109	95	123	109	110	121	96	99	106	96	96	59	39
Anaerocolumna	100.5	36.5	0.363184	0	0	0	108	118	118	115	111	114	128	112	130	141	126	126	100	100	117	104	96	122	135	120	78	144	105	109	85	97	83	79	113	108	90	95	123	107	110	95	69	84	100	77	82	81	66
Herbinix	100.5	40.25	0.400498	0	0	1	70	66	46	68	79	64	66	69	130	72	93	126	89	76	136	71	63	122	95	85	122	88	105	109	109	100	116	110	113	108	109	95	123	109	110	121	96	99	107	96	96	85	66
Muribaculum	100.5	38	0.378109	0	0	1	108	55	60	115	71	106	128	112	130	141	126	126	134	142	136	121	139	122	135	142	122	144	105	109	109	100	116	110	113	108	109	95	123	109	110	121	96	99	107	96	96	85	66
Paenibacillus	100.5	33.75	0.335821	0	0	2	108	118	118	115	111	114	101	85	110	52	108	126	55	87	63	100	121	103	135	56	45	108	105	105	109	100	116	110	113	95	109	95	123	85	110	101	96	99	107	96	69	85	66
Streptomyces	100.5	42.75	0.425373	0	0	3	73	77	79	70	97	59	128	112	130	141	126	126	134	142	136	121	139	122	135	142	122	144	105	109	109	100	116	110	113	108	109	95	123	109	110	121	96	99	107	96	96	85	66
Thermococcus	100.5	39	0.38806	0	0	7	108	118	63	115	111	114	128	112	130	141	126	126	134	142	136	121	139	122	135	142	122	52	105	109	109	100	76	110	113	108	54	95	123	109	110	121	96	99	107	96	96	85	66
Waltera	101.5	36.5	0.359606	0	0	3	108	118	118	115	111	114	90	63	102	86	126	95	53	105	85	50	58	59	39	42	122	103	105	109	109	100	64	72	110	108	93	95	117	109	110	74	96	99	107	96	94	85	66
Anaerobutyricum	102	33	0.323529	0	0	2	108	118	118	115	111	114	117	112	130	135	126	126	134	142	136	121	111	122	105	133	122	99	105	109	109	100	116	110	113	108	109	95	61	109	110	121	96	99	107	96	96	85	66
Anaerosporobacter	102	38.75	0.379902	0	0	0	108	118	118	115	111	114	128	112	130	141	126	126	134	142	136	121	139	122	135	142	122	144	83	71	80	100	71	110	113	108	103	95	120	109	71	90	96	86	78	96	96	85	66
Anaerobium	102.5	37.75	0.368293	0	0	1	80	84	74	60	96	114	128	112	130	141	126	126	134	142	136	121	139	122	135	142	122	144	105	109	109	100	116	110	113	108	109	95	123	109	110	121	96	99	107	96	96	85	66
Asaccharospora	102.5	41.5	0.404878	0	1	3	108	118	118	115	111	114	128	112	130	141	126	126	134	142	136	121	139	122	135	142	122	144	72	88	83	100	51	94	113	16	76	95	122	104	110	91	63	53	81	90	81	48	66
Oceanobacillus	102.5	43.75	0.426829	0	0	3	108	118	118	115	111	114	128	112	130	141	126	126	134	142	136	121	139	122	135	142	122	144	62	56	109	64	43	63	113	108	109	79	123	109	106	121	96	55	53	93	45	73	66
Elusimicrobium	103	37.25	0.36165	0	0	4	108	118	118	115	111	114	128	112	130	141	126	126	134	142	136	121	139	122	135	142	122	144	105	109	109	100	116	110	113	108	109	95	123	109	110	121	96	99	107	96	96	85	66
Flammeovirga	103	35.75	0.347087	0	0	0	108	118	118	115	111	114	69	77	84	141	80	90	80	98	136	92	102	122	111	142	80	144	105	109	109	100	116	110	113	108	109	95	123	109	110	121	96	99	107	96	96	85	66
Paracoccus	103	44.75	0.434466	0	0	9	108	118	118	115	111	114	128	112	130	141	126	126	134	142	136	121	139	122	135	142	122	144	105	109	109	100	116	110	113	108	109	95	123	109	110	121	96	99	107	96	96	85	66
Brachyspira	103.5	45.5	0.439614	0	0	1	108	118	118	115	111	114	83	74	130	141	126	126	134	142	136	121	139	71	135	142	76	144	77	106	100	100	116	104	113	108	109	63	123	103	107	114	67	99	85	96	57	85	63
Holdemania	104	39.5	0.379808	0	0	3	108	118	118	115	111	114	111	112	130	141	74	101	83	78	136	121	98	122	93	142	122	144	105	109	109	100	116	110	113	108	109	95	123	109	110	121	96	99	107	96	96	85	61
Adlercreutzia	104.5	41.25	0.394737	0	0	5	108	118	118	115	111	114	128	112	130	133	126	126	134	113	136	121	139	122	135	134	122	129	105	109	109	100	116	110	113	108	109	95	123	109	110	121	96	99	107	96	96	85	62
Candidatus Epulonipiscium	104.5	41.75	0.399522	0	0	1	108	118	118	115	111	114	128	112	122	141	91	126	60	142	136	121	133	122	135	64	122	80	105	109	109	100	116	110	113	108	109	95	123	109	110	121	96	99	107	96	96	85	66
Desulfobulbus	104.5	39.75	0.380383	0	0	1	76	52	104	115	102	114	128	112	130	141	126	126	134	142	136	121	139	122	135	142	122	144	105	109	109	100	116	110	113	108	109	95	123	109	110	121	96	99	107	96	96	85	66
Dysgonomonas	104.5	38.25	0.366029	0	0	0	108	118	118	115	111	114	128	93	130	141	126	116	134	123	136	121	87	122	131	131	86	114	105	109	109	100	116	110	113	108	109	95	123	109	110	121	96	99	107	96	96	85	66
Halothiobacillus	104.5	38.5	0.368421	0	0	6	108	118	118	115	111	114	58	112	69	53	56	55	61	59	44	43	33	41	43	50	57	61	105	109	109	100	116	110	113	108	109	95	123	109	110	121	96	99	107	96	96	85	66
Marinilabilia	104.5	37	0.354067	0	0	0	108	118	118	115	111	114	93	57	66	141	77	69	75	94	78	75	81	90	92	81	72	86	105	109	109	100	116	110	113	108	109	95	123	109	110	121	96	99	107	96	96	85	66
Cloacibacillus	105.5	35	0.331754	0	0	2	108	118	118	115	111	114	128	112	80	141	81	64	41	142	54	121	139	122	135	142	122	49	105	109	109	100	116	110	113	108	109	95	123	109	110	121	96	99	107	96	96	85	66
Desulfosporosinus	105.5	38.5	0.364929	0	0	0	108	118	118	115	111	114	128	112	130	141	126	126	134	142	136	121	139	122	135	142	122	144	79	109	109	94	116	110	103	74	109	95	86	76	95	56	96	99	107	96	96	85	66
Enterococcus	105.5	41.75	0.395735	0	0	1	61	118	118	115	93	114	128	112	130	141	126	126	134	142	136	121	139	122	135	142	122	144	105	109	109	100	116	110	113	108	109	95	123	109	110	121	96	99	107	96	96	85	66
Faecalitalea	105.5	46.75	0.443128	0	0	9	67	54	116	111	69	60	128	112	130	141	126	126	94	142	136	87	139	122	135	142	122	144	105	109	105	100	116	110	113	108	102	95	123	109	110	121	86	99	68	91	96	85	66
Lachnobacterium	105.5	38	0.36019	0	0	2	108	118	118	115	111	114	54	81	130	55	86	66	59	55	68	44	70	89	135	41	70	78	105	109	109	100	116	110	113	108	109	95	123	109	110	121	96	99	107	96	96	85	66
Schaedlerella	105.5	42	0.398104	0	0	0	101	102	103	100	89	103	128	112	130	141	126	126	134	142	136	121	139	122	135	142	122	144	105	109	109	100	107	92	68	97	101	95	100	87	110	72	96	99	107	96	96	85	66
Anaerosacchariphilus	106	36.75	0.346698	0	0	0	108	118	118	115	111	114	80	58	56	141	83	61	126	74	97	63	76	122	96	105	56	74	105	109	109	100	116	110	113	108	109	95	123	109	110	121	96	99	107	96	96	85	66
Anaerosphaera	106	38	0.358491	0	0	0	108	118	118	96	64	109	128	112	130	141	126	126	134	142	136	121	139	122	135	142	122	144	105	109	109	100	116	110	113	108	109	95	123	109	110	121	96	99	107	96	96	85	66
Candidatus Halobonum	106	39.75	0.375	0	0	2	72	42	55	69	85	45	128	112	130	141	126	126	134	142	136	121	139	122	135	142	122	144	105	109	109	100	116	110	113	108	109	95	123	109	110	121	96	99	107	96	96	85	66
Candidatus Methanomethylophilus	106	41.75	0.393868	0	0	3	108	118	118	115	111	114	128	112	130	141	126	126	134	142	136	121	139	122	135	142	122	144	69	78	79	87	116	108	82	108	75	82	103	65	89	121	91	99	107	96	96	85	66
Corallococcus	106	49	0.462264	0	1	18	108	118	118	115	111	114	128	112	130	141	126	126	134	142	136	121	139	122	135	142	122	144	36	39	50	46	44	52	46	46	30	34	52	30	29	42	40	42	40	26	31	17	66
Ethanoligenens	106	41.5	0.391509	0	0	4	97	107	105	115	111	97	128	112	130	137	126	126	102	142	125	52	139	122	127	142	122	117	105	109	101	39	93	110	67	47	108	95	40	55	37	115	96	99	107	96	96	85	66
Microbacterium	106	36.25	0.341981	0	0	0	108	118	118	115	111	114	95	106	90	100	114	126	134	142	115	121	127	122	98	142	122	96	105	109	109	100	116	110	113	108	109	95	123	109	110	121	96	99	107	96	96	85	66
Micromonospora	106	41.75	0.393868	0	0	7	108	118	118	115	111	114	128	112	130	141	126	126	134	142	136	121	139	122	135	142	122	144	105	109	109	100	116	110	113	108	109	95	123	109	110	121	96	99	107	96	96	85	66
Olsenella	106	35.75	0.337264	0	0	0	108	118	118	115	111	114	55	97	75	79	85	81	134	106	92	72	119	74	119	142	122	82	105	109	109	100	116	110	113	108	109	95	123	109	110	121	96	99	107	96	96	85	66
Peptostreptococcus	106	37.25	0.351415	0	0	0	108	118	106	84	111	99	128	112	114	108	126	107	91	95	98	83	95	85	122	115	122	132	105	109	109	100	116	110	113	108	109	95	123	109	110	121	96	99	107	96	96	85	66
Pseudobutyrivibrio	106	35.75	0.337264	0	0	0	108	118	87	64	111	114	123	110	130	118	126	84	134	142	136	121	136	122	106	129	122	144	105	109	109	100	116	110	113	108	109	95	123	109	110	121	96	99	107	96	96	85	66
Puteibacter	106	34.75	0.32783	0	0	0	108	118	118	115	111	114	128	83	74	141	94	92	98	128	79	84	92	95	101	92	110	94	105	109	109	100	116	110	113	108	109	95	123	109	110	121	96	99	107	96	96	85	66
Rhizobium	106	35	0.330189	0	0	1	108	118	118	115	111	114	128	112	130	141	126	126	134	142	136	121	139	122	135	142	122	144	105	109	109	100	116	110	113	108	109	95	123	109	110	121	96	99	107	96	96	85	66
Rikenella	106	39	0.367925	0	0	0	108	118	118	115	111	114	128	112	130	116	126	126	103	109	136	94	139	122	110	96	122	144	105	109	109	70	116	75	113	108	77	95	123	109	110	85	96	99	107	96	96	85	66
Tannerella	106	38	0.358491	0	0	0	108	118	118	115	111	114	128	112	130	141	126	126	134	142	136	121	139	122	135	142	122	144	105	86	109	100	94	110	113	93	109	95	78	109	93	121	96	98	107	96	96	85	66
Weissella	106	44	0.415094	0	0	4	100	86	89	77	67	62	128	112	130	141	126	126	134	142	136	121	139	122	135	142	122	144	105	82	109	100	116	93	95	108	105	45	99	53	110	121	58	99	107	96	96	85	66
Apibacter	106.5	33.75	0.316901	0	0	0	108	118	118	115	111	114	118	112	59	103	99	105	99	101	136	121	139	81	102	100	93	102	105	109	109	100	116	110	113	108	109	95	123	109	110	121	96	99	107	96	96	85	66
Candidatus Schmidhempelia	106.5	58.75	0.551643	0	0	16	108	118	118	115	111	114	128	112	130	141	126	126	134	142	136	121	139	122	135	142	122	144	105	109	109	100	116	110	113	108	109	95	123	109	110	121	96	99	107	96	96	85	66
Fibrobacter	106.5	40	0.375587	0	0	2	108	118	118	115	111	114	128	112	107	122	126	126	134	142	136	74	139	122	135	142	122	144	68	109	90	100	116	99	92	41	107	95	84	46	91	88	77	93	107	96	96	85	66
Ktedonosporobacter	106.5	39.75	0.373239	0	0	1	108	118	118	115	111	114	128	112	130	141	126	126	134	142	136	121	139	122	135	142	122	144	105	109	109	100	116	110	113	108	109	95	123	109	110	121	96	99	107	96	96	85	66
Lacrimispora	106.5	34.75	0.326291	0	0	1	108	118	118	115	111	114	128	90	129	101	117	126	117	142	136	121	105	122	135	97	121	144	105	109	109	100	116	110	113	108	109	95	123	109	110	121	96	99	107	96	96	85	66
Planococcus	106.5	39.75	0.373239	0	0	1	108	118	118	115	111	114	128	112	130	141	126	126	134	142	136	121	139	122	135	142	122	144	105	109	109	100	116	60	106	108	109	95	123	68	110	100	96	99	107	96	96	64	66
Acidiphilium	107	42.75	0.399533	0	0	0	74	65	70	101	80	75	128	112	130	141	126	126	134	142	136	121	139	122	135	142	122	144	105	109	109	100	116	110	113	108	109	95	123	109	110	121	96	99	107	96	96	85	66
Acidovorax	107	40.5	0.378505	0	0	0	108	118	118	115	111	114	128	112	130	141	126	126	134	142	136	121	139	122	135	142	122	144	105	60	78	75	116	110	113	108	65	95	123	109	83	68	96	68	107	96	96	85	66
Aminipila	107	40.75	0.380841	0	0	5	108	118	118	115	111	114	128	112	130	141	126	126	134	142	136	121	139	122	135	142	122	144	105	109	109	100	116	110	113	108	109	95	123	109	110	121	96	99	107	96	96	85	66
Carboxylicivirga	107	43	0.401869	0	0	0	108	118	118	115	111	114	128	112	130	141	126	126	134	142	136	121	139	122	135	142	122	144	64	53	98	100	77	110	80	108	109	95	73	93	52	86	96	90	107	96	96	85	66
Cellulosilyticum	107	38.75	0.36215	0	0	0	108	118	118	115	111	114	128	112	130	141	126	126	134	142	136	121	139	122	135	142	122	144	98	91	86	100	116	110	113	100	109	95	123	109	100	89	94	99	107	96	96	85	66
Ensifer	107	41.75	0.390187	0	0	4	108	118	118	115	111	114	128	112	130	141	126	126	134	142	136	121	139	122	135	142	122	144	105	109	109	100	116	110	113	108	109	95	123	109	110	121	96	99	107	96	96	85	66
Faecalicoccus	107	58.75	0.549065	0	0	23	108	118	118	115	111	114	128	82	130	141	126	126	134	142	136	121	139	122	135	142	122	144	105	109	109	100	116	110	113	108	109	95	123	109	110	121	96	99	107	96	96	85	66
Hyphomicrobium	107	39.75	0.371495	0	0	0	108	118	118	115	111	114	128	112	130	141	126	126	134	142	136	121	139	122	135	142	122	144	105	95	109	91	116	71	113	67	109	95	123	109	73	121	96	99	107	96	96	85	66
Mageeibacillus	107	34	0.317757	0	0	0	108	118	118	115	111	114	89	112	71	141	126	106	85	81	136	121	139	122	126	108	122	144	105	109	109	100	116	110	113	108	109	95	123	109	110	121	96	99	107	96	96	85	66
Muricomes	107	37.75	0.352804	0	0	1	108	118	118	115	111	114	96	112	130	141	84	126	125	107	136	121	120	105	91	142	122	135	105	109	109	100	116	110	113	108	109	95	123	109	110	121	96	99	107	96	96	85	66
Papillibacter	107	37.75	0.352804	0	0	0	108	118	118	115	111	114	128	112	130	73	71	73	96	142	136	121	139	122	135	142	122	144	105	109	109	100	116	110	113	108	109	95	123	109	110	121	96	99	107	96	96	85	66
Paraclostridium	107	39	0.364486	0	0	2	108	118	118	115	111	114	106	112	130	61	97	88	134	142	136	95	139	122	135	142	122	97	105	109	109	100	116	110	113	108	109	95	123	109	69	121	96	99	107	52	96	60	66
Prolixibacter	107	42.25	0.39486	0	0	2	108	118	118	115	111	114	128	112	130	141	126	126	134	142	136	121	139	122	135	142	122	144	105	109	109	100	116	110	113	108	109	95	123	109	110	121	96	99	107	96	96	85	66
Propionispora	107	45.25	0.422897	0	0	3	108	118	56	76	73	86	128	112	130	141	126	126	134	142	136	121	139	122	135	142	122	144	105	109	109	100	116	110	113	108	109	95	123	109	110	121	96	99	107	96	96	85	66
Pseudomonas	107	37.75	0.352804	0	0	1	108	118	118	115	111	114	128	112	130	141	126	126	134	142	136	121	139	122	135	142	122	144	105	109	109	100	116	110	113	108	109	95	123	109	110	121	96	99	107	96	96	85	66
Sarcina	107	35	0.327103	0	0	0	108	118	118	115	111	114	113	60	125	68	72	126	73	67	93	121	113	99	75	109	122	101	105	109	109	100	116	110	113	108	109	95	123	109	110	121	96	99	107	96	96	85	66
Sellimonas	107	41	0.383178	0	1	6	108	118	118	115	111	114	128	112	130	141	126	126	108	127	136	121	103	116	118	136	122	110	105	109	109	100	116	69	113	108	78	95	123	109	110	121	96	99	107	96	96	85	66
Slackia	107	56.25	0.525701	0	0	11	90	103	98	104	101	105	128	112	130	141	126	126	134	142	136	121	139	122	135	142	122	144	105	109	109	100	116	110	112	108	109	95	123	109	110	121	96	99	107	96	96	85	50
Winogradskyella	107	40	0.373832	0	0	3	108	118	118	115	111	114	128	112	130	141	126	126	134	142	136	121	139	122	135	142	122	144	105	109	109	100	116	110	113	108	109	95	123	109	110	121	96	99	107	96	96	85	66
Absicoccus	107.5	86.75	0.806977	1	11	37	108	118	118	115	111	114	128	112	130	141	126	126	134	142	136	121	139	122	135	142	122	144	105	81	109	100	116	35	113	91	109	95	123	109	110	121	96	99	107	87	41	85	66
Aerococcus	107.5	43	0.4	0	0	1	108	118	118	115	111	114	128	112	130	141	126	126	134	142	136	121	139	122	135	142	122	144	105	63	109	85	106	110	84	76	79	95	90	109	110	80	96	99	42	88	96	85	66
Amylolactobacillus	107.5	39.75	0.369767	0	0	0	108	118	118	115	111	114	71	112	130	66	126	126	134	125	136	121	139	58	82	84	103	71	105	109	109	100	116	110	113	108	109	95	123	109	110	121	96	99	107	96	96	85	66
Breznakia	107.5	43	0.4	0	0	0	108	118	118	115	111	114	128	112	130	141	126	126	134	142	136	121	139	122	135	142	122	144	93	83	81	100	85	98	102	92	99	72	123	109	110	121	76	99	59	96	96	85	66
Butyribacter	107.5	38	0.353488	0	0	3	108	118	118	115	111	114	128	104	121	130	126	117	118	35	136	114	129	70	124	142	122	121	105	109	109	100	116	110	113	108	109	95	123	109	110	121	96	99	107	96	96	85	66
Cetobacterium	107.5	34.75	0.323256	0	0	2	108	118	118	115	111	114	128	112	76	105	105	124	129	117	114	106	50	117	108	125	55	46	105	109	109	100	116	110	113	108	109	95	123	109	110	121	96	99	107	96	96	85	66
Christensenella	107.5	37.75	0.351163	0	0	1	108	108	111	115	87	114	128	112	130	141	126	126	134	142	136	121	139	122	135	142	122	144	105	109	109	100	116	110	113	108	109	95	123	109	110	121	96	99	107	96	96	85	66
Coraliomargarita	107.5	42.75	0.397674	0	0	1	108	118	118	115	111	114	128	112	130	141	126	126	134	142	136	121	139	122	135	142	122	144	97	97	77	100	116	110	93	108	109	69	107	78	105	93	96	99	102	95	44	85	66
Cricetibacter	107.5	41.25	0.383721	0	0	0	108	118	118	115	111	114	128	112	130	141	126	126	134	142	136	121	139	122	135	142	122	144	105	109	109	100	116	110	113	108	109	95	123	109	110	121	96	99	107	96	96	85	66
Dysosmobacter	107.5	36.25	0.337209	0	0	1	108	118	118	115	111	114	110	70	87	104	126	126	48	111	136	97	89	122	115	57	108	144	105	109	109	100	116	110	113	108	109	95	123	109	110	121	96	99	107	96	96	85	66
Flavihumibacter	107.5	41.5	0.386047	0	0	1	108	118	118	115	111	114	128	112	130	141	126	126	134	142	136	121	139	122	135	142	122	144	105	109	109	100	116	110	113	108	109	95	123	109	110	121	96	99	107	96	96	85	66
Gemella	107.5	43.75	0.406977	0	0	3	108	118	118	115	111	114	128	112	130	141	126	126	134	142	136	121	139	122	135	142	122	144	65	99	42	58	53	48	113	72	109	95	71	109	110	50	89	94	107	96	96	85	66
Marvinbryantia	107.5	38	0.353488	0	0	0	108	118	118	115	111	114	128	112	130	141	126	126	134	142	136	121	139	122	135	142	122	144	105	109	109	100	116	110	113	108	109	95	123	109	110	121	96	99	107	96	96	85	66
Paramuribaculum	107.5	36	0.334884	0	0	0	108	118	118	115	61	114	128	89	130	141	121	121	134	142	136	107	139	122	117	132	109	143	105	109	109	100	116	110	113	108	109	95	123	109	110	121	96	99	107	96	96	85	66
Petrocella	107.5	40.25	0.374419	0	0	1	92	96	118	82	86	85	128	112	130	141	126	126	134	142	136	121	139	122	135	142	122	144	105	109	109	100	116	110	113	108	109	95	123	109	110	121	96	99	107	96	96	85	66
Spirosoma	107.5	42	0.390698	0	0	0	108	118	118	115	111	114	128	112	130	141	126	126	134	142	136	121	139	122	135	142	122	144	103	98	99	100	116	110	101	108	71	95	123	99	96	105	79	99	107	72	86	85	66
Achromobacter	108	38	0.351852	0	0	0	108	118	118	115	111	114	128	112	130	141	126	126	134	142	136	121	139	122	135	142	122	144	105	109	109	100	116	110	113	108	109	95	123	109	110	121	96	99	107	96	96	85	66
Agathobacter	108	37	0.342593	0	0	1	108	118	118	115	111	114	115	112	106	141	110	126	84	33	128	121	108	122	135	72	122	118	105	109	109	100	116	110	113	108	109	95	123	109	110	121	96	99	107	96	96	85	66
Agrilactobacillus	108	43.75	0.405093	0	0	8	87	101	80	115	88	94	128	112	130	141	126	126	134	142	136	121	139	122	135	142	122	144	105	109	109	100	116	110	113	108	109	95	123	109	110	121	96	99	107	96	96	85	66
Anaerorhabdus	108	39.75	0.368056	0	0	1	108	118	118	115	111	114	128	112	130	141	126	126	134	142	136	121	139	122	135	142	122	144	105	109	109	100	116	110	113	108	109	95	123	109	110	121	96	99	107	96	96	85	66
Aneurinibacillus	108	39	0.361111	0	0	0	108	118	118	115	111	114	128	112	130	141	126	126	134	142	136	121	139	122	135	142	122	144	105	109	109	100	116	110	113	108	109	95	123	109	110	121	96	99	107	96	96	85	66
Aquabacterium	108	39.75	0.368056	0	0	5	108	118	118	115	111	114	128	112	130	141	126	126	134	142	136	121	139	122	135	142	122	144	105	109	109	100	116	110	113	108	109	95	123	109	110	121	96	99	107	96	96	85	66
Avrilella	108	37	0.342593	0	0	0	108	118	118	115	111	114	128	112	130	140	122	126	134	142	132	119	126	122	135	142	99	142	105	109	109	100	116	110	113	108	109	95	123	109	110	121	96	99	107	96	96	85	66
Bradyrhizobium	108	42.5	0.393519	0	0	2	108	118	118	115	111	114	128	112	130	141	126	126	134	142	136	121	139	122	135	142	122	144	105	109	109	100	116	110	113	108	109	95	123	109	110	121	96	99	107	96	96	85	66
Chitinophaga	108	37.75	0.349537	0	0	2	108	118	118	115	111	114	112	94	130	141	126	126	28	142	126	121	134	113	135	142	105	24	105	109	109	100	116	110	113	108	109	95	123	109	110	121	96	99	107	96	96	85	66
Chromohalobacter	108	43.5	0.402778	0	0	0	108	118	118	115	111	114	128	112	130	141	126	126	134	142	136	121	139	122	135	142	122	144	105	109	109	100	116	110	113	108	109	95	123	109	110	121	96	99	107	96	96	85	66
Crocosphaera	108	38.75	0.358796	0	0	0	108	118	118	115	111	114	128	112	130	80	118	126	134	142	129	121	139	120	104	80	81	104	105	109	109	100	116	110	113	108	109	95	123	109	110	121	96	99	107	96	96	85	66
Desulfomonile	108	41.25	0.381944	0	0	0	108	118	118	115	111	114	128	112	130	141	126	126	134	142	136	121	139	122	135	142	122	144	105	109	109	100	116	110	113	108	109	95	123	109	110	121	96	99	107	96	96	85	66
Desulfotomaculum	108	40.5	0.375	0	0	3	108	118	118	115	111	114	128	112	130	141	126	126	134	142	136	121	139	122	135	142	122	144	105	109	109	100	116	110	113	108	109	95	123	109	110	121	96	99	107	96	96	85	66
Gilvibacter	108	42.75	0.395833	0	0	1	108	118	118	115	111	114	128	112	130	141	126	126	134	142	136	121	139	122	135	142	122	144	105	45	109	100	108	61	113	108	67	95	65	109	110	96	96	99	104	96	96	85	66
Halomonas	108	43	0.398148	0	0	6	108	118	118	115	111	114	128	112	130	141	126	126	134	142	136	121	139	122	135	142	122	144	105	109	109	100	116	110	113	108	109	95	123	109	110	121	96	99	107	96	96	85	66
Intestinimonas	108	40	0.37037	0	0	0	108	74	100	95	111	108	128	112	130	113	124	126	123	138	122	120	139	115	121	138	113	136	105	109	60	100	116	110	107	108	109	95	66	109	110	121	96	99	103	96	75	67	66
Jeotgalibacillus	108	39	0.361111	0	0	1	108	118	118	115	111	114	128	112	130	141	126	126	134	142	136	121	139	122	135	142	122	144	105	109	109	100	116	110	113	108	109	95	123	109	110	121	96	99	107	96	96	85	66
Kitasatospora	108	41.25	0.381944	0	0	2	108	118	118	115	111	114	128	112	130	141	126	126	134	142	136	121	139	122	135	142	122	144	105	109	109	100	116	110	113	108	109	95	123	109	110	121	96	99	107	96	96	85	66
Lachnotalea	108	36.75	0.340278	0	0	1	108	118	118	115	111	114	128	112	130	47	126	126	134	97	136	121	86	87	135	142	122	144	105	109	109	100	116	110	113	108	109	95	123	109	110	121	96	99	107	96	96	85	66
Massilia	108	43	0.398148	0	0	1	108	118	118	115	111	114	128	112	130	141	126	126	134	142	136	121	139	122	135	142	122	144	105	109	109	100	116	110	113	108	109	95	123	109	110	121	96	99	107	96	96	85	66
Methanomassiliicoccus	108	43	0.398148	0	0	2	108	97	101	87	108	92	128	112	130	141	126	126	134	142	136	121	139	122	135	142	122	144	105	109	109	100	116	110	113	108	109	95	123	109	110	121	96	99	107	96	96	85	66
Methylobacterium	108	38	0.351852	0	0	0	108	118	118	115	111	114	128	112	130	141	126	126	134	142	136	121	139	122	135	142	122	144	105	109	109	100	116	110	113	108	109	95	123	109	110	121	96	99	107	96	96	85	66
Methyloprofundus	108	41.25	0.381944	0	0	0	108	118	118	115	111	114	128	112	130	141	126	126	134	142	136	121	139	122	135	142	122	144	105	109	109	100	116	110	113	108	109	95	123	109	110	121	96	99	107	96	96	85	66
Neobacillus	108	40.5	0.375	0	0	0	108	118	118	115	111	114	128	112	130	141	126	126	134	142	136	121	139	122	135	142	122	144	105	109	109	100	116	110	113	108	109	95	123	109	110	121	96	99	107	96	96	85	66
Nitrosopumilus	108	36	0.333333	0	0	0	108	118	118	115	111	114	116	112	130	106	112	108	134	114	134	121	104	100	109	75	122	138	105	109	109	100	116	110	113	108	109	95	123	109	110	121	96	99	107	96	96	85	66
Nostoc	108	39.5	0.365741	0	0	0	108	118	118	115	111	114	128	112	130	141	126	126	134	142	136	121	139	122	135	142	122	144	105	109	109	100	116	110	113	108	109	95	123	109	110	121	96	99	107	96	96	85	66
Pararhodobacter	108	43.75	0.405093	0	0	0	108	118	118	115	111	114	128	112	130	141	126	126	134	142	136	121	139	122	135	142	122	144	105	109	109	100	116	110	113	108	109	95	123	109	110	121	96	99	107	96	96	85	66
Proteiniborus	108	39.5	0.365741	0	0	2	108	118	118	115	111	114	128	112	130	141	126	126	134	142	136	121	139	122	135	142	122	144	105	109	109	100	116	110	113	108	109	95	123	109	110	121	96	99	107	96	96	85	66
Pseudarthrobacter	108	41.75	0.386574	0	0	0	108	118	118	115	111	114	128	112	130	141	126	126	134	142	136	121	139	122	135	142	122	144	105	94	109	100	109	80	113	108	106	95	123	108	99	120	96	99	107	96	95	58	66
Pseudoramibacter	108	39.5	0.365741	0	0	1	108	118	118	115	111	114	128	112	130	141	126	126	134	142	136	121	139	122	135	142	122	144	105	109	109	100	116	110	113	108	109	95	123	109	110	121	96	99	107	96	96	85	66
Pyramidobacter	108	42.5	0.393519	0	0	4	108	118	118	115	111	114	128	112	130	141	126	126	134	142	136	121	139	122	135	142	122	144	105	109	109	100	116	110	113	108	109	95	123	109	110	121	96	99	107	96	96	85	66
Pyrobaculum	108	42	0.388889	0	0	0	108	118	118	115	111	114	128	112	130	141	126	126	134	142	136	121	139	122	135	142	122	144	80	90	102	100	116	110	97	108	109	86	105	105	78	118	96	99	107	96	90	74	66
Sphingobacterium	108	37	0.342593	0	0	0	108	118	118	115	111	114	128	112	130	141	126	126	134	142	136	121	139	122	135	142	122	144	105	109	109	100	116	110	113	108	109	95	123	109	110	121	96	99	107	96	96	85	66
Stomatobaculum	108	41.25	0.381944	0	0	0	108	118	118	115	111	114	128	112	130	141	126	126	134	142	136	121	139	122	135	142	122	144	105	109	109	100	116	110	113	108	109	95	123	109	110	121	96	99	107	96	96	85	66
Syntrophomonas	108	39	0.361111	0	0	0	83	118	118	66	95	102	128	112	130	141	126	126	134	142	136	121	114	122	135	142	122	144	105	109	109	100	116	110	113	108	109	95	123	109	110	121	96	99	107	96	96	85	66
Tepidibacter	108	36.75	0.340278	0	0	0	108	118	118	115	111	114	128	112	130	141	126	126	134	142	136	121	139	122	135	142	122	144	105	109	109	100	116	110	113	108	109	95	123	109	110	121	96	99	107	96	96	85	66
Teredinibacter	108	37.75	0.349537	0	0	0	108	118	118	115	111	114	128	112	130	141	126	126	116	142	107	121	139	98	87	82	122	87	105	109	109	100	116	110	113	108	109	95	123	109	110	121	96	99	107	96	96	85	66
Thermincola	108	43	0.398148	0	0	2	108	118	118	115	111	114	128	112	130	141	126	126	134	142	136	121	139	122	135	142	122	144	101	46	109	100	116	85	55	108	109	68	83	109	110	92	96	99	107	36	96	85	66
Thermophagus	108	42.75	0.395833	0	0	0	108	118	118	115	111	114	128	112	130	141	126	126	134	142	136	121	139	122	135	142	122	144	105	102	109	100	88	66	113	102	109	95	88	109	110	69	68	64	90	96	96	85	66
Thermovibrio	108	43	0.398148	0	0	0	108	118	118	115	111	114	128	112	130	141	126	126	134	142	136	121	139	122	135	142	122	144	105	109	109	100	116	110	113	108	109	95	123	109	110	121	96	99	107	96	96	85	66
Acetatifactor	108.5	38.75	0.357143	0	0	1	108	118	118	115	111	114	128	112	130	141	126	80	134	142	136	121	139	122	135	91	122	144	105	109	109	100	116	110	113	108	109	95	123	109	110	121	96	99	107	96	96	85	66
Aggregatibacter	108.5	43	0.396313	0	0	2	108	118	118	115	111	114	128	112	130	141	126	126	134	142	136	121	139	122	135	142	122	144	105	109	109	100	80	110	113	94	109	85	123	45	86	104	96	99	107	61	46	77	66
Alsobacter	108.5	42	0.387097	0	0	0	108	118	118	115	111	114	128	112	130	141	126	126	134	142	136	121	139	122	135	142	122	144	55	109	109	100	116	110	59	108	84	95	93	66	110	121	96	99	107	96	96	85	66
Blastopirellula	108.5	38.75	0.357143	0	0	0	108	118	118	115	111	114	128	112	130	141	126	126	134	142	136	121	139	122	135	142	122	144	105	109	109	100	116	110	113	108	109	95	123	109	110	121	96	99	107	96	96	85	66
Burkholderia	108.5	39	0.359447	0	0	1	108	118	118	115	111	114	128	112	130	141	126	126	134	142	136	121	139	122	135	142	122	144	105	109	109	100	116	110	113	108	109	95	123	109	110	121	96	99	107	96	96	85	66
Cryptobacterium	108.5	42	0.387097	0	0	0	108	118	94	109	111	65	128	112	130	141	126	126	134	142	136	121	139	122	135	142	122	144	104	109	109	100	116	97	113	64	109	95	67	109	110	121	96	99	107	94	96	85	66
Enorma	108.5	38.5	0.354839	0	0	1	108	118	118	115	111	114	128	112	130	141	126	126	134	142	136	121	139	122	135	142	122	144	105	109	109	100	116	110	113	108	109	95	123	109	110	121	96	99	107	96	96	85	66
Ilyobacter	108.5	37	0.341014	0	0	0	108	118	118	115	111	114	128	112	130	141	102	89	128	142	136	121	99	122	135	122	122	144	105	109	109	100	116	110	113	108	109	95	123	109	110	121	96	99	107	96	96	85	66
Imperialibacter	108.5	37.75	0.347926	0	0	0	108	118	118	115	111	114	128	112	130	141	126	126	134	142	136	121	139	122	135	142	122	144	105	109	109	100	116	110	113	108	109	95	123	109	110	121	96	99	107	96	96	85	66
Janthinobacterium	108.5	38	0.35023	0	0	0	108	118	118	115	111	114	128	112	130	141	126	126	134	142	136	121	139	122	135	142	122	144	105	109	109	100	116	110	113	108	109	95	123	109	110	121	96	99	107	96	96	85	66
Lysinibacillus	108.5	38	0.35023	0	0	1	108	118	118	115	111	114	128	112	130	141	126	126	134	142	136	121	139	122	135	142	122	144	105	109	109	100	116	110	113	108	109	95	123	109	110	121	96	99	107	96	96	85	66
Lysobacter	108.5	39	0.359447	0	0	0	108	118	118	115	111	114	128	112	130	141	126	126	134	142	136	121	139	122	135	142	122	144	105	109	109	100	116	110	113	108	109	95	123	109	110	121	96	99	107	96	96	85	66
Magnetovibrio	108.5	38	0.35023	0	0	0	108	118	118	115	111	114	128	112	130	141	126	126	134	142	136	121	139	122	135	142	122	144	105	109	109	100	116	110	113	108	109	95	123	109	110	121	96	99	107	96	96	85	66
Marinomonas	108.5	42	0.387097	0	0	0	108	118	118	115	111	114	128	112	130	141	126	126	134	142	136	121	139	122	135	142	122	144	56	61	61	100	116	110	113	108	87	95	123	109	104	121	96	99	107	96	96	85	66
Methylomagnum	108.5	39.75	0.366359	0	0	1	108	118	118	115	111	114	128	112	130	141	126	126	134	142	136	121	139	122	135	142	122	144	105	109	109	100	116	110	113	108	109	95	123	109	110	121	96	99	107	96	96	85	66
Neisseria	108.5	42	0.387097	0	0	0	108	118	118	115	111	114	128	112	130	141	126	126	134	142	136	121	139	122	135	142	122	144	105	84	109	100	116	110	113	108	89	81	81	94	110	121	96	99	107	96	96	85	66
Neorhizobium	108.5	38	0.35023	0	0	0	108	118	118	115	111	114	128	103	130	134	126	110	86	142	136	111	125	107	135	63	112	141	105	109	109	100	116	110	113	108	109	95	123	109	110	121	96	99	107	96	96	85	66
Oxobacter	108.5	41	0.37788	0	0	0	99	90	110	92	104	104	128	112	130	141	126	126	134	142	136	121	139	122	135	142	122	144	105	109	109	100	116	110	113	108	109	95	123	109	110	121	96	99	107	96	96	85	66
Petrotoga	108.5	41	0.37788	0	0	0	102	106	108	88	111	63	128	112	130	141	126	126	134	142	136	121	139	122	135	142	122	144	105	109	109	100	116	110	113	108	109	95	123	109	110	121	96	99	107	96	96	85	66
Propionibacterium	108.5	38	0.35023	0	0	0	108	118	118	115	111	114	128	112	130	102	126	126	134	134	104	121	106	122	135	110	102	144	105	109	109	100	116	110	113	108	109	95	123	109	110	121	96	99	107	96	96	85	66
Rhodobacter	108.5	38	0.35023	0	0	0	108	118	118	115	111	114	128	112	130	141	126	126	134	142	136	121	139	122	135	142	122	144	105	109	109	100	116	110	113	108	109	95	123	109	110	121	96	99	107	96	96	85	66
Solitalea	108.5	38.75	0.357143	0	0	0	108	118	118	115	111	114	128	112	130	141	126	126	134	142	136	121	139	122	135	142	122	144	105	109	109	100	116	110	113	108	109	95	123	109	110	121	96	99	107	96	96	85	66
Thermanaerosceptrum	108.5	37.75	0.347926	0	0	1	108	118	118	115	111	114	128	112	130	141	126	126	134	142	136	121	139	122	135	142	122	144	105	109	109	100	116	110	113	108	109	95	123	109	110	121	96	99	107	96	96	85	66
Acaryochloris	109	38.75	0.355505	0	0	1	108	118	118	115	111	114	128	112	130	141	126	126	134	142	136	121	139	122	135	142	122	144	105	109	109	100	116	110	113	108	109	95	123	109	110	121	96	99	107	96	96	85	66
Acetanaerobacterium	109	42.75	0.392202	0	0	0	108	118	118	115	111	114	128	112	130	141	126	126	134	142	136	121	139	122	135	142	122	144	105	109	109	100	116	110	113	108	109	95	123	109	110	121	96	99	107	96	96	85	66
Acetitomaculum	109	38.75	0.355505	0	0	0	108	118	118	115	111	114	128	112	130	141	126	126	134	142	136	121	139	122	135	142	122	144	105	109	109	100	116	110	113	108	109	95	123	109	110	121	96	99	107	96	96	85	66
Acetobacteroides	109	40.75	0.373853	0	0	0	108	118	118	115	111	114	128	112	130	141	126	126	134	142	136	121	139	122	135	142	122	144	105	109	109	100	116	110	113	108	109	95	123	109	110	121	96	99	107	96	96	85	66
Acholeplasma	109	40.75	0.373853	0	0	0	108	118	118	115	111	114	126	112	130	141	123	126	134	142	136	121	139	122	135	142	107	144	105	109	109	100	116	110	113	108	109	95	123	109	110	121	96	99	107	96	96	85	66
Actinomadura	109	41	0.376147	0	0	0	104	64	114	115	106	110	128	112	130	141	126	126	134	142	136	121	139	122	135	142	122	144	105	109	109	100	116	110	113	108	109	95	123	109	110	121	96	99	107	96	96	85	66
Actinomyces	109	46.5	0.426606	9	17	17	108	118	118	115	111	114	128	112	130	141	126	126	134	142	136	121	139	122	135	142	122	144	105	109	109	100	116	110	113	108	109	95	123	109	110	121	96	99	107	96	96	85	15
Aeromonas	109	38	0.348624	0	0	0	108	118	118	115	111	114	128	112	130	141	126	126	134	142	136	121	139	122	135	142	122	144	105	109	109	100	116	110	113	108	109	95	123	109	110	121	96	99	107	96	96	85	66
Agromyces	109	40.75	0.373853	0	0	0	108	118	118	115	111	114	128	112	130	141	126	126	134	142	136	121	139	122	135	142	122	144	105	109	109	100	116	110	113	108	109	95	123	109	110	121	96	99	107	96	96	85	66
Alteromonas	109	40.75	0.373853	0	0	0	108	118	118	115	111	114	128	112	130	141	126	126	134	142	136	121	139	122	135	142	122	144	105	109	109	100	116	110	113	108	109	95	123	109	110	121	96	99	107	96	96	85	66
Anaerobiospirillum	109	39.5	0.362385	0	0	0	108	118	118	115	111	114	119	112	128	98	126	126	132	135	136	121	139	122	130	142	65	144	105	109	109	100	116	110	113	108	109	95	123	109	110	121	96	99	107	96	96	85	66
Anaerococcus	109	38	0.348624	0	0	0	108	118	118	115	111	114	128	112	130	141	126	126	134	142	136	121	139	122	135	142	122	144	105	109	109	100	116	110	113	108	109	95	123	109	110	121	96	99	107	96	96	85	66
Anaerovibrio	109	41	0.376147	0	0	0	108	118	118	115	111	114	128	112	130	141	126	126	134	142	136	121	139	122	135	142	122	144	105	109	109	100	116	110	113	108	109	95	123	109	110	121	96	99	107	96	96	85	66
Apilactobacillus	109	38	0.348624	0	0	0	108	118	118	115	111	114	128	112	130	141	126	126	134	142	136	121	139	122	135	142	122	144	105	109	109	100	116	110	113	108	109	95	123	109	110	121	96	99	107	96	96	85	66
Asticcacaulis	109	40.75	0.373853	0	0	0	108	118	118	115	111	114	128	112	130	141	126	126	134	142	136	121	139	122	135	142	122	144	105	109	109	100	116	110	113	108	109	95	123	109	110	121	96	99	107	96	96	85	66
Baileyella	109	42	0.385321	0	0	1	108	118	118	115	111	114	128	112	130	141	126	126	134	142	136	121	139	122	135	142	122	144	105	109	109	90	116	74	104	62	109	77	123	109	110	121	96	99	96	96	96	85	66
Balneola	109	38	0.348624	0	0	0	108	118	118	115	111	114	128	105	118	119	126	123	134	142	130	121	101	112	125	141	104	123	105	109	109	100	116	110	113	108	109	95	123	109	110	121	96	99	107	96	96	85	66
Brevibacillus	109	40.75	0.373853	0	0	0	108	118	118	115	111	114	128	112	130	141	126	126	134	142	136	121	139	122	135	142	122	144	105	109	109	100	116	110	113	108	109	95	123	109	110	121	96	99	107	96	96	85	66
Brevundimonas	109	39.5	0.362385	0	0	1	108	118	118	115	111	114	128	112	130	141	126	126	134	142	136	121	139	122	135	142	122	144	105	109	109	100	116	110	113	108	109	95	123	109	110	121	96	99	107	96	96	85	66
Caldilinea	109	41	0.376147	0	0	1	108	118	118	115	111	114	128	112	130	141	126	126	134	142	136	121	139	122	135	142	122	144	105	109	109	100	116	110	113	108	109	95	123	109	110	121	96	99	107	96	96	85	66
Caldisalinibacter	109	39.5	0.362385	0	0	0	108	118	118	115	111	114	128	112	130	141	126	126	134	142	136	121	139	122	135	142	122	144	105	109	109	100	116	110	113	108	109	95	123	109	110	121	96	99	107	96	96	85	66
Candidatus Solibacter	109	41	0.376147	0	0	0	96	118	118	115	105	57	128	112	130	141	126	126	134	142	136	121	139	122	135	142	122	144	105	109	109	100	116	110	113	108	109	95	123	109	110	121	96	99	107	96	96	85	66
Centipeda	109	41	0.376147	0	1	13	108	118	118	115	111	114	128	112	130	141	126	126	134	142	136	121	139	122	135	142	122	144	105	109	109	100	116	110	113	108	109	95	123	109	110	121	96	99	107	96	96	85	66
Chryseobacterium	109	41.5	0.380734	0	0	0	108	118	118	115	111	114	128	112	130	141	126	126	134	142	136	121	139	122	135	142	122	144	105	109	109	100	116	110	113	108	109	95	123	109	110	121	96	99	107	96	96	85	66
Citrobacter	109	38.75	0.355505	0	0	0	108	118	118	115	111	114	128	112	130	141	126	126	134	142	136	121	139	122	135	142	122	144	105	109	109	100	116	110	113	108	109	95	123	109	110	121	96	99	107	96	96	85	66
Clostridioides	109	43	0.394495	0	0	2	108	118	118	115	111	114	128	112	130	141	126	126	134	142	136	121	139	122	135	142	122	144	99	109	109	100	116	110	77	108	109	90	123	70	110	83	72	87	95	92	91	85	66
Comamonas	109	39.5	0.362385	0	0	0	108	118	118	115	111	114	128	112	130	141	126	126	134	142	136	121	139	122	135	142	122	144	105	109	109	100	116	110	113	108	109	95	123	109	110	121	96	99	107	96	96	85	66
Companilactobacillus	109	41	0.376147	0	0	0	108	118	118	115	111	114	128	112	130	141	126	126	134	142	136	121	139	122	135	142	122	144	105	109	109	100	116	110	113	108	109	95	123	109	110	121	96	99	107	96	96	85	66
Corynebacterium	109	40.75	0.373853	0	0	0	108	118	118	115	111	114	128	112	130	141	126	126	134	142	136	121	139	122	135	142	122	144	105	109	109	100	116	110	113	108	109	95	123	109	110	121	96	99	107	96	96	85	66
Cuneatibacter	109	37.75	0.34633	0	0	0	108	118	118	115	111	114	128	112	123	141	126	122	113	142	136	121	139	111	135	62	122	144	105	109	109	100	116	110	113	108	109	95	123	109	110	121	96	99	107	96	96	85	66
Cytobacillus	109	41.75	0.383028	0	0	0	108	118	118	115	111	114	128	112	130	141	126	126	134	142	136	121	139	122	135	142	122	144	105	109	109	100	116	110	113	108	109	95	123	109	110	121	96	99	107	96	96	85	66
Cytophaga	109	40	0.366972	0	0	0	108	118	118	115	111	114	128	112	130	141	126	126	134	142	136	121	139	122	135	142	122	144	105	109	109	100	116	110	113	108	109	95	123	109	110	121	96	99	107	96	96	85	66
Deinococcus	109	41	0.376147	0	0	0	108	118	118	115	111	114	128	112	130	141	126	126	134	142	136	121	139	122	135	142	122	144	105	109	109	100	116	110	113	108	109	95	123	109	110	121	96	99	107	96	96	85	66
Delftia	109	38	0.348624	0	0	0	108	118	118	115	111	114	128	112	130	141	126	126	134	142	136	121	139	122	135	142	122	144	105	109	109	100	116	110	113	108	109	95	123	109	110	121	96	99	107	96	96	85	66
Desulfuromonas	109	38.75	0.355505	0	0	0	108	118	118	115	111	114	128	112	130	114	96	126	134	124	136	121	139	122	135	142	122	144	105	109	109	100	116	110	113	108	109	95	123	109	110	121	96	99	107	96	96	85	66
Duncaniella	109	41	0.376147	0	0	0	108	118	118	115	75	98	128	112	130	141	126	126	134	142	136	121	139	122	135	142	122	144	105	109	109	100	116	110	113	108	109	95	123	109	110	121	96	99	107	96	96	85	66
Dyadobacter	109	41	0.376147	0	0	1	108	118	118	115	111	114	128	112	130	141	126	126	134	142	136	121	139	122	135	142	122	144	105	109	109	100	116	110	113	108	109	95	123	109	110	121	96	99	107	96	96	85	66
Edaphobacter	109	38	0.348624	0	0	0	108	118	118	115	111	114	128	112	127	139	126	126	134	129	136	121	139	122	132	140	122	144	105	109	109	100	116	110	113	108	109	95	123	109	110	121	96	99	107	96	96	85	66
Emticicia	109	40.75	0.373853	0	0	1	108	118	118	115	111	114	128	112	130	141	126	126	134	142	136	121	139	122	135	142	122	144	105	109	109	100	116	110	113	108	109	95	123	109	110	121	96	99	107	96	96	85	66
Ezakiella	109	38.75	0.355505	0	0	0	108	118	118	115	111	114	128	112	130	141	126	126	134	142	136	121	139	122	135	142	122	144	105	109	109	100	116	110	113	108	109	95	123	109	110	121	96	99	107	96	96	85	66
Faecalicatena	109	40.25	0.369266	0	0	0	108	118	118	115	111	114	128	99	130	141	126	126	134	70	83	121	139	122	135	142	122	144	105	109	109	100	116	110	113	108	109	95	123	109	110	121	96	99	107	96	96	85	66
Faecalimonas	109	38.75	0.355505	0	0	1	108	118	118	115	111	114	128	112	130	141	126	126	134	142	136	121	139	122	135	142	122	144	105	109	109	100	116	110	113	108	109	95	123	109	110	121	96	99	107	96	96	85	66
Fastidiosipila	109	41	0.376147	0	0	0	108	118	118	115	111	114	128	112	130	141	126	126	134	142	136	121	139	122	135	142	77	130	105	109	109	100	116	110	113	108	109	95	123	109	110	121	96	99	107	96	96	85	66
Filimonas	109	37	0.33945	0	0	0	108	118	118	115	111	114	128	112	130	141	126	126	134	142	136	121	139	122	135	142	122	144	105	109	109	100	116	110	113	108	109	95	123	109	110	121	96	99	107	96	96	85	66
Fretibacterium	109	40.75	0.373853	0	0	0	108	118	118	115	111	114	128	112	130	141	126	126	134	142	136	121	139	122	135	142	122	144	105	109	109	100	116	110	113	108	109	95	123	109	110	121	96	99	107	96	96	85	66
Fulvivirga	109	39.5	0.362385	0	0	0	108	118	118	115	111	114	128	112	130	141	126	126	134	142	136	121	139	122	135	142	122	144	105	109	109	100	116	110	113	108	109	95	123	109	110	121	96	99	107	96	96	85	66
Fusibacter	109	41	0.376147	0	0	1	108	118	118	115	111	114	128	112	130	141	126	126	134	142	136	121	139	122	135	142	122	144	105	109	109	100	116	110	113	108	109	95	123	109	110	121	96	99	107	96	96	85	66
Fusicatenibacter	109	40.75	0.373853	0	0	3	108	118	118	115	111	114	128	112	130	141	126	126	134	142	136	121	139	122	135	142	122	144	105	109	109	100	116	110	113	108	109	95	123	109	110	121	96	99	107	96	96	85	66
Garciella	109	41	0.376147	0	0	14	108	118	118	115	111	114	128	112	130	141	126	126	134	142	136	121	139	122	135	142	122	144	105	109	109	100	116	110	113	108	109	95	123	109	110	121	96	99	107	96	96	85	66
Gemmata	109	42	0.385321	0	0	0	108	118	118	115	111	114	128	112	130	141	126	126	134	142	136	121	139	122	135	142	122	144	105	109	109	100	116	110	113	108	109	95	123	109	110	121	96	99	107	96	96	85	66
Gordonibacter	109	42.75	0.392202	0	0	3	108	118	118	115	111	114	128	112	130	141	126	126	134	142	136	121	139	122	135	142	122	144	105	109	109	100	116	110	113	108	109	95	123	109	110	121	96	99	107	96	96	85	66
Granulicatella	109	42.75	0.392202	0	0	6	108	118	118	115	111	114	128	112	130	141	126	126	134	142	136	121	139	122	135	142	122	144	102	109	109	100	116	68	113	87	109	95	123	109	68	121	78	99	107	96	96	85	66
Halanaerobium	109	40.75	0.373853	0	0	1	108	118	118	115	111	114	128	112	130	141	126	126	134	142	136	121	139	122	135	142	122	144	105	109	109	100	116	110	113	108	109	95	123	109	110	121	96	99	107	96	96	85	66
Hansschlegelia	109	38.75	0.355505	0	0	0	108	118	118	115	111	114	128	112	130	141	126	126	134	142	136	121	139	122	135	142	122	144	105	109	109	100	116	110	113	108	109	95	123	109	110	121	96	99	107	96	96	85	66
Harryflintia	109	39.5	0.362385	0	0	0	108	118	118	115	111	114	128	112	130	141	126	126	134	142	136	121	139	122	135	142	122	144	105	109	109	100	116	110	113	108	109	95	123	109	110	121	96	99	107	96	96	85	66
Histophilus	109	41	0.376147	0	0	0	108	118	118	115	111	114	128	112	130	141	126	126	134	142	136	121	139	122	135	142	122	144	105	109	109	100	116	110	113	108	109	95	123	109	110	121	96	99	107	96	96	85	66
Hydrogenoanaerobacterium	109	41.5	0.380734	0	0	0	108	118	118	115	111	114	128	112	130	141	126	126	134	142	136	121	139	122	135	142	122	144	105	109	53	100	111	110	113	108	96	95	123	109	110	121	96	99	76	96	96	85	66
Hydrogenothermus	109	41	0.376147	0	0	0	108	118	118	115	111	114	128	112	130	141	126	126	134	142	136	121	139	122	135	142	122	144	105	109	109	100	116	110	113	108	109	95	123	109	110	121	96	99	107	96	96	85	66
Hyella	109	41	0.376147	0	0	0	108	118	118	115	111	114	128	112	130	141	126	126	134	142	136	121	139	122	135	142	122	144	105	109	109	100	116	110	113	108	109	95	123	109	110	121	96	99	107	96	96	85	66
Idiomarina	109	40.75	0.373853	0	0	0	108	118	118	115	111	114	128	112	130	141	126	126	134	142	136	121	139	122	135	142	122	144	105	109	109	100	116	110	113	108	109	95	123	109	110	121	96	99	107	96	96	85	66
Ignisphaera	109	41	0.376147	0	0	1	108	118	118	115	111	114	128	112	130	141	126	126	134	142	136	121	139	122	135	142	122	144	105	109	109	100	116	110	113	108	109	95	123	109	110	121	96	99	107	96	96	85	66
Isobaculum	109	44.25	0.405963	0	0	8	108	118	118	115	111	114	128	112	130	141	126	126	134	142	136	121	139	122	135	142	122	144	105	109	109	100	116	110	113	108	109	95	123	109	110	121	96	99	107	96	96	85	66
Jonquetella	109	38.75	0.355505	0	0	0	108	118	118	115	111	114	128	112	130	141	126	126	134	142	136	121	139	122	135	142	122	144	105	109	109	100	116	110	113	108	109	95	123	109	110	121	96	99	107	96	96	85	66
Kineothrix	109	40.75	0.373853	0	0	0	108	118	118	115	111	114	128	112	130	141	126	126	134	142	136	121	139	122	135	142	122	144	105	109	109	100	116	110	113	108	109	95	123	109	110	121	96	99	107	96	96	85	66
Kluyvera	109	40.75	0.373853	0	0	0	108	118	118	115	111	114	128	112	130	141	126	126	134	142	136	121	139	122	135	142	122	144	105	109	109	100	116	110	113	108	109	95	123	109	110	121	96	99	107	96	96	85	66
Labilibaculum	109	41	0.376147	0	0	0	108	118	118	115	111	114	128	112	130	141	126	126	134	142	136	121	139	122	135	142	122	144	94	109	109	92	116	110	87	108	109	95	123	67	108	121	96	99	107	96	96	85	66
Laceyella	109	39.5	0.362385	0	0	0	88	113	118	105	110	114	128	112	130	141	126	126	134	142	136	121	139	122	135	142	122	144	105	109	109	100	116	110	113	108	109	95	123	109	110	121	96	99	107	96	96	85	66
Lachnoanaerobaculum	109	41.75	0.383028	0	0	2	103	114	118	113	94	114	128	112	130	141	126	126	134	142	136	121	139	122	135	142	122	144	87	109	109	100	116	110	98	108	109	94	110	109	110	121	50	99	79	55	96	85	44
Lacticaseibacillus	109	41.75	0.383028	0	0	0	108	118	118	115	111	114	128	112	130	141	126	126	134	142	136	121	139	122	135	142	122	144	105	109	109	100	116	110	72	105	109	95	123	92	81	121	96	99	107	96	96	85	66
Lactonifactor	109	39.5	0.362385	0	0	0	108	118	118	115	111	114	128	112	130	141	126	126	134	142	136	121	139	122	135	142	122	144	105	109	109	100	116	110	113	108	109	95	123	109	110	121	96	99	107	96	96	85	66
Lawsonia	109	41.75	0.383028	0	0	0	108	118	118	115	111	114	128	112	130	141	126	126	134	142	136	121	139	122	135	142	122	144	105	109	109	100	116	110	113	108	109	95	123	109	110	121	96	99	107	96	96	85	65
Leadbetterella	109	40.25	0.369266	0	0	1	108	118	118	115	111	114	128	112	130	141	126	126	134	142	136	121	139	122	135	142	122	144	105	109	109	100	116	110	113	108	109	95	123	109	110	121	96	99	107	96	96	85	66
Leeuwenhoekiella	109	40.75	0.373853	0	0	0	108	118	118	115	111	114	128	112	130	141	126	126	134	142	136	121	139	122	135	142	122	144	105	109	109	100	116	110	113	108	109	95	123	109	110	121	96	99	107	96	96	85	66
Leptospira	109	37.75	0.34633	0	0	0	108	118	118	115	111	114	128	112	130	141	126	126	134	142	136	121	139	122	135	142	122	144	105	109	109	100	116	110	113	108	109	95	123	109	110	121	96	99	107	96	96	85	66
Leuconostoc	109	39.5	0.362385	0	0	0	108	118	118	115	111	114	128	112	130	141	126	126	134	142	136	121	139	122	135	142	122	144	105	109	109	100	116	110	113	108	109	95	123	109	110	121	96	99	107	96	96	85	66
Leucothrix	109	39.75	0.364679	0	0	0	108	118	118	115	111	114	128	112	130	141	126	126	134	142	136	121	139	122	135	142	122	144	105	109	109	100	116	110	113	108	109	95	123	109	110	121	96	99	107	96	96	85	66
Ligilactobacillus	109	43	0.394495	0	0	1	108	118	118	115	111	114	128	112	130	141	126	126	134	142	136	121	139	122	135	142	122	144	105	109	109	100	116	110	113	108	109	95	123	109	110	121	96	99	107	96	96	85	66
Limosilactobacillus	109	42.25	0.387615	0	0	6	108	118	118	115	111	114	128	112	130	141	126	126	134	142	136	121	139	122	135	142	122	144	105	109	109	100	116	110	113	108	109	95	123	109	110	121	96	99	107	96	96	85	66
Longibaculum	109	41	0.376147	0	0	0	108	118	118	115	111	114	128	112	130	141	126	126	134	142	136	121	139	122	135	142	122	144	105	109	109	100	116	110	113	108	109	95	123	109	110	121	96	99	107	96	96	85	66
Longicatena	109	42	0.385321	0	0	0	108	59	53	115	111	76	128	112	130	141	126	126	134	142	136	121	139	122	135	142	122	144	105	109	109	100	116	110	113	108	109	95	123	109	110	121	96	99	107	96	96	85	66
Lujinxingia	109	41	0.376147	0	0	0	108	118	118	115	111	114	128	112	130	141	126	126	134	142	136	121	139	122	135	142	122	144	105	109	109	100	87	110	113	108	109	95	123	109	110	112	96	99	107	96	66	85	66
Luteimonas	109	40.75	0.373853	0	0	0	108	118	118	115	111	114	128	112	130	141	126	126	134	142	136	121	139	122	135	142	122	112	105	109	109	100	116	110	113	108	109	95	123	109	110	121	96	99	107	96	96	85	66
Macellibacteroides	109	39.5	0.362385	0	0	0	108	118	118	115	111	114	128	112	130	141	126	126	134	142	136	121	139	122	135	142	122	144	105	109	109	100	116	110	113	108	109	95	123	109	110	121	96	99	107	96	96	85	66
Marinicella	109	41	0.376147	0	0	0	108	118	118	115	111	114	128	112	130	141	126	126	134	142	136	121	139	122	135	142	122	144	105	100	109	100	116	88	113	108	109	95	123	100	110	121	96	99	107	96	96	85	66
Marinobacterium	109	39	0.357798	1	1	1	108	118	118	115	111	114	128	112	130	141	126	126	134	142	136	121	139	122	135	142	122	144	105	109	109	100	116	110	113	108	109	95	123	109	110	121	96	99	107	96	96	85	66
Massilimicrobiota	109	42	0.385321	0	0	0	108	118	118	115	111	114	128	112	130	141	126	126	134	142	136	121	139	122	135	142	122	144	105	109	109	100	116	110	113	108	109	95	123	109	110	121	96	99	107	96	96	85	66
Mesoplasma	109	41	0.376147	0	0	0	108	118	118	115	111	114	128	112	130	141	126	126	134	142	136	121	139	122	135	142	122	144	105	109	109	100	116	110	113	108	109	95	123	109	110	121	96	99	107	96	96	85	66
Methanolobus	109	38	0.348624	0	0	0	108	118	118	115	111	114	128	112	130	141	126	126	134	142	136	121	139	122	135	142	122	144	105	109	109	100	116	110	113	108	109	95	123	109	110	121	96	99	107	96	96	85	66
Methanosphaera	109	38.75	0.355505	0	0	1	39	116	109	115	103	114	128	112	130	141	126	126	134	142	136	121	139	122	135	142	122	144	105	109	109	100	116	110	113	108	109	95	123	109	110	121	96	99	107	96	96	85	66
Methyloceanibacter	109	40.25	0.369266	0	0	0	108	118	118	115	111	114	128	112	130	141	126	126	134	142	136	121	139	122	135	142	122	144	105	109	109	100	116	110	113	108	109	95	123	109	110	121	96	99	107	96	96	85	66
Methylocystis	109	42	0.385321	0	0	0	108	118	118	115	111	114	128	112	130	141	126	126	134	142	136	121	139	122	135	142	122	144	105	109	109	100	116	110	113	108	109	95	123	109	110	121	96	99	107	96	96	85	66
Methylosinus	109	41	0.376147	0	0	0	108	118	118	115	111	114	128	112	130	141	126	126	134	142	136	121	139	122	135	142	122	144	105	109	91	100	112	102	113	85	109	95	111	109	110	111	96	99	105	96	96	85	66
Microcystis	109	39.5	0.362385	0	0	0	108	118	118	115	111	114	128	112	130	141	126	126	134	142	136	121	139	122	135	142	122	144	105	109	109	100	116	110	113	108	109	95	123	109	110	121	96	99	107	96	96	85	66
Mobilisporobacter	109	41	0.376147	0	0	0	108	118	118	102	111	96	128	112	130	141	126	126	134	142	136	121	139	122	135	142	122	144	105	109	109	100	116	110	113	108	109	95	123	109	110	121	96	99	107	96	96	85	66
Moheibacter	109	41.75	0.383028	0	0	0	108	118	118	115	111	114	128	112	130	141	126	126	134	142	136	121	139	122	135	142	122	144	105	109	109	100	116	110	113	108	109	95	123	109	110	121	96	99	107	96	96	85	66
Mycobacterium	109	40.75	0.373853	0	0	0	108	118	118	115	111	114	128	112	130	141	126	126	134	142	136	121	139	122	135	142	122	144	105	109	109	100	116	110	113	108	109	95	123	109	110	121	96	99	107	96	96	85	66
Natranaerovirga	109	40.75	0.373853	0	0	0	108	118	118	115	111	114	70	112	130	141	126	126	134	142	136	121	139	122	135	142	122	144	105	109	109	100	116	110	113	108	109	95	123	109	110	121	96	99	107	96	96	85	66
Neglectibacter	109	38.75	0.355505	0	0	0	108	118	118	115	111	114	128	112	130	141	126	126	134	142	136	121	139	122	135	142	122	144	105	109	109	100	116	110	113	108	109	95	123	109	110	121	96	99	107	96	96	85	66
Niastella	109	41	0.376147	0	0	0	108	118	118	115	111	114	128	112	130	141	126	126	134	142	136	121	139	122	135	142	122	144	105	109	109	100	95	110	113	108	109	95	123	109	110	121	96	99	72	96	96	85	66
Nicoletella	109	39.5	0.362385	0	0	0	108	118	118	115	111	114	128	112	130	141	126	126	134	142	136	121	139	122	135	142	122	144	105	109	109	100	116	110	113	108	109	95	123	109	110	121	96	99	107	96	96	85	66
Nitrospina	109	38	0.348624	0	0	0	108	118	118	115	111	114	128	112	130	141	126	126	134	142	136	121	139	122	135	142	122	144	105	109	109	100	116	110	113	108	109	95	123	109	110	121	96	99	107	96	96	85	66
Nocardia	109	38.75	0.355505	0	0	0	108	118	118	115	111	114	128	112	130	141	126	126	134	142	136	121	139	122	135	142	122	144	105	109	109	100	116	110	113	108	109	95	123	109	110	121	96	99	107	96	96	85	66
Nocardioides	109	38	0.348624	0	0	0	108	118	118	115	111	114	128	112	130	141	126	126	134	142	136	121	139	122	135	142	122	144	105	109	109	100	116	110	113	108	109	95	123	109	110	121	96	99	107	96	96	85	66
Nonlabens	109	40.75	0.373853	0	0	0	108	118	118	115	111	114	128	112	130	141	126	126	134	142	136	121	139	122	135	142	122	144	105	109	109	100	116	110	113	108	109	95	123	109	110	121	96	99	107	96	96	85	66
Opitutus	109	40.75	0.373853	0	0	0	108	118	118	115	111	114	128	112	130	132	126	126	134	139	136	118	130	102	103	126	122	139	105	109	109	100	116	110	113	108	109	95	123	109	110	121	96	99	107	96	96	85	66
Paeniclostridium	109	39.75	0.364679	0	0	2	108	118	118	115	111	114	128	112	130	141	126	126	134	142	136	121	139	122	135	142	122	144	105	109	109	100	116	110	113	108	109	95	123	109	110	121	96	99	107	96	96	85	66
Parolsenella	109	40.25	0.369266	0	0	0	108	118	118	115	111	114	128	112	130	141	126	126	134	142	136	121	139	122	135	142	122	144	105	109	109	100	116	110	113	108	109	95	123	109	110	121	96	99	107	96	96	85	66
Pasteurella	109	39.5	0.362385	0	0	0	108	118	118	115	111	114	128	80	130	85	126	126	119	142	136	121	124	122	135	142	68	131	105	109	109	100	116	110	113	108	109	95	123	109	110	121	96	99	107	96	96	85	66
Pelotomaculum	109	41	0.376147	0	1	1	108	118	118	115	111	114	128	112	130	141	126	126	134	142	136	121	139	122	135	142	122	144	105	109	109	100	116	110	113	108	109	95	123	109	110	121	96	99	107	96	96	85	66
Petrimonas	109	43	0.394495	0	0	1	108	118	118	115	111	114	128	112	130	141	126	126	134	142	136	121	139	122	135	142	122	144	66	109	109	100	90	76	90	108	109	95	123	109	110	121	96	91	50	59	88	79	66
Photobacterium	109	38	0.348624	0	0	0	108	118	118	115	111	114	128	112	130	141	126	126	134	142	136	121	139	122	135	142	122	144	105	109	109	100	116	110	113	108	109	95	123	109	110	121	96	99	107	96	96	85	66
Planktothrix	109	37.75	0.34633	0	0	0	108	118	118	115	111	114	128	112	130	141	126	126	134	142	136	121	139	122	135	142	122	144	105	109	109	100	116	110	113	108	109	95	123	109	110	121	96	99	107	96	96	85	66
Plesiomonas	109	43	0.394495	0	0	1	108	118	118	115	111	114	128	112	130	141	126	126	134	142	136	121	139	122	135	142	122	144	105	109	109	93	116	110	113	108	109	95	106	69	110	121	96	99	54	47	96	66	66
Proteiniclasticum	109	41.75	0.383028	0	0	0	108	118	118	115	111	114	128	112	130	141	126	126	134	142	136	121	139	122	135	142	122	144	105	109	109	100	116	110	113	108	109	95	123	109	110	121	96	99	107	96	96	85	66
Proteus	109	41.75	0.383028	0	0	0	108	118	118	115	111	114	128	112	130	141	126	126	134	142	136	121	139	122	135	142	122	144	105	109	109	100	116	110	113	108	109	95	123	109	110	121	96	99	107	71	78	85	66
Pseudoalteromonas	109	42	0.385321	0	0	0	108	118	118	115	111	114	128	112	130	141	126	126	134	142	136	121	139	122	135	142	122	144	105	109	109	100	116	110	113	108	109	95	123	109	110	121	96	99	107	96	96	85	66
Pseudodesulfovibrio	109	40.75	0.373853	0	0	0	108	118	118	115	111	114	128	112	130	141	126	126	134	142	136	121	139	122	135	142	122	144	105	109	109	100	116	110	113	108	109	95	123	109	110	121	96	99	107	96	96	85	66
Pseudogracilibacillus	109	39.5	0.362385	0	0	0	108	118	118	115	111	114	128	112	130	141	126	126	134	142	136	121	139	122	135	142	122	144	105	109	109	100	116	110	113	108	109	95	123	109	110	121	96	99	107	96	96	85	66
Pseudopedobacter	109	41	0.376147	0	0	1	108	118	118	115	111	114	128	112	130	141	126	126	134	142	136	121	139	122	135	142	122	144	105	109	109	100	116	110	113	108	109	95	123	109	110	121	96	99	107	96	96	85	66
Ruminiclostridium	109	41	0.376147	0	0	0	98	112	117	98	111	107	128	112	130	141	126	126	134	142	136	121	139	122	135	142	122	144	105	109	109	100	116	110	113	108	109	95	123	109	110	121	96	99	107	96	96	85	66
Ruthenibacterium	109	40.75	0.373853	0	0	0	108	118	118	115	111	114	128	112	130	141	126	126	134	142	136	121	139	122	135	142	122	144	105	109	109	100	116	110	113	108	109	95	123	109	110	121	96	99	107	96	96	85	66
Saccharothrix	109	40.25	0.369266	0	0	0	108	118	118	115	111	114	128	112	130	141	126	126	134	142	136	121	139	122	135	142	122	144	105	109	109	100	116	110	113	108	109	95	123	109	110	121	96	99	107	96	96	85	66
Schleiferilactobacillus	109	38	0.348624	0	0	0	108	118	118	115	111	114	86	76	130	141	126	111	134	142	123	121	112	122	116	135	85	144	105	109	109	100	116	110	113	108	109	95	123	109	110	121	96	99	107	96	96	85	66
Senegalimassilia	109	42.75	0.392202	0	0	2	108	118	118	115	111	114	128	112	130	141	126	126	134	142	136	121	139	122	135	142	122	144	105	109	109	100	116	110	113	108	109	95	123	109	110	121	96	99	107	96	96	85	66
Serratia	109	38.75	0.355505	0	0	0	108	118	118	115	111	114	128	112	130	141	126	126	134	142	136	121	139	122	135	142	122	144	105	109	109	100	116	110	113	108	109	95	123	109	110	121	96	99	107	96	96	85	66
Snowella	109	37	0.33945	0	0	0	108	118	118	115	111	114	128	112	130	141	126	126	134	142	136	121	139	122	135	142	122	144	105	109	109	100	116	110	113	108	109	95	123	109	110	121	96	99	107	96	96	85	66
Solibacillus	109	38	0.348624	0	0	0	108	118	118	115	111	114	128	112	130	141	126	126	134	142	136	121	139	122	135	142	122	144	105	109	109	100	116	110	113	108	109	95	123	109	110	121	96	99	107	96	96	85	66
Sphaerochaeta	109	41	0.376147	0	0	0	108	118	118	115	111	114	128	112	130	141	126	126	134	142	136	121	139	122	135	142	122	144	105	109	109	100	116	110	113	108	109	95	123	109	110	121	96	99	107	96	96	85	66
Sphingomonas	109	41	0.376147	0	0	0	108	118	118	115	111	114	128	112	130	141	126	126	134	142	136	121	139	122	135	142	122	144	105	109	109	100	116	110	113	108	109	95	123	109	110	121	96	99	107	96	96	85	66
Sporobacter	109	38	0.348624	0	0	0	108	118	118	115	111	114	128	112	130	141	126	126	134	142	136	121	139	122	135	142	122	144	105	109	109	100	116	110	113	108	109	95	123	109	110	121	96	99	107	96	96	85	66
Sporomusa	109	41	0.376147	0	0	0	108	118	118	115	111	114	128	112	130	141	126	126	134	142	136	121	139	122	135	142	122	144	105	109	109	100	116	110	113	108	109	95	123	109	110	121	96	99	107	96	96	85	66
Sporosarcina	109	43	0.394495	0	0	3	108	118	118	115	111	114	128	112	130	141	126	126	134	142	136	121	139	122	135	142	122	144	105	109	109	100	116	110	113	108	109	95	123	109	110	121	96	99	107	96	96	85	66
Staphylococcus	109	38.75	0.355505	0	0	1	108	118	118	115	111	114	128	112	130	91	126	126	134	142	136	108	139	122	135	142	122	125	105	109	109	100	116	110	113	108	109	95	123	109	110	121	96	99	107	96	96	85	66
Staphylothermus	109	39.5	0.362385	0	0	0	108	118	118	115	111	114	128	112	130	141	126	126	134	142	136	121	139	122	135	142	122	144	105	109	109	100	116	110	113	108	109	95	123	109	110	121	96	99	107	96	96	85	66
Stenotrophomonas	109	38	0.348624	0	0	0	108	118	118	115	111	114	128	112	130	141	126	126	134	142	136	121	139	122	135	142	122	144	105	109	109	100	116	110	113	108	109	95	123	109	110	121	96	99	107	96	96	85	66
Sunxiuqinia	109	39.5	0.362385	0	0	0	108	118	118	115	111	114	128	112	130	141	126	126	134	142	136	121	139	122	135	142	122	144	105	109	109	100	116	110	113	108	109	95	123	109	110	121	96	99	107	96	96	85	66
Syntrophus	109	41	0.376147	0	0	0	108	118	118	115	111	114	128	112	130	141	126	126	134	142	136	121	139	122	135	142	122	144	105	109	109	100	116	110	86	108	109	95	123	109	110	87	96	99	107	96	96	85	66
Tessaracoccus	109	45.75	0.419725	0	0	1	108	118	118	115	111	114	128	112	130	141	126	126	134	142	136	121	139	122	135	142	122	144	105	109	109	100	116	110	113	108	109	95	123	109	110	121	96	99	107	96	96	85	66
Thermaerobacter	109	41	0.376147	0	0	0	108	118	118	115	111	114	128	112	130	141	126	126	134	142	136	121	139	122	135	142	122	144	105	109	109	100	116	110	113	108	109	95	123	109	110	121	96	99	107	54	96	85	66
Thermobrachium	109	41.5	0.380734	0	0	0	108	118	118	115	111	114	128	112	130	141	126	126	134	142	136	121	139	122	135	142	122	144	105	109	109	100	116	110	113	108	109	95	123	109	110	121	96	99	107	96	96	85	66
Thermohalobacter	109	41	0.376147	0	0	0	108	118	118	115	111	114	128	112	130	141	126	126	134	142	136	121	139	122	135	142	122	144	105	109	109	100	116	110	113	108	109	95	123	109	110	121	96	99	107	96	96	85	66
Tindallia	109	40.75	0.373853	0	0	0	108	118	118	115	111	114	128	112	130	141	126	126	134	142	136	121	139	122	135	142	122	144	105	109	109	100	116	110	113	108	109	95	123	109	110	121	96	99	107	96	96	85	66
Tissierella	109	41	0.376147	0	0	0	108	118	118	115	111	114	128	112	130	141	126	126	134	142	136	121	139	122	135	142	122	144	105	109	109	100	116	110	113	108	109	95	123	109	110	121	96	99	107	96	96	85	66
Velocimicrobium	109	43	0.394495	0	0	4	108	118	118	115	111	114	128	112	130	141	126	126	134	142	136	121	139	122	135	142	122	144	105	109	109	100	116	110	113	108	109	95	123	109	110	121	96	99	107	96	96	85	66
Volucribacter	109	39.5	0.362385	0	0	1	108	118	118	115	111	114	128	112	130	115	126	126	134	142	120	121	139	122	135	142	29	144	105	109	109	100	116	110	113	108	109	95	123	109	110	121	96	99	107	96	96	85	66
Yersinia	109	38	0.348624	0	0	0	108	118	118	115	111	114	128	112	130	141	126	126	134	142	136	121	139	122	135	142	122	144	105	109	109	100	116	110	113	108	109	95	123	109	110	121	96	99	107	96	96	85	66
Youngiibacter	109	40.75	0.373853	0	0	0	108	118	118	115	111	114	128	112	130	141	126	126	134	142	136	121	139	122	135	142	122	144	105	109	109	100	116	110	113	108	109	95	123	109	110	121	96	99	107	96	96	85	66
Zhihengliuella	109	41	0.376147	0	0	0	108	118	118	115	111	114	128	112	130	141	126	126	134	142	136	121	139	122	135	142	122	144	105	109	109	100	116	110	113	108	109	95	123	109	110	121	96	99	107	96	96	85	66
[truncated: 91 more columns]

## Sheet: KO
KO	KO name	pathways	median rank	IQR	IQR/median %	top 10 in subj	top 20 in subj	top 50 in subj	D01_S01	D01_S02	D01_S03	D01_S04	D01_S05	D01_S06	D02_S01	D02_S02	D02_S03	D02_S04	D02_S05	D02_S06	D02_S07	D02_S08	D02_S09	D02_S10	D02_S11	D02_S12	D02_S13	D02_S14	D02_S15	D02_S16	D03_S01	D03_S02	D03_S03	D03_S04	D03_S05	D03_S06	D03_S07	D03_S08	D03_S09	D03_S10	D03_S11	D03_S12	D03_S13	D03_S14	D03_S15	D03_S16	D03_S17	D03_S18	D03_S19
K00134	glyceraldehyde 3-phosphate dehydrogenase (phosphorylating)	Carbon metabolism|Biosynthesis of amino acids|Glycolysis / Gluconeogenesis	2	2	1	131	132	134	2	3	1	2	2	1	1	1	1	3	1	2	2	2	1	2	2	1	2	2	1	2	5	4	3	5	6	7	2	6	5	7	4	5	4	4	8	21	3	17	5
K02358	elongation factor Tu		2.5	7	2.8	112	131	134	1	2	2	1	1	2	17	28	7	17	8	10	4	13	9	10	11	19	10	8	2	3	3	2	1	1	1	1	1	1	2	3	1	2	2	1	2	3	2	7	3
K00262	glutamate dehydrogenase (NADP+)	Alanine, aspartate and glutamate metabolism|Arginine biosynthesis|Nitrogen metabolism	6	7.75	1.29167	100	118	134	11	5	7	3	9	5	2	4	6	2	6	7	3	4	2	3	3	3	5	6	6	4	26	24	23	16	21	31	15	39	30	21	20	22	28	37	27	39	8	39	21
K01006	pyruvate, orthophosphate dikinase	Carbon metabolism|Pyruvate metabolism|Glycolysis / Gluconeogenesis|Carbon fixation pathways in prokaryotes	8	12	1.5	84	114	133	9	12	17	9	10	8	20	45	37	33	26	20	32	15	24	24	24	26	12	18	35	34	1	1	2	2	4	4	8	5	9	1	2	14	1	2	10	1	9	8	1
K01610	phosphoenolpyruvate carboxykinase (ATP)	Carbon metabolism|Pyruvate metabolism|Glycolysis / Gluconeogenesis|Citrate cycle (TCA cycle)	8	10	1.25	83	115	132	12	10	8	14	11	14	8	3	2	6	4	3	1	3	3	4	4	2	3	5	3	1	9	10	6	10	11	3	10	8	3	5	13	20	6	10	1	4	15	16	32
K03737	pyruvate-ferredoxin/flavodoxin oxidoreductase	Carbon metabolism|Pyruvate metabolism|Glycolysis / Gluconeogenesis|Carbon fixation pathways in prokaryotes|Butanoate metabolism|2-Oxocarboxylic acid metabolism|Citrate cycle (TCA cycle)	8	9	1.125	85	124	134	5	4	6	6	3	4	18	20	11	16	17	21	17	20	13	5	16	20	15	15	16	12	17	11	5	6	8	18	3	7	19	16	6	13	8	6	21	24	4	10	6
K00261	glutamate dehydrogenase (NAD(P)+)	Carbon metabolism|Alanine, aspartate and glutamate metabolism|Arginine biosynthesis|Nitrogen metabolism	10	8	0.8	76	112	128	22	19	28	7	12	13	6	12	15	4	13	12	5	9	4	7	14	7	11	13	11	8	39	37	29	27	27	46	27	60	58	42	27	33	38	50	37	57	12	54	54
K02406	flagellin	Two-component system|Flagellar assembly	10.5	49	4.66667	67	85	100	24	66	38	78	7	62	12	7	3	1	2	1	10	1	7	1	1	4	1	1	9	10	291	349	396	631	425	115	328	236	272	292	448	272	445	442	424	321	275	322	317
K01803	triosephosphate isomerase (TIM)	Carbon metabolism|Biosynthesis of amino acids|Glycolysis / Gluconeogenesis|Fructose and mannose metabolism|Inositol phosphate metabolism	11	8	0.727273	59	118	134	25	20	32	12	23	25	10	10	8	8	7	8	6	6	5	6	8	8	7	9	7	5	12	6	4	15	3	15	13	16	15	17	10	15	17	11	23	23	10	11	29
K04077	chaperonin GroEL	RNA degradation	12	10	0.833333	57	107	128	4	1	3	4	6	3	31	33	40	49	63	64	65	45	51	30	35	17	21	25	91	67	11	8	10	8	20	9	4	10	10	12	5	10	7	5	17	12	14	18	13
K10117	raffinose/stachyose/melibiose transport system substrate-binding protein	ABC transporters	16	16.75	1.04688	47	89	119	7	23	21	21	4	40	5	34	13	19	16	16	27	10	14	21	7	13	19	7	21	23	50	111	36	94	94	87	65	58	134	57	82	159	83	31	113	95	47	113	46
K01624	fructose-bisphosphate aldolase, class II	Carbon metabolism|Biosynthesis of amino acids|Methane metabolism|Glycolysis / Gluconeogenesis|Fructose and mannose metabolism|Pentose phosphate pathway	17.5	13	0.742857	20	83	125	27	14	15	11	19	7	37	106	43	51	32	49	12	37	25	34	57	24	28	23	100	9	15	13	9	11	19	8	7	23	16	25	17	17	15	9	14	17	7	22	28
K02355	elongation factor G		17.5	17	0.971429	25	85	127	20	15	14	18	16	18	27	37	29	26	14	17	14	17	19	15	20	23	17	20	34	15	16	14	8	17	7	11	6	18	14	15	7	12	22	12	16	15	6	19	8
K04043	molecular chaperone DnaK	RNA degradation	17.5	12.75	0.728571	25	82	132	18	6	9	19	17	9	9	5	9	11	10	9	16	11	10	13	10	6	9	12	12	16	14	18	12	25	22	10	12	14	4	24	8	9	14	7	19	38	30	23	61
K02935	large subunit ribosomal protein L7/L12	Ribosome	18	26.25	1.45833	20	75	114	15	7	18	13	18	24	21	11	10	14	11	11	13	19	8	14	13	16	13	16	10	21	23	7	13	20	16	2	5	31	6	43	11	18	27	18	15	41	11	25	26
K00927	phosphoglycerate kinase	Carbon metabolism|Biosynthesis of amino acids|Glycolysis / Gluconeogenesis	21	22.5	1.07143	15	64	121	34	18	26	23	24	29	15	19	12	21	12	14	15	14	12	12	12	12	8	10	13	11	22	9	11	21	15	14	9	28	17	22	12	11	20	14	22	20	19	21	14
K00626	acetyl-CoA C-acetyltransferase	Carbon metabolism|Two-component system|Pyruvate metabolism|Carbon fixation pathways in prokaryotes|Glyoxylate and dicarboxylate metabolism|Butanoate metabolism|Lysine degradation|Fatty acid metabolism|Valine, leucine and isoleucine degradation|Benzoate degradation|Fatty acid degradation|Terpenoid backbone biosynthesis|Tryptophan metabolism	21.5	21.75	1.01163	17	61	111	17	24	24	20	22	12	11	50	39	7	20	28	18	12	18	19	22	22	20	21	90	18	75	93	30	61	25	55	45	57	63	128	35	52	48	28	106	77	13	43	16
K21572	starch-binding outer membrane protein, SusD/RagB family		24	39	1.625	47	59	107	6	13	4	5	15	21	34	43	14	43	22	26	22	24	26	33	17	41	23	30	30	42	33	42	114	43	119	88	28	44	37	31	140	26	19	156	51	26	78	60	85
K00074	3-hydroxybutyryl-CoA dehydrogenase	Carbon metabolism|Butanoate metabolism|Phenylalanine metabolism|Benzoate degradation	29	25	0.862069	1	41	113	50	34	37	22	26	22	25	84	42	18	42	40	34	16	29	41	32	38	26	31	64	29	71	57	15	45	39	64	53	37	44	45	36	37	49	19	81	61	22	170	39
K00053	ketol-acid reductoisomerase	Biosynthesis of amino acids|2-Oxocarboxylic acid metabolism|Pantothenate and CoA biosynthesis|Valine, leucine and isoleucine biosynthesis	30.5	26.75	0.877049	3	34	103	63	63	42	64	52	76	33	54	51	48	52	69	24	28	46	37	58	47	31	32	45	35	60	47	42	66	64	35	33	38	75	44	51	84	96	59	69	75	27	30	57
K01689	enolase	Carbon metabolism|Biosynthesis of amino acids|Methane metabolism|Glycolysis / Gluconeogenesis|RNA degradation	33.5	32.25	0.962687	10	32	99	28	36	31	10	14	44	42	99	61	68	38	15	62	58	113	68	94	65	63	95	70	52	45	119	54	76	69	69	22	84	13	48	110	31	43	86	77	36	34	46	27
K17318	putative aldouronate transport system substrate-binding protein	ABC transporters	34.5	43.5	1.26087	5	27	96	21	54	100	39	34	79	38	39	45	15	18	43	69	25	17	29	34	35	24	17	37	76	123	179	135	166	177	153	204	129	132	144	127	212	204	135	107	160	96	31	43
K00248	butyryl-CoA dehydrogenase	Carbon metabolism|Propanoate metabolism|Butanoate metabolism|Fatty acid metabolism|Valine, leucine and isoleucine degradation|Fatty acid degradation|beta-Alanine metabolism	35	37.75	1.07857	11	35	92	38	57	75	41	44	47	35	40	71	24	39	41	79	27	35	45	44	36	33	28	88	46	125	118	51	67	47	117	74	59	137	106	53	91	68	72	83	112	29	32	30
K02027	multiple sugar transport system substrate-binding protein		36	32.75	0.909722	17	26	92	19	29	62	55	29	52	3	6	4	9	3	4	7	5	6	8	6	10	4	3	4	6	43	39	86	106	66	22	32	53	78	83	67	57	92	81	98	65	68	162	33
K10112	multiple sugar transport system ATP-binding protein	ABC transporters	36	79	2.19444	14	51	75	3	25	53	16	5	17	214	245	207	88	190	243	157	149	109	229	275	219	260	273	311	241	73	53	48	53	45	98	59	19	32	33	54	56	35	29	45	68	17	63	73
K02035	peptide/nickel transport system substrate-binding protein	Quorum sensing	37.5	45	1.2	11	32	81	58	74	153	53	31	72	7	2	23	5	9	6	39	7	16	16	15	9	18	14	18	17	188	92	120	118	122	105	151	153	139	136	145	49	140	161	204	189	127	215	111
K00260	glutamate dehydrogenase	Alanine, aspartate and glutamate metabolism|Arginine biosynthesis|Nitrogen metabolism|Taurine and hypotaurine metabolism	39	70.25	1.80128	2	11	79	111	112	111	56	63	81	13	31	41	13	27	22	8	29	22	35	30	31	25	26	40	30	83	161	75	100	110	140	156	127	182	183	96	99	85	104	157	130	58	136	176
K10540	methyl-galactoside transport system substrate-binding protein	ABC transporters|Bacterial chemotaxis	42	41.5	0.988095	6	20	84	41	50	74	47	70	104	29	36	49	35	15	38	45	31	53	62	29	55	30	22	25	66	86	116	116	24	121	54	115	124	11	27	64	1	108	3	40	33	88	227	129
K02945	small subunit ribosomal protein S1	Ribosome	42.5	50	1.17647	6	19	72	13	11	19	17	20	16	105	130	32	75	69	37	41	75	88	79	65	63	90	42	76	61	54	29	7	4	5	6	14	17	21	26	21	25	34	25	38	14	5	41	2
K00656	formate C-acetyltransferase	Pyruvate metabolism|Propanoate metabolism|Butanoate metabolism	44	50.75	1.15341	2	17	77	48	110	90	54	54	84	89	101	120	44	71	62	101	49	122	49	112	112	41	35	127	62	87	54	77	115	72	93	93	68	67	65	65	60	72	87	100	93	61	80	55
K02931	large subunit ribosomal protein L5	Ribosome	48.5	26.75	0.551546	1	3	77	43	32	22	24	39	35	426	222	176	212	173	224	141	207	409	198	189	221	171	143	182	181	52	46	32	48	32	43	41	50	29	60	30	39	50	8	57	76	35	34	18
K00024	malate dehydrogenase	Carbon metabolism|Pyruvate metabolism|Methane metabolism|Carbon fixation pathways in prokaryotes|Glyoxylate and dicarboxylate metabolism|Cysteine and methionine metabolism|Citrate cycle (TCA cycle)	49.5	52.25	1.05556	5	28	68	179	53	82	124	138	98	30	15	25	25	19	19	11	21	23	9	5	18	14	19	8	13	77	16	107	89	71	36	20	161	66	71	48	64	63	85	96	86	60	66	37
K15770	arabinogalactan oligomer / maltooligosaccharide transport system substrate-binding protein	ABC transporters	50	89	1.78	6	22	69	23	93	85	68	56	91	47	89	70	50	24	39	152	35	50	108	50	56	44	53	179	127	150	230	92	252	280	186	266	234	365	224	238	368	224	119	213	264	121	294	369
K03521	electron transfer flavoprotein beta subunit		53	66.75	1.25943	0	11	63	29	30	20	26	27	19	173	258	135	199	145	142	169	117	124	155	167	117	123	133	244	178	68	36	22	28	24	12	36	43	31	59	19	41	36	26	74	40	16	52	70
K03522	electron transfer flavoprotein alpha subunit		53	58.25	1.09906	0	5	63	33	40	41	27	35	32	146	192	127	143	144	152	118	96	115	132	135	122	119	124	243	162	51	30	39	51	44	50	42	55	56	91	47	30	57	53	80	69	40	33	25
K10439	ribose transport system substrate-binding protein	ABC transporters|Bacterial chemotaxis	53	54.5	1.0283	1	7	62	90	111	93	79	108	103	76	42	72	94	44	79	125	48	90	93	71	80	73	54	19	109	66	110	91	145	85	108	134	79	62	122	89	92	78	128	97	156	99	172	72
K02926	large subunit ribosomal protein L4	Ribosome	54.5	39	0.715596	0	3	60	47	41	59	44	50	38	279	161	181	236	161	198	306	283	354	284	179	296	137	159	145	276	48	38	41	33	26	38	24	52	24	47	29	23	39	30	63	47	26	14	53
K02863	large subunit ribosomal protein L1	Ribosome	56.5	59	1.04425	1	3	55	42	31	34	28	41	28	231	159	171	248	191	220	222	249	337	170	250	148	158	154	520	252	56	26	38	63	28	23	23	56	27	74	28	28	60	34	48	74	37	57	31
K21573	TonB-dependent starch-binding outer membrane protein SusC		58	77	1.32759	16	24	60	77	82	5	34	115	65	88	210	121	111	213	180	58	79	154	168	134	128	93	156	149	123	34	41	40	56	33	37	35	85	42	62	66	45	5	66	93	5	66	124	117
K00239	succinate dehydrogenase flavoprotein subunit	Carbon metabolism|Carbon fixation pathways in prokaryotes|Butanoate metabolism|Oxidative phosphorylation|Citrate cycle (TCA cycle)	59	53.5	0.90678	0	10	49	30	55	58	31	47	60	127	56	122	69	95	75	38	68	192	124	133	130	183	163	99	138	196	139	122	150	81	161	55	192	125	262	108	127	163	115	132	146	123	92	98
K10200	N-acetylglucosamine transport system substrate-binding protein	ABC transporters	60.5	70	1.15702	0	4	47	72	47	44	81	40	77	103	70	60	147	74	112	99	34	45	94	60	70	126	79	57	72	169	192	132	219	162	187	257	126	229	182	216	116	178	147	269	174	110	300	188
K02982	small subunit ribosomal protein S3	Ribosome	61	59.5	0.97541	0	2	49	46	46	78	32	42	41	809	562	390	609	570	448	523	687	874	628	652	422	541	341	524	474	41	51	27	37	23	34	44	42	33	40	24	46	32	24	43	56	33	55	67
K02994	small subunit ribosomal protein S8	Ribosome	61	47.5	0.778689	0	6	40	51	43	50	42	64	36	418	160	200	259	99	163	190	273	215	186	176	166	155	115	239	197	25	43	24	13	18	48	26	12	48	34	14	55	11	56	29	45	18	45	52
K02967	small subunit ribosomal protein S2	Ribosome	62	45.5	0.733871	0	13	55	74	67	65	74	59	69	1051	871	815	833	836	547	890	688	921	1029	887	1040	602	444	1022	937	21	17	19	18	17	19	16	48	25	29	16	16	31	16	34	13	23	56	60
K02988	small subunit ribosomal protein S5	Ribosome	62.5	47.75	0.764	1	10	52	53	42	66	49	62	34	763	522	336	288	358	492	475	357	459	525	464	292	241	241	450	263	27	31	18	7	14	13	38	11	26	19	18	42	33	13	11	22	48	27	17
K02992	small subunit ribosomal protein S7	Ribosome	63.5	48.5	0.76378	1	4	48	31	28	25	15	25	6	533	378	266	293	302	267	362	303	482	455	369	420	230	147	547	325	46	40	35	26	29	24	29	75	22	49	15	34	65	22	56	80	41	65	20
K22432	caffeyl-CoA reductase-Etf complex subunit CarE		63.5	68	1.07087	0	3	52	39	45	52	30	37	33	156	209	132	156	154	158	135	103	120	140	147	134	127	130	272	173	61	56	46	64	57	82	76	78	77	99	62	44	61	58	91	96	45	37	97
K01818	L-fucose/D-arabinose isomerase	Fructose and mannose metabolism|Pentose and glucuronate interconversions	65	102.25	1.57308	0	5	45	396	224	257	130	310	163	14	25	38	36	33	35	40	23	52	44	19	32	22	11	20	47	238	313	159	312	104	218	225	195	382	203	147	256	265	235	267	314	167	348	310
K00874	2-dehydro-3-deoxygluconokinase	Carbon metabolism|Pentose phosphate pathway	68	68.75	1.01103	0	2	44	61	48	67	52	65	63	49	61	27	40	25	46	53	38	43	36	52	52	38	47	31	36	124	165	134	153	116	177	141	154	149	115	128	245	141	109	103	92	115	152	221
K01805	xylose isomerase	Fructose and mannose metabolism|Pentose and glucuronate interconversions	68.5	91.5	1.33577	4	11	53	127	86	163	48	101	114	43	26	16	23	36	24	107	53	21	20	21	28	39	40	14	69	152	252	262	228	314	194	122	213	306	159	172	320	139	195	223	37	72	103	74
K01804	L-arabinose isomerase	Pentose and glucuronate interconversions	70.5	68.25	0.968085	0	2	37	301	181	324	121	328	299	36	38	33	30	51	36	78	60	30	23	39	42	62	71	29	48	154	142	208	245	181	217	149	130	164	78	220	255	100	229	120	173	59	83	215
K00615	transketolase	Carbon metabolism|Biosynthesis of amino acids|Pentose phosphate pathway	71	55.75	0.785211	0	2	26	201	91	49	106	186	135	66	64	46	56	70	90	31	65	34	39	73	68	56	64	135	28	38	71	44	75	82	150	43	35	36	20	87	70	67	79	61	126	143	68	127
K02864	large subunit ribosomal protein L10	Ribosome	72.5	46	0.634483	0	0	32	52	26	27	35	45	43	260	83	145	162	89	134	155	148	130	102	108	133	147	179	75	107	69	45	58	55	52	27	25	45	45	81	25	59	64	45	67	81	43	53	81
K04078	chaperonin GroES		73	58.75	0.804795	0	5	40	88	38	56	77	68	56	19	30	17	27	34	32	44	39	48	42	38	15	59	24	24	37	31	67	65	57	95	74	19	54	34	56	52	29	44	49	39	51	55	73	22
K07335	basic membrane protein A and related proteins	ABC transporters	73	74	1.0137	1	2	32	59	127	212	89	84	143	23	47	58	32	30	31	56	22	31	61	28	82	72	36	60	64	262	185	215	162	136	182	173	149	195	211	169	151	175	150	264	229	139	188	222
K02986	small subunit ribosomal protein S4	Ribosome	73.5	50.75	0.690476	8	11	27	60	73	94	70	81	78	466	437	233	359	264	227	297	432	526	301	386	364	245	252	307	267	10	3	21	29	30	5	21	2	7	14	23	7	12	17	5	7	32	61	80
K00831	phosphoserine aminotransferase	Carbon metabolism|Biosynthesis of amino acids|Biosynthesis of cofactors|Methane metabolism|Cysteine and methionine metabolism|Glycine, serine and threonine metabolism|Vitamin B6 metabolism	77	75.25	0.977273	0	6	41	213	159	233	163	136	156	24	32	24	37	28	25	23	32	27	18	18	25	16	27	15	22	143	167	62	168	132	143	91	155	130	137	138	153	82	20	118	164	152	302	273
K01715	enoyl-CoA hydratase	Carbon metabolism|Butanoate metabolism	77	66.75	0.866883	0	0	22	75	71	73	80	66	55	44	111	77	42	64	106	64	33	55	77	80	66	64	49	96	83	138	138	60	103	87	62	150	74	118	114	119	40	111	64	138	127	69	167	154
K00616	transaldolase	Carbon metabolism|Biosynthesis of amino acids|Pentose phosphate pathway	79	75	0.949367	1	2	37	113	95	184	116	90	125	107	131	141	82	214	117	80	81	104	116	236	132	121	128	163	187	239	80	133	83	112	152	132	122	121	204	76	122	37	15	26	6	113	137	206
K01810	glucose-6-phosphate isomerase	Carbon metabolism|Amino sugar and nucleotide sugar metabolism|Biosynthesis of nucleotide sugars|Glycolysis / Gluconeogenesis|Starch and sucrose metabolism|Pentose phosphate pathway	81	41.5	0.512346	0	0	18	119	103	79	126	118	112	39	52	75	39	50	52	50	30	38	26	43	40	34	45	53	39	85	124	97	131	70	28	96	82	88	53	88	123	125	118	99	100	106	207	187
K02906	large subunit ribosomal protein L3	Ribosome	81.5	61.5	0.754601	0	1	25	99	83	72	91	71	73	443	152	196	297	137	226	255	269	359	294	169	247	164	152	132	251	53	65	50	54	31	30	30	40	38	84	38	48	104	38	58	67	54	91	35
K00925	acetate kinase	Carbon metabolism|Pyruvate metabolism|Methane metabolism|Propanoate metabolism|Carbon fixation pathways in prokaryotes|Taurine and hypotaurine metabolism	82	81	0.987805	0	1	25	132	99	165	119	103	108	87	134	107	83	76	109	92	69	87	69	62	99	53	81	58	74	88	58	100	140	88	41	60	36	117	123	90	96	107	88	50	150	71	71	71
K02867	large subunit ribosomal protein L11	Ribosome	82	46.75	0.570122	0	0	18	57	51	55	33	60	30	371	75	212	166	112	132	143	124	202	109	91	179	129	123	82	219	111	50	53	70	43	40	39	109	43	125	44	32	117	55	60	136	63	67	132
K02357	elongation factor Ts		82.5	85.25	1.03333	1	8	37	84	58	48	75	94	85	92	109	59	97	86	116	20	72	103	110	86	81	71	51	103	33	18	19	33	41	53	26	11	13	20	41	26	24	30	33	41	27	28	36	40
K20276	large repetitive protein	Quorum sensing	83.5	104.5	1.2515	8	11	39	214	8	10	108	69	48	111	22	161	92	101	50	139	153	138	114	116	58	142	74	230	53	194	224	265	224	262	65	48	140	200	66	204	183	180	101	246	231	262	74	126
K00625	phosphate acetyltransferase	Carbon metabolism|Pyruvate metabolism|Methane metabolism|Propanoate metabolism|Carbon fixation pathways in prokaryotes|Taurine and hypotaurine metabolism	85	53.75	0.632353	0	0	18	89	85	118	133	104	99	73	113	94	71	65	85	73	46	65	66	72	84	52	60	122	54	129	126	45	101	80	77	69	70	94	139	68	112	58	78	123	107	67	101	142
K02886	large subunit ribosomal protein L2	Ribosome	85	66.75	0.785294	0	2	21	146	128	114	100	132	118	267	164	140	229	126	167	158	295	280	370	132	190	159	121	129	156	74	28	59	88	56	39	83	47	81	63	60	50	81	39	44	97	92	129	89
K03527	4-hydroxy-3-methylbut-2-en-1-yl diphosphate reductase	Terpenoid backbone biosynthesis	85	96.75	1.13824	0	0	32	36	21	51	40	43	31	184	186	101	131	185	160	127	123	164	212	145	137	184	88	196	158	92	75	52	79	42	67	82	66	59	132	39	94	73	46	108	90	53	87	149
K13993	HSP20 family protein		90	137.75	1.53056	0	5	39	14	16	13	59	13	23	196	357	116	197	221	197	287	252	304	375	377	173	152	46	504	192	47	87	37	38	101	52	31	49	23	70	31	47	25	21	28	53	44	20	92
K15125	filamentous hemagglutinin		91.5	109.5	1.19672	6	11	36	222	9	11	123	75	49	113	23	163	92	103	51	200	156	142	115	117	59	143	75	237	55	195	226	258	221	254	63	49	140	210	67	247	199	179	100	246	231	216	75	139
K02058	simple sugar transport system substrate-binding protein		92	81.75	0.888587	0	1	30	68	76	102	71	131	127	126	49	138	123	75	44	122	71	149	96	85	110	108	72	73	159	117	288	347	266	209	346	293	175	178	190	200	285	129	240	172	169	240	233	91
K03286	OmpA-OmpF porin, OOP family		92	91.75	0.997283	2	4	27	66	35	64	25	73	42	86	59	110	127	67	73	176	54	108	73	64	53	94	102	42	115	70	59	137	71	92	134	107	81	106	30	61	21	21	123	110	46	62	58	38
K01812	glucuronate isomerase	Pentose and glucuronate interconversions	92.5	99.5	1.07568	1	7	45	279	257	224	141	268	207	26	35	18	29	21	27	25	41	40	25	26	44	32	38	17	26	6	22	78	398	145	212	114	26	287	23	301	315	330	151	297	162	119	120	19
K22431	caffeyl-CoA reductase-Etf complex subunit CarD		94	101.75	1.08245	0	0	24	45	49	35	51	36	27	247	436	239	316	284	369	281	159	180	243	256	188	227	201	650	246	133	76	34	62	37	56	119	83	89	107	41	128	91	47	127	115	24	72	186
K01625	2-dehydro-3-deoxyphosphogluconate aldolase / (4S)-4-hydroxy-2-oxoglutarate aldolase	Carbon metabolism|Glyoxylate and dicarboxylate metabolism|Pentose phosphate pathway	94.5	60.25	0.637566	0	1	18	85	78	103	112	89	61	101	82	97	89	94	130	46	55	59	76	45	108	54	87	51	105	28	23	74	42	49	47	37	29	51	18	37	72	41	40	35	44	25	62	116
K01179	endoglucanase	Two-component system|Starch and sucrose metabolism	95	161.75	1.70263	9	24	44	140	282	306	66	167	117	32	95	88	12	35	104	72	89	15	17	66	21	96	62	67	65	450	550	227	479	474	528	668	622	589	286	429	483	492	685	513	433	124	293	564
K15580	oligopeptide transport system substrate-binding protein	ABC transporters|Quorum sensing|beta-Lactam resistance	97	108.75	1.12113	1	4	36	73	147	245	191	99	160	16	65	84	22	31	48	86	18	42	50	53	51	58	29	93	58	296	156	190	253	236	145	213	311	219	250	233	63	231	260	395	297	391	545	267
K02884	large subunit ribosomal protein L19	Ribosome	97.5	135.5	1.38974	1	5	26	65	59	121	62	61	45	578	278	214	319	263	383	449	464	576	587	239	360	253	207	359	495	64	68	43	40	40	44	58	67	40	96	46	54	94	42	59	83	70	64	23
K03545	trigger factor		97.5	97.25	0.997436	6	8	27	35	27	30	50	51	50	136	96	79	96	118	129	85	100	112	126	101	102	74	105	110	113	2	5	47	14	62	21	51	27	1	6	58	4	3	69	18	85	79	81	63
K04072	acetaldehyde dehydrogenase / alcohol dehydrogenase	Pyruvate metabolism|Glycolysis / Gluconeogenesis|Butanoate metabolism|Degradation of aromatic compounds|Tyrosine metabolism|Fatty acid degradation|Chloroalkane and chloroalkene degradation|Naphthalene degradation	99	110.5	1.11616	0	2	28	62	250	293	167	82	166	175	226	195	110	231	110	136	73	133	173	238	141	102	116	256	212	174	171	188	241	224	234	230	197	68	194	100	109	177	233	160	178	36	132	99
K01938	formate--tetrahydrofolate ligase	Carbon metabolism|Biosynthesis of cofactors|Carbon fixation pathways in prokaryotes|One carbon pool by folate	99.5	129.75	1.30402	2	19	47	148	169	137	92	109	179	108	163	156	31	83	120	168	57	78	142	83	142	95	67	115	63	182	212	138	139	90	244	125	107	256	193	98	257	118	96	147	180	57	121	121
K02881	large subunit ribosomal protein L18	Ribosome	99.5	65.5	0.658291	1	2	5	83	52	63	57	58	54	368	344	259	195	242	293	323	336	328	256	341	370	358	253	308	319	99	100	93	104	99	169	113	137	95	64	101	138	154	110	101	205	42	9	11
K00058	D-3-phosphoglycerate dehydrogenase / 2-oxoglutarate reductase	Carbon metabolism|Biosynthesis of amino acids|Methane metabolism|Cysteine and methionine metabolism|Glycine, serine and threonine metabolism	101	118.5	1.17327	6	12	35	286	205	173	160	245	237	46	60	53	45	43	47	30	50	36	46	31	49	36	48	26	45	4	35	14	12	100	51	46	25	18	2	113	111	24	63	6	64	218	250	275
K02876	large subunit ribosomal protein L15	Ribosome	101	87.75	0.868812	0	0	11	226	98	172	122	141	101	263	179	117	164	170	206	215	257	227	270	181	176	174	155	177	185	118	73	69	49	67	57	84	117	64	120	75	71	99	57	62	55	100	123	146
K03043	DNA-directed RNA polymerase subunit beta	RNA polymerase	101.5	56.75	0.559113	0	0	10	54	37	46	38	32	58	326	319	258	284	261	288	140	215	156	300	174	234	307	243	358	155	157	133	95	146	103	176	75	200	120	233	83	74	170	89	139	200	91	147	170
K02879	large subunit ribosomal protein L17	Ribosome	104.5	70.5	0.674641	0	0	3	86	92	187	83	111	64	755	310	314	531	401	373	612	522	520	623	292	367	305	298	333	476	81	63	67	85	93	66	73	96	57	110	55	51	90	65	64	119	105	112	156
K03040	DNA-directed RNA polymerase subunit alpha	RNA polymerase	104.5	90.25	0.863636	1	2	15	49	39	43	45	48	59	334	361	257	171	257	283	205	196	163	217	300	334	289	271	351	279	36	32	87	59	96	103	90	41	74	38	81	36	16	83	42	9	74	142	160
K00962	polyribonucleotide nucleotidyltransferase	RNA degradation	106	75	0.707547	5	9	22	98	64	60	94	145	113	59	76	108	81	60	76	77	61	56	31	37	72	37	98	49	68	7	27	25	39	36	25	40	4	61	4	59	43	9	68	7	19	120	12	198
K03530	DNA-binding protein HU-beta		107	89.25	0.834112	1	7	23	56	65	68	61	57	57	205	53	191	245	360	199	131	212	194	318	183	27	107	145	229	152	32	25	61	19	41	17	17	30	41	51	73	19	54	35	33	52	49	42	12
K10192	oligogalacturonide transport system substrate-binding protein	ABC transporters	108.5	109.75	1.01152	13	18	25	87	69	198	115	106	94	4	8	5	10	5	5	9	8	11	11	9	14	6	4	5	7	231	218	173	216	196	315	163	217	144	145	230	195	157	219	252	123	208	198	389
K02933	large subunit ribosomal protein L6	Ribosome	109.5	95	0.86758	0	1	5	78	56	69	58	83	39	422	308	325	386	272	216	204	393	403	203	273	268	355	246	306	511	95	49	79	92	61	58	78	99	50	117	77	67	109	77	86	125	95	86	94
K02190	sirohydrochlorin cobaltochelatase	Biosynthesis of cofactors|Porphyrin metabolism	110	69.5	0.631818	0	1	15	131	106	145	87	137	141	67	121	128	41	109	98	61	64	110	112	67	103	124	56	97	90	147	20	181	155	166	29	159	114	171	175	111	188	143	243	177	228	136	149	152
K02217	ferritin		110	82.25	0.747727	0	1	15	206	88	128	136	179	144	51	69	115	114	178	165	183	78	93	48	33	60	85	91	87	177	136	181	117	142	201	223	80	113	258	142	92	140	113	152	89	89	50	77	106
K02946	small subunit ribosomal protein S10	Ribosome	110	83.25	0.756818	1	4	16	79	68	87	65	72	46	890	903	539	618	641	669	542	649	650	696	524	730	463	309	901	738	84	33	63	50	35	20	64	64	39	98	45	35	95	43	49	73	39	15	10
K00088	IMP dehydrogenase	Purine metabolism	111	84.5	0.761261	0	0	3	69	75	61	67	76	80	158	149	185	186	135	149	184	187	160	127	114	172	167	215	56	143	176	120	73	121	58	211	94	93	191	151	112	53	147	80	112	66	128	194	166
K01915	glutamine synthetase	Biosynthesis of amino acids|Two-component system|Glyoxylate and dicarboxylate metabolism|Alanine, aspartate and glutamate metabolism|Arginine biosynthesis|Nitrogen metabolism	111.5	66.75	0.598655	0	0	14	105	178	110	168	98	165	133	139	216	161	212	222	213	128	221	95	81	163	163	127	152	199	212	128	126	170	127	142	57	179	192	88	126	173	198	97	224	147	89	229	36
K02871	large subunit ribosomal protein L13	Ribosome	115	53	0.46087	0	0	1	94	102	140	93	96	67	481	372	288	504	181	390	360	410	373	513	329	376	317	285	432	311	90	97	72	72	79	83	116	73	92	113	63	87	89	75	76	106	82	100	50
K03046	DNA-directed RNA polymerase subunit beta'	RNA polymerase	115	73	0.634783	0	0	13	40	33	45	36	46	51	242	188	160	296	186	240	304	184	169	145	120	207	202	226	156	287	101	137	64	91	51	116	67	102	79	100	70	80	75	76	95	50	75	111	107
K00046	gluconate 5-dehydrogenase		117	79.75	0.681624	0	0	11	103	89	150	110	117	82	54	27	31	34	40	42	94	42	37	53	40	57	29	44	120	89	97	134	112	93	105	147	62	105	186	173	95	171	172	82	145	163	81	118	120
K02014	iron complex outermembrane recepter protein		117.5	118.75	1.01064	0	3	16	153	216	96	86	116	92	264	331	283	509	255	277	586	113	71	121	260	309	290	385	276	532	44	60	179	98	73	132	121	76	156	54	74	61	40	112	121	124	159	94	88
K15633	2,3-bisphosphoglycerate-independent phosphoglycerate mutase	Carbon metabolism|Biosynthesis of amino acids|Methane metabolism|Glycolysis / Gluconeogenesis|Glycine, serine and threonine metabolism	120	98.75	0.822917	2	4	28	235	149	91	203	168	173	22	44	34	28	29	23	37	26	33	28	25	45	35	34	32	32	259	72	167	117	214	231	137	184	179	37	268	277	211	213	250	120	203	182	119
K02112	F-type H+/Na+-transporting ATPase subunit beta	Oxidative phosphorylation	123	84.5	0.686992	0	0	6	32	62	36	72	55	74	480	128	265	341	247	174	97	371	402	359	219	318	445	383	290	307	98	140	158	102	107	109	147	101	70	80	32	157	74	149	111	118	116	82	78
K02996	small subunit ribosomal protein S9	Ribosome	123	92	0.747967	0	0	14	37	44	47	29	49	37	1028	920	516	499	535	401	405	510	577	967	599	410	373	299	611	514	82	48	55	44	50	42	72	61	35	86	40	62	66	41	53	103	65	95	144
K02888	large subunit ribosomal protein L21	Ribosome	124	65.25	0.52621	0	0	2	217	118	144	171	144	122	331	193	149	266	196	247	250	245	243	234	192	212	228	153	154	289	109	66	66	74	55	59	56	89	52	104	85	66	102	67	75	131	93	130	87
K21071	ATP-dependent phosphofructokinase / diphosphate-dependent phosphofructokinase	Carbon metabolism|Biosynthesis of amino acids|Methane metabolism|Glycolysis / Gluconeogenesis|Fructose and mannose metabolism|Galactose metabolism|Pentose phosphate pathway	124.5	75.75	0.608434	0	3	20	182	113	54	125	153	151	64	78	87	140	87	101	19	88	39	54	90	33	55	61	227	24	178	145	102	105	75	90	81	159	60	149	144	58	115	126	114	185	112	192	133
K02878	large subunit ribosomal protein L16	Ribosome	128	68.75	0.537109	0	0	1	82	109	148	120	92	128	558	244	229	364	291	287	453	311	655	376	293	217	254	186	371	406	93	130	84	73	89	92	50	90	86	94	97	79	80	62	85	111	97	96	143
K01939	adenylosuccinate synthase	Biosynthesis of cofactors|Purine metabolism|Alanine, aspartate and glutamate metabolism	128.5	82.75	0.643969	1	2	10	267	238	188	256	215	230	56	115	47	59	45	94	36	95	49	67	61	67	61	85	119	38	131	190	165	171	200	167	167	203	187	112	316	197	23	226	195	34	272	178	165
K02890	large subunit ribosomal protein L22	Ribosome	131	123	0.938931	1	4	11	76	80	191	117	102	97	740	142	192	283	128	235	385	310	484	354	131	229	192	170	190	361	114	112	83	77	54	100	133	95	12	105	78	78	101	73	70	116	85	104	90
K01176	alpha-amylase	Starch and sucrose metabolism	132.5	169	1.27547	1	4	17	16	87	33	63	8	70	53	94	242	73	246	33	113	80	114	298	106	61	165	117	240	77	415	712	139	393	279	414	418	487	484	604	498	749	209	412	631	687	346	513	450
K02952	small subunit ribosomal protein S13	Ribosome	133	71.5	0.537594	0	0	1	216	142	180	151	124	119	549	484	341	394	351	315	349	422	565	466	408	251	350	234	512	298	107	64	56	80	65	80	63	69	55	95	79	76	126	70	52	122	103	161	41
K03561	biopolymer transport protein ExbB		133	136.75	1.0282	1	5	26	26	17	23	8	28	26	475	551	526	125	414	392	262	280	416	232	263	492	329	206	361	383	298	268	143	267	198	520	127	440	340	433	103	178	298	164	149	207	146	196	283
K02965	small subunit ribosomal protein S19	Ribosome	135.5	128	0.944649	1	2	5	67	77	105	46	67	20	828	440	306	251	220	262	327	325	521	361	429	283	226	210	397	257	72	94	108	90	74	61	61	77	76	87	94	93	105	60	68	87	129	93	157
K10188	lactose/L-arabinose transport system substrate-binding protein	ABC transporters	136.5	134.25	0.983516	0	0	8	172	271	177	178	334	291	62	138	146	191	156	100	201	108	151	117	98	135	154	109	171	204	183	249	398	344	290	303	300	329	217	320	327	161	255	249	232	286	176	270	262
K03695	ATP-dependent Clp protease ATP-binding subunit ClpB		137	102	0.744526	0	2	14	92	61	71	146	74	75	250	205	340	338	439	328	390	306	356	295	245	171	446	314	250	499	134	153	105	134	128	137	104	131	111	134	42	135	84	23	119	133	144	59	84
K01835	phosphoglucomutase	Purine metabolism|Amino sugar and nucleotide sugar metabolism|Biosynthesis of nucleotide sugars|Glycolysis / Gluconeogenesis|Starch and sucrose metabolism|Galactose metabolism|Pentose phosphate pathway|Streptomycin biosynthesis	139	81.75	0.588129	0	0	3	160	96	109	166	112	140	93	107	65	134	110	82	130	84	72	57	89	77	40	65	151	73	205	201	145	183	192	179	89	166	205	162	155	158	171	142	159	168	140	35	194
K02874	large subunit ribosomal protein L14	Ribosome	139.5	157.25	1.12724	0	1	4	108	126	122	99	100	89	922	450	405	554	542	485	692	626	815	663	364	474	537	357	418	561	65	86	81	96	78	76	97	119	123	58	99	85	119	94	84	16	84	107	44
K00133	aspartate-semialdehyde dehydrogenase	Biosynthesis of amino acids|2-Oxocarboxylic acid metabolism|Cysteine and methionine metabolism|Glycine, serine and threonine metabolism|Lysine biosynthesis|Monobactam biosynthesis	143.5	119.75	0.834495	0	0	10	359	201	211	232	241	196	48	97	112	62	62	80	57	70	80	83	103	86	103	96	128	51	166	152	146	128	148	228	130	171	188	200	131	147	164	91	169	143	155	106	56
K00895	diphosphate-dependent phosphofructokinase	Glycolysis / Gluconeogenesis|Fructose and mannose metabolism|Pentose phosphate pathway	143.5	114	0.794425	0	1	19	245	131	57	154	199	190	65	79	93	148	91	105	21	94	41	58	97	34	57	66	249	25	233	175	130	192	102	125	95	277	96	192	232	75	268	175	143	245	150	268	145
K11751	5'-nucleotidase / UDP-sugar diphosphatase	Purine metabolism|Pyrimidine metabolism|Nicotinate and nicotinamide metabolism	143.5	146.5	1.02091	0	0	8	55	79	89	102	38	66	145	211	273	135	143	176	175	120	137	250	232	231	240	150	282	171	377	325	294	288	247	403	346	259	346	235	346	311	326	304	322	272	207	411	524
K00826	branched-chain amino acid aminotransferase	Biosynthesis of amino acids|Biosynthesis of cofactors|2-Oxocarboxylic acid metabolism|Cysteine and methionine metabolism|Valine, leucine and isoleucine degradation|Pantothenate and CoA biosynthesis|Valine, leucine and isoleucine biosynthesis	145	102.5	0.706897	0	0	0	114	145	106	104	107	123	162	165	92	102	93	147	68	105	125	118	124	113	87	89	66	79	219	209	219	318	217	241	236	263	230	221	170	247	185	190	271	420	177	244	93
K01952	phosphoribosylformylglycinamidine synthase	Purine metabolism	145.5	84.25	0.579038	1	2	13	205	177	98	138	178	181	129	172	124	90	119	133	54	131	75	147	139	145	130	149	142	50	49	78	101	143	114	49	172	283	97	68	178	86	77	166	102	91	181	135	208
K00688	glycogen phosphorylase	Starch and sucrose metabolism|Biofilm formation (multiple organisms)	149	108	0.724832	1	2	9	129	132	119	128	184	126	52	13	64	86	46	63	52	43	68	47	36	75	47	50	38	70	155	123	168	275	241	114	180	87	206	163	259	176	203	257	71	212	273	4	162
K00602	phosphoribosylaminoimidazolecarboxamide formyltransferase / IMP cyclohydrolase	Purine metabolism|One carbon pool by folate	150	67.5	0.45	0	0	6	369	234	206	300	302	238	45	67	48	53	72	60	42	56	44	52	47	76	65	58	55	44	191	115	136	217	243	118	98	138	140	127	193	117	188	154	189	151	180	169	257
K02904	large subunit ribosomal protein L29	Ribosome	151	293	1.9404	0	0	12	239	133	229	158	210	121	382	284	275	244	244	266	258	381	378	343	420	341	311	311	201	335	132	102	128	113	167	70	161	173	85	138	156	149	133	141	116	140	114	90	115
K00240	succinate dehydrogenase iron-sulfur subunit	Carbon metabolism|Carbon fixation pathways in prokaryotes|Butanoate metabolism|Oxidative phosphorylation|Citrate cycle (TCA cycle)	152	156.25	1.02796	0	0	8	81	116	40	76	88	100	644	552	123	401	523	391	81	429	533	385	339	259	166	611	360	275	110	98	71	122	97	104	52	118	124	119	105	98	167	106	88	108	132	228	294
K18118	succinyl-CoA:acetate CoA-transferase	Carbon metabolism|Pyruvate metabolism|Butanoate metabolism|Citrate cycle (TCA cycle)	156	121	0.775641	0	1	8	102	97	174	214	228	154	61	126	63	66	53	99	76	92	82	60	49	62	80	90	41	91	311	189	263	325	211	297	153	241	275	313	239	252	374	215	319	206	135	109	124
K01847	methylmalonyl-CoA mutase	Carbon metabolism|Propanoate metabolism|Carbon fixation pathways in prokaryotes|Glyoxylate and dicarboxylate metabolism|Valine, leucine and isoleucine degradation	156.5	157	1.00319	0	0	4	100	90	196	134	139	155	100	102	99	101	148	127	90	104	66	111	77	87	66	137	72	111	126	144	156	200	126	180	86	134	185	35	124	134	148	136	155	161	56	99	130
K01571	oxaloacetate decarboxylase (Na+ extruding) subunit alpha	Pyruvate metabolism	159	118.5	0.745283	0	0	1	91	119	149	105	91	110	315	366	369	329	206	308	368	315	374	420	433	274	348	336	579	380	274	69	124	214	125	203	320	208	246	256	104	238	250	162	202	269	221	305	245
K01187	alpha-glucosidase	Starch and sucrose metabolism|Galactose metabolism	160.5	156.75	0.976636	0	0	7	334	373	438	249	369	301	116	55	26	113	97	57	129	86	61	81	48	79	92	57	27	169	279	295	182	277	187	312	190	172	279	364	56	359	235	292	457	142	309	516	295
K01621	xylulose-5-phosphate/fructose-6-phosphate phosphoketolase	Pentose phosphate pathway	166	189.25	1.14006	0	2	20	264	218	263	327	174	279	240	168	322	74	166	122	185	147	136	308	221	272	297	183	353	262	514	820	623	386	781	746	458	268	416	417	585	341	335	399	429	190	442	762	242
K02959	small subunit ribosomal protein S16	Ribosome	166.5	93.5	0.561562	0	0	0	112	136	97	156	158	115	282	91	254	365	378	259	320	319	430	390	242	340	310	185	191	337	102	99	125	95	98	71	54	97	53	85	134	77	127	105	94	98	87	126	64
K10546	putative multiple sugar transport system substrate-binding protein	ABC transporters	166.5	191.5	1.15015	0	0	2	161	420	601	457	483	518	72	154	131	152	106	150	172	36	144	131	107	94	111	76	137	71	409	397	309	508	274	441	318	244	540	528	188	448	392	220	445	501	195	566	362
K00041	tagaturonate reductase	Pentose and glucuronate interconversions	168	90.5	0.53869	0	0	2	186	105	99	101	126	185	246	257	169	286	203	246	227	109	150	128	177	125	97	141	207	132	119	174	199	164	134	215	108	233	170	187	157	228	182	116	166	186	165	217	326
K00975	glucose-1-phosphate adenylyltransferase	Amino sugar and nucleotide sugar metabolism|Biosynthesis of nucleotide sugars|Starch and sucrose metabolism|Biofilm formation (multiple organisms)	168	139	0.827381	0	2	4	95	122	220	132	110	109	262	702	350	250	471	353	387	347	348	448	412	520	438	391	442	328	237	195	153	157	147	184	224	232	133	82	80	246	26	159	203	18	148	311	285
K03340	diaminopimelate dehydrogenase	Biosynthesis of amino acids|Lysine biosynthesis	168	134.25	0.799107	0	1	2	440	293	83	306	419	392	83	93	67	106	82	78	106	145	106	89	99	111	125	104	54	82	94	186	142	190	188	216	148	191	196	109	142	175	135	160	152	101	125	28	210
K21571	starch-binding outer membrane protein SusE/F		168	184	1.09524	0	5	16	155	175	12	60	203	152	122	144	243	235	243	128	71	205	190	138	115	185	213	227	180	258	382	737	507	723	408	383	362	521	262	510	774	608	213	747	690	279	456	570	683
K01738	cysteine synthase	Carbon metabolism|Biosynthesis of amino acids|Cysteine and methionine metabolism|Sulfur metabolism	169.5	111.5	0.657817	0	1	3	106	143	197	192	77	86	84	184	104	60	111	81	124	52	95	167	140	127	100	80	199	129	206	244	85	119	155	126	212	187	46	148	132	137	288	145	168	292	133	69	240
K21574	glucan 1,4-alpha-glucosidase	Starch and sucrose metabolism	169.5	177.25	1.04572	0	0	5	389	543	493	294	533	353	135	63	28	126	108	58	137	93	64	87	54	91	104	63	28	193	288	298	184	351	329	318	193	428	522	364	320	367	235	296	457	181	317	522	375
K15771	arabinogalactan oligomer / maltooligosaccharide transport system permease protein	ABC transporters	170	273.5	1.60882	2	9	29	141	199	189	175	248	133	795	984	627	949	798	435	344	732	729	489	723	793	910	748	834	706	106	70	49	52	77	193	66	71	228	103	84	95	47	71	82	99	46	102	103
K02956	small subunit ribosomal protein S15	Ribosome	171	160.5	0.938596	0	0	2	109	84	107	82	123	83	606	754	667	839	606	906	666	814	1071	702	1057	727	623	516	746	790	135	85	96	68	109	72	99	86	54	76	180	83	93	130	79	144	117	133	140
K02990	small subunit ribosomal protein S6	Ribosome	172	142.5	0.828488	0	0	4	171	153	166	180	157	170	391	850	436	327	413	334	290	263	197	316	417	378	377	283	529	243	42	84	104	47	46	75	85	72	90	32	123	118	56	144	65	72	111	151	226
K01270	dipeptidase D	Glutathione metabolism	172.5	121.75	0.705797	0	0	16	195	322	120	228	403	312	41	21	36	52	54	29	48	51	54	40	27	37	49	39	23	60	242	239	220	220	255	122	203	307	168	230	227	226	110	259	142	307	182	202	173
K01840	phosphomannomutase	Amino sugar and nucleotide sugar metabolism|Biosynthesis of nucleotide sugars|Fructose and mannose metabolism|O-Antigen nucleotide sugar biosynthesis	172.5	76.75	0.444928	0	0	1	154	186	273	234	160	180	210	229	153	165	234	162	121	144	126	159	143	154	109	144	288	172	192	62	186	191	160	159	164	163	180	143	167	141	161	168	90	117	170	214	343
K01923	phosphoribosylaminoimidazole-succinocarboxamide synthase	Purine metabolism	175	97.75	0.558571	0	2	6	250	203	226	197	159	220	50	24	55	54	78	68	63	82	73	51	56	11	43	86	114	14	76	163	155	177	161	141	101	151	204	46	154	115	168	140	153	135	83	155	77
K13810	transaldolase / glucose-6-phosphate isomerase	Carbon metabolism|Biosynthesis of amino acids|Amino sugar and nucleotide sugar metabolism|Biosynthesis of nucleotide sugars|Glycolysis / Gluconeogenesis|Starch and sucrose metabolism|Pentose phosphate pathway	175	162.5	0.928571	0	0	1	227	215	169	229	308	198	71	140	179	46	132	89	133	59	101	156	127	116	117	125	268	131	367	323	429	348	445	512	455	239	316	477	487	302	451	406	475	322	435	695	398
K00048	lactaldehyde reductase	Propanoate metabolism|Glyoxylate and dicarboxylate metabolism	175.5	132.75	0.75641	0	0	0	190	162	237	217	133	157	197	322	297	241	218	131	211	157	207	148	237	206	146	196	117	282	210	169	129	132	111	189	192	177	158	170	93	154	88	102	178	59	134	128	185
K01190	beta-galactosidase	Galactose metabolism|Other glycan degradation|Sphingolipid metabolism	176	280.75	1.59517	0	1	17	164	230	108	109	257	172	40	57	50	58	23	30	116	63	89	74	68	78	45	55	39	59	370	350	306	446	553	429	345	547	457	306	318	523	457	470	146	319	366	144	228
K20829	cellulose 1,4-beta-cellobiosidase		178.5	209.25	1.17227	0	5	24	488	616	463	103	336	177	90	247	184	20	100	228	167	299	28	59	185	48	180	119	197	136	466	676	308	550	647	976	1063	727	1221	497	649	845	778	922	586	520	130	358	601
K00850	6-phosphofructokinase 1	Carbon metabolism|Biosynthesis of amino acids|Methane metabolism|Glycolysis / Gluconeogenesis|Fructose and mannose metabolism|Galactose metabolism|Pentose phosphate pathway|RNA degradation	180	141.75	0.7875	0	0	1	268	231	131	172	185	232	296	451	449	279	556	323	413	399	321	239	244	281	272	408	452	339	226	109	171	136	130	175	154	183	151	255	148	144	146	127	117	121	192	223	288
K04488	nitrogen fixation protein NifU and related proteins		180	183.5	1.01944	0	0	0	134	135	113	194	162	167	181	153	126	198	193	273	145	114	84	98	129	140	128	138	89	119	309	151	140	218	233	170	178	227	260	243	187	381	208	211	196	315	153	158	272
K03696	ATP-dependent Clp protease ATP-binding subunit ClpC		181.5	151.5	0.834711	0	3	12	139	108	151	220	142	150	814	826	1059	1059	840	972	813	646	566	481	846	810	789	1018	560	760	222	259	154	324	206	252	243	216	177	328	69	233	112	32	242	187	178	141	125
K00845	glucokinase	Carbon metabolism|Amino sugar and nucleotide sugar metabolism|Biosynthesis of nucleotide sugars|Glycolysis / Gluconeogenesis|Starch and sucrose metabolism|Galactose metabolism|Streptomycin biosynthesis	184	159	0.86413	0	0	4	275	195	175	291	329	263	79	110	66	145	84	190	180	76	119	84	78	95	101	101	61	98	91	107	109	125	163	139	47	111	82	72	175	108	79	74	36	49	104	176	282
K09022	2-iminobutanoate/2-iminopropanoate deaminase		186.5	166.25	0.891421	0	0	2	409	447	557	391	669	482	124	88	111	103	73	56	100	110	134	157	137	126	161	111	84	92	57	158	157	109	76	68	102	63	157	28	91	107	103	122	54	70	94	110	75
K01209	alpha-L-arabinofuranosidase	Amino sugar and nucleotide sugar metabolism	187	258.75	1.38369	0	3	14	147	351	160	355	232	255	55	46	21	55	47	18	91	44	47	22	55	69	60	52	52	95	473	618	495	712	488	753	311	392	455	418	305	517	490	469	496	361	370	547	347
K01714	4-hydroxy-tetrahydrodipicolinate synthase	Biosynthesis of amino acids|Lysine biosynthesis|Monobactam biosynthesis	188.5	101	0.535809	2	2	2	306	344	305	262	287	243	125	133	139	136	134	136	151	129	147	150	141	151	75	122	79	139	153	182	195	161	239	224	270	188	211	176	179	145	149	247	141	250	76	2	291
K02892	large subunit ribosomal protein L23	Ribosome	189	158.75	0.839947	0	0	5	162	124	235	161	149	88	530	148	324	408	316	309	458	471	496	383	302	362	359	263	184	434	40	77	80	78	106	60	70	65	28	52	118	97	87	84	46	105	52	29	102
K01813	L-rhamnose isomerase	Fructose and mannose metabolism	189.5	218.75	1.15435	0	0	5	502	210	303	311	448	278	82	100	62	120	37	53	207	121	70	43	63	105	50	120	48	101	496	530	532	658	483	596	200	434	419	496	413	784	625	325	330	763	196	277	134
K00009	mannitol-1-phosphate 5-dehydrogenase	Fructose and mannose metabolism	190	107.75	0.567105	0	0	2	165	101	88	96	119	176	285	293	186	322	228	274	291	136	170	139	182	139	131	174	214	133	224	235	214	193	165	357	143	272	209	316	244	232	257	129	216	214	199	243	278
K00244	succinate dehydrogenase flavoprotein subunit	Carbon metabolism|Two-component system|Pyruvate metabolism|Carbon fixation pathways in prokaryotes|Butanoate metabolism|Oxidative phosphorylation|Citrate cycle (TCA cycle)	190.5	111	0.582677	0	0	0	159	139	250	177	155	210	119	62	204	70	113	93	212	77	191	197	173	138	211	162	136	145	413	272	277	239	288	444	269	375	181	445	323	179	316	409	284	239	301	216	344
K05349	beta-glucosidase	Starch and sucrose metabolism|Cyanoamino acid metabolism	190.5	217.75	1.14304	1	2	6	224	193	141	185	134	191	58	119	56	87	68	34	70	83	76	80	102	39	113	114	118	108	468	545	471	642	496	305	322	562	439	560	326	345	648	460	522	755	383	344	448
K00600	glycine hydroxymethyltransferase	Carbon metabolism|Biosynthesis of amino acids|Biosynthesis of cofactors|Methane metabolism|Glyoxylate and dicarboxylate metabolism|Glycine, serine and threonine metabolism|One carbon pool by folate|Cyanoamino acid metabolism	195	120.75	0.619231	0	0	1	332	194	228	211	306	218	159	132	109	129	90	125	98	115	96	136	95	93	77	100	101	81	328	231	259	284	246	240	105	338	276	368	214	142	246	202	197	268	191	168	243
K00873	pyruvate kinase	Carbon metabolism|Biosynthesis of amino acids|Pyruvate metabolism|Glycolysis / Gluconeogenesis	197.5	161.75	0.818987	0	1	3	242	223	215	258	207	227	289	41	54	224	136	124	232	160	128	129	149	249	216	214	208	230	163	95	242	278	252	181	199	174	216	372	137	152	192	271	259	166	187	180	151
K02897	large subunit ribosomal protein L25	Ribosome	198	112.25	0.566919	0	0	1	71	60	39	69	80	68	304	354	231	337	359	316	186	254	318	304	281	344	247	189	279	265	142	141	103	127	84	166	71	100	115	239	71	81	138	111	109	158	77	79	128
K01868	threonyl-tRNA synthetase	Aminoacyl-tRNA biosynthesis	202.5	129.75	0.640741	1	1	1	203	172	154	176	194	189	400	617	641	366	691	660	576	373	375	670	577	690	667	470	643	336	112	159	123	255	2	195	168	128	193	108	304	162	210	254	218	285	261	189	101
K00266	glutamate synthase (NADPH) small chain	Biosynthesis of amino acids|Alanine, aspartate and glutamate metabolism|Nitrogen metabolism	203	274.5	1.35222	0	0	0	469	499	350	389	319	405	388	330	308	172	204	225	239	228	239	254	282	299	194	203	380	264	116	177	57	203	120	148	92	156	128	75	114	130	158	125	144	273	149	220	241
K00939	adenylate kinase	Biosynthesis of cofactors|Purine metabolism|Thiamine metabolism	204	233	1.14216	0	0	3	251	236	358	248	236	197	112	203	113	47	184	157	123	102	99	164	148	121	88	113	165	112	67	96	94	130	135	101	68	62	84	50	117	90	86	114	185	79	162	51	49
K02564	glucosamine-6-phosphate deaminase	Amino sugar and nucleotide sugar metabolism	204.5	176.75	0.864303	0	1	6	204	179	201	149	209	162	91	120	96	91	139	97	74	112	63	99	126	50	82	37	112	19	89	147	174	99	146	135	120	88	126	101	168	126	128	137	47	159	179	211	190
K00789	S-adenosylmethionine synthetase	Biosynthesis of amino acids|Biosynthesis of cofactors|Cysteine and methionine metabolism	205.5	77.5	0.377129	0	0	0	261	255	299	239	274	231	195	197	155	188	207	171	193	209	199	215	157	192	191	200	202	149	353	229	198	358	205	213	179	252	243	285	215	223	329	170	222	291	236	332	287
K05606	methylmalonyl-CoA/ethylmalonyl-CoA epimerase	Carbon metabolism|Propanoate metabolism|Carbon fixation pathways in prokaryotes|Glyoxylate and dicarboxylate metabolism|Valine, leucine and isoleucine degradation	207.5	236.5	1.13976	0	0	3	280	212	168	359	249	228	118	29	73	178	125	96	126	125	141	85	87	30	114	84	80	144	160	55	164	137	228	45	77	245	148	358	171	156	278	148	262	202	157	191	109
K02895	large subunit ribosomal protein L24	Ribosome	209.5	196.75	0.939141	0	0	0	199	107	231	150	229	95	710	914	445	797	612	828	361	785	1001	925	501	654	587	526	931	454	115	166	161	116	141	79	181	120	104	135	141	103	114	143	104	78	138	159	86
K01676	fumarate hydratase, class I	Carbon metabolism|Pyruvate metabolism|Carbon fixation pathways in prokaryotes|Citrate cycle (TCA cycle)	210.5	210.5	1	1	1	8	10	81	29	43	21	71	131	166	83	105	85	172	28	126	74	100	118	74	81	97	92	27	130	228	160	327	151	171	106	264	113	251	225	235	205	163	188	183	173	190	167
K02356	elongation factor P		212.5	119.75	0.563529	0	0	0	185	121	207	169	95	116	308	213	106	112	199	123	82	171	161	223	216	149	261	68	273	128	121	79	99	148	83	89	111	274	87	129	136	136	240	113	184	217	198	78	201
K01667	tryptophanase	Tryptophan metabolism	215.5	127.5	0.591647	0	0	2	316	390	356	184	243	314	106	183	218	109	249	156	179	40	67	152	105	225	145	134	116	161	456	401	237	215	139	263	368	250	312	363	125	73	237	290	578	451	206	480	495
K01628	L-fuculose-phosphate aldolase	Fructose and mannose metabolism|Pentose and glucuronate interconversions	216	250.5	1.15972	0	0	0	340	405	373	279	272	341	833	360	687	744	650	740	744	587	665	853	736	653	809	597	550	789	63	148	166	172	118	221	284	125	159	97	151	202	160	209	251	254	204	146	192
K05816	sn-glycerol 3-phosphate transport system ATP-binding protein	ABC transporters	216	318.75	1.47569	0	1	6	44	137	170	73	53	87	853	938	859	334	480	437	331	514	368	760	697	613	637	596	984	826	175	132	121	180	140	196	124	103	127	124	106	215	97	108	137	284	73	89	212
K01875	seryl-tRNA synthetase	Aminoacyl-tRNA biosynthesis	217.5	112	0.514943	0	0	0	243	217	259	295	223	257	140	141	105	168	138	126	161	90	116	106	100	104	151	142	105	130	179	248	197	365	195	191	191	198	232	446	246	297	267	206	133	353	231	221	399
K01940	argininosuccinate synthase	Biosynthesis of amino acids|Alanine, aspartate and glutamate metabolism|Arginine biosynthesis	218	76	0.348624	0	1	1	125	152	143	181	79	131	357	347	215	233	335	384	218	233	226	240	347	406	233	208	620	202	256	154	183	201	223	168	185	267	248	220	102	298	216	173	257	218	158	13	195
K02948	small subunit ribosomal protein S11	Ribosome	220.5	142.25	0.645125	0	0	0	228	171	302	139	147	132	1051	624	572	863	1021	972	856	984	1071	828	979	745	872	652	647	1074	213	81	118	114	156	97	140	142	162	156	122	131	116	157	136	94	151	177	150
K00691	maltose phosphorylase	Starch and sucrose metabolism	221	181.25	0.820136	1	1	3	143	140	129	143	218	146	80	72	80	107	56	70	59	66	91	55	41	100	67	69	43	93	172	135	201	349	306	123	206	91	220	201	362	184	229	349	72	221	331	5	461
K16153	glycogen phosphorylase/synthase	Starch and sucrose metabolism	221	181.25	0.820136	1	1	3	143	140	129	143	218	146	80	72	80	107	56	70	59	66	91	55	41	100	67	69	43	93	172	135	201	349	306	123	206	91	220	201	362	184	229	349	72	221	331	5	461
K06142	outer membrane protein		221.5	242.75	1.09594	0	0	10	510	403	270	479	578	511	57	58	30	57	49	45	55	62	57	63	46	43	42	73	59	43	218	377	403	258	342	281	138	378	333	322	310	205	290	258	312	263	186	283	197
K00065	2-dehydro-3-deoxy-D-gluconate 5-dehydrogenase	Pentose and glucuronate interconversions	224.5	142.25	0.63363	0	0	0	189	182	260	183	211	202	200	157	102	104	102	118	170	97	81	122	150	150	84	136	323	214	139	258	169	135	175	330	197	167	289	261	150	210	249	155	199	227	131	208	254
K01372	bleomycin hydrolase		225.5	214.5	0.95122	0	0	4	259	326	164	314	431	448	69	87	78	118	88	66	51	74	98	72	51	107	76	92	74	49	417	343	441	211	334	356	334	402	315	366	384	546	333	407	301	282	274	653	630
K00259	alanine dehydrogenase	Alanine, aspartate and glutamate metabolism|Taurine and hypotaurine metabolism	227.5	114.75	0.504396	0	0	1	326	160	70	142	348	209	141	167	187	177	230	188	93	181	196	86	113	144	135	193	50	126	264	52	458	223	273	209	291	231	237	329	115	260	169	183	244	110	316	235	331
K01785	aldose 1-epimerase	Glycolysis / Gluconeogenesis|Galactose metabolism	227.5	310.75	1.36593	0	1	9	277	164	112	165	301	211	75	103	90	63	81	55	43	91	105	64	104	92	115	148	36	41	898	207	604	745	370	229	414	817	353	951	397	370	702	517	478	607	444	424	454
K05808	putative sigma-54 modulation protein		227.5	114	0.501099	0	0	0	236	266	405	322	150	315	329	317	152	305	267	264	89	281	213	360	325	279	340	190	503	180	228	143	226	197	170	154	157	201	207	227	184	209	200	179	215	157	257	239	234
K00849	galactokinase	Amino sugar and nucleotide sugar metabolism|Biosynthesis of nucleotide sugars|Galactose metabolism	228.5	189.25	0.828228	0	0	0	270	100	192	140	146	168	63	411	334	260	245	232	283	265	257	302	338	204	223	251	206	228	79	113	115	69	115	144	79	108	147	131	226	104	156	131	78	129	98	224	199
K02078	acyl carrier protein		229.5	178.5	0.777778	0	1	15	757	342	411	518	543	609	28	68	19	38	55	65	29	47	32	38	23	29	27	33	33	31	149	101	246	84	123	110	118	214	107	121	218	27	142	132	182	104	244	226	281
K02111	F-type H+/Na+-transporting ATPase subunit alpha	Oxidative phosphorylation	229.5	100.75	0.438998	0	0	1	133	130	84	88	85	120	625	710	484	865	659	439	478	617	515	822	891	738	807	491	960	660	246	160	148	169	144	232	196	152	136	179	50	101	145	107	174	154	172	272	202
K01848	methylmalonyl-CoA mutase, N-terminal domain	Carbon metabolism|Propanoate metabolism|Carbon fixation pathways in prokaryotes|Glyoxylate and dicarboxylate metabolism|Valine, leucine and isoleucine degradation	230.5	178.75	0.775488	0	1	3	93	123	186	361	282	153	221	242	425	281	410	457	247	478	491	311	227	156	215	348	164	385	276	172	187	326	203	319	283	315	373	424	174	336	522	208	667	235	169	262	216
K11189			232.5	168.75	0.725806	0	0	2	289	324	501	396	332	359	95	98	95	64	77	115	33	122	94	97	76	46	116	82	161	78	96	125	113	87	129	85	155	133	166	111	121	133	134	117	115	82	161	70	205
K01858	myo-inositol-1-phosphate synthase	Inositol phosphate metabolism|Streptomycin biosynthesis	234	159.25	0.680556	0	0	0	324	243	115	199	267	184	60	129	57	99	107	88	83	107	58	75	82	119	98	106	69	56	350	309	351	445	320	387	182	554	472	458	333	461	462	334	538	532	339	493	276
K03704	cold shock protein		234.5	189.5	0.808102	0	0	3	387	306	418	269	552	217	192	143	35	79	189	170	128	217	173	241	151	106	136	41	198	208	225	188	194	147	185	133	109	169	189	116	263	194	183	172	125	192	234	105	172
K01639	N-acetylneuraminate lyase	Amino sugar and nucleotide sugar metabolism	236	136	0.576271	2	2	3	254	241	208	213	313	221	174	137	199	214	200	200	182	186	193	189	153	197	105	221	104	186	187	289	307	285	301	372	329	319	345	223	358	253	234	266	164	336	156	1	34
K01880	glycyl-tRNA synthetase	Aminoacyl-tRNA biosynthesis	237	173.25	0.731013	0	0	0	181	167	138	155	169	182	678	463	293	707	502	754	202	669	541	437	539	552	514	633	812	316	371	265	212	314	60	388	209	51	349	429	250	268	310	201	272	403	185	165	575
K10671	glycine reductase complex component B subunit alpha and beta		237	149	0.628692	0	0	0	229	204	336	173	261	250	294	476	421	268	515	343	284	287	248	214	312	232	472	372	373	327	331	317	274	418	113	298	247	349	421	248	161	438	271	319	313	457	228	543	415
K01815	4-deoxy-L-threo-5-hexosulose-uronate ketol-isomerase	Pentose and glucuronate interconversions	239	321.75	1.34623	0	0	0	577	309	359	290	422	369	78	114	52	80	92	92	109	99	83	78	74	118	122	110	83	117	100	176	329	156	448	562	171	98	174	140	164	384	218	216	151	390	164	134	108
K02619	4-amino-4-deoxychorismate lyase	Biosynthesis of cofactors|Folate biosynthesis	239	119	0.497908	0	0	0	137	187	205	205	120	139	318	351	236	151	165	241	240	141	256	272	265	199	139	158	278	189	307	269	247	363	321	352	448	335	380	241	203	444	277	252	332	600	205	275	112
K02887	large subunit ribosomal protein L20	Ribosome	240.5	193.75	0.805613	0	0	2	231	221	317	238	295	259	452	239	300	476	328	426	482	525	500	515	255	409	343	332	391	463	181	83	147	36	191	157	162	144	155	215	211	204	165	134	154	132	175	259	48
K00703	starch synthase	Starch and sucrose metabolism|Biofilm formation (multiple organisms)	242	151.5	0.626033	0	0	0	166	163	266	204	113	136	433	870	826	497	741	271	594	372	460	242	443	254	508	505	900	519	229	396	224	268	164	222	539	308	468	150	210	491	324	273	180	208	269	138	224
K11717	cysteine desulfurase / selenocysteine lyase	Selenocompound metabolism	242.5	365.25	1.50619	0	0	0	1097	1101	1084	1084	1099	1132	187	162	134	207	215	279	147	119	86	103	142	146	132	151	94	121	403	168	204	282	352	201	218	400	386	277	248	647	242	274	234	387	220	204	360
K04079	molecular chaperone HtpG		243	233	0.958848	0	0	1	151	125	124	193	172	178	502	775	344	515	676	939	583	438	493	543	664	393	421	237	458	510	141	129	76	138	150	164	144	139	154	219	139	65	136	121	134	88	160	47	110
K13788	phosphate acetyltransferase	Carbon metabolism|Pyruvate metabolism|Methane metabolism|Propanoate metabolism|Carbon fixation pathways in prokaryotes|Taurine and hypotaurine metabolism	243	243.5	1.00206	0	0	0	540	209	222	423	424	331	130	176	129	221	141	154	104	142	100	101	125	123	91	129	347	85	244	184	68	204	178	172	110	330	150	411	205	258	312	176	237	184	233	173	318
K01740	O-acetylhomoserine (thiol)-lyase	Cysteine and methionine metabolism	244.5	143.75	0.587935	0	0	2	287	252	255	334	227	283	273	353	253	234	301	249	134	316	350	364	392	357	296	325	212	229	355	505	205	260	318	573	234	437	110	160	365	347	264	354	236	523	401	203	261
K01955	carbamoyl-phosphate synthase large subunit	Biosynthesis of cofactors|Pyrimidine metabolism|Alanine, aspartate and glutamate metabolism	244.5	121.75	0.497955	0	0	0	177	146	92	113	105	148	348	400	278	599	309	630	302	340	210	322	436	312	302	270	355	236	197	240	211	313	183	249	129	222	143	315	190	196	194	153	193	224	102	195	223
K03615	H+/Na+-translocating ferredoxin:NAD+ oxidoreductase subunit C		246	169	0.686992	0	0	0	266	302	291	189	188	193	1051	984	1060	1059	1021	923	980	1057	1071	976	1017	1040	1068	1054	1022	1061	299	332	210	359	242	261	214	316	296	332	209	383	359	124	280	540	194	210	131
K01784	UDP-glucose 4-epimerase	Amino sugar and nucleotide sugar metabolism|Biosynthesis of nucleotide sugars|Galactose metabolism|O-Antigen nucleotide sugar biosynthesis	246.5	118.5	0.48073	0	0	2	196	155	161	187	166	169	190	51	98	160	48	54	105	169	77	120	110	187	83	93	68	75	269	299	192	311	281	505	136	235	297	326	271	222	309	174	210	256	212	49	314
K00639	glycine C-acetyltransferase	Glycine, serine and threonine metabolism	247.5	192	0.775758	0	0	0	467	285	464	360	528	344	152	118	89	128	121	138	75	152	117	123	88	109	79	118	111	57	366	237	332	456	259	204	241	407	145	267	300	261	416	452	323	276	348	303	277
K00027	malate dehydrogenase (oxaloacetate-decarboxylating)	Carbon metabolism|Two-component system|Pyruvate metabolism	248.5	189.5	0.762575	0	0	0	328	183	123	265	220	194	323	384	268	424	123	146	236	444	297	278	324	306	197	345	262	273	255	155	230	269	154	95	176	230	201	275	159	180	293	186	260	313	197	284	274
K00174	2-oxoglutarate/2-oxoacid ferredoxin oxidoreductase subunit alpha	Carbon metabolism|Pyruvate metabolism|Glycolysis / Gluconeogenesis|Carbon fixation pathways in prokaryotes|Butanoate metabolism|2-Oxocarboxylic acid metabolism|Citrate cycle (TCA cycle)	249	126.5	0.508032	0	0	0	194	154	176	107	305	161	206	208	182	218	105	182	243	236	211	149	146	200	175	166	139	216	333	215	243	321	179	199	142	209	153	177	228	229	144	230	243	304	225	375	370
K00821	acetylornithine/N-succinyldiaminopimelate aminotransferase	Biosynthesis of amino acids|2-Oxocarboxylic acid metabolism|Arginine biosynthesis|Lysine biosynthesis	249.5	201.75	0.808617	0	0	3	240	345	435	277	254	248	219	232	435	203	421	311	228	355	231	201	188	295	404	107	217	84	505	392	363	693	221	801	440	321	536	773	293	813	368	518	689	441	406	427	341
K01876	aspartyl-tRNA synthetase	Aminoacyl-tRNA biosynthesis	256.5	253.5	0.988304	0	0	0	273	247	162	274	255	274	220	85	209	144	163	111	194	132	283	258	218	297	232	173	172	195	253	273	178	254	256	270	249	176	214	257	302	164	217	256	233	167	285	139	236
K03285	general bacterial porin, GBP family		256.5	288.75	1.12573	0	1	2	244	397	265	135	93	408	703	916	1012	738	491	972	816	1092	722	813	1057	1040	895	1054	1022	970	263	187	250	292	229	271	208	178	464	186	427	445	336	276	248	216	122	267	269
K03531	cell division protein FtsZ		257	153	0.595331	0	0	0	271	165	219	212	183	199	415	681	600	601	610	619	642	694	531	882	353	609	793	834	602	392	257	232	172	182	176	163	278	148	223	218	199	203	215	205	208	278	147	85	246
K15023	5-methyltetrahydrofolate corrinoid/iron sulfur protein methyltransferase	Carbon metabolism|Carbon fixation pathways in prokaryotes	257	305.75	1.18969	0	0	8	354	361	408	418	572	390	287	260	269	189	198	257	263	175	235	282	305	298	301	188	275	237	389	354	261	315	149	493	432	224	322	534	207	363	354	303	430	296	259	447	395
K02030	polar amino acid transport system substrate-binding protein		261.5	167.5	0.640535	2	3	4	138	283	382	313	171	308	234	252	364	318	209	407	348	221	296	411	354	310	258	238	146	373	271	225	373	265	454	190	383	253	303	264	307	287	258	228	205	198	404	154	196
K09157	uncharacterized protein		266	211.5	0.795113	0	0	1	759	627	735	722	480	789	153	272	343	139	266	290	217	218	179	224	310	238	322	375	213	222	128	202	221	175	186	183	303	193	142	185	152	88	51	284	186	48	224	323	416
K03773	FKBP-type peptidyl-prolyl cis-trans isomerase FklB		266.5	170.25	0.638837	0	0	0	191	117	126	145	128	200	223	219	174	182	235	260	87	210	171	70	209	257	269	197	318	146	330	286	254	297	266	130	188	357	184	349	251	291	280	251	334	306	223	345	329
K00059	3-oxoacyl-[acyl-carrier protein] reductase	Biosynthesis of cofactors|Fatty acid metabolism|Fatty acid biosynthesis|Biotin metabolism	269	171.5	0.637546	0	1	3	212	157	139	233	260	249	245	195	168	173	285	214	132	262	159	199	303	177	255	177	396	150	266	61	240	129	215	113	100	143	93	249	224	69	18	198	31	191	166	26	105
K01999	branched-chain amino acid transport system substrate-binding protein	ABC transporters|Quorum sensing	269.5	228.25	0.846939	0	0	1	145	314	374	320	214	288	144	311	277	278	162	297	324	190	229	207	286	264	243	135	253	413	861	661	521	475	437	500	485	425	565	698	546	460	586	450	497	492	896	465	421
K03772	FKBP-type peptidyl-prolyl cis-trans isomerase FkpA		270	173	0.640741	0	0	0	188	120	127	147	129	200	223	219	174	182	235	260	87	210	171	70	209	257	269	197	318	146	334	284	251	293	264	129	187	357	183	349	242	267	276	250	329	309	264	345	336
K00198	anaerobic carbon-monoxide dehydrogenase catalytic subunit	Carbon metabolism|Methane metabolism|Carbon fixation pathways in prokaryotes|Nitrotoluene degradation	272	331.25	1.21783	0	1	27	555	410	532	348	563	437	239	395	387	285	287	452	672	264	425	421	323	508	363	343	414	331	418	416	343	230	194	320	229	194	274	356	143	325	308	222	411	377	126	257	214
K01802	peptidylprolyl isomerase		273.5	152	0.555759	1	1	1	122	70	80	97	148	129	398	305	221	331	283	255	316	284	325	204	456	528	217	407	320	312	159	246	163	236	395	344	112	285	238	242	181	120	151	167	126	364	286	263	357
K00864	glycerol kinase	Glycerolipid metabolism	275	426.25	1.55	0	2	9	424	787	743	548	333	681	756	528	776	545	569	789	596	527	448	724	547	722	622	678	959	560	24	260	26	60	13	146	599	33	412	13	49	426	120	54	32	43	142	511	558
K03770	peptidyl-prolyl cis-trans isomerase D		275.5	169.25	0.614338	1	1	1	126	72	81	97	154	129	470	315	232	409	345	272	340	509	446	296	561	599	399	472	662	326	164	257	170	276	409	404	117	296	242	246	186	125	155	196	128	396	292	281	359
K22430	caffeyl-CoA reductase-Etf complex subunit CarC		275.5	263.5	0.956443	0	0	1	345	307	442	268	271	253	281	346	460	205	259	291	409	222	263	269	332	248	205	293	426	308	879	593	503	507	401	633	484	582	724	559	597	551	587	545	567	488	769	656	722
K13954	alcohol dehydrogenase	Pyruvate metabolism|Glycolysis / Gluconeogenesis|Degradation of aromatic compounds|Tyrosine metabolism|Fatty acid degradation|Chloroalkane and chloroalkene degradation|Naphthalene degradation	276	152.25	0.55163	0	0	0	260	245	469	246	247	292	350	428	391	354	260	202	274	206	312	358	381	321	237	250	480	378	391	404	225	280	226	288	443	343	490	404	221	305	418	203	410	411	308	328	615
K07469	aldehyde oxidoreductase		279	331.25	1.18728	0	0	3	788	716	1004	821	893	1017	188	194	287	76	350	210	329	143	274	324	172	289	278	245	390	271	668	424	531	671	434	738	605	529	583	312	313	377	570	381	414	1125	445	836	610
K01198	xylan 1,4-beta-xylosidase	Amino sugar and nucleotide sugar metabolism	283.5	347.5	1.22575	0	0	1	149	377	213	410	256	289	68	147	240	78	194	252	198	101	69	125	96	152	118	112	102	213	603	878	705	890	640	1124	943	802	889	452	335	730	920	708	894	657	600	860	587
K02557	chemotaxis protein MotB	Bacterial chemotaxis|Flagellar assembly	284	309	1.08803	3	8	16	234	317	76	200	498	501	473	443	702	563	509	555	115	648	627	694	520	399	498	552	466	134	282	380	322	272	34	162	231	249	73	180	146	132	176	352	165	295	255	379	230
K10555	AI-2 transport system substrate-binding protein	ABC transporters|Quorum sensing	284.5	168	0.59051	0	0	0	942	828	945	659	727	733	222	359	302	289	233	368	357	140	206	245	225	278	284	184	376	384	483	390	356	536	325	600	595	310	471	728	303	623	558	379	574	374	486	249	636
K14138	acetyl-CoA synthase	Carbon metabolism|Carbon fixation pathways in prokaryotes	284.5	386.25	1.35764	0	2	30	314	305	479	202	259	323	277	455	337	290	453	468	487	163	293	445	301	363	46	308	271	310	364	292	337	243	238	308	392	206	114	393	257	472	232	181	415	398	217	439	372
K18785	beta-1,4-mannooligosaccharide/beta-1,4-mannosyl-N-acetylglucosamine phosphorylase		285	219	0.768421	0	0	2	985	565	998	639	487	767	132	112	178	95	270	186	328	229	132	144	166	143	208	228	170	288	312	461	664	302	330	374	493	288	485	321	531	434	273	640	292	413	263	260	460
K01591	orotidine-5'-phosphate decarboxylase	Biosynthesis of cofactors|Pyrimidine metabolism	286.5	166.25	0.580279	0	0	0	367	328	362	331	407	293	160	156	197	232	219	219	114	170	167	130	111	97	172	222	113	163	530	562	411	235	348	408	420	507	432	498	374	530	371	388	517	769	418	312	551
K02838	ribosome recycling factor		287	231.5	0.80662	0	1	2	121	134	158	111	204	96	465	151	289	413	614	405	359	572	327	453	630	371	603	368	328	455	58	91	88	86	133	73	103	94	71	69	107	163	59	98	105	145	90	166	59
K07080	uncharacterized protein		287.5	274.5	0.954783	0	0	0	202	400	335	344	258	281	121	206	235	294	250	250	272	134	129	267	231	320	378	291	367	254	559	672	827	572	310	610	689	467	695	386	791	696	628	639	626	495	504	537	617
K00812	aspartate aminotransferase	Biosynthesis of amino acids|2-Oxocarboxylic acid metabolism|Cysteine and methionine metabolism|Alanine, aspartate and glutamate metabolism|Arginine and proline metabolism|Arginine biosynthesis|Phenylalanine, tyrosine and tryptophan biosynthesis|Tyrosine metabolism|Phenylalanine metabolism|Tropane, piperidine and pyridine alkaloid biosynthesis|Isoquinoline alkaloid biosynthesis|Novobiocin biosynth…	289.5	163	0.56304	0	0	0	252	280	248	196	239	241	293	249	241	275	313	265	138	208	158	165	123	193	188	157	126	102	301	319	233	289	268	299	123	313	172	231	243	207	373	182	209	243	188	117	147
K00948	ribose-phosphate pyrophosphokinase	Carbon metabolism|Biosynthesis of amino acids|Purine metabolism|Pentose phosphate pathway	290	127.75	0.440517	0	0	1	200	214	179	218	197	223	225	289	295	271	248	289	154	322	168	137	234	157	308	260	470	232	198	150	275	176	174	136	186	278	173	343	160	102	214	231	235	220	21	209	217
K05919	superoxide reductase		291	210.5	0.723368	0	2	13	547	349	309	549	505	571	109	198	282	258	262	298	26	214	323	262	313	210	360	254	265	40	235	338	185	367	48	220	261	384	253	146	582	295	449	366	314	179	108	199	42
K00609	aspartate carbamoyltransferase catalytic subunit	Biosynthesis of cofactors|Pyrimidine metabolism|Alanine, aspartate and glutamate metabolism	292.5	208.25	0.711966	0	0	0	209	249	193	221	323	261	1051	453	759	710	885	387	622	652	945	1062	545	314	726	698	429	341	211	421	232	281	138	333	324	265	332	155	269	405	328	261	217	195	266	280	268
K01849	methylmalonyl-CoA mutase, C-terminal domain	Carbon metabolism|Propanoate metabolism|Carbon fixation pathways in prokaryotes|Glyoxylate and dicarboxylate metabolism|Valine, leucine and isoleucine degradation	293.5	285.75	0.973595	0	0	0	157	174	167	319	164	158	511	515	817	882	489	663	303	779	581	812	431	352	467	762	334	606	315	146	200	376	284	119	259	342	267	627	109	181	512	191	613	209	107	286	414
K01945	phosphoribosylamine---glycine ligase	Purine metabolism	295.5	188.25	0.637056	0	0	1	468	350	417	324	284	380	243	261	237	217	188	168	49	202	205	263	243	194	157	187	159	170	308	127	266	353	59	149	337	389	163	339	183	547	344	298	335	529	239	307	148
K13922	propionaldehyde dehydrogenase	Propanoate metabolism	297.5	314	1.05546	0	0	0	701	592	724	634	481	598	352	240	564	330	497	331	481	456	512	562	434	465	532	721	292	484	396	501	334	497	313	630	556	275	399	266	296	293	378	389	363	369	276	327	401
K01951	GMP synthase (glutamine-hydrolysing)	Purine metabolism	298	158	0.530201	0	0	0	350	235	232	280	317	280	236	201	162	137	177	253	95	133	121	133	121	153	148	167	209	110	258	157	216	247	208	198	194	287	259	236	158	174	342	207	298	244	219	213	320
K02909	large subunit ribosomal protein L31	Ribosome	299	152.5	0.510033	0	0	1	717	339	354	499	629	523	454	389	272	376	300	258	256	376	518	227	224	421	295	278	575	338	62	103	278	151	336	156	245	110	69	61	467	182	42	227	66	197	341	212	169
K00297	methylenetetrahydrofolate reductase (NADH)	Carbon metabolism|Carbon fixation pathways in prokaryotes|One carbon pool by folate	300.5	344.25	1.14559	0	0	1	448	357	316	215	342	225	1000	984	806	623	1021	761	1081	1092	1071	1058	1057	1040	926	1054	885	954	273	301	321	300	237	597	250	135	203	168	201	378	202	178	407	371	245	330	379
K00175	2-oxoglutarate/2-oxoacid ferredoxin oxidoreductase subunit beta	Carbon metabolism|Pyruvate metabolism|Glycolysis / Gluconeogenesis|Carbon fixation pathways in prokaryotes|Butanoate metabolism|2-Oxocarboxylic acid metabolism|Citrate cycle (TCA cycle)	302	337.75	1.11838	2	4	12	272	269	308	174	296	239	186	9	20	115	41	61	280	188	237	162	84	96	173	205	46	124	280	208	253	158	359	287	232	383	387	259	283	292	337	332	326	175	260	329	353
K06147	ATP-binding cassette, subfamily B, bacterial		302	248.75	0.823675	3	6	15	173	312	344	271	161	258	688	581	527	844	940	897	894	825	750	479	850	413	671	845	909	968	29	105	16	34	9	32	560	21	129	10	33	189	45	51	12	29	64	125	7
K01596	phosphoenolpyruvate carboxykinase (GTP)	Pyruvate metabolism|Glycolysis / Gluconeogenesis|Citrate cycle (TCA cycle)	302.5	197.5	0.652893	1	2	2	1041	852	935	545	1047	1043	85	16	230	98	120	91	119	166	127	92	70	5	51	175	203	176	399	406	433	360	340	474	723	633	404	593	223	358	323	385	162	316	328	320	608
K03077	L-ribulose-5-phosphate 4-epimerase	Pentose and glucuronate interconversions|Ascorbate and aldarate metabolism	302.5	172	0.568595	0	0	0	704	702	252	552	545	635	180	262	264	154	479	256	197	195	139	141	311	158	318	275	285	148	849	419	619	454	702	452	481	534	392	605	490	342	546	489	303	459	360	459	600
K02950	small subunit ribosomal protein S12	Ribosome	303	269.5	0.889439	0	0	0	123	150	267	247	315	224	717	658	320	460	369	493	363	638	671	577	488	333	383	292	522	386	486	515	407	306	286	266	312	556	474	501	535	388	510	347	238	475	214	289	660
K01687	dihydroxy-acid dehydratase	Biosynthesis of amino acids|2-Oxocarboxylic acid metabolism|Pantothenate and CoA biosynthesis|Valine, leucine and isoleucine biosynthesis	303.5	128	0.421746	0	0	0	292	295	254	373	353	342	185	221	148	150	180	185	166	174	186	191	205	178	169	182	226	120	317	297	281	332	300	386	285	354	233	379	285	234	338	275	347	312	440	389	431
K02899	large subunit ribosomal protein L27	Ribosome	306	146.5	0.478758	1	1	1	330	273	239	326	314	234	784	304	424	533	624	518	651	590	793	659	382	446	353	307	507	599	223	173	279	152	207	96	219	190	165	184	260	121	173	199	170	138	277	193	270
K00384	thioredoxin reductase (NADPH)	Selenocompound metabolism	309	268	0.867314	0	0	6	756	560	422	1002	726	808	366	196	226	448	268	248	253	385	336	225	194	280	252	303	232	302	146	117	438	226	491	337	217	164	72	253	403	124	69	327	179	193	319	278	51
K00040	fructuronate reductase	Pentose and glucuronate interconversions	311.5	213	0.683788	0	0	1	210	192	135	129	191	262	479	563	729	786	494	674	730	494	502	643	754	845	620	426	644	609	295	333	331	290	344	514	242	380	263	436	116	290	282	192	293	223	280	343	425
K00104	glycolate dehydrogenase FAD-linked subunit	Glyoxylate and dicarboxylate metabolism	311.5	328.5	1.05457	0	0	0	534	366	740	528	494	658	474	843	500	711	819	794	650	524	678	545	715	989	765	716	860	500	304	282	333	199	269	411	160	251	367	291	290	435	244	217	265	479	323	451	161
K11065	thioredoxin-dependent peroxiredoxin		311.5	264	0.847512	0	0	0	463	422	621	593	538	381	104	92	103	117	211	95	301	106	102	158	159	98	185	160	388	114	199	205	175	82	263	214	175	205	257	229	393	68	228	197	124	134	171	160	159
K00016	L-lactate dehydrogenase	Pyruvate metabolism|Glycolysis / Gluconeogenesis|Propanoate metabolism|Cysteine and methionine metabolism	312.5	209.75	0.6712	0	0	3	274	392	549	417	275	364	617	449	416	503	549	484	342	476	542	536	512	507	331	558	78	442	356	21	317	184	117	78	251	318	197	298	72	219	131	171	253	148	397	394	200
K01874	methionyl-tRNA synthetase	Aminoacyl-tRNA biosynthesis|Selenocompound metabolism	313.5	124.75	0.397927	0	0	0	338	291	251	304	337	287	261	392	418	496	293	244	314	329	332	180	187	300	244	371	218	304	145	162	213	271	276	248	145	204	109	153	286	275	162	218	194	213	313	258	306
K01872	alanyl-tRNA synthetase	Aminoacyl-tRNA biosynthesis	314	116.75	0.371815	0	0	1	238	161	181	210	187	159	428	465	382	593	354	422	292	312	317	406	317	346	413	365	434	291	339	312	267	431	227	291	289	363	250	317	292	430	314	262	354	395	252	392	313
K02939	large subunit ribosomal protein L9	Ribosome	314	256.75	0.817675	0	0	0	246	219	157	328	489	282	649	432	486	742	371	494	299	521	591	737	350	502	575	496	384	545	360	223	141	209	131	173	255	229	135	374	173	170	284	146	190	233	202	157	123
K00702	cellobiose phosphorylase	Starch and sucrose metabolism	314.5	243	0.772655	0	0	0	763	944	561	428	772	615	143	178	194	72	182	169	142	226	107	154	199	131	86	161	296	167	889	1142	720	1014	899	1154	1156	564	1235	1108	762	1230	876	656	1166	993	671	288	193
K01744	aspartate ammonia-lyase	Alanine, aspartate and glutamate metabolism	315	206.75	0.656349	0	0	0	302	188	268	343	401	270	157	307	130	121	227	59	286	150	272	146	361	220	206	176	242	207	248	365	293	229	231	206	327	226	320	161	86	249	189	393	161	199	414	108	141
K05878	phosphoenolpyruvate---glycerone phosphotransferase subunit DhaK	Glycerolipid metabolism	315	240	0.761905	0	0	0	183	227	364	287	252	222	427	444	437	242	324	539	377	346	357	338	437	368	443	442	339	415	320	553	628	596	564	373	609	450	284	468	401	475	519	438	442	486	502	652	745
K11184	catabolite repression HPr-like protein		315	205.75	0.653175	0	0	0	411	367	607	482	352	451	179	174	170	133	131	194	117	173	146	327	211	54	181	146	592	140	782	581	191	178	302	310	510	623	305	296	354	478	367	204	494	274	258	88	1001
K10672	glycine reductase complex component B subunit gamma		316.5	208.25	0.657978	0	0	5	346	569	514	310	437	463	446	423	355	540	417	414	490	491	564	400	358	643	565	685	236	446	108	238	127	31	143	106	282	34	141	55	129	172	76	48	24	30	163	556	388
K12257	SecD/SecF fusion protein	Quorum sensing|Protein export|Bacterial secretion system	317	324	1.02208	0	0	0	96	114	116	84	86	137	904	984	585	708	579	681	700	296	771	237	810	770	500	838	780	772	186	196	296	465	332	256	210	170	266	375	264	110	394	279	206	58	351	486	315
K02519	translation initiation factor IF-2		317.5	253	0.79685	0	0	1	307	303	340	378	265	294	484	526	246	412	377	329	470	301	225	546	511	323	396	289	485	418	241	251	177	231	193	207	131	254	251	199	191	155	181	212	214	236	256	298	447
K12373	hexosaminidase	Amino sugar and nucleotide sugar metabolism|Other glycan degradation|Sphingolipid metabolism|Glycosaminoglycan degradation	317.5	235.5	0.741732	0	0	0	142	229	190	90	140	145	349	318	361	262	278	349	317	317	343	286	331	430	351	324	259	313	227	322	509	483	377	296	198	292	283	217	371	283	253	200	304	351	532	485	309
K17624	endo-alpha-N-acetylgalactosaminidase		317.5	358.25	1.12835	0	0	2	464	938	147	462	531	567	139	246	211	146	217	242	288	172	184	231	235	209	292	217	284	125	324	795	1031	429	498	273	685	448	574	244	410	741	389	567	278	397	609	1062	668
K00762	orotate phosphoribosyltransferase	Biosynthesis of cofactors|Pyrimidine metabolism	318	159.75	0.502358	0	0	0	319	211	258	261	240	229	412	367	415	591	601	577	219	232	201	249	372	260	333	261	370	272	232	222	257	317	283	192	202	225	218	254	341	193	296	242	274	281	215	251	604
K02794	mannose PTS system EIIAB component	Amino sugar and nucleotide sugar metabolism|Fructose and mannose metabolism|Phosphotransferase system (PTS)	319.5	402.75	1.26056	0	0	1	312	333	406	338	411	370	796	795	576	464	399	417	521	772	571	755	753	494	697	389	1022	424	289	44	285	141	375	53	262	132	269	344	120	262	221	287	135	443	183	231	113
K10206	LL-diaminopimelate aminotransferase	Biosynthesis of amino acids|Lysine biosynthesis	319.5	149.5	0.467919	0	0	0	291	385	515	533	374	443	448	418	540	440	381	434	425	397	358	353	399	517	380	514	377	468	387	509	459	342	275	438	165	123	286	523	380	424	447	318	453	328	382	441	418
K00847	fructokinase	Amino sugar and nucleotide sugar metabolism|Biosynthesis of nucleotide sugars|Fructose and mannose metabolism|Starch and sucrose metabolism	324	226.5	0.699074	2	3	5	232	208	243	297	298	272	252	212	206	267	179	181	144	162	236	185	158	246	279	230	194	223	8	440	31	23	173	613	152	20	482	419	509	307	477	302	4	337	355	393	82
K01834	2,3-bisphosphoglycerate-dependent phosphoglycerate mutase	Carbon metabolism|Biosynthesis of amino acids|Methane metabolism|Glycolysis / Gluconeogenesis|Glycine, serine and threonine metabolism	324	225.75	0.696759	0	0	0	298	343	381	716	280	329	218	323	529	213	281	229	404	203	242	315	383	290	341	320	436	356	384	614	550	274	743	536	477	322	400	347	544	324	350	478	273	567	472	727	440
K00132	acetaldehyde dehydrogenase (acetylating)	Pyruvate metabolism|Butanoate metabolism	328	267.5	0.815549	0	0	0	701	592	724	634	481	598	362	248	564	358	497	331	484	474	549	562	439	465	611	721	298	484	419	551	366	497	378	719	590	275	441	272	382	300	386	491	364	373	295	414	642
K03386	peroxiredoxin 2/4		328	196.5	0.599085	0	0	1	494	180	242	278	534	275	268	238	159	246	187	72	242	331	273	177	283	162	201	244	291	151	545	513	361	227	547	342	344	323	393	167	392	333	480	237	417	442	335	156	231
K01197	hyaluronoglucosaminidase	Glycosaminoglycan degradation	330	333.25	1.00985	1	1	4	156	138	77	286	205	10	99	271	82	116	208	352	221	261	185	306	349	315	328	305	215	278	539	355	388	294	303	462	396	421	381	509	258	514	388	300	318	388	751	663	665
K01200	pullulanase	Starch and sucrose metabolism	330	353.25	1.07045	0	0	1	124	316	608	227	130	260	115	241	208	84	171	119	254	192	246	325	171	191	362	202	193	153	657	517	1231	656	1272	1207	1053	202	809	1122	739	1240	256	831	400	644	1210	1098	1115
K16212	4-O-beta-D-mannosyl-D-glucose phosphorylase		330.5	215.5	0.652042	0	0	0	914	415	387	455	472	534	194	231	328	163	348	333	150	342	143	160	249	182	239	248	375	142	863	604	769	673	879	715	632	525	1079	765	854	858	545	701	607	791	782	492	782
K03072	preprotein translocase subunit SecD	Protein export|Bacterial secretion system	331	304.75	0.920695	0	0	0	96	114	116	84	86	137	904	984	585	708	579	681	700	296	771	237	810	770	500	838	780	772	438	197	311	523	361	256	299	372	301	383	267	139	400	279	207	60	351	486	315
K01960	pyruvate carboxylase subunit B	Carbon metabolism|Biosynthesis of amino acids|Pyruvate metabolism|Carbon fixation pathways in prokaryotes|Citrate cycle (TCA cycle)	333.5	183	0.548726	0	0	0	397	267	195	198	321	365	364	500	410	485	321	471	162	421	458	487	534	347	452	418	773	280	254	74	203	58	220	309	211	80	236	157	212	82	297	99	344	71	241	171	244
K03070	preprotein translocase subunit SecA	Quorum sensing|Protein export|Bacterial secretion system	334	311	0.931138	0	0	0	215	156	101	152	163	195	643	602	524	457	781	720	710	622	618	636	575	527	569	741	612	638	193	211	144	173	124	200	169	215	169	154	133	168	184	180	187	210	168	145	76
K10708	fructoselysine 6-phosphate deglycase		334	398.25	1.19237	0	0	2	581	600	593	460	688	676	227	316	403	187	363	221	196	409	254	335	343	358	299	267	254	135	1095	884	1231	1156	1272	1175	1149	1204	1011	1116	1083	762	1201	1294	1166	1128	948	1087	957
K01681	aconitate hydratase	Carbon metabolism|Biosynthesis of amino acids|Carbon fixation pathways in prokaryotes|Glyoxylate and dicarboxylate metabolism|2-Oxocarboxylic acid metabolism|Citrate cycle (TCA cycle)	334.5	280.5	0.838565	0	1	5	453	480	338	424	421	445	336	14	292	180	61	67	178	118	230	27	144	129	200	59	22	164	344	361	295	249	309	368	463	260	445	346	275	497	313	313	387	339	467	48	561
K06421	small acid-soluble spore protein D (minor alpha/beta-type SASP)		335	433	1.29254	0	0	9	1097	1101	1084	744	1099	815	1051	984	1060	1059	1021	972	1089	1092	1071	1062	1057	1040	1068	1054	1022	1074	283	294	271	187	485	339	287	243	98	281	512	488	259	90	380	249	679	432	507
K06418	small acid-soluble spore protein A (major alpha-type SASP)		335.5	426.5	1.27124	0	0	7	1097	1101	1084	744	1099	815	1051	984	1060	1059	1021	972	1089	1092	1071	1062	1057	1040	1068	1054	1022	1074	284	302	287	187	485	347	307	246	99	281	524	488	259	92	380	251	679	445	507
K06419	small acid-soluble spore protein B (major beta-type SASP)		335.5	426.5	1.27124	0	0	7	1097	1101	1084	744	1099	815	1051	984	1060	1059	1021	972	1089	1092	1071	1062	1057	1040	1068	1054	1022	1074	284	302	287	187	485	347	307	246	99	281	524	488	259	92	380	251	679	445	507
K07636	two-component system, OmpR family, phosphate regulon sensor histidine kinase PhoR	Two-component system	337	315.75	0.936944	0	0	3	262	190	300	209	193	256	419	340	311	571	619	542	609	488	456	195	297	311	496	479	433	533	216	320	206	195	335	290	126	451	241	311	231	221	191	158	148	188	51	40	47
K03784	purine-nucleoside phosphorylase	Purine metabolism|Nicotinate and nicotinamide metabolism	339	317.25	0.935841	0	1	2	218	185	246	257	175	174	182	135	150	215	142	207	223	178	165	280	284	316	282	240	321	227	463	607	483	485	374	799	522	511	658	645	726	516	692	692	1159	525	545	314	296
K01756	adenylosuccinate lyase	Biosynthesis of cofactors|Purine metabolism|Alanine, aspartate and glutamate metabolism	339.5	218.5	0.643594	0	0	0	288	207	210	179	212	245	358	588	606	361	478	378	398	511	232	405	465	511	366	265	472	350	290	465	460	451	447	453	421	518	597	437	416	327	475	331	512	472	519	479	541
K06420	small acid-soluble spore protein C (minor alpha/beta-type SASP)		340.5	423.25	1.24302	0	0	7	1097	1101	1084	744	1099	815	1051	984	1060	1059	1021	972	1089	1092	1071	1062	1057	1040	1068	1054	1022	1074	284	305	302	202	712	347	307	248	102	299	557	498	263	95	380	253	679	458	507
K02907	large subunit ribosomal protein L30	Ribosome	341	357.75	1.04912	0	0	0	875	515	600	595	775	446	702	731	645	842	492	556	471	931	933	542	936	741	945	1054	574	524	202	283	244	212	251	188	244	189	175	234	306	148	227	185	173	257	270	219	177
K04564	superoxide dismutase, Fe-Mn family		341	323.5	0.94868	0	0	2	1063	1101	558	1084	1099	874	114	108	183	315	307	205	365	146	155	183	222	213	242	204	280	244	424	449	547	301	533	760	437	473	354	355	575	224	241	404	283	455	315	558	204
K04567	lysyl-tRNA synthetase, class II	Aminoacyl-tRNA biosynthesis	342	171.25	0.500731	0	0	0	296	346	171	350	388	376	212	282	210	314	229	284	149	258	223	163	168	294	220	213	216	191	368	393	298	409	304	378	290	258	108	408	208	270	304	341	289	280	184	150	203
K00029	malate dehydrogenase (oxaloacetate-decarboxylating)(NADP+)	Carbon metabolism|Pyruvate metabolism	342.5	174	0.508029	0	0	0	361	191	132	283	297	216	320	312	234	423	122	143	234	425	285	246	322	273	189	345	258	273	425	367	318	410	190	151	205	477	268	514	245	186	384	232	321	418	296	313	364
K00854	xylulokinase	Pentose and glucuronate interconversions	343.5	286.25	0.833333	0	0	0	935	688	568	999	1054	739	286	332	309	419	341	455	386	451	266	281	262	388	346	436	221	324	763	693	533	856	746	968	530	857	361	563	825	624	664	671	720	241	498	716	263
K03839	flavodoxin I		344	318	0.924419	0	1	2	869	637	700	476	723	787	374	199	193	174	58	13	224	185	299	287	257	208	249	239	166	80	277	654	457	627	589	442	336	341	356	561	783	282	487	439	596	380	267	476	346
K21449	trimeric autotransporter adhesin		346.5	274.25	0.791486	0	1	9	80	94	225	118	33	11	384	434	407	219	388	380	208	404	365	442	360	435	170	412	222	538	973	892	374	777	641	802	1013	1204	550	870	383	481	888	560	1166	820	587	1098	918
K00031	isocitrate dehydrogenase	Carbon metabolism|Biosynthesis of amino acids|Carbon fixation pathways in prokaryotes|2-Oxocarboxylic acid metabolism|Citrate cycle (TCA cycle)|Glutathione metabolism	349.5	196.25	0.561516	0	0	0	783	805	706	844	776	683	217	171	304	122	96	177	102	130	153	208	138	243	110	108	270	87	351	432	349	206	388	289	480	303	507	473	474	487	592	305	358	546	522	407	799
K02803	N-acetylglucosamine PTS system EIIB component		350.5	228.5	0.651926	0	0	0	175	258	609	275	181	296	435	407	329	517	670	972	664	519	641	763	486	275	492	549	665	618	694	496	272	354	157	521	743	301	570	439	564	356	514	337	1090	383	372	654	441
K02804	N-acetylglucosamine PTS system EIICBA or EIICB component	Amino sugar and nucleotide sugar metabolism|Phosphotransferase system (PTS)	350.5	228.5	0.651926	0	0	0	175	258	609	275	181	296	435	407	329	517	670	972	664	519	641	763	486	275	492	549	665	618	694	496	272	354	157	521	743	301	570	439	564	356	514	337	1090	383	372	654	441
K01443	N-acetylglucosamine-6-phosphate deacetylase	Amino sugar and nucleotide sugar metabolism	351	244.75	0.697293	0	0	1	457	459	478	419	420	412	163	216	205	209	195	179	296	237	251	247	226	242	256	277	248	235	249	217	234	165	189	219	235	185	300	39	222	216	196	133	140	139	174	116	62
K03076	preprotein translocase subunit SecY	Quorum sensing|Protein export|Bacterial secretion system	351.5	368.5	1.04836	0	0	0	426	408	349	356	391	427	588	300	366	487	366	372	886	714	622	720	389	472	339	296	326	673	1134	1227	1231	1156	1272	1207	1275	1204	1235	1122	1291	1240	1201	1315	1166	1153	1220	1098	1115
K00928	aspartate kinase	Biosynthesis of amino acids|2-Oxocarboxylic acid metabolism|Cysteine and methionine metabolism|Glycine, serine and threonine metabolism|Lysine biosynthesis|Monobactam biosynthesis	353.5	188.25	0.532532	0	0	0	284	274	227	296	300	307	233	386	114	276	225	251	146	251	162	193	229	224	214	216	340	179	349	247	301	413	382	155	292	381	161	416	295	299	334	295	337	128	363	376	284
K06215	pyridoxal 5'-phosphate synthase pdxS subunit	Biosynthesis of cofactors|Vitamin B6 metabolism	354.5	205	0.578279	0	0	0	972	780	281	903	623	924	492	461	466	336	547	320	103	354	455	730	554	491	182	642	409	233	165	271	249	222	312	86	401	162	264	438	434	575	307	308	365	346	365	475	609
K01358	ATP-dependent Clp protease, protease subunit		355	176.75	0.497887	0	0	0	337	318	218	339	242	348	201	202	262	280	303	314	318	292	275	222	279	196	293	317	233	299	630	311	350	304	484	482	404	377	372	370	526	433	212	496	227	517	326	306	403
K08483	phosphoenolpyruvate-protein phosphotransferase (PTS system enzyme I)	Phosphotransferase system (PTS)	355	220.5	0.621127	0	0	1	460	506	642	615	475	467	389	291	430	568	305	303	406	338	525	538	504	396	506	543	445	587	230	199	264	250	298	328	184	286	437	228	219	241	341	177	300	271	154	319	465
K01119	2',3'-cyclic-nucleotide 2'-phosphodiesterase / 3'-nucleotidase	Purine metabolism|Pyrimidine metabolism	357.5	231.75	0.648252	0	0	0	180	279	202	407	177	106	438	333	470	570	320	348	463	365	424	557	510	434	595	359	427	375	535	702	119	385	91	624	566	394	810	325	977	817	631	674	796	437	201	845	922
K00170	pyruvate ferredoxin oxidoreductase beta subunit	Carbon metabolism|Pyruvate metabolism|Methane metabolism|Glycolysis / Gluconeogenesis|Propanoate metabolism|Carbon fixation pathways in prokaryotes|Butanoate metabolism|2-Oxocarboxylic acid metabolism|Citrate cycle (TCA cycle)|Nitrotoluene degradation	360	627.5	1.74306	0	0	0	1097	1101	1084	1084	1099	1132	778	852	1013	796	810	864	1009	1092	861	918	965	708	1068	547	869	1074	527	324	149	174	577	504	541	237	327	547	195	208	320	239	648	259	588	506	908
K01206	alpha-L-fucosidase	Other glycan degradation	360.5	367.75	1.02011	0	0	0	353	473	134	225	355	477	110	155	158	124	155	187	265	191	204	181	170	136	199	194	140	234	665	714	729	747	820	827	536	684	520	739	556	709	528	794	428	675	845	413	469
K09458	3-oxoacyl-[acyl-carrier-protein] synthase II	Biosynthesis of cofactors|Fatty acid metabolism|Fatty acid biosynthesis|Biotin metabolism	360.5	234	0.649098	0	0	0	506	325	262	415	636	481	258	253	125	240	183	184	120	253	265	271	268	235	238	288	303	100	180	90	292	107	291	107	252	317	190	238	229	192	130	353	183	323	343	372	396
K00346	Na+-transporting NADH:ubiquinone oxidoreductase subunit A		366	219.5	0.599727	0	0	0	207	173	133	170	189	183	745	442	631	656	637	521	439	692	723	657	592	697	615	718	395	825	294	407	338	305	260	445	268	498	249	527	311	371	137	365	270	246	242	222	174
K00794	6,7-dimethyl-8-ribityllumazine synthase	Biosynthesis of cofactors|Riboflavin metabolism	367	171.25	0.466621	0	0	0	709	604	692	574	542	602	278	217	342	379	400	364	276	450	478	277	413	447	513	394	228	218	281	213	468	328	431	292	390	395	343	450	288	447	469	420	372	366	324	405	248
K01707	5-dehydro-4-deoxyglucarate dehydratase	Ascorbate and aldarate metabolism	367	254.25	0.692779	2	2	2	671	541	497	400	708	435	198	158	228	302	258	208	270	277	233	219	203	241	112	262	121	206	292	360	464	549	625	519	611	566	447	479	458	328	360	472	198	408	452	3	718
K01619	deoxyribose-phosphate aldolase	Pentose phosphate pathway	368.5	293.5	0.796472	0	0	0	634	467	474	468	597	456	169	177	225	158	140	191	173	135	145	179	186	189	250	231	167	157	447	452	487	186	428	480	408	417	542	345	441	440	226	320	279	434	300	242	371
K02961	small subunit ribosomal protein S17	Ribosome	370	309.25	0.835811	0	0	0	454	332	253	259	273	93	805	819	779	756	559	865	641	881	1071	771	838	897	571	636	687	694	323	348	435	347	257	274	374	280	371	265	390	353	295	397	163	303	298	184	163
K20038	choline trimethylamine-lyase		373	415.75	1.11461	0	0	6	516	464	714	364	527	785	487	181	520	307	443	408	391	781	806	368	550	773	491	623	374	507	306	468	496	595	218	393	470	513	525	342	185	279	465	646	545	553	448	578	706
K07030	fatty acid kinase		375.5	216	0.575233	0	0	1	265	265	209	298	195	213	468	447	360	678	525	354	248	328	535	599	447	456	555	480	557	470	448	437	217	240	171	450	377	324	227	516	337	301	395	214	328	400	385	315	659
K07263	zinc protease		376.5	314.75	0.835989	0	0	2	843	638	655	541	945	856	74	90	22	130	98	135	35	111	123	91	69	71	89	99	71	122	547	1037	765	623	665	358	139	813	559	953	479	474	830	698	311	539	715	659	748
K02650	type IV pilus assembly protein PilA	Two-component system	379.5	482.25	1.27075	0	0	1	624	661	765	250	792	286	716	600	678	766	434	640	661	423	506	485	708	428	564	415	824	526	1081	1058	1009	1156	1269	1207	1275	1204	1133	1122	885	1240	797	1112	1166	1153	819	1098	754
K01067	acetyl-CoA hydrolase	Pyruvate metabolism	380	231.5	0.609211	0	0	0	208	170	271	244	278	208	102	136	68	85	59	107	189	116	97	65	59	89	106	103	106	118	588	511	469	419	659	443	222	632	352	434	476	446	513	309	386	365	487	131	797
K00145	N-acetyl-gamma-glutamyl-phosphate reductase	Biosynthesis of amino acids|2-Oxocarboxylic acid metabolism|Arginine biosynthesis	381.5	165	0.432503	0	0	0	560	436	513	368	318	347	172	234	263	155	223	211	257	127	131	82	220	202	190	233	281	290	599	381	451	512	449	632	382	415	436	478	566	457	523	506	668	330	478	519	690
K03671	thioredoxin 1		382	235.75	0.617147	0	0	1	368	456	391	429	568	397	70	105	76	77	66	74	47	98	79	107	109	88	78	94	77	88	215	270	255	185	250	121	174	182	160	310	253	167	206	210	191	238	249	205	171
K02963	small subunit ribosomal protein S18	Ribosome	382.5	194.75	0.50915	0	0	0	455	168	287	219	349	219	769	590	412	469	357	483	423	430	454	779	397	419	367	327	853	432	184	234	239	112	152	111	183	181	235	165	196	105	197	169	201	149	337	237	393
K02117	V/A-type H+/Na+-transporting ATPase subunit A	Oxidative phosphorylation	383	231.75	0.605091	0	1	2	309	256	357	241	221	311	546	519	389	612	476	406	708	567	516	705	479	425	440	650	588	466	20	104	82	144	384	354	258	106	47	73	312	425	55	339	150	215	340	354	104
K07386	putative endopeptidase		383.5	225.75	0.588657	0	0	0	249	228	236	285	222	337	407	498	573	432	424	635	396	388	574	418	450	366	690	420	468	397	430	342	381	471	631	376	369	739	620	676	687	417	455	615	438	676	703	829	927
K11645	fructose-bisphosphate aldolase, class I	Carbon metabolism|Biosynthesis of amino acids|Methane metabolism|Glycolysis / Gluconeogenesis|Fructose and mannose metabolism|Pentose phosphate pathway	384	309.75	0.806641	0	0	0	449	336	322	254	392	247	98	225	348	138	297	137	460	260	282	285	198	236	150	360	124	295	515	815	506	686	688	681	727	560	602	677	515	635	470	530	637	718	560	730	994
K01745	histidine ammonia-lyase	Histidine metabolism	384.5	314.75	0.818596	0	1	2	584	670	570	575	864	651	176	264	219	149	160	254	220	197	228	228	165	64	153	43	189	20	325	405	516	422	476	415	528	452	314	454	501	288	291	345	285	165	783	726	635
K17363	urocanate reductase	Histidine metabolism	384.5	321.25	0.835501	0	0	1	220	550	663	440	492	434	476	488	704	119	338	557	474	458	411	502	458	386	544	321	518	390	622	633	454	442	590	748	504	577	462	679	477	627	405	657	603	429	505	596	677
K21575	neopullulanase		384.5	319.25	0.830299	0	0	0	821	1071	581	942	1099	1057	177	182	69	238	240	108	246	223	209	153	136	214	176	83	81	183	745	770	505	528	624	394	429	420	551	367	633	745	463	454	537	487	333	140	290
K03339	6-phospho-5-dehydro-2-deoxy-D-gluconate aldolase	Inositol phosphate metabolism	388	532	1.37113	0	0	0	150	158	185	114	97	102	758	531	1060	1059	754	972	878	1092	686	1062	1057	946	1068	672	1014	992	491	441	222	420	316	369	486	312	435	448	352	866	415	278	419	538	614	857	570
K00194	acetyl-CoA decarbonylase/synthase, CODH/ACS complex subunit delta	Carbon metabolism|Methane metabolism|Carbon fixation pathways in prokaryotes	389.5	496.5	1.27471	0	0	2	152	104	146	95	170	90	447	645	884	562	667	550	531	334	693	629	657	648	659	606	716	450	326	340	391	441	292	311	296	212	394	388	279	374	306	277	562	392	290	197	96
K00945	CMP/dCMP kinase	Pyrimidine metabolism	390.5	253.75	0.649808	0	0	0	167	321	345	237	121	276	737	847	912	672	872	972	512	997	913	1062	982	625	841	613	713	674	209	474	303	399	278	437	326	320	344	377	344	413	351	340	281	534	361	380	299
K01406	serralysin	Cationic antimicrobial peptide (CAMP) resistance	391	459	1.17391	0	1	9	1097	1101	1084	1084	1099	1132	314	256	165	468	175	140	446	256	353	134	206	426	218	268	289	160	1134	1227	1231	1156	1272	1207	1275	1204	1235	1122	1291	1240	1201	1315	1166	1153	1220	1098	1115
K01811	alpha-D-xyloside xylohydrolase		391	284.25	0.726982	0	0	0	940	384	888	459	454	343	202	314	370	255	337	342	401	348	287	235	334	286	268	353	317	394	711	746	865	815	905	343	294	997	1220	1122	1001	236	552	873	1055	786	781	1098	1115
K00757	uridine phosphorylase	Pyrimidine metabolism	391.5	270.5	0.690932	0	0	0	1097	658	659	576	741	845	137	204	238	210	226	275	188	179	174	209	195	244	248	172	130	116	459	535	327	493	230	776	340	532	521	414	469	465	385	629	374	265	384	232	321
K01710	dTDP-glucose 4,6-dehydratase	Biosynthesis of nucleotide sugars|O-Antigen nucleotide sugar biosynthesis|Streptomycin biosynthesis|Polyketide sugar unit biosynthesis	392.5	208.25	0.530573	0	1	3	225	200	326	230	200	214	458	619	523	434	296	326	245	531	286	392	493	574	267	140	587	286	574	571	371	535	426	471	535	416	438	465	569	392	739	493	675	468	479	568	923
K02793	mannose PTS system EIIA component	Amino sugar and nucleotide sugar metabolism|Fructose and mannose metabolism|Phosphotransferase system (PTS)	392.5	502.5	1.28025	0	0	0	339	352	419	353	418	387	1051	977	1060	592	944	641	988	794	662	755	855	877	929	634	845	933	359	256	393	362	503	329	355	157	524	512	261	321	252	376	306	574	222	474	153
K17234	arabinooligosaccharide transport system substrate-binding protein	ABC transporters	393	292.5	0.744275	0	0	0	1097	643	1084	627	1099	862	178	459	280	324	318	148	447	161	214	174	306	356	319	126	386	465	976	767	1048	1138	1176	1207	874	1134	1148	1122	920	939	1201	528	1105	960	858	1098	1115
K04027	ethanolamine utilization protein EutM		393.5	390.25	0.991741	0	1	15	349	213	283	186	290	192	783	690	1060	755	681	972	543	551	827	660	525	688	725	764	508	607	35	34	70	30	38	81	34	32	83	36	43	38	53	61	30	35	20	44	65
K02431	L-fucose mutarotase		395	198.75	0.503165	0	0	0	670	505	498	385	476	515	302	233	534	310	654	560	456	274	364	427	422	319	432	455	267	340	314	368	345	427	261	245	441	266	539	188	315	450	397	293	338	469	289	400	348
K01491	methylenetetrahydrofolate dehydrogenase (NADP+) / methenyltetrahydrofolate cyclohydrolase	Carbon metabolism|Biosynthesis of cofactors|Carbon fixation pathways in prokaryotes|One carbon pool by folate	395.5	500.75	1.26612	0	0	0	806	490	603	715	849	722	256	207	291	157	146	195	307	177	212	329	253	215	287	276	348	205	414	669	348	587	322	464	405	418	479	543	357	473	399	314	393	531	398	444	408
K02073	D-methionine transport system substrate-binding protein	ABC transporters	396	254	0.641414	0	0	0	233	246	421	260	292	244	269	779	459	355	129	620	469	235	389	414	388	389	390	306	490	371	807	378	715	571	501	435	501	517	530	854	517	724	718	505	553	640	279	489	164
K01893	asparaginyl-tRNA synthetase	Aminoacyl-tRNA biosynthesis	397	244.5	0.615869	0	0	0	418	290	289	333	410	322	540	524	284	560	404	399	565	460	330	467	355	411	335	355	617	321	177	262	493	481	367	688	288	269	396	269	353	242	223	282	406	260	367	378	256
K01933	phosphoribosylformylglycinamidine cyclo-ligase	Purine metabolism	398.5	160.5	0.40276	0	0	0	382	375	348	379	251	298	664	474	713	444	465	486	604	512	644	1062	668	600	437	532	578	431	452	334	252	433	222	300	391	211	292	232	265	169	375	253	317	399	518	398	302
K02600	transcription termination/antitermination protein NusA		399.5	273	0.683354	0	0	0	331	276	275	336	299	295	1051	984	1060	1059	1021	863	1089	1092	1071	1062	1057	1040	1068	1054	1022	861	373	327	269	343	204	202	195	351	103	301	274	281	340	234	255	335	322	256	385
K02902	large subunit ribosomal protein L28	Ribosome	399.5	284.5	0.71214	0	0	0	546	294	234	421	590	524	1006	327	433	698	799	361	939	695	886	432	410	615	483	339	573	726	204	253	209	159	169	285	189	255	194	79	287	143	201	184	171	182	190	236	209
K00611	ornithine carbamoyltransferase	Biosynthesis of amino acids|Arginine biosynthesis	400.5	215.25	0.537453	0	0	0	797	742	643	510	523	729	199	356	217	153	322	337	392	198	278	355	403	282	294	335	487	224	632	280	382	665	435	511	398	305	560	487	321	415	556	471	324	439	659	527	430
K01870	isoleucyl-tRNA synthetase	Aminoacyl-tRNA biosynthesis	402.5	170.75	0.424224	0	0	0	317	330	261	451	363	378	305	337	286	638	441	411	269	339	377	321	295	375	407	354	316	255	341	371	431	366	399	322	260	327	414	290	376	304	362	299	288	447	354	122	376
K03585	membrane fusion protein, multidrug efflux system	beta-Lactam resistance|Cationic antimicrobial peptide (CAMP) resistance	402.5	209.25	0.519876	0	0	0	193	129	104	164	180	212	378	324	490	535	253	183	431	302	509	248	373	535	321	428	492	518	576	363	413	805	354	401	381	442	385	348	406	706	574	467	392	609	388	230	328
K00197	acetyl-CoA decarbonylase/synthase, CODH/ACS complex subunit gamma	Carbon metabolism|Methane metabolism|Carbon fixation pathways in prokaryotes	403	716.25	1.7773	0	0	4	380	507	529	272	447	416	561	390	802	416	508	599	656	351	498	591	562	431	458	546	906	539	120	193	462	181	299	277	352	240	271	195	194	619	199	283	336	511	528	643	657
K02029	polar amino acid transport system permease protein		404.5	294.5	0.728059	2	3	4	321	553	548	664	356	633	324	348	514	445	294	476	455	313	429	537	444	441	442	403	499	627	596	648	807	457	1103	875	667	572	910	853	743	712	1077	814	798	936	464	384	258
K01007	pyruvate, water dikinase	Carbon metabolism|Pyruvate metabolism|Methane metabolism|Glycolysis / Gluconeogenesis|Carbon fixation pathways in prokaryotes	405	190	0.469136	0	0	1	479	382	392	478	444	461	383	288	430	558	305	301	406	335	523	538	504	394	507	538	440	587	386	391	479	448	504	426	471	339	537	273	499	522	603	511	660	454	200	500	625
K01077	alkaline phosphatase	Biosynthesis of cofactors|Two-component system|Folate biosynthesis|Thiamine metabolism	405	207	0.511111	0	0	0	732	337	641	483	608	566	420	374	285	417	514	418	600	576	417	404	351	489	306	331	357	441	168	459	439	555	506	581	393	413	397	409	369	230	195	451	310	379	288	287	213
K03768	peptidyl-prolyl cis-trans isomerase B (cyclophilin B)		405.5	213.25	0.525894	0	0	0	491	531	502	490	583	429	161	267	177	169	149	141	160	167	166	184	175	175	134	212	168	239	402	414	290	232	350	359	339	314	362	403	366	419	332	225	339	357	455	269	796
K03111	single-strand DNA-binding protein	Mismatch repair|Homologous recombination|DNA replication	407	236.75	0.581695	0	0	0	269	319	487	398	311	321	445	391	318	382	474	442	551	344	320	337	346	486	430	469	304	460	203	203	256	213	202	253	220	220	252	158	291	114	243	165	176	219	211	218	259
K00001	alcohol dehydrogenase	Pyruvate metabolism|Glycolysis / Gluconeogenesis|Degradation of aromatic compounds|Tyrosine metabolism|Fatty acid degradation|Chloroalkane and chloroalkene degradation|Naphthalene degradation	408	321	0.786765	0	0	0	336	369	440	266	217	358	1051	984	750	1031	889	947	948	822	752	766	1038	744	1037	895	1022	781	572	412	297	308	371	454	546	533	517	696	437	542	446	311	950	647	213	331	433
K03569	rod shape-determining protein MreB and related proteins		409.5	220	0.537241	2	6	12	495	281	264	316	279	326	1051	984	1060	1059	1021	972	1089	1092	1071	1062	1057	1040	1068	1054	1022	1074	19	88	28	46	12	16	314	9	277	9	22	250	62	44	20	28	265	509	449
K06207	GTP-binding protein		409.5	194	0.473748	0	0	0	537	301	377	393	381	391	142	611	525	544	385	523	311	473	479	443	451	458	495	388	241	420	410	315	336	510	410	473	295	360	348	529	281	391	357	400	421	311	299	186	184
K00761	uracil phosphoribosyltransferase	Pyrimidine metabolism	410	330.5	0.806098	0	0	0	136	176	223	223	125	149	676	695	550	511	656	574	403	493	632	415	667	764	763	620	601	457	261	376	162	133	153	268	316	199	293	279	192	106	174	138	122	152	137	84	79
K00645	[acyl-carrier-protein] S-malonyltransferase	Fatty acid metabolism|Fatty acid biosynthesis	410.5	270.5	0.658952	0	0	0	1008	761	1016	937	751	988	213	228	279	306	241	213	96	201	290	135	128	174	193	180	123	141	234	263	176	287	509	208	248	483	319	354	378	225	305	294	275	237	345	347	434
K04487	cysteine desulfurase	Biosynthesis of cofactors|Thiamine metabolism|Sulfur relay system	412	162.5	0.394417	0	0	0	414	327	454	337	286	332	319	475	471	311	340	472	477	394	514	399	533	448	509	459	501	440	663	650	384	509	411	708	755	504	481	573	648	454	521	329	715	858	412	683	390
K10542	methyl-galactoside transport system ATP-binding protein	ABC transporters	412	268	0.650485	0	0	0	187	222	216	195	152	164	1051	984	1060	1059	1021	972	1089	1092	1071	1062	1057	1040	1068	1054	1022	1074	542	559	409	577	213	668	351	300	323	596	461	372	481	523	579	690	307	510	477
K04112	benzoyl-CoA reductase subunit C	Degradation of aromatic compounds|Benzoate degradation	413.5	156.75	0.379081	0	0	0	325	457	683	182	415	251	520	548	590	403	397	440	462	457	434	233	395	379	447	373	453	357	137	369	376	333	429	416	87	115	483	351	424	412	498	428	463	808	189	241	843
K03687	molecular chaperone GrpE		414	201.5	0.486715	0	0	0	197	166	203	201	226	175	312	287	245	402	347	286	336	369	466	416	326	304	357	310	624	349	190	170	276	179	341	235	265	238	213	274	240	218	251	221	239	345	281	174	247
K13421	uridine monophosphate synthetase	Biosynthesis of cofactors|Pyrimidine metabolism	416	269.5	0.647837	0	0	0	505	248	297	329	408	317	536	489	463	896	934	608	249	356	219	299	507	293	417	313	736	301	303	492	386	469	385	326	240	640	358	335	619	449	327	371	352	427	325	276	661
K10254	oleate hydratase		419	174	0.415274	0	0	0	107	277	284	267	190	325	610	511	622	674	742	781	575	745	529	758	681	659	840	765	833	566	394	624	445	695	458	420	356	403	572	352	639	335	438	486	388	325	238	795	573
K00123	formate dehydrogenase major subunit	Carbon metabolism|Methane metabolism|Glyoxylate and dicarboxylate metabolism	421	382	0.907363	0	0	0	686	671	733	584	456	593	730	604	888	326	402	443	522	406	603	671	628	645	376	423	808	503	245	520	397	576	412	653	271	408	581	216	206	594	427	255	479	494	562	406	531
K01890	phenylalanyl-tRNA synthetase beta chain	Aminoacyl-tRNA biosynthesis	421	248.75	0.590855	0	0	1	408	394	319	371	457	423	230	309	299	428	463	385	420	353	216	178	252	302	323	367	225	410	265	335	319	291	427	367	298	304	295	402	202	343	356	348	307	137	446	335	504
K04047	starvation-inducible DNA-binding protein		421	356.5	0.846793	0	0	2	652	625	217	699	474	708	1051	984	775	804	1021	972	965	1001	900	971	710	755	927	917	530	891	345	670	196	110	182	294	508	352	224	210	189	119	98	531	226	102	454	76	155
K01588	5-(carboxyamino)imidazole ribonucleotide mutase	Purine metabolism	421.5	173	0.410439	0	0	0	651	496	395	525	539	459	539	393	493	461	586	464	548	403	349	236	202	361	325	334	400	398	498	446	421	426	383	406	427	460	411	658	347	366	488	360	481	490	209	234	114
K15515	sulfoacetaldehyde dehydrogenase	Taurine and hypotaurine metabolism	422	374.25	0.886848	0	0	0	406	196	424	307	436	318	339	187	244	261	327	445	427	332	289	356	208	245	246	435	269	365	1134	1227	1231	1156	1272	1207	1275	1204	1235	1122	1291	1240	1201	1315	1166	1153	1220	1098	1115
K03406	methyl-accepting chemotaxis protein	Two-component system|Bacterial chemotaxis	423.5	217.5	0.513577	0	0	0	432	649	647	532	445	478	584	554	582	435	442	915	466	391	1071	498	595	694	654	482	246	688	297	747	375	818	480	574	674	489	379	582	370	468	537	483	900	601	468	559	645
K00052	3-isopropylmalate dehydrogenase	Biosynthesis of amino acids|2-Oxocarboxylic acid metabolism|C5-Branched dibasic acid metabolism|Valine, leucine and isoleucine biosynthesis	425	238	0.56	0	0	0	1097	707	915	901	1089	922	328	409	290	272	362	365	214	216	267	357	441	269	280	297	536	137	442	554	494	678	536	645	400	718	528	667	767	479	302	432	488	537	409	764	711
K00705	4-alpha-glucanotransferase	Starch and sucrose metabolism	425.5	219.5	0.515864	0	0	0	662	632	370	565	455	628	451	215	331	426	290	295	148	387	384	292	270	359	385	356	220	240	762	1139	579	703	532	964	779	821	644	909	349	869	919	516	1166	1051	1149	351	785
K00965	UDPglucose--hexose-1-phosphate uridylyltransferase	Amino sugar and nucleotide sugar metabolism|Biosynthesis of nucleotide sugars|Galactose metabolism	425.5	328	0.770858	0	0	0	661	407	516	670	802	400	215	364	482	346	392	517	511	407	370	460	426	591	403	425	187	520	1041	858	852	503	1070	1192	787	814	1074	704	1037	738	496	853	696	402	1217	618	765
K03553	recombination protein RecA	Homologous recombination	426.5	229.25	0.537515	0	0	1	221	197	214	255	225	240	1051	984	677	823	1003	636	627	1092	699	624	711	768	660	612	1022	739	375	278	228	400	219	384	272	306	122	530	198	306	321	238	230	289	334	24	286
K01652	acetolactate synthase I/II/III large subunit	Biosynthesis of amino acids|Butanoate metabolism|2-Oxocarboxylic acid metabolism|Pantothenate and CoA biosynthesis|C5-Branched dibasic acid metabolism|Valine, leucine and isoleucine biosynthesis	428	233	0.544393	0	0	0	1064	813	560	1039	1099	1132	424	456	429	282	356	433	313	305	372	457	272	457	316	387	509	355	557	576	484	563	433	1129	559	499	514	520	452	428	690	474	571	550	602	858	691
K10793	D-proline reductase (dithiol) PrdA	Arginine and proline metabolism	431	309.75	0.718677	0	0	0	803	951	921	850	950	1132	711	441	741	465	595	972	623	581	691	914	644	512	771	759	1022	691	457	504	540	464	355	491	628	414	426	482	436	604	262	675	467	535	461	615	451
K00973	glucose-1-phosphate thymidylyltransferase	Biosynthesis of nucleotide sugars|O-Antigen nucleotide sugar biosynthesis|Streptomycin biosynthesis|Polyketide sugar unit biosynthesis	431.5	241.25	0.559096	0	0	0	248	254	277	206	192	187	586	723	503	699	527	728	347	795	643	491	568	415	490	723	564	565	59	429	326	395	424	507	406	497	448	422	522	369	452	355	398	341	514	114	525
K02755	beta-glucoside PTS system EIIA component		431.5	221.25	0.512746	0	0	0	856	501	1031	568	365	431	149	294	201	200	150	304	163	137	181	347	213	159	177	223	405	209	1089	930	447	378	416	422	682	826	764	503	894	663	881	342	843	404	303	629	915
K02756			431.5	221.25	0.512746	0	0	0	856	501	1031	568	365	431	149	294	201	200	150	304	163	137	181	347	213	159	177	223	405	209	1089	930	447	378	416	422	682	826	764	503	894	663	881	342	843	404	303	629	915
K02757	beta-glucoside PTS system EIICBA component	Phosphotransferase system (PTS)	431.5	221.25	0.512746	0	0	0	856	501	1031	568	365	431	149	294	201	200	150	304	163	137	181	347	213	159	177	223	405	209	1089	930	447	378	416	422	682	826	764	503	894	663	881	342	843	404	303	629	915
K07405	alpha-amylase	Starch and sucrose metabolism	433.5	246.25	0.568051	0	0	0	230	240	125	162	202	188	167	189	147	353	130	173	231	176	135	113	164	186	225	195	219	245	499	609	502	492	461	205	302	530	460	747	453	352	694	411	413	586	362	577	266
K01937	CTP synthase	Biosynthesis of cofactors|Pyrimidine metabolism	438.5	229.25	0.522805	0	0	0	379	320	311	332	262	377	851	984	866	552	684	972	554	1092	765	685	560	804	887	630	971	668	376	250	360	388	356	269	239	242	215	513	338	271	460	297	286	482	375	295	483
K01989	putative tryptophan/tyrosine transport system substrate-binding protein		439	248.5	0.566059	0	0	0	593	837	909	1040	423	964	203	370	256	309	124	175	381	288	351	205	327	168	391	257	352	381	671	994	594	895	664	788	918	610	715	672	1289	716	577	764	693	703	617	760	1115
K03624	transcription elongation factor GreA		440	257.5	0.585227	0	0	0	630	445	618	732	516	551	353	467	144	142	311	280	191	242	261	401	394	228	312	171	313	221	428	255	207	286	380	262	306	390	299	308	241	280	567	223	369	421	353	334	342
K01881	prolyl-tRNA synthetase	Aminoacyl-tRNA biosynthesis	440.5	202.75	0.460272	0	0	0	285	313	182	349	294	367	685	854	711	477	591	679	588	839	556	508	582	505	678	304	826	475	492	375	283	564	423	421	330	545	388	536	550	326	466	453	470	372	427	442	597
K01262	Xaa-Pro aminopeptidase		441	257	0.582766	0	0	0	810	629	752	726	674	727	138	150	142	190	147	139	230	200	241	175	180	165	212	219	144	203	690	642	789	472	814	481	364	829	877	938	529	511	593	437	437	483	573	671	654
K00677	UDP-N-acetylglucosamine acyltransferase	Lipopolysaccharide biosynthesis|Cationic antimicrobial peptide (CAMP) resistance	442	251.75	0.56957	0	0	0	381	449	199	399	761	678	216	173	223	223	349	230	171	326	140	190	248	250	288	366	181	190	144	164	328	264	296	380	323	218	65	237	472	89	207	326	266	424	469	471	676
K02777	sugar PTS system EIIA component	Amino sugar and nucleotide sugar metabolism|Glycolysis / Gluconeogenesis|Starch and sucrose metabolism|Phosphotransferase system (PTS)|Biofilm formation (multiple organisms)	442.5	204	0.461017	0	0	0	871	732	1084	633	855	690	164	303	220	220	157	529	177	168	195	377	217	180	204	232	389	226	432	341	444	263	517	259	366	445	531	252	409	323	419	315	211	302	297	412	335
K01258	tripeptide aminopeptidase		443	299.5	0.676072	0	0	0	696	538	633	631	663	706	191	180	222	179	202	212	226	240	178	194	184	198	162	218	158	194	272	533	577	459	542	508	479	819	278	287	609	227	464	504	399	507	395	206	384
K02082	D-galactosamine 6-phosphate deaminase/isomerase	Galactose metabolism	443.5	316.75	0.714205	0	0	0	430	268	152	226	206	111	943	984	1034	639	682	598	698	574	303	867	834	842	386	466	807	574	702	586	299	516	406	427	587	359	717	435	447	931	473	382	390	266	649	839	717
K00700	1,4-alpha-glucan branching enzyme	Starch and sucrose metabolism	447.5	199	0.444693	0	0	0	524	585	496	397	560	491	387	636	383	393	513	724	568	270	399	583	404	675	439	358	495	553	532	587	563	392	801	749	325	621	634	461	608	786	319	525	532	344	227	715	553
K00290	saccharopine dehydrogenase (NAD+, L-lysine forming)	Biosynthesis of amino acids|Lysine degradation|Lysine biosynthesis	451.5	246.75	0.546512	0	0	0	294	260	339	330	198	320	257	124	252	159	289	196	156	183	203	255	161	223	406	199	131	266	522	498	389	482	407	595	277	412	553	621	367	524	409	317	464	320	302	546	1030
K02012	iron(III) transport system substrate-binding protein	ABC transporters	452	280	0.619469	0	0	0	415	613	599	614	783	968	270	268	394	225	352	398	341	224	222	276	254	372	266	279	329	323	1127	668	722	599	1013	594	503	1064	1223	663	542	675	527	602	465	476	482	648	862
K17202	erythritol transport system substrate-binding protein	ABC transporters	452.5	318.5	0.703867	0	0	0	1097	1101	1084	1084	1099	1132	359	561	413	494	807	394	426	352	492	441	476	390	586	448	465	430	943	907	571	683	859	1033	449	649	783	669	439	810	557	414	1035	582	540	774	540
K01186	sialidase-1	Other glycan degradation|Sphingolipid metabolism	453	281	0.620309	0	0	0	526	468	445	224	536	285	123	86	91	132	153	77	225	180	157	151	122	124	120	168	62	86	103	321	379	434	323	563	604	655	653	166	404	400	281	586	474	196	494	503	710
K01885	glutamyl-tRNA synthetase	Biosynthesis of cofactors|Aminoacyl-tRNA biosynthesis|Porphyrin metabolism	453	180	0.397351	0	1	5	400	284	376	366	320	345	903	984	840	988	1021	371	557	712	1057	944	1033	1040	738	1027	1022	459	78	178	89	32	68	94	279	15	91	77	153	160	52	27	25	32	247	512	476
K00265	glutamate synthase (NADPH) large chain	Biosynthesis of amino acids|Alanine, aspartate and glutamate metabolism|Nitrogen metabolism	455	321.75	0.707143	0	0	0	904	767	240	522	853	1132	674	584	625	492	629	656	811	608	586	547	621	468	548	673	671	768	161	386	150	123	364	127	375	145	324	92	176	518	122	188	130	62	748	552	412
K01733	threonine synthase	Biosynthesis of amino acids|Glycine, serine and threonine metabolism|Vitamin B6 metabolism	455.5	195.75	0.429748	0	0	0	653	708	636	666	511	634	77	328	190	206	168	161	244	248	259	251	298	164	156	220	383	242	489	482	420	668	515	436	430	495	239	432	570	963	376	440	606	648	320	826	457
K03332	fructan beta-fructosidase	Fructose and mannose metabolism	456	240.75	0.527961	0	0	0	168	323	415	394	429	457	627	218	397	383	383	310	319	234	437	450	427	348	524	266	462	486	738	1114	733	1035	769	1207	783	1101	747	770	994	1133	1029	1034	1014	504	1173	815	382
K15024	putative phosphotransacetylase	Carbon metabolism|Pyruvate metabolism|Propanoate metabolism|Carbon fixation pathways in prokaryotes|Taurine and hypotaurine metabolism	456	352.5	0.773026	0	0	0	422	525	879	684	309	469	170	254	439	100	222	245	159	243	240	172	307	271	474	139	422	182	412	644	330	804	530	440	627	585	739	469	399	451	448	596	629	697	826	673	158
K01734	methylglyoxal synthase	Propanoate metabolism	456.5	219.75	0.48138	0	0	0	958	556	731	586	478	545	189	325	345	328	496	285	485	350	338	323	266	226	298	414	356	360	458	560	592	396	611	495	348	641	628	324	493	480	443	436	254	317	554	647	506
K07546	(E)-benzylidenesuccinyl-CoA hydratase	Degradation of aromatic compounds	457	401.5	0.878556	0	0	0	310	299	360	288	612	360	405	275	443	505	447	431	559	454	486	366	370	353	633	483	381	478	901	664	878	754	512	398	649	652	728	685	537	617	755	724	993	662	693	738	356
K08299	crotonobetainyl-CoA hydratase		457	401.5	0.878556	0	0	0	310	299	360	288	612	360	405	275	443	505	447	431	559	454	486	366	370	353	633	483	381	478	901	664	878	754	512	398	649	652	728	685	537	602	755	724	993	643	685	738	351
K12339	S-sulfo-L-cysteine synthase (O-acetyl-L-serine-dependent)	Biosynthesis of amino acids|Cysteine and methionine metabolism	458.5	248	0.540894	0	0	0	627	675	545	567	640	462	936	564	589	581	594	335	325	445	464	575	688	695	486	450	950	412	497	422	245	246	328	412	331	488	112	474	249	266	442	269	268	481	359	576	656
K01686	mannonate dehydratase	Pentose and glucuronate interconversions	459	185	0.40305	0	0	0	290	398	553	315	250	371	497	659	467	400	419	573	275	508	371	504	423	470	466	498	413	342	477	436	465	553	386	334	447	539	453	323	935	254	287	422	499	415	387	377	456
K16363	UDP-3-O-[3-hydroxymyristoyl] N-acetylglucosamine deacetylase / 3-hydroxyacyl-[acyl-carrier-protein] dehydratase	Fatty acid metabolism|Lipopolysaccharide biosynthesis|Fatty acid biosynthesis	459	222	0.48366	0	0	0	465	356	290	243	521	401	393	301	386	537	663	585	668	428	406	312	271	538	402	326	255	559	449	430	419	458	464	601	317	764	510	447	389	637	322	310	423	548	358	433	529
K00820	glutamine---fructose-6-phosphate transaminase (isomerizing)	Amino sugar and nucleotide sugar metabolism|Biosynthesis of nucleotide sugars|Alanine, aspartate and glutamate metabolism	459.5	254.5	0.553863	0	0	0	399	202	142	231	201	107	519	939	781	567	682	591	631	549	295	601	730	778	379	536	511	528	820	523	314	530	390	592	572	435	745	828	443	1026	532	392	609	270	744	940	1060
K01761	methionine-gamma-lyase	Cysteine and methionine metabolism|Selenocompound metabolism	460	235	0.51087	0	0	0	299	388	675	426	566	339	283	273	339	228	210	113	266	241	187	259	233	301	405	274	155	283	531	566	305	499	381	952	945	675	917	511	495	688	715	883	819	598	330	574	423
K02469	DNA gyrase subunit A		460	189.25	0.411413	0	0	0	333	275	200	216	269	267	852	845	970	1059	843	972	1089	1092	1071	1062	961	907	1068	879	740	1074	267	413	324	257	531	340	215	186	401	336	603	401	383	441	360	348	282	404	368
K00351	Na+-transporting NADH:ubiquinone oxidoreductase subunit F		460.5	269.25	0.584691	0	0	0	198	242	312	148	266	252	346	255	247	473	312	300	497	321	252	171	201	267	342	377	148	347	388	659	492	573	620	527	456	565	413	531	610	592	656	513	486	620	431	530	304
K00208	enoyl-[acyl-carrier protein] reductase I	Biosynthesis of cofactors|Fatty acid metabolism|Fatty acid biosynthesis|Biotin metabolism	461	247.75	0.537419	0	0	0	318	472	323	340	680	621	265	123	151	239	167	166	206	239	148	188	160	73	235	269	338	165	236	210	383	207	508	370	387	531	342	304	394	568	222	857	431	381	632	718	349
K01181	endo-1,4-beta-xylanase		463	337	0.727862	0	0	1	682	985	318	137	497	647	193	263	281	247	274	268	279	227	281	213	264	184	349	282	143	393	327	344	362	874	511	327	469	207	298	309	816	166	967	1198	228	842	873	554	880
K00284	glutamate synthase (ferredoxin)	Glyoxylate and dicarboxylate metabolism|Nitrogen metabolism	465.5	334.25	0.718045	0	0	0	904	767	240	522	853	1132	674	584	625	492	629	656	811	608	586	547	621	468	548	673	671	768	161	386	150	123	364	127	375	145	324	92	176	518	122	188	130	62	748	552	412
K10441	ribose transport system ATP-binding protein	ABC transporters	467	560.25	1.19968	0	0	1	410	466	452	312	331	404	1051	984	1060	1059	1021	972	1089	1092	1071	1062	1057	1040	1068	1054	1022	1074	511	131	574	111	267	608	584	475	376	371	551	386	467	36	389	293	416	463	628
K06942	ribosome-binding ATPase		470	256.75	0.546277	0	0	1	625	465	508	458	509	499	900	966	812	606	928	649	508	569	528	655	724	678	559	603	625	678	416	233	280	198	210	225	297	379	265	441	162	240	124	301	357	42	283	409	68
K02109	F-type H+-transporting ATPase subunit b	Oxidative phosphorylation	470.5	407	0.865037	0	0	0	503	341	375	430	468	379	1051	984	1060	1059	1021	972	1089	1092	1071	1062	1057	1040	1068	1054	1022	1074	1134	1015	883	704	1174	1207	989	945	1009	1122	926	809	972	1042	1038	1153	856	876	701
K00008	L-iditol 2-dehydrogenase	Fructose and mannose metabolism|Pentose and glucuronate interconversions	471.5	460	0.97561	0	0	1	768	728	583	530	466	850	940	918	864	655	955	944	526	1092	659	768	864	850	830	916	775	1037	896	845	555	1119	928	975	973	735	800	884	697	1028	1176	603	995	1053	658	1098	1115
K01808	ribose 5-phosphate isomerase B	Carbon metabolism|Biosynthesis of amino acids|Fructose and mannose metabolism|Pentose phosphate pathway	473	231	0.488372	0	0	0	742	682	959	592	439	885	300	269	362	352	374	357	110	360	376	345	365	436	448	421	210	104	398	206	406	537	338	138	343	463	291	260	372	187	348	312	461	655	493	353	391
K01739	cystathionine gamma-synthase	Biosynthesis of amino acids|Cysteine and methionine metabolism|Sulfur metabolism|Selenocompound metabolism	473.5	238.75	0.504224	0	0	0	299	388	675	426	566	339	283	280	356	237	216	113	282	247	187	264	240	308	400	280	157	297	660	774	689	534	569	1128	945	815	1023	615	554	1011	976	964	913	708	451	856	698
K01193	beta-fructofuranosidase	Starch and sucrose metabolism|Galactose metabolism	475	366.25	0.771053	0	0	0	674	474	1084	501	615	494	327	329	374	263	475	487	495	285	301	516	513	401	482	397	484	346	1134	1174	743	811	583	948	1042	841	1210	1024	929	1125	1201	763	1166	1012	1220	896	1115
K01869	leucyl-tRNA synthetase	Aminoacyl-tRNA biosynthesis	476	190.25	0.399685	0	0	0	436	381	386	403	338	388	535	425	518	480	532	719	370	556	475	426	531	568	454	504	636	379	405	502	707	522	623	306	529	481	674	392	456	646	331	791	526	368	578	597	464
K01866	tyrosyl-tRNA synthetase	Aminoacyl-tRNA biosynthesis	477.5	245.25	0.513613	0	0	0	308	292	304	358	438	362	1051	984	784	1059	1021	936	999	1092	1071	1016	856	802	753	824	721	1074	313	198	342	401	415	227	273	289	375	247	444	493	152	377	175	288	253	148	83
K01677	fumarate hydratase subunit alpha	Carbon metabolism|Pyruvate metabolism|Carbon fixation pathways in prokaryotes|Citrate cycle (TCA cycle)	479	339	0.707724	0	0	0	823	685	785	477	696	564	871	984	1002	691	953	972	852	738	1071	1062	1057	849	946	798	1022	1011	408	219	510	244	490	284	613	441	518	484	276	1165	633	559	485	616	1017	910	520
K01415	endothelin-converting enzyme		479.5	297	0.619395	0	0	0	322	412	286	529	270	520	894	984	664	917	626	658	743	526	661	640	876	760	943	1016	802	620	578	409	399	520	893	824	844	1204	851	807	1014	599	476	1315	452	839	1220	1098	1115
K01889	phenylalanyl-tRNA synthetase alpha chain	Aminoacyl-tRNA biosynthesis	480	177.75	0.370312	0	0	1	352	371	244	377	357	290	623	403	656	564	560	532	435	516	391	391	419	541	580	675	516	502	352	395	414	468	544	360	332	540	313	209	514	206	505	501	508	721	460	333	327
K21577	glycine/sarcosine/betaine reductase complex component C subunit beta		480.5	432.5	0.900104	0	0	0	478	483	499	422	657	600	597	499	782	462	565	954	465	636	766	847	717	797	546	1041	628	695	404	488	499	500	393	255	335	388	575	475	489	601	366	433	341	349	327	317	325
K02110	F-type H+-transporting ATPase subunit c	Oxidative phosphorylation	481	560.5	1.16528	0	0	0	372	476	365	894	841	934	901	984	1060	1059	758	972	667	1092	1071	1062	907	1040	950	1054	1022	1074	1101	1227	1094	1095	729	1207	1154	939	746	1122	1291	670	1201	1223	1166	1153	860	1098	505
K00045	mannitol 2-dehydrogenase	Fructose and mannose metabolism	483	374.25	0.774845	0	0	0	392	510	282	504	393	483	385	412	227	388	280	345	479	246	313	169	258	181	195	249	399	231	354	331	368	337	465	477	226	470	310	608	464	455	345	263	391	359	417	373	879
K01278	dipeptidyl-peptidase 4		485.5	213.75	0.440268	0	0	0	633	870	473	480	752	594	325	306	378	350	331	302	448	390	428	319	291	547	459	449	294	464	620	495	661	684	658	934	631	895	625	538	842	588	495	985	556	900	677	502	988
K03640	peptidoglycan-associated lipoprotein		487.5	319.25	0.654872	0	0	0	283	244	330	245	165	352	541	591	488	788	546	561	785	602	599	394	1057	665	767	548	842	684	1030	748	927	816	777	710	1035	537	617	495	758	620	719	744	520	970	847	646	487
K05825	2-aminoadipate transaminase	2-Oxocarboxylic acid metabolism|Lysine biosynthesis	489	363.75	0.743865	1	1	1	480	404	416	466	659	349	1051	984	1060	1059	1021	972	1089	1092	1071	1062	1057	1040	1068	1054	1022	1074	626	450	589	377	253	548	534	588	398	476	454	346	407	461	558	10	407	395	591
K00767	nicotinate-nucleotide pyrophosphorylase (carboxylating)	Biosynthesis of cofactors|Nicotinate and nicotinamide metabolism	490	228.5	0.466327	0	0	0	777	432	555	526	573	657	204	224	276	192	346	319	308	266	208	328	287	205	304	264	337	285	275	411	562	794	675	236	450	270	389	307	702	565	644	720	615	686	544	401	958
K02051	NitT/TauT family transport system substrate-binding protein		490.5	214	0.43629	0	0	0	809	1033	1084	842	962	1132	211	358	274	211	298	379	480	327	245	419	344	203	313	364	345	253	437	512	622	296	421	275	515	465	541	453	584	410	543	589	378	679	645	187	293
K00926	carbamate kinase	Carbon metabolism|Purine metabolism|Arginine biosynthesis|Nitrogen metabolism	493	401.5	0.814402	0	0	0	481	387	434	392	471	393	915	833	931	985	875	972	722	782	858	1055	928	990	904	959	719	874	427	473	427	501	319	385	451	262	337	278	252	331	440	475	294	355	287	153	252
K15923	alpha-L-fucosidase 2	Other glycan degradation	494	366.5	0.741903	0	0	1	219	634	953	583	681	724	251	413	359	270	292	381	496	291	381	386	212	398	48	422	464	270	1134	1227	882	1156	1151	1107	1275	1204	1214	1063	1291	640	985	1208	1166	1021	1220	1098	1115
K03706	transcriptional pleiotropic repressor		494.5	403.75	0.816481	0	0	0	500	413	594	408	462	394	1051	394	492	1059	325	366	541	663	1071	786	330	383	203	312	430	761	589	236	289	432	287	293	425	471	330	519	236	458	483	357	422	509	497	573	366
K01439	succinyl-diaminopimelate desuccinylase	Biosynthesis of amino acids|Lysine biosynthesis	495.5	208.25	0.420283	0	0	0	371	368	400	687	611	447	360	388	354	216	326	338	271	318	360	330	402	285	426	328	421	248	506	1066	626	915	1106	537	482	599	981	556	764	1240	750	576	878	759	483	381	478
K02954	small subunit ribosomal protein S14	Ribosome	496.5	349	0.70292	0	0	0	888	546	333	369	621	517	1051	654	555	604	801	753	1089	349	764	447	572	676	750	640	549	1074	400	183	304	149	159	120	201	221	176	147	278	239	381	103	220	203	246	403	411
K03718	Lrp/AsnC family transcriptional regulator, regulator for asnA, asnC and gidA		496.5	446.5	0.899295	0	0	0	493	232	230	270	335	302	1051	984	1060	1059	1021	972	1089	1092	928	647	792	1040	989	1054	720	1074	393	291	260	394	510	483	146	337	501	420	314	362	422	246	333	446	271	349	319
K01886	glutaminyl-tRNA synthetase	Aminoacyl-tRNA biosynthesis	498.5	187.25	0.375627	0	0	0	767	520	748	672	565	535	367	320	333	454	279	400	174	204	262	351	315	328	283	370	261	154	507	489	480	487	481	392	459	404	511	444	426	407	630	495	608	575	669	798	550
K00760	hypoxanthine phosphoribosyltransferase	Purine metabolism	500	196	0.392	0	0	0	568	479	425	505	525	492	683	755	560	430	376	356	345	487	567	602	571	355	456	563	528	426	612	552	610	602	758	919	643	584	423	697	770	389	629	510	688	496	510	337	770
K00940	nucleoside-diphosphate kinase	Biosynthesis of cofactors|Purine metabolism|Pyrimidine metabolism	500.5	227.25	0.454046	0	0	1	504	378	414	891	756	486	238	345	338	575	355	223	264	545	442	313	430	330	436	430	274	367	156	89	98	160	108	84	128	104	49	89	130	129	159	139	92	114	411	690	655
K01809	mannose-6-phosphate isomerase	Biosynthesis of cofactors|Amino sugar and nucleotide sugar metabolism|Biosynthesis of nucleotide sugars|Fructose and mannose metabolism|O-Antigen nucleotide sugar biosynthesis	502	413.75	0.824203	0	0	0	820	725	825	1084	1099	810	148	486	164	252	205	217	235	219	247	176	197	277	231	229	392	260	342	337	193	108	172	197	237	228	433	268	182	198	294	285	219	240	381	470	386
K03106	signal recognition particle subunit SRP54	Quorum sensing|Protein export|Bacterial secretion system	505.5	322.75	0.638477	0	0	0	470	251	346	409	405	398	1051	984	1060	1059	1021	972	1089	1092	1071	1062	1057	1040	1068	1054	1022	1074	310	510	313	256	462	260	223	387	328	430	299	237	479	236	256	262	291	385	118
K03832	periplasmic protein TonB		505.5	286.25	0.566271	0	0	1	899	444	279	733	556	662	280	251	44	167	127	144	84	244	118	211	290	288	160	131	134	103	454	570	625	473	539	160	280	429	418	565	334	360	499	430	600	606	503	342	681
K04759	ferrous iron transport protein B		506	448.25	0.88587	0	0	0	70	206	247	131	78	236	1051	984	1060	1059	1021	972	1089	1092	1071	1062	1057	1040	1068	1054	1022	1074	649	982	475	588	404	571	1065	284	630	843	449	687	563	771	827	628	229	609	463
K08302	tagatose 1,6-diphosphate aldolase GatY/KbaY	Galactose metabolism	506.5	309.25	0.610563	0	0	1	672	315	178	357	343	124	439	570	368	439	164	451	502	374	244	544	318	291	315	489	772	388	683	836	440	923	733	832	775	894	1121	966	826	684	1082	666	884	448	38	201	513
K01034	acetate CoA/acetoacetate CoA-transferase alpha subunit	Two-component system|Butanoate metabolism|Lysine degradation|Aminobenzoate degradation	507	311.75	0.614892	0	0	1	736	722	771	485	677	495	573	825	575	442	763	713	335	330	433	468	375	689	543	461	305	483	55	328	110	22	199	475	177	147	357	102	387	269	71	418	181	155	439	495	233
K01873	valyl-tRNA synthetase	Aminoacyl-tRNA biosynthesis	507	127	0.250493	0	0	0	512	487	489	617	593	490	482	508	455	438	518	842	640	573	495	446	393	432	478	512	471	517	591	418	541	911	578	628	466	439	391	810	714	771	584	635	536	931	552	610	489
K02338	DNA polymerase III subunit beta	Mismatch repair|Homologous recombination|DNA replication	507.5	197.75	0.389655	0	0	0	748	674	288	591	624	732	253	419	587	406	548	403	260	389	345	317	409	322	398	475	496	309	482	625	428	543	363	353	389	398	350	451	536	443	524	421	277	560	699	507	1115
K13889	glutathione transport system substrate-binding protein	ABC transporters	508.5	383.25	0.753687	0	0	2	726	598	388	302	404	363	790	417	546	510	658	625	549	362	569	509	564	584	641	474	451	443	753	807	535	515	489	714	914	455	601	742	586	477	456	532	632	445	86	325	24
K21583	sarcosine reductase complex component B subunit alpha		508.5	344.5	0.677483	0	0	0	508	617	595	372	358	411	532	823	715	362	563	639	440	552	422	440	508	459	702	447	709	445	431	472	405	476	184	541	436	309	622	546	266	513	379	481	552	350	692	686	911
K01424	L-asparaginase	Alanine, aspartate and glutamate metabolism|Cyanoamino acid metabolism	509	188.5	0.370334	0	0	0	535	745	1084	1012	1099	1016	291	243	310	291	315	269	153	396	234	187	390	120	451	301	223	292	720	531	630	430	442	664	574	561	442	642	574	251	459	415	355	484	507	450	253
K00603	glutamate formiminotransferase / 5-formyltetrahydrofolate cyclo-ligase	Histidine metabolism|One carbon pool by folate	510	265.75	0.521078	0	0	0	446	434	510	292	394	356	248	414	376	264	282	350	338	279	250	220	163	325	196	209	173	247	537	503	424	645	357	323	500	433	637	756	485	354	613	449	466	638	473	473	515
K03783	purine-nucleoside phosphorylase	Purine metabolism|Nicotinate and nicotinamide metabolism	510	410.25	0.804412	0	0	0	1097	620	1053	1059	1026	1059	165	175	100	141	275	238	199	189	177	182	130	201	236	235	162	188	768	1012	762	1156	492	986	483	1193	714	1122	1035	150	1201	774	818	737	402	828	973
K17722	dihydropyrimidine dehydrogenase (NAD+) subunit PreT	Pyrimidine metabolism|Pantothenate and CoA biosynthesis|beta-Alanine metabolism	510	359.25	0.704412	0	0	0	1031	771	467	750	749	738	455	485	395	363	364	367	410	398	335	346	385	433	352	329	595	376	243	408	248	346	180	295	274	362	261	130	294	349	286	359	366	467	321	408	428
K05813	sn-glycerol 3-phosphate transport system substrate-binding protein	ABC transporters	510.5	197.75	0.387365	0	0	0	834	1101	1084	1029	1099	944	333	343	475	433	599	509	461	414	463	397	474	514	461	319	537	490	935	266	90	1156	289	238	949	685	491	1081	343	582	1033	1148	984	1153	850	960	1115
K02437	glycine cleavage system H protein	Carbon metabolism|Glyoxylate and dicarboxylate metabolism|Glycine, serine and threonine metabolism|Lipoic acid metabolism	511.5	372	0.727273	0	0	0	1097	1101	1084	1084	1099	1132	171	214	74	181	159	145	285	154	200	218	154	195	149	181	178	215	826	732	687	865	559	178	802	553	735	674	506	1124	1049	784	814	569	577	644	1115
K20627	lactoyl-CoA dehydratase subunit beta	Propanoate metabolism|Styrene degradation	511.5	235.25	0.459922	0	0	0	327	540	807	188	490	271	934	984	785	622	616	604	620	703	672	530	638	664	739	669	1022	494	905	519	392	352	443	524	990	1132	566	480	508	506	785	507	659	962	210	1064	924
K00528	ferredoxin/flavodoxin---NADP+ reductase		513	567.25	1.10575	0	0	0	517	678	883	550	359	561	714	984	892	1017	1021	833	1073	708	614	947	1057	1040	987	869	639	1074	80	242	443	590	343	350	353	371	280	178	256	248	547	244	350	109	393	225	523
K03544	ATP-dependent Clp protease ATP-binding subunit ClpX		515	326.5	0.633981	0	0	0	366	338	334	299	235	215	1051	984	1060	716	567	972	960	670	637	1062	1057	1040	701	736	1022	1074	451	646	489	447	522	535	492	474	231	502	262	364	444	557	446	588	534	423	511
K02970	small subunit ribosomal protein S21	Ribosome	515.5	220.75	0.428225	0	0	0	636	535	481	452	589	476	1051	984	703	649	1021	972	1089	864	690	792	1057	824	822	801	1022	827	586	762	437	589	311	321	532	573	370	715	513	585	814	448	541	735	453	670	650
K03738	aldehyde:ferredoxin oxidoreductase	Carbon metabolism|Pentose phosphate pathway	515.5	223.75	0.434045	0	0	0	489	611	802	637	495	420	96	368	346	222	426	506	374	193	220	273	276	384	393	337	365	332	1134	957	605	505	605	494	1036	750	554	517	830	536	650	499	519	671	426	899	436
K01649	2-isopropylmalate synthase	Biosynthesis of amino acids|Pyruvate metabolism|2-Oxocarboxylic acid metabolism|Valine, leucine and isoleucine biosynthesis	516	317.5	0.61531	0	0	0	427	427	320	492	344	487	1051	984	1060	1059	1021	972	1089	1092	1071	1062	1057	1040	1068	1054	1022	1074	208	114	365	416	326	91	233	541	347	133	368	379	289	356	356	299	329	240	539
K08314	fructose-6-phosphate aldolase 2		516.5	256.75	0.497096	0	0	0	442	253	482	381	216	450	399	715	753	712	895	894	901	378	592	423	469	763	515	591	572	645	484	347	372	298	285	472	310	409	294	431	255	375	275	281	345	338	248	336	582
K04113	benzoyl-CoA reductase subunit B	Degradation of aromatic compounds|Benzoate degradation	517.5	161.75	0.31256	0	0	0	643	590	674	382	501	373	441	341	544	344	459	516	332	392	457	289	400	493	433	381	443	303	1063	462	513	490	405	866	617	616	573	1005	530	638	671	585	523	673	501	544	972
K02968	small subunit ribosomal protein S20	Ribosome	519	246.5	0.474952	0	0	1	383	595	758	534	647	372	989	984	646	1059	777	785	1089	1034	1071	983	1057	928	662	567	1022	803	383	493	415	411	394	243	350	356	336	245	317	402	343	364	309	283	312	185	237
K07407	alpha-galactosidase	Galactose metabolism|Glycerolipid metabolism|Sphingolipid metabolism	519.5	234.75	0.451877	0	0	0	1097	1068	639	961	291	1032	134	230	422	343	276	201	300	286	361	320	359	305	344	255	379	411	343	738	757	610	637	704	828	462	425	724	1208	1240	579	662	418	521	1185	794	740
K00613	glycine amidinotransferase	Glycine, serine and threonine metabolism|Arginine and proline metabolism	520	610	1.17308	0	0	0	564	1101	878	507	399	1096	507	326	537	287	504	340	601	259	619	742	650	614	691	574	423	592	517	544	554	732	331	607	544	548	659	485	254	695	434	456	645	632	371	542	394
K01629	rhamnulose-1-phosphate aldolase	Fructose and mannose metabolism|Pentose and glucuronate interconversions	520.5	168.5	0.323727	0	0	0	1097	1101	1084	1084	1099	1132	372	321	426	584	584	466	505	368	314	210	309	332	326	456	510	364	679	528	455	439	339	625	354	332	364	558	480	528	437	351	427	572	349	645	700
K01883	cysteinyl-tRNA synthetase	Aminoacyl-tRNA biosynthesis	522	217.5	0.416667	0	0	0	586	547	409	521	609	514	338	334	464	389	609	377	494	461	423	559	471	509	538	523	558	401	624	439	466	636	499	641	478	542	643	619	478	100	193	503	518	226	311	521	100
K02056	simple sugar transport system ATP-binding protein		523.5	329.5	0.629417	0	0	0	477	486	465	404	307	472	1051	750	1060	1059	589	741	1089	1092	1031	1062	1057	529	1068	1054	757	666	1034	475	485	565	628	953	700	550	828	548	692	877	745	410	671	873	251	484	534
K01647	citrate synthase	Carbon metabolism|Biosynthesis of amino acids|Glyoxylate and dicarboxylate metabolism|2-Oxocarboxylic acid metabolism|Citrate cycle (TCA cycle)	525	196	0.373333	0	0	0	525	360	321	317	477	374	604	725	938	474	635	596	690	735	546	709	584	635	567	733	799	471	104	352	282	823	245	433	602	165	465	196	581	496	150	643	245	438	704	724	576
K18682	ribonucrease Y	RNA degradation	526.5	230.5	0.437797	0	0	0	247	262	204	207	224	226	996	797	720	824	881	972	979	808	859	631	795	743	784	856	944	1074	357	310	416	540	333	316	304	373	311	263	421	494	283	455	502	564	488	383	345
K09903	uridylate kinase	Biosynthesis of cofactors|Pyrimidine metabolism	527	230.5	0.437381	0	0	0	613	455	492	577	614	484	614	684	852	704	894	782	653	894	828	929	1046	808	558	573	747	657	401	275	354	389	308	335	253	410	302	284	330	437	474	429	384	354	278	357	644
K01026	propionate CoA-transferase	Pyruvate metabolism|Propanoate metabolism|Styrene degradation	528	179.5	0.339962	0	0	0	474	544	552	301	672	422	760	559	512	647	673	820	817	543	554	519	548	506	815	735	738	557	445	537	501	259	438	767	424	526	594	606	583	329	663	425	592	593	101	672	854
K04751	nitrogen regulatory protein P-II 1	Two-component system	529	233.25	0.440926	0	0	0	431	967	673	1084	196	704	430	586	261	724	473	404	649	341	490	471	496	324	409	330	741	578	479	351	530	689	599	564	341	707	548	725	623	351	635	558	568	510	798	590	853
K00010	myo-inositol 2-dehydrogenase / D-chiro-inositol 1-dehydrogenase	Inositol phosphate metabolism|Streptomycin biosynthesis	531	522.75	0.984463	0	0	0	969	987	1084	1084	905	945	295	678	541	299	423	482	273	272	253	216	280	503	251	390	455	329	764	306	1013	450	791	699	869	956	718	869	867	674	971	694	953	1080	608	274	427
K15533	1,3-beta-galactosyl-N-acetylhexosamine phosphorylase		531	244	0.45951	0	0	1	955	911	989	780	884	643	607	454	267	347	396	637	358	250	315	363	418	531	286	347	621	419	894	610	895	771	669	1207	616	615	523	297	797	660	683	861	724	618	874	1098	825
K19515	benzoyl-CoA reductase subunit BamB	Degradation of aromatic compounds|Benzoate degradation	533.5	231.5	0.433927	0	0	0	489	611	802	637	495	420	96	368	346	226	426	506	375	193	238	273	276	384	395	337	365	332	1134	1204	641	531	633	561	1189	750	610	517	919	536	827	524	624	941	430	899	436
K11180	dissimilatory sulfite reductase alpha subunit	Sulfur metabolism|Nitrotoluene degradation	535	206.5	0.385981	0	0	0	509	220	292	281	479	300	665	460	591	342	450	593	437	490	508	382	333	417	347	478	349	631	934	524	476	922	519	488	419	426	1028	659	661	579	1027	187	891	815	708	1055	940
K00278	L-aspartate oxidase	Biosynthesis of cofactors|Alanine, aspartate and glutamate metabolism|Nicotinate and nicotinamide metabolism	536	195.5	0.364739	0	0	0	1002	721	399	653	345	744	552	439	522	478	464	454	326	553	476	477	472	477	449	437	500	516	608	353	111	837	232	721	597	273	424	457	663	533	431	466	302	370	490	429	168
K02040	phosphate transport system substrate-binding protein	ABC transporters|Two-component system	536	246	0.458955	0	0	1	786	636	331	703	707	879	622	510	607	395	581	687	793	562	588	618	651	418	724	725	441	501	1134	870	637	406	460	900	507	568	475	914	740	278	1054	569	829	827	574	1098	707
K00281	glycine dehydrogenase	Carbon metabolism|Glyoxylate and dicarboxylate metabolism|Glycine, serine and threonine metabolism|Lipoic acid metabolism	537.5	221	0.411163	0	0	0	390	566	476	263	580	406	155	116	119	184	114	102	237	165	175	105	93	169	141	191	86	200	743	991	775	1036	834	575	372	851	708	741	713	648	747	547	575	869	653	421	593
K16951	anaerobic sulfite reductase subunit B	Sulfur metabolism	540	560	1.03704	0	0	0	518	710	883	551	360	561	714	984	892	1017	1021	833	1073	708	614	947	1057	1040	987	869	639	1074	493	442	452	590	346	361	363	382	285	533	331	284	547	244	350	360	393	248	554
K18012	L-erythro-3,5-diaminohexanoate dehydrogenase	Lysine degradation	540	283.75	0.525463	0	0	0	606	500	971	566	364	336	566	719	571	304	568	427	268	364	334	503	467	597	599	398	497	344	512	463	529	322	272	570	494	870	495	588	319	220	509	482	370	463	342	601	300
K02745	N-acetylgalactosamine PTS system EIIB component	Phosphotransferase system (PTS)|Galactose metabolism	540.5	436	0.80666	0	0	0	348	226	540	401	389	316	621	502	365	597	422	514	389	739	651	1011	604	495	529	508	479	428	964	941	364	778	541	377	614	758	804	891	769	804	762	562	646	597	717	917	532
K02503	histidine triad (HIT) family protein		541.5	188.75	0.348569	0	0	0	893	526	769	817	935	837	272	398	417	301	319	533	252	282	284	373	289	233	336	351	325	277	722	764	654	619	796	604	562	840	506	694	747	983	877	445	527	811	592	664	590
K08289	phosphoribosylglycinamide formyltransferase 2	Purine metabolism	541.5	297.25	0.548938	0	0	0	831	537	924	741	965	937	414	375	404	378	367	812	289	375	308	200	191	484	381	406	147	217	903	707	491	950	686	580	349	1150	709	920	734	742	766	548	444	778	597	675	752
K01843	lysine 2,3-aminomutase	Lysine degradation	542.5	202	0.37235	0	0	0	313	527	623	325	340	386	598	773	1060	627	239	479	507	595	668	898	555	926	650	590	797	543	564	619	511	303	270	663	732	468	420	713	328	573	612	669	555	300	459	842	640
K01218	mannan endo-1,4-beta-mannosidase	Fructose and mannose metabolism|Quorum sensing	543	342.75	0.631215	0	0	0	1016	431	460	448	427	453	313	399	825	585	460	469	739	561	532	340	319	303	444	621	277	601	585	1227	1012	1122	1226	1049	880	1136	965	1122	1291	898	1101	1210	1166	1116	1220	1098	733
K01703	3-isopropylmalate/(R)-2-methylmalate dehydratase large subunit	Biosynthesis of amino acids|2-Oxocarboxylic acid metabolism|C5-Branched dibasic acid metabolism|Valine, leucine and isoleucine biosynthesis	543	260.75	0.480203	0	0	0	887	475	468	602	692	645	410	496	353	399	387	358	209	435	414	615	640	478	578	473	551	281	600	965	504	1012	616	584	415	466	212	522	602	685	568	601	737	649	438	443	380
K04758	ferrous iron transport protein A		544.5	339.75	0.623967	0	0	0	945	624	833	519	519	694	548	589	547	527	158	164	192	592	570	552	541	554	525	542	651	284	171	384	152	154	197	185	394	112	167	214	356	264	285	323	156	623	193	1075	773
K03654	ATP-dependent DNA helicase RecQ	RNA degradation	546	273	0.5	0	0	0	733	481	520	578	603	563	183	122	189	407	237	233	498	225	324	226	193	218	300	259	195	343	201	281	284	335	362	532	221	369	488	118	273	263	266	321	361	425	377	419	312
K09476	outer membrane pore protein F	Two-component system|beta-Lactam resistance	547	268	0.489945	1	1	4	496	751	684	596	450	203	1051	984	1060	1059	1021	972	1089	1092	1071	1062	1057	1040	1068	1054	1022	1074	469	425	583	368	293	615	410	628	427	389	668	316	363	653	528	331	432	497	135
K11929	outer membrane pore protein E		547	268	0.489945	1	1	4	496	751	684	596	450	203	1051	984	1060	1059	1021	972	1089	1092	1071	1062	1057	1040	1068	1054	1022	1074	469	425	583	368	293	615	410	628	427	398	668	316	363	653	528	342	432	497	135
K14062	outer membrane protein N		547	268	0.489945	1	1	4	496	751	684	596	450	203	1051	984	1060	1059	1021	972	1089	1092	1071	1062	1057	1040	1068	1054	1022	1074	469	425	583	368	293	615	410	628	427	389	668	316	363	653	528	331	432	497	135
K00283	glycine dehydrogenase subunit 2	Carbon metabolism|Glyoxylate and dicarboxylate metabolism|Glycine, serine and threonine metabolism|Lipoic acid metabolism	548	220.5	0.402372	0	0	0	390	566	476	263	580	406	154	116	118	184	114	102	237	164	175	104	92	169	140	191	85	200	743	838	735	1036	834	572	372	851	663	610	676	648	727	542	540	799	627	374	568
K01704	3-isopropylmalate/(R)-2-methylmalate dehydratase small subunit	Biosynthesis of amino acids|2-Oxocarboxylic acid metabolism|C5-Branched dibasic acid metabolism|Valine, leucine and isoleucine biosynthesis	548	394.75	0.720347	0	0	0	192	348	274	362	293	309	538	651	385	470	625	606	259	582	584	480	517	815	494	582	494	294	240	245	312	273	349	267	267	298	374	318	284	387	377	288	346	375	425	478	458
K03086	RNA polymerase primary sigma factor	Flagellar assembly	548	290	0.529197	0	0	1	256	270	383	251	230	233	1051	984	1060	1059	1021	972	1089	1092	1071	1062	1057	1040	1068	1054	1022	1074	462	480	385	421	327	402	359	601	444	382	414	314	372	374	490	435	369	682	580
K03416	methylmalonyl-CoA carboxyltransferase 5S subunit	Propanoate metabolism	548	152.25	0.277828	0	0	0	609	548	612	453	459	521	608	672	648	660	343	490	538	479	606	596	653	454	503	521	1022	602	709	626	369	605	469	830	761	699	752	726	520	774	740	580	597	1153	1123	603	472
K20140	2-oxoglutarate carboxylase large subunit		548	152.25	0.277828	0	0	0	609	548	612	453	459	521	608	672	648	660	343	490	538	479	606	596	653	454	503	521	1022	602	709	626	369	605	469	830	761	699	752	726	520	774	740	580	597	1153	1123	603	472
K03798	cell division protease FtsH		550.5	427.25	0.776113	0	0	1	263	308	315	242	208	303	1051	984	1060	1059	1021	972	1089	1092	1071	1062	1057	1040	1068	1054	1022	1074	37	200	542	455	679	553	502	524	152	887	395	844	233	487	549	536	631	304	618
K00652	8-amino-7-oxononanoate synthase	Biosynthesis of cofactors|Biotin metabolism	552	191	0.346014	0	0	0	997	517	517	547	668	555	696	599	420	644	857	703	241	631	488	689	459	575	401	513	785	166	525	486	629	670	683	614	519	472	567	622	675	436	576	644	472	549	485	681	409
K01478	arginine deiminase	Arginine biosynthesis	552	541.5	0.980978	0	0	0	1036	1062	1084	910	1099	1097	1051	912	507	858	603	697	643	941	837	870	755	1040	905	441	1022	742	561	398	777	494	548	727	1000	1092	855	524	725	680	872	529	1166	762	813	811	624
K01867	tryptophanyl-tRNA synthetase	Aminoacyl-tRNA biosynthesis	552	237.25	0.429801	0	0	0	501	519	384	503	362	455	1051	984	1060	1059	1021	972	1089	1092	1071	1062	1057	1040	1068	1054	1022	1074	287	805	551	375	422	446	509	361	516	387	492	643	520	398	368	497	678	355	443
K06412	stage V sporulation protein G		553	234.75	0.424503	0	0	0	473	477	543	749	975	743	316	468	316	257	323	281	334	238	268	384	335	381	257	316	363	404	340	370	727	600	602	1047	577	581	654	623	823	476	645	779	454	401	665	901	966
K01892	histidyl-tRNA synthetase	Aminoacyl-tRNA biosynthesis	553.5	158.25	0.285908	0	0	0	541	574	366	763	470	604	432	518	401	508	382	569	438	446	393	428	498	442	397	401	614	366	867	616	708	1132	681	542	358	595	703	628	494	659	775	732	590	579	700	571	751
K01615	glutaconyl-CoA decarboxylase subunit alpha	Butanoate metabolism|Benzoate degradation	554	218.5	0.394404	0	0	0	476	460	511	420	461	468	397	396	479	566	334	441	298	333	439	252	387	483	613	438	444	391	420	484	614	641	482	635	338	726	533	578	577	394	247	380	573	766	436	266	58
K03210	preprotein translocase subunit YajC	Quorum sensing|Protein export|Bacterial secretion system	554	417.25	0.753159	0	0	0	461	334	298	456	390	430	1051	660	673	1059	899	972	940	942	1071	855	929	1040	710	929	1022	1074	1134	1227	692	1156	990	1207	1043	993	547	876	1091	1240	1040	1103	1134	875	443	1098	260
K03149	thiazole synthase	Biosynthesis of cofactors|Thiamine metabolism	554.5	155.5	0.280433	0	0	1	1097	1056	559	1084	1099	1132	417	373	380	640	539	530	468	537	85	402	425	488	455	349	562	306	526	613	268	329	453	490	333	762	321	592	591	361	500	462	460	318	605	391	519
K03851	taurine-pyruvate aminotransferase	Taurine and hypotaurine metabolism	554.5	299	0.539225	0	0	0	357	288	301	240	322	304	290	708	686	750	456	552	352	470	685	303	241	464	274	374	314	531	801	976	1172	846	774	1156	664	985	903	1122	689	904	1201	605	1166	566	1139	613	1115
K00394	adenylylsulfate reductase, subunit A	Sulfur metabolism	555	461.5	0.831532	0	0	1	556	237	892	898	648	1132	241	380	504	193	277	193	414	359	443	438	356	252	207	258	95	437	1021	1176	1024	881	736	828	907	944	720	825	588	979	1038	592	1004	857	1049	1098	637
K00549	5-methyltetrahydropteroyltriglutamate--homocysteine methyltransferase	Biosynthesis of amino acids|Cysteine and methionine metabolism|Selenocompound metabolism	556	256.5	0.461331	0	0	1	778	703	911	1084	1053	1132	478	477	326	481	451	458	418	386	636	627	480	631	468	486	552	174	1134	1227	922	1127	809	761	1111	896	1235	1122	981	636	1172	1315	1166	1153	1220	1098	641
K01711	GDPmannose 4,6-dehydratase	Amino sugar and nucleotide sugar metabolism|Biosynthesis of nucleotide sugars|Fructose and mannose metabolism|O-Antigen nucleotide sugar biosynthesis	556	276.5	0.497302	0	0	0	566	695	276	514	610	586	235	223	143	308	176	151	295	304	271	196	190	265	229	178	98	238	485	698	320	664	670	683	517	705	563	706	432	596	560	588	750	977	689	299	503
K15584	nickel transport system substrate-binding protein	ABC transporters	556.5	563.5	1.01258	0	0	0	1072	1015	1084	1084	1099	859	94	379	349	312	310	218	564	689	398	331	200	211	330	598	706	512	1134	1227	1231	1156	1272	1207	1275	1204	1235	1122	1291	1240	1201	1315	1166	1153	1220	1098	1115
K01790	dTDP-4-dehydrorhamnose 3,5-epimerase	Biosynthesis of nucleotide sugars|O-Antigen nucleotide sugar biosynthesis|Streptomycin biosynthesis|Polyketide sugar unit biosynthesis	557.5	178	0.319283	0	0	0	559	430	485	563	416	460	168	283	224	231	224	292	216	220	249	362	288	313	285	294	160	261	1134	1053	655	739	732	720	506	688	972	796	961	802	691	768	932	846	721	731	772
K02647	carbohydrate diacid regulator		557.5	343.25	0.615695	0	0	0	211	347	466	321	143	305	1051	984	1060	1059	1021	972	1089	1092	1071	1062	1057	1040	1068	1054	1022	1074	876	772	527	1156	518	1173	720	783	888	1001	968	1044	1123	649	1073	1153	706	1001	673
K03526	(E)-4-hydroxy-3-methylbut-2-enyl-diphosphate synthase	Terpenoid backbone biosynthesis	557.5	176.75	0.31704	0	0	0	753	749	984	769	673	799	575	365	434	625	445	496	555	379	600	470	453	440	481	465	297	320	434	752	875	307	687	640	608	569	451	376	612	276	425	465	394	277	364	352	191
K17828	dihydroorotate dehydrogenase (NAD+) catalytic subunit	Biosynthesis of cofactors|Pyrimidine metabolism	557.5	209.75	0.376233	0	0	0	615	577	378	674	817	737	637	512	458	671	617	465	421	662	540	490	448	555	518	579	431	439	513	830	678	526	646	660	557	967	730	967	598	731	219	534	672	814	711	539	757
K00525	ribonucleoside-diphosphate reductase alpha chain	Purine metabolism|Pyrimidine metabolism	558	224.25	0.401882	0	0	0	597	441	556	405	491	471	661	479	402	292	288	393	528	755	647	781	342	612	479	409	659	686	365	532	450	424	581	619	238	469	450	226	563	484	269	289	320	470	378	399	330
K09475	outer membrane pore protein C	Two-component system|beta-Lactam resistance	558	355.25	0.636649	1	1	4	1097	1101	1084	1084	1099	1132	1051	984	1060	1059	1021	972	1089	1092	1071	1062	1057	1040	1068	1054	1022	1074	469	451	583	372	324	615	431	643	427	389	668	316	370	709	662	331	480	598	135
K06334	spore coat protein JC		558.5	587.75	1.05237	0	0	0	158	862	1046	876	998	550	1051	984	1060	1059	1021	972	1089	1092	1071	1062	1057	1040	1068	1054	1022	1074	1134	780	673	635	802	739	823	644	1018	823	741	944	1131	835	515	723	551	338	686
K10709	fructoselysine 3-epimerase		558.5	418.5	0.749329	0	0	0	1097	1101	1084	1084	1099	1132	413	568	822	397	685	972	624	686	435	909	737	551	560	726	456	433	597	1045	1231	1050	1236	914	830	925	832	680	946	778	638	955	783	1153	1035	966	894
K02132	F-type H+-transporting ATPase subunit alpha	Oxidative phosphorylation	559	375.25	0.671288	0	0	0	255	379	534	461	413	504	1051	984	1060	1059	1021	972	1089	1092	1071	1062	1057	1040	1068	1054	1022	1074	475	655	795	453	621	1015	593	291	477	486	217	563	553	1242	287	545	535	417	66
K10764	O-succinylhomoserine sulfhydrylase	Cysteine and methionine metabolism|Sulfur metabolism	559	154	0.275492	0	0	0	755	508	462	571	876	540	460	765	509	415	501	467	278	477	485	520	521	499	394	524	566	330	640	781	776	601	782	860	542	863	529	691	548	863	921	664	602	925	644	589	479
K01895	acetyl-CoA synthetase	Carbon metabolism|Pyruvate metabolism|Methane metabolism|Glycolysis / Gluconeogenesis|Propanoate metabolism|Carbon fixation pathways in prokaryotes|Glyoxylate and dicarboxylate metabolism	559.5	483.5	0.864164	0	1	1	1084	1083	1084	1081	1099	1046	228	17	166	194	116	83	382	267	217	283	204	114	221	164	107	96	822	1105	799	1156	910	1000	550	1204	944	743	985	880	724	773	903	825	811	1002	938
K02747	N-acetylgalactosamine PTS system EIID component	Phosphotransferase system (PTS)|Galactose metabolism	559.5	530.75	0.948615	0	0	0	304	402	337	236	237	171	1051	984	1060	1059	1021	972	1089	1092	1071	1062	1057	1040	1068	1054	1022	1074	1134	1081	1066	1156	1272	1062	1275	1154	1235	919	1205	644	598	1306	1166	819	725	696	704
K01465	dihydroorotase	Biosynthesis of cofactors|Pyrimidine metabolism	560	196	0.35	0	0	0	562	826	646	643	425	596	306	416	515	498	428	528	380	541	543	517	636	449	465	476	342	497	735	356	576	387	441	457	884	459	701	649	463	1099	733	679	448	528	957	1000	702
K12308	beta-galactosidase	Galactose metabolism	561	218	0.388592	0	0	0	169	524	453	395	540	436	462	501	438	576	529	421	792	504	575	458	605	522	630	454	535	651	923	926	1073	913	663	1199	960	1053	1235	1122	1117	612	599	1060	719	625	1220	714	1067
K13990	glutamate formiminotransferase / formiminotetrahydrofolate cyclodeaminase	Histidine metabolism|One carbon pool by folate	562.5	248	0.440889	0	0	0	1042	511	547	438	771	544	249	414	381	264	286	346	353	289	255	221	162	307	198	211	173	259	580	557	474	783	419	341	579	458	819	970	652	423	811	563	495	806	643	541	688
K03969	phage shock protein A		563	287.25	0.510213	0	0	0	347	438	571	284	263	277	975	984	1060	801	1021	837	775	1092	931	919	999	1040	1068	898	1022	1074	1105	989	868	1090	317	534	612	765	923	1111	573	859	646	714	790	630	869	778	490
K07164	uncharacterized protein		563	247.75	0.440053	0	0	0	323	261	183	273	387	375	679	594	451	702	938	677	411	575	937	681	552	570	676	451	446	447	460	318	335	425	387	250	264	401	282	331	348	308	391	335	276	329	410	397	488
K01759	lactoylglutathione lyase	Pyruvate metabolism	563.5	194.25	0.34472	0	0	0	445	988	873	542	1099	614	351	290	371	491	430	237	737	447	621	389	362	397	540	587	247	387	441	478	744	897	842	1077	578	884	1067	551	880	850	770	919	968	902	752	341	794
K13668	phosphatidyl-myo-inositol dimannoside synthase		563.5	297.75	0.528394	0	0	0	447	442	351	406	430	464	343	71	379	539	104	155	525	439	326	266	366	498	224	416	138	489	1096	1060	929	1156	1272	1207	706	1204	1147	1122	1274	1077	743	1064	824	757	814	873	361
K17320	putative aldouronate transport system permease protein	ABC transporters	563.5	384.25	0.681899	0	0	0	223	448	505	445	288	313	375	984	428	495	201	972	550	290	316	206	267	338	415	242	1022	480	1134	1227	1231	1156	1272	1207	1275	1204	1235	1122	1291	1240	1201	1315	1166	1153	1220	1098	1115
K01956	carbamoyl-phosphate synthase small subunit	Biosynthesis of cofactors|Pyrimidine metabolism|Alanine, aspartate and glutamate metabolism	564	251.25	0.445479	0	0	0	860	601	638	705	633	584	932	734	1060	1059	900	972	635	949	758	1062	1057	1040	1068	689	890	576	650	514	756	935	713	844	840	627	914	466	679	715	986	793	1078	832	817	364	381
K06346	spoIIIJ-associated protein		564	308.75	0.547429	0	0	0	420	461	580	425	264	338	1051	984	1060	1059	1021	972	1089	1092	1071	1062	1057	1040	1068	1054	1022	1074	929	555	367	478	430	550	520	491	569	684	496	350	530	477	343	440	235	181	122
K20904	(R)-2-hydroxyglutaryl-CoA dehydratase subunit beta		564.5	302	0.534987	0	0	0	1012	633	800	724	596	587	531	548	640	450	458	548	563	499	480	265	432	403	476	399	453	453	140	500	816	789	943	557	88	116	691	492	678	618	550	676	566	926	618	245	971
K01448	N-acetylmuramoyl-L-alanine amidase	Cationic antimicrobial peptide (CAMP) resistance	565	328.25	0.580973	0	0	0	130	370	644	253	151	306	512	555	477	524	680	461	552	534	881	845	656	567	833	527	463	727	1134	1227	676	1156	1265	1207	1275	1155	1235	1122	1291	736	485	1315	673	1153	1183	1098	1115
K02003	putative ABC transport system ATP-binding protein		565.5	340.75	0.602564	0	0	0	178	383	159	432	246	330	506	984	588	846	707	567	839	835	787	741	1057	634	834	969	525	797	332	617	488	336	452	313	321	223	469	271	359	382	325	324	340	234	338	711	497
K01887	arginyl-tRNA synthetase	Aminoacyl-tRNA biosynthesis	566.5	190.5	0.336275	0	0	0	587	493	620	557	671	533	1003	612	712	685	710	695	925	546	852	484	660	627	523	499	711	636	625	722	646	824	682	516	569	696	706	625	847	761	672	762	649	627	386	175	486
K01428	urease subunit alpha	Purine metabolism|Arginine biosynthesis	567.5	375.25	0.661233	0	0	0	993	651	824	930	555	503	747	525	998	534	686	546	713	628	669	714	923	618	867	668	759	757	994	1227	924	751	780	1207	978	775	1204	826	953	1023	792	894	1021	781	758	982	1115
K01507	inorganic pyrophosphatase	Oxidative phosphorylation	568.5	329.5	0.579595	0	0	0	1097	1101	1084	1084	1099	1132	689	757	848	845	918	764	800	565	1071	1062	1043	1040	1068	663	635	1060	300	895	545	579	698	850	413	766	817	639	742	409	542	626	409	287	570	617	832
K03566	LysR family transcriptional regulator, glycine cleavage system transcriptional activator	Biofilm formation (multiple organisms)	568.5	245.25	0.431398	0	0	0	752	462	506	376	529	449	547	448	528	662	468	375	636	483	382	514	463	429	291	287	683	481	1050	992	560	651	614	533	610	686	941	537	572	838	627	727	599	783	776	483	885
K00382	dihydrolipoamide dehydrogenase	Carbon metabolism|Biosynthesis of cofactors|Pyruvate metabolism|Glycolysis / Gluconeogenesis|Propanoate metabolism|Glyoxylate and dicarboxylate metabolism|2-Oxocarboxylic acid metabolism|Glycine, serine and threonine metabolism|Citrate cycle (TCA cycle)|Lysine degradation|Valine, leucine and isoleucine degradation|Lipoic acid metabolism|Tryptophan metabolism	569	440.5	0.774165	0	0	0	1097	1101	1084	1084	1099	1132	750	402	655	589	713	351	500	786	568	592	454	563	572	664	488	581	392	241	932	331	593	210	428	340	406	526	381	560	187	552	439	242	559	569	518
K01712	urocanate hydratase	Histidine metabolism	569.5	284.25	0.499122	0	0	0	805	797	523	624	585	588	254	145	408	300	232	159	354	268	258	279	259	155	320	302	150	198	878	448	647	983	720	395	847	480	880	384	579	860	611	575	728	629	495	179	235
K02520	translation initiation factor IF-3		571	290	0.507881	0	0	0	343	353	539	354	339	333	759	984	411	916	615	592	694	463	832	675	438	735	457	342	1022	628	302	285	340	237	258	251	281	355	244	258	324	294	186	265	362	480	437	520	400
K00320	5,10-methylenetetrahydromethanopterin reductase	Carbon metabolism|Methane metabolism	572	461.5	0.806818	0	0	1	360	696	1084	731	1099	1132	1051	984	1060	1059	1021	972	675	1092	682	1062	902	1040	1068	1054	1022	863	847	863	900	474	455	371	512	976	866	1053	656	1128	886	1071	611	631	1220	1098	872
K01227	mannosyl-glycoprotein endo-beta-N-acetylglucosaminidase	Other glycan degradation	575.5	318	0.552563	0	0	0	116	451	427	463	441	440	611	577	800	532	528	670	397	469	264	261	759	542	219	443	684	632	1134	1227	1231	1156	1272	1207	1275	1204	1235	1122	1291	1240	1201	1315	1166	1153	1220	1098	1115
K05795	tellurium resistance protein TerD		575.5	159.25	0.276716	0	0	0	458	832	966	651	789	927	299	573	476	390	431	541	758	555	654	633	603	331	604	607	394	671	490	647	644	633	546	793	671	592	639	688	578	355	737	539	451	722	449	435	666
K18650	exo-poly-alpha-galacturonosidase		576	321	0.557292	0	0	0	711	1101	900	742	652	1090	207	352	363	274	452	389	379	155	298	372	314	400	334	236	336	521	774	791	1231	1156	1272	1207	854	744	1235	574	1291	1064	1069	974	402	1153	1220	1098	1115
K00286	pyrroline-5-carboxylate reductase	Biosynthesis of amino acids|Arginine and proline metabolism	577	219.5	0.380416	0	0	0	961	572	648	620	508	470	244	349	249	542	271	520	670	472	269	202	196	317	259	300	235	513	439	382	432	541	477	405	357	597	591	442	677	492	432	413	653	717	533	316	526
K03628	transcription termination factor Rho	RNA degradation	577	306.25	0.530763	0	0	0	398	264	238	303	385	328	775	858	432	913	827	632	924	784	988	884	781	598	892	772	393	813	407	487	418	518	277	351	254	461	247	581	163	373	657	264	377	340	318	279	459
K02601	transcription termination/antitermination protein NusG		578	323.25	0.559256	0	0	0	428	331	369	365	412	268	1051	917	688	841	1021	972	1089	851	1071	1062	1057	941	947	784	1022	1074	319	276	241	341	234	99	135	366	339	225	149	231	349	224	299	382	237	98	305
K00620	glutamate N-acetyltransferase / amino-acid N-acetyltransferase	Biosynthesis of amino acids|2-Oxocarboxylic acid metabolism|Arginine biosynthesis	578.5	305.25	0.527658	0	0	0	762	536	760	346	551	389	147	169	251	269	484	402	378	345	277	387	178	90	314	481	169	615	495	243	395	721	579	382	385	485	655	630	379	657	506	500	663	513	650	540	653
K03977	GTPase		578.5	226.25	0.391098	0	0	0	691	478	458	434	386	419	1051	984	1060	1059	1021	972	1089	1092	1071	1062	1057	1040	1068	1054	1022	1074	918	680	543	261	475	713	518	353	378	671	615	686	867	593	859	689	637	548	577
K06178	23S rRNA pseudouridine2605 synthase		578.5	309.5	0.535004	0	0	0	553	494	272	500	541	508	912	644	551	827	577	795	776	917	756	801	872	898	706	694	953	799	167	423	236	126	282	301	361	350	226	381	297	340	292	464	225	230	466	599	444
K16089	outer membrane receptor for ferrienterochelin and colicins		578.5	235	0.406223	0	0	0	439	335	398	208	283	355	645	851	710	880	605	804	790	870	949	805	760	855	754	1031	646	821	551	438	357	440	398	747	365	399	502	467	693	211	578	579	325	736	688	430	183
K02010	iron(III) transport system ATP-binding protein	ABC transporters	579	662.5	1.14421	0	0	0	1097	1101	1084	1084	1099	1132	1051	984	1060	1059	1021	972	1089	1092	1071	1062	1057	1040	1068	1054	1022	1074	773	760	523	637	701	1065	526	749	623	745	1291	815	1052	758	711	1087	849	754	883
K00610	aspartate carbamoyltransferase regulatory subunit	Biosynthesis of cofactors|Pyrimidine metabolism|Alanine, aspartate and glutamate metabolism	579.5	325.75	0.562123	0	0	0	571	482	249	384	575	385	1051	984	1060	1059	1021	972	832	1092	1071	1062	1057	1040	1068	1054	1022	1074	464	599	461	687	479	418	491	464	494	353	419	502	595	485	401	456	422	291	530
K01051	pectinesterase	Two-component system|Pentose and glucuronate interconversions	579.5	354.25	0.611303	0	0	0	711	965	900	679	652	854	354	292	154	321	379	330	181	307	309	253	247	513	281	256	205	314	774	771	1231	1156	1121	1207	854	728	1212	574	1291	1064	1069	940	402	1153	892	1098	1115
K03308	neurotransmitter:Na+ symporter, NSS family		579.5	357	0.616048	0	0	0	513	429	521	363	285	327	259	623	505	368	618	972	393	255	363	494	563	652	489	485	946	625	1134	1227	616	734	529	769	1218	702	887	1027	1090	690	975	661	1166	474	470	687	547
K04773	protease IV		579.5	318.75	0.550043	0	0	0	515	411	569	537	449	557	1051	984	1060	1059	1021	972	1089	1092	1071	1062	1057	1040	1068	1054	1022	1074	684	1080	821	746	1189	1207	865	538	987	881	980	819	801	683	1119	555	673	934	727
K15553	sulfonate transport system substrate-binding protein	ABC transporters|Sulfur metabolism	579.5	369.5	0.637619	0	0	0	1097	1033	1084	842	962	1132	615	495	481	254	265	360	366	320	276	369	304	263	234	352	231	315	1122	1036	1038	989	960	1096	1124	898	968	1002	1182	781	833	1219	1166	982	1151	1098	1115
K16371	D-tagatose-1,6-bisphosphate aldolase subunit GatZ/KbaZ	Galactose metabolism	579.5	379.5	0.654875	0	0	0	514	533	280	481	513	235	733	984	1026	948	1021	853	767	848	706	680	853	595	573	785	752	902	924	1001	607	854	726	620	853	748	1029	1122	761	772	890	702	741	416	509	628	435
K04771	serine protease Do	Two-component system|Cationic antimicrobial peptide (CAMP) resistance	580.5	352.25	0.606804	0	0	0	456	286	420	380	618	465	885	480	663	580	592	667	951	676	1071	897	549	944	934	946	332	1074	158	567	238	225	466	486	461	180	273	181	411	273	166	476	221	290	916	1098	1056
K18119	succinate-semialdehyde dehydrogenase	Carbon metabolism|Butanoate metabolism	580.5	346.25	0.596469	0	0	0	423	198	430	307	507	319	341	236	250	273	333	445	429	402	307	374	251	253	263	519	287	402	1066	1227	872	1156	950	1207	1242	1204	1195	1017	785	1240	1048	756	1116	1153	889	464	563
K00226	dihydroorotate dehydrogenase (fumarate)	Biosynthesis of cofactors|Pyrimidine metabolism	581	312.25	0.537435	0	0	0	548	399	371	506	722	543	274	424	294	351	405	324	251	358	198	244	269	261	370	323	435	175	767	673	690	580	703	698	457	1066	790	852	899	719	536	695	581	803	701	562	1115
K01039	glutaconate CoA-transferase, subunit A	Butanoate metabolism|Styrene degradation	581	217.75	0.374785	0	0	1	542	545	572	433	562	507	1051	784	473	703	1021	763	923	958	667	581	1001	912	788	535	996	989	685	434	564	604	432	576	384	724	961	483	412	800	804	434	700	684	141	515	45
K01659	2-methylcitrate synthase	Propanoate metabolism	581	258	0.444062	0	0	0	654	512	379	402	564	458	604	725	938	474	635	596	699	735	552	709	584	635	666	733	820	473	105	358	286	871	271	466	620	168	478	198	782	1240	153	1093	249	444	943	950	778
K07173	S-ribosylhomocysteine lyase	Biosynthesis of amino acids|Quorum sensing|Cysteine and methionine metabolism|Biofilm formation (multiple organisms)	581	235.5	0.405336	0	0	0	808	913	801	791	953	867	361	381	319	313	299	347	574	275	392	395	274	377	419	322	346	422	562	630	548	299	731	709	505	671	604	90	468	469	581	396	396	577	484	386	405
K01284	peptidyl-dipeptidase Dcp		581.5	220.25	0.378762	0	0	0	667	610	528	491	500	532	618	665	748	681	597	646	384	742	499	626	553	549	627	637	615	372	784	662	1161	554	822	689	516	683	841	731	729	862	608	636	487	426	607	641	574
K11085	ATP-binding cassette, subfamily B, bacterial MsbA	ABC transporters	582	514.5	0.884021	3	6	15	616	700	654	683	845	978	1051	984	1060	1059	1021	972	1089	1092	1071	1062	1057	1040	1068	1054	1022	1074	30	105	16	35	10	33	580	22	131	10	34	213	45	52	12	31	118	127	9
K01356	repressor LexA		582.5	452.25	0.776395	0	0	0	1097	880	1084	1084	881	828	1051	716	596	727	1021	790	904	737	270	398	819	930	499	767	682	729	1134	1227	1231	1156	847	1207	1275	850	668	1122	322	1054	1065	1045	1166	1153	1220	1098	1115
K03924	MoxR-like ATPase		582.5	368.25	0.632189	0	0	0	589	239	403	449	361	395	1051	984	814	1059	826	938	1089	1073	1038	1062	1057	807	1000	1054	1022	1056	293	372	456	525	674	332	395	438	338	757	601	581	712	498	436	573	109	600	697
K06113	arabinan endo-1,5-alpha-L-arabinosidase		582.5	361.5	0.620601	0	0	1	921	683	1062	636	1099	1132	363	227	393	463	418	341	630	323	152	192	401	427	435	318	293	317	590	810	1231	780	1272	1034	867	1047	1184	892	1220	1109	1201	889	1166	1153	1220	998	1115
K17213	inositol transport system substrate-binding protein	ABC transporters	582.5	367.75	0.63133	0	0	0	685	809	717	803	822	809	449	190	609	809	330	644	872	383	419	425	500	780	414	380	327	708	803	1020	1231	1033	523	1207	670	1172	1196	791	1291	418	749	908	665	981	880	1092	552
K19126	CRISPR system Cascade subunit CasE		582.5	790.75	1.35751	0	0	0	1097	1101	1084	1084	1099	1132	271	363	474	317	503	473	277	293	302	288	328	380	262	272	378	305	1134	1203	728	1107	648	1138	1275	1204	1235	969	1291	1240	1128	1300	1099	1153	1220	1098	1115
K01685	altronate hydrolase	Pentose and glucuronate interconversions	583	342.75	0.587907	0	0	0	407	374	447	443	426	505	551	895	684	538	657	691	674	529	580	873	983	809	644	609	886	717	278	542	341	558	305	279	388	596	304	640	567	337	580	402	229	432	506	296	613
K01728	pectate lyase	Quorum sensing|Pentose and glucuronate interconversions	583	430.5	0.738422	0	0	0	1097	1101	1084	1084	973	877	347	718	321	256	403	430	486	453	310	293	683	327	668	462	541	556	1134	1227	1231	1052	1272	1207	1227	1097	1235	775	1129	1240	1133	1315	669	1119	933	608	1115
K03749	DedD protein		583.5	508.25	0.871037	0	0	0	950	773	221	688	939	672	976	984	790	959	1000	951	195	865	1059	1062	1015	1003	1068	1007	1022	184	1134	1227	811	1085	400	582	1181	882	377	820	1291	1074	1201	1315	1060	1153	932	717	886
K09772	cell division inhibitor SepF		583.5	320.25	0.548843	0	0	0	511	372	632	555	341	399	1051	984	1060	1059	1021	972	1089	1092	1071	1062	1057	1040	1068	1054	1022	1074	329	605	581	489	315	531	416	370	449	569	502	313	682	520	569	738	691	703	350
K06281	hydrogenase large subunit	Two-component system|Nitrotoluene degradation	584	327.75	0.561216	0	0	0	773	729	923	1084	986	951	493	667	398	547	499	594	402	547	813	500	228	365	646	500	188	444	577	471	955	889	737	758	805	833	598	837	518	846	636	1051	876	975	420	737	836
K14155	cysteine-S-conjugate beta-lyase	Biosynthesis of amino acids|Cysteine and methionine metabolism|Selenocompound metabolism	584	299.25	0.512414	0	0	1	692	766	697	767	774	585	469	430	723	582	785	543	626	542	111	119	398	443	420	540	459	542	717	1196	783	581	1168	658	785	527	1235	373	1110	1150	591	943	375	1043	1111	735	682
K01925	UDP-N-acetylmuramoylalanine--D-glutamate ligase	Peptidoglycan biosynthesis	584.5	324.75	0.555603	0	0	0	1097	1092	907	1084	1099	1132	545	200	452	333	457	424	321	427	404	584	537	255	332	463	596	249	1053	1073	1025	744	1165	937	899	1084	740	1038	1291	856	1201	1312	902	1153	1216	793	954
K02390	flagellar hook protein FlgE	Flagellar assembly	584.5	258.5	0.442258	0	0	0	697	666	591	811	512	595	709	529	323	372	409	215	436	467	397	449	477	414	369	510	679	362	1134	1179	1231	931	1272	1207	1136	693	1127	632	1104	1030	1201	918	1135	661	1003	1098	1115
K03407	two-component system, chemotaxis family, sensor kinase CheA	Two-component system|Bacterial chemotaxis	584.5	221.75	0.379384	0	0	0	623	747	660	941	558	656	288	506	448	375	444	470	346	400	440	526	261	343	361	417	715	354	1129	887	615	763	615	599	687	689	558	710	433	553	471	336	634	450	421	721	419
K03778	D-lactate dehydrogenase	Pyruvate metabolism	584.5	237.5	0.40633	0	0	0	690	579	625	486	559	553	641	336	1060	471	516	444	506	873	470	576	374	835	530	708	691	617	806	750	817	513	661	451	885	855	863	470	846	954	1043	514	717	461	232	164	239
K16076	outer membrane porin protein LC		584.5	392.75	0.671942	1	1	3	496	751	684	596	450	203	1051	984	1060	1059	1021	972	1089	1092	1071	1062	1057	1040	1068	1054	1022	1074	623	458	645	404	396	652	473	697	499	532	728	398	413	660	528	449	462	531	229
K01775	alanine racemase	Vancomycin resistance	585	257.5	0.440171	0	0	0	647	699	307	618	850	718	682	385	593	572	540	538	355	448	583	664	574	639	616	566	874	414	662	667	618	373	604	744	660	741	719	755	945	541	849	583	765	894	513	749	831
K02470	DNA gyrase subunit B		585	319	0.545299	0	0	0	419	365	313	411	400	402	1051	984	1060	1059	1021	972	1089	1092	1071	1062	1057	1040	1068	1054	1022	1074	426	539	642	506	473	230	495	427	665	455	507	510	428	730	420	752	642	746	873
K02916	large subunit ribosomal protein L35	Ribosome	585	411	0.702564	0	0	0	1097	1101	1084	1084	1099	1132	1051	709	579	1059	926	972	918	1092	1071	879	851	860	812	709	805	1074	857	1108	1082	790	376	345	888	1147	489	1092	1168	495	1201	795	757	1153	512	466	232
K07248	lactaldehyde dehydrogenase / glycolaldehyde dehydrogenase	Pyruvate metabolism|Glyoxylate and dicarboxylate metabolism	585	316.75	0.541453	0	0	0	1097	1101	1084	1084	1099	1132	337	265	133	427	192	121	584	443	653	565	384	450	309	315	234	458	949	917	909	736	1272	966	565	656	1235	772	1256	1189	837	804	922	870	774	642	734
K07260	zinc D-Ala-D-Ala carboxypeptidase	Two-component system|Peptidoglycan biosynthesis|Vancomycin resistance	585	391.5	0.669231	0	0	0	104	362	397	439	440	410	886	984	908	890	1021	887	1029	642	707	474	975	1040	962	1054	1022	1074	1134	1227	1231	1146	754	1207	1213	1204	1140	1122	1291	1039	1201	847	1166	1073	1220	1098	1115
K09759	nondiscriminating aspartyl-tRNA synthetase	Aminoacyl-tRNA biosynthesis	585	267.25	0.456838	0	0	0	492	426	605	538	402	409	751	919	675	792	660	972	838	619	620	777	1057	772	677	411	1022	1074	787	1155	410	927	757	884	1275	509	605	708	861	554	1076	594	1087	782	1220	1098	1115
K21395	TRAP-type transport system periplasmic protein		585	396.5	0.677778	0	0	0	315	428	705	444	488	546	208	547	157	456	438	276	330	505	340	436	482	147	277	400	175	322	1134	1227	1231	1156	992	1207	1258	1204	1235	1122	1191	1240	1201	1050	1166	1153	1220	1098	1070
K02749			585.5	270.75	0.462425	0	0	0	281	423	709	493	303	424	854	924	1060	816	481	972	781	877	656	1062	1057	736	590	760	1022	904	906	720	377	716	567	678	841	668	656	589	665	1240	617	457	1010	731	379	661	543
K02750	alpha-glucoside PTS system EIICB component	Starch and sucrose metabolism|Phosphotransferase system (PTS)	585.5	270.75	0.462425	0	0	0	281	423	709	493	303	424	854	924	1060	816	481	972	781	877	656	1062	1057	736	590	760	1022	904	906	720	377	716	567	678	841	668	656	589	665	1240	617	457	1010	731	379	661	543
K03592	PmbA protein		585.5	367	0.626815	0	0	0	1097	1101	1084	1084	1099	1132	317	285	307	332	361	312	444	408	386	326	299	167	460	541	192	537	628	824	453	1156	507	627	908	1204	818	545	840	927	776	1022	939	707	1091	773	1115
K12524	bifunctional aspartokinase / homoserine dehydrogenase 1	Biosynthesis of amino acids|Cysteine and methionine metabolism|Glycine, serine and threonine metabolism|Lysine biosynthesis|Monobactam biosynthesis	585.5	248.5	0.424424	0	0	0	669	691	390	711	697	806	1051	984	1060	1059	1021	972	1089	1092	1071	1062	1057	1040	1068	1054	1022	1074	587	464	536	548	864	583	538	1016	245	586	718	864	685	743	563	860	981	684	638
K13963	serpin B		585.5	420.75	0.718617	0	0	0	1097	969	328	881	1099	948	1051	984	1060	1059	1021	972	1089	1092	1071	1062	1057	1040	1068	1054	1022	1074	652	600	972	820	666	662	638	1204	798	549	712	769	900	750	1112	948	543	1098	1010
K19355	mannan endo-1,4-beta-mannosidase	Fructose and mannose metabolism	585.5	350.75	0.599061	0	0	0	824	440	757	762	735	703	307	338	409	472	408	313	562	571	638	342	308	287	375	446	581	515	1134	1227	1231	1156	1272	1207	1275	1204	1235	1122	1291	1240	1201	1315	1166	1153	1220	1098	1115
K20626	lactoyl-CoA dehydratase subunit alpha	Propanoate metabolism|Styrene degradation	585.5	177.25	0.302733	0	0	0	666	1101	1029	467	937	493	590	560	642	543	566	568	364	618	631	422	483	578	684	562	532	368	1134	636	693	628	654	736	1275	634	638	1105	884	672	1030	929	1102	947	558	565	1063
K00334	NADH-quinone oxidoreductase subunit E	Oxidative phosphorylation	586.5	394	0.671782	0	0	0	364	523	455	413	532	335	592	831	689	446	638	759	711	599	694	534	633	576	550	703	800	703	519	696	667	808	689	174	460	589	1030	895	373	870	458	426	342	419	621	679	964
K14652	3,4-dihydroxy 2-butanone 4-phosphate synthase / GTP cyclohydrolase II	Biosynthesis of cofactors|Folate biosynthesis|Riboflavin metabolism	587	392.5	0.668654	0	0	0	832	919	811	1016	832	673	425	401	396	614	386	318	545	523	331	379	407	471	469	378	368	552	358	277	229	340	225	239	276	446	270	385	391	274	299	291	585	294	314	271	741
K01921	D-alanine-D-alanine ligase	Peptidoglycan biosynthesis|Vancomycin resistance	587.5	295.5	0.502979	0	0	0	576	794	446	680	1069	984	639	566	665	595	472	409	210	497	589	731	556	438	497	511	478	256	504	420	559	765	540	463	596	575	500	378	604	773	511	625	786	669	917	528	881
K17836	beta-lactamase class A	beta-Lactam resistance	587.5	353	0.600851	0	0	1	115	278	95	157	122	142	876	902	1060	1059	520	480	905	584	1018	608	862	1040	863	1054	1022	869	467	666	1032	405	600	459	263	708	496	626	717	630	654	394	813	310	226	452	793
K02536	UDP-3-O-[3-hydroxymyristoyl] glucosamine N-acyltransferase	Lipopolysaccharide biosynthesis	588	174	0.295918	0	0	0	727	1101	380	958	1015	1099	673	606	657	634	550	689	416	658	441	417	707	544	581	593	506	488	842	611	539	594	494	497	488	663	326	712	643	531	352	390	482	670	447	529	758
K02744	N-acetylgalactosamine PTS system EIIA component	Phosphotransferase system (PTS)|Galactose metabolism	588	276.5	0.470238	0	0	0	693	552	363	509	586	428	658	768	559	579	370	960	605	405	408	518	452	673	424	488	796	567	697	499	189	762	668	547	695	938	852	995	966	857	720	716	507	363	516	677	859
K03060	DNA-directed RNA polymerase subunit omega	RNA polymerase	588	314.5	0.534864	7	12	15	929	690	797	622	740	611	1051	984	1060	1059	1021	972	1089	1092	1071	1062	1057	1040	1068	1054	1022	1074	13	15	20	3	86	158	18	3	8	8	165	6	13	120	9	25	31	50	4
K12547	polysaccharidase protein		588	468.75	0.797194	0	0	0	1097	1101	1084	1084	1099	1132	802	583	942	629	824	499	442	629	663	566	689	571	689	717	299	220	322	279	600	617	573	265	347	555	613	631	759	200	423	387	983	298	610	428	308
K00177	2-oxoglutarate ferredoxin oxidoreductase subunit gamma	Carbon metabolism|Carbon fixation pathways in prokaryotes|2-Oxocarboxylic acid metabolism|Citrate cycle (TCA cycle)	588.5	473.75	0.805013	0	0	0	358	395	431	558	484	671	1051	984	1060	970	1021	972	907	1092	849	1062	1057	1040	1068	1054	1022	1074	540	300	310	382	248	425	301	422	549	208	298	289	346	363	261	255	230	482	271
K01918	pantoate--beta-alanine ligase	Biosynthesis of cofactors|Pantothenate and CoA biosynthesis|beta-Alanine metabolism	588.5	310.5	0.527613	0	0	0	614	575	470	779	587	560	543	697	497	502	939	971	582	787	611	734	578	581	698	452	653	622	502	695	358	452	570	506	462	809	667	616	642	584	573	703	630	767	624	434	680
K06023	HPr kinase/phosphorylase		589.5	342	0.580153	0	0	0	885	833	819	1084	620	725	1051	967	1060	1059	1021	972	1089	888	1071	890	1057	728	1068	880	1022	964	724	362	826	947	676	1103	1010	624	582	399	364	576	875	574	952	1111	424	461	207
K01173	endonuclease G, mitochondrial		590	359.25	0.608898	0	0	0	1097	727	1013	520	607	1004	513	596	838	590	817	562	689	766	344	989	457	801	762	922	939	646	1134	1227	1231	1156	1272	1207	930	1204	1235	1122	1291	1240	1201	1315	1166	1153	1220	1098	1115
K07277	outer membrane protein insertion porin family		590.5	325.75	0.551651	0	0	0	644	557	461	282	1097	918	1039	886	993	1059	1021	972	1089	1003	1071	1012	1057	1040	1068	894	1022	1064	627	577	353	361	397	331	537	549	440	722	459	421	757	328	666	498	676	416	723
K14534	4-hydroxybutyryl-CoA dehydratase / vinylacetyl-CoA-Delta-isomerase	Carbon metabolism|Carbon fixation pathways in prokaryotes|Butanoate metabolism	591	315	0.532995	0	0	0	529	954	1084	580	675	773	395	735	661	384	533	415	533	411	341	567	515	500	427	564	793	562	1087	1093	791	939	964	656	831	1160	693	552	891	743	941	599	771	1062	713	525	975
K18120	4-hydroxybutyrate dehydrogenase	Carbon metabolism|Butanoate metabolism	591	424.25	0.717851	0	0	0	1040	935	1006	782	824	920	467	868	777	467	526	436	566	298	305	549	589	424	520	281	593	550	793	749	534	397	337	770	402	405	198	1079	709	708	489	829	785	639	389	1033	307
K20903	(R)-2-hydroxyglutaryl-CoA dehydratase subunit alpha		591	230.5	0.390017	0	0	0	973	590	680	540	506	474	442	335	544	344	436	531	504	384	462	297	414	521	433	381	412	382	1063	612	606	592	457	685	617	1061	808	1071	594	1089	704	578	535	728	787	923	1036
K00759	adenine phosphoribosyltransferase	Purine metabolism	591.5	383.5	0.648352	0	0	0	873	492	592	1084	606	788	686	609	483	701	613	972	546	685	461	825	728	533	545	572	685	614	523	447	508	438	414	489	624	160	458	330	505	395	491	431	385	362	557	504	674
K02796	mannose PTS system EIID component	Amino sugar and nucleotide sugar metabolism|Fructose and mannose metabolism|Phosphotransferase system (PTS)	591.5	438.75	0.741758	0	0	0	257	704	522	386	469	527	1051	984	1060	1059	1021	972	1089	1092	1071	1062	1057	1040	1068	1054	1022	1074	435	809	1212	906	1204	1207	1243	1085	1217	711	970	653	601	1165	874	1153	1220	1068	1115
K08676	tricorn protease		591.5	329.5	0.557058	0	0	0	925	779	574	489	739	536	342	259	248	295	254	189	454	498	395	339	296	423	387	333	257	582	252	491	761	825	1119	498	426	605	234	337	765	899	435	680	978	813	619	640	746
K14048	urease subunit gamma/beta	Purine metabolism|Arginine biosynthesis	591.5	297	0.502113	0	0	0	602	581	649	1079	276	882	792	984	796	907	808	846	973	790	1071	753	1057	1040	1068	737	1022	880	316	592	747	621	794	933	453	406	650	314	418	376	403	515	416	385	584	713	1105
K07568	S-adenosylmethionine:tRNA ribosyltransferase-isomerase		592	293.75	0.496199	0	0	0	475	835	652	698	803	630	729	626	419	759	782	376	395	811	407	818	854	684	462	350	754	469	461	443	702	676	603	1092	446	552	407	293	475	799	426	538	749	585	566	594	572
K04074	cell division initiation protein		592.5	307.5	0.518987	0	0	0	528	571	677	562	373	547	1051	984	1060	1059	1021	972	1089	1092	1071	1062	1057	1040	1068	1054	1022	1074	1134	1135	844	729	904	674	1229	1012	826	1050	803	666	772	735	1166	749	990	824	771
K02118	V/A-type H+/Na+-transporting ATPase subunit B	Oxidative phosphorylation	594	321.75	0.541667	0	0	0	278	233	294	252	213	254	1051	900	856	1059	1021	773	1089	1067	1071	1062	1037	1040	1068	1054	865	1074	455	456	473	544	595	629	367	600	281	412	595	217	347	637	623	774	611	606	542
K01601	ribulose-bisphosphate carboxylase large chain	Carbon metabolism|Glyoxylate and dicarboxylate metabolism	595.5	369.75	0.620907	1	1	1	840	715	832	914	948	936	1051	984	1060	1059	1021	972	1089	1092	1071	1062	1057	1040	1068	1054	1022	1074	379	214	463	233	345	525	464	391	307	205	3	330	303	555	476	204	243	265	432
K02435	aspartyl-tRNA(Asn)/glutamyl-tRNA(Gln) amidotransferase subunit C	Aminoacyl-tRNA biosynthesis	595.5	503.25	0.845088	0	0	0	1097	1101	1084	1084	1099	1132	1051	984	1060	1059	1021	972	1089	1092	1071	1062	1057	1040	1068	1054	1022	1074	721	708	557	470	502	465	688	512	578	607	651	406	501	647	498	672	582	832	893
K11934	outer membrane protein X		595.5	532.25	0.893787	0	0	3	700	573	542	513	748	346	1051	984	1060	1059	1021	972	1089	1092	1071	1062	1057	1040	1068	1054	1022	1074	440	757	1231	1156	1074	1037	1273	942	1235	1122	1097	1240	706	1315	1166	775	1125	1098	694
K12340	outer membrane protein	Two-component system|Bacterial secretion system|beta-Lactam resistance|Cationic antimicrobial peptide (CAMP) resistance	595.5	360	0.604534	0	0	0	837	963	436	717	737	686	1051	984	1060	1059	1021	972	1089	1092	1071	1062	1057	1040	1068	1054	1022	1074	268	731	315	242	212	272	965	219	652	189	272	549	274	391	192	170	683	850	699
K15921	arabinoxylan arabinofuranohydrolase	Amino sugar and nucleotide sugar metabolism	595.5	641.25	1.07683	0	0	0	1097	1101	1084	1084	1099	1132	380	610	351	277	317	321	322	158	436	433	380	227	418	344	457	369	1134	1227	1231	1156	1272	1207	1275	1204	1235	1122	1291	1240	1201	1315	1166	1153	1220	1098	1115
K00958	sulfate adenylyltransferase	Purine metabolism|Sulfur metabolism|Selenocompound metabolism|Monobactam biosynthesis	596	343.75	0.576762	0	0	0	374	297	726	775	705	1002	275	953	721	513	1021	587	1089	671	768	409	746	444	337	624	437	416	770	1206	954	1133	948	905	1134	1019	958	646	710	1078	700	573	1166	1153	851	1098	589
K01365	cathepsin L		596	590	0.989933	0	0	2	1097	1101	1084	1084	1099	1132	489	741	465	859	536	519	108	481	537	332	643	558	99	677	585	586	1134	1227	1231	1156	1272	1207	1275	1204	1235	1122	1291	1240	1201	1315	1166	1153	1220	1098	1115
K06398	stage IV sporulation protein A		596.5	400.75	0.671836	0	0	0	370	986	920	1025	836	659	1051	984	1060	1059	1021	972	1089	1092	1071	1062	1057	1040	1068	1054	1022	1074	529	608	470	797	725	612	600	436	593	729	653	986	707	765	661	724	595	555	555
K06078	murein lipoprotein		597	357.75	0.599246	0	1	2	683	740	842	561	645	310	677	984	1060	930	930	972	1089	890	1071	1062	1057	906	1068	936	1022	1074	1134	543	760	925	813	790	795	917	535	638	1291	296	272	1052	848	650	1220	581	377
K03744	LemA protein		598	240.25	0.401756	0	0	0	635	668	587	469	515	650	978	641	977	1059	1021	831	1089	1008	1071	1062	1057	947	884	1054	692	1074	570	756	845	566	762	667	730	709	254	657	587	414	572	753	570	460	457	701	647
K08295	2-aminobenzoate-CoA ligase	Aminobenzoate degradation	598	373.75	0.625	0	1	1	1084	1083	1084	1081	1099	1046	228	17	166	196	117	83	382	271	217	290	207	114	221	164	107	96	822	1105	799	1156	910	1072	550	1204	944	743	1010	880	724	811	923	825	811	1002	938
K02911	large subunit ribosomal protein L32	Ribosome	599	374.25	0.624791	0	0	0	1097	1101	1084	1084	1099	1132	1021	984	989	982	1021	972	981	903	1052	1026	971	1036	889	757	1020	1026	1026	575	490	776	708	400	712	419	899	456	1291	789	504	584	483	614	1023	884	824
K01182	oligo-1,6-glucosidase	Starch and sucrose metabolism|Galactose metabolism	599.5	395.75	0.660133	0	0	0	1097	1101	1084	1084	1099	1132	910	984	1005	1059	1021	874	1017	1092	1071	1062	991	1040	888	892	964	1074	1003	1040	1028	622	1008	1093	1275	778	331	1072	989	1240	728	706	731	1153	1207	952	1065
K00971	mannose-1-phosphate guanylyltransferase	Amino sugar and nucleotide sugar metabolism|Biosynthesis of nucleotide sugars|Fructose and mannose metabolism|O-Antigen nucleotide sugar biosynthesis	600	359.5	0.599167	0	0	0	689	733	880	781	823	910	120	77	86	65	80	87	67	85	62	90	79	85	70	77	65	99	794	818	603	339	667	666	397	694	672	611	942	586	604	621	559	393	808	806	865
K09807	uncharacterized protein		600	321.5	0.535833	0	0	0	1097	1101	604	1084	1099	620	704	567	794	979	611	827	784	1092	903	607	1057	566	885	842	696	1074	739	883	671	861	1272	626	1275	946	842	871	637	788	925	672	1100	664	368	282	426
K11181	dissimilatory sulfite reductase beta subunit	Sulfur metabolism|Nitrotoluene degradation	600.5	386.25	0.643214	0	0	0	356	602	713	720	780	513	626	682	857	507	678	661	729	528	711	408	581	672	582	571	477	710	1134	1227	1231	1156	1272	1207	1275	1204	1235	1122	1291	1001	1201	1278	1166	1153	1220	1098	1115
K20882	(R)-2-hydroxy-4-methylpentanoate CoA-transferase		601	334.5	0.556572	0	0	0	1097	584	730	1084	1055	1006	695	984	563	974	368	504	947	640	1071	527	538	896	897	600	681	919	217	635	417	484	265	247	901	344	846	207	339	903	531	681	838	407	523	741	787
K06001	tryptophan synthase beta chain	Biosynthesis of amino acids|Glycine, serine and threonine metabolism|Phenylalanine, tyrosine and tryptophan biosynthesis	601.5	365.75	0.608063	0	0	0	466	518	256	516	548	539	1051	984	851	1059	1021	931	1089	1092	1007	1062	1057	832	911	1054	1022	938	429	548	787	407	785	693	399	523	519	620	280	408	396	494	367	595	521	840	603
K00929	butyrate kinase	Butanoate metabolism	602.5	410.75	0.681743	0	0	0	796	939	1084	922	1079	857	463	191	255	227	172	239	261	199	279	166	278	416	265	247	153	359	170	1092	325	414	505	410	801	1139	417	164	462	505	653	268	493	570	870	752	807
K01277	dipeptidyl-peptidase III		602.5	303	0.502905	0	0	0	978	376	734	682	819	991	344	339	384	249	375	344	434	377	288	275	246	326	422	386	183	352	928	796	1074	726	953	999	680	918	1053	303	332	1122	705	712	942	565	911	402	779
K01429	urease subunit beta	Purine metabolism|Arginine biosynthesis	602.5	266.75	0.442739	0	0	0	602	581	649	1079	276	882	792	984	796	907	808	846	973	790	1071	753	1057	1040	1068	737	1022	880	363	684	747	743	792	606	521	449	683	334	561	509	590	633	516	683	584	1098	1115
K01668	tyrosine phenol-lyase	Tyrosine metabolism	602.5	342.25	0.56805	0	0	1	582	559	347	305	602	670	969	890	956	808	970	809	850	929	999	666	910	1040	799	996	873	856	433	304	656	467	778	587	442	613	671	276	375	482	695	598	258	462	784	472	545
K01990	ABC-2 type transport system ATP-binding protein		602.5	354	0.587552	0	0	0	435	522	327	686	591	556	1051	984	1025	924	946	972	1087	1084	1071	1062	1057	950	1068	987	914	943	421	453	404	251	545	439	422	297	513	507	355	526	529	419	434	563	517	660	516
K03775	FKBP-type peptidyl-prolyl cis-trans isomerase SlyD		602.5	422.75	0.70166	0	0	0	1097	1030	770	1084	1027	1024	301	286	188	243	391	270	312	230	306	230	223	349	303	295	224	225	616	638	659	603	389	551	380	457	463	395	631	598	732	641	577	617	530	318	338
K09607	immune inhibitor A		602.5	640	1.06224	0	0	0	174	363	285	153	173	1007	1051	984	871	653	1021	803	858	1092	1071	1062	1057	871	1068	1054	1022	1074	1134	1227	1231	1156	1272	1207	1275	1204	1235	1122	1291	1240	1201	1315	1166	1153	1220	1098	1115
K13714	bifunctional autolysin	Other glycan degradation	602.5	410.5	0.681328	0	0	0	116	451	427	463	441	440	886	984	908	890	1021	887	1029	642	707	474	975	1040	962	1054	1022	1074	1134	1227	1231	1156	1272	1207	1275	1204	1235	1122	1291	1240	1201	1315	1166	1153	1220	1098	1115
K13731	internalin B	Bacterial invasion of epithelial cells	602.5	410.5	0.681328	0	0	0	116	451	427	463	441	440	886	984	908	890	1021	887	1029	642	707	474	975	1040	962	1054	1022	1074	1134	1227	1231	1156	1272	1207	1275	1204	1235	1122	1291	1240	1201	1315	1166	1153	1220	1098	1115
K00765	ATP phosphoribosyltransferase	Biosynthesis of amino acids|Histidine metabolism	603	316.25	0.524461	0	0	0	1037	891	396	657	667	784	874	786	592	895	557	769	464	589	445	658	503	674	773	802	563	448	644	798	1196	741	798	1054	531	964	635	942	780	820	838	875	514	626	953	771	1115
K01195	beta-glucuronidase	Biosynthesis of cofactors|Pentose and glucuronate interconversions|Porphyrin metabolism|Ascorbate and aldarate metabolism|Glycosaminoglycan degradation	603	345.5	0.572968	0	0	0	1097	1101	1084	1084	1099	1132	764	492	335	800	336	524	450	452	451	412	340	559	408	413	616	568	997	1057	779	766	942	890	646	721	688	945	1055	1091	859	1182	854	1055	1143	517	876
K01265	methionyl aminopeptidase		603	382.25	0.633914	1	1	1	724	735	820	1047	1099	929	655	984	597	530	510	927	599	650	635	757	773	774	635	578	882	676	900	1227	804	1156	1027	752	1275	1175	1235	1122	1038	1240	1201	1057	491	1153	1169	1098	1115
K01787	N-acylglucosamine 2-epimerase	Amino sugar and nucleotide sugar metabolism	603	369	0.61194	0	0	0	1097	1101	1084	1084	1099	1132	472	266	298	529	380	236	492	415	469	352	352	337	264	376	133	377	480	1054	780	1156	882	1207	1275	1204	1197	583	1226	879	1137	1174	788	1153	1220	1098	1115
K02518	translation initiation factor IF-1		603	427	0.708126	0	0	0	538	644	826	564	830	832	1051	984	1060	1059	1021	972	1089	1092	1071	1062	1057	1040	1068	1054	1022	1074	122	329	180	210	360	264	256	121	80	141	361	310	121	468	425	267	413	297	481
K03168	DNA topoisomerase I		603	292	0.484245	0	0	0	650	589	577	609	604	644	937	936	795	1059	1021	972	679	913	1005	1062	1057	991	996	1054	1022	728	706	728	601	547	601	751	511	947	467	839	711	583	626	737	397	823	374	851	557
K09117	uncharacterized protein		603	293.75	0.487148	2	2	3	1006	763	1084	1084	1002	893	712	603	327	646	564	858	830	401	319	679	718	532	985	809	632	734	321	82	235	120	168	165	158	150	208	152	135	8	29	193	212	8	603	620	512
K09065	N-acetylornithine carbamoyltransferase	Biosynthesis of amino acids|Arginine biosynthesis	603.5	285.75	0.473488	0	0	0	1076	1057	412	1084	661	1132	321	504	372	391	389	622	309	366	291	309	367	350	364	439	481	268	707	973	703	819	843	1207	547	786	741	472	1081	650	777	877	758	705	766	919	588
K00483	4-hydroxyphenylacetate 3-monooxygenase	Degradation of aromatic compounds|Tyrosine metabolism	604	330	0.546358	0	0	0	529	954	1084	580	675	773	395	735	661	384	533	415	540	411	341	567	515	500	427	564	806	562	1087	1093	791	939	964	656	831	1160	693	552	891	743	941	599	771	1062	713	525	975
K02024	maltoporin		604	494.75	0.819123	0	1	1	1093	1003	1069	1084	1010	591	1051	984	1060	1059	1021	972	1089	1092	1071	1062	1057	1040	1068	1054	1022	1074	969	893	1231	1011	888	1057	1255	736	716	703	997	625	401	769	948	833	625	538	965
K18700	fluoroacetyl-CoA thioesterase		605	321	0.530579	0	0	0	1003	926	796	801	857	985	459	433	489	367	467	396	510	532	412	656	623	437	464	692	795	648	1114	345	709	357	1272	649	935	1204	318	1122	213	520	433	270	612	247	553	533	571
K02662	type IV pilus assembly protein PilM		605.5	490.75	0.810487	0	0	0	335	842	756	646	409	548	1051	984	1060	1059	1021	972	1089	1092	1071	1062	1057	1040	1068	1054	1022	1074	992	1227	477	1156	799	1207	1025	1123	1235	1037	1291	1240	1201	1315	1166	1005	1220	1098	1092
K02913	large subunit ribosomal protein L33	Ribosome	605.5	403.5	0.666391	0	0	0	1097	1101	1084	1084	1099	1132	602	984	1060	812	1021	972	1013	988	979	469	1057	1006	1068	1054	788	1074	1134	905	486	720	710	586	637	506	1177	463	927	411	856	570	587	935	489	691	420
K03320	ammonium transporter, Amt family		605.5	420	0.693642	0	0	0	373	650	885	1084	281	900	1051	984	1060	1059	1021	972	1089	1092	1071	1062	1057	1040	1068	1054	1022	1074	555	578	300	1156	216	1207	623	367	686	844	893	1186	1197	609	1166	988	428	360	749
K03929	para-nitrobenzyl esterase		605.5	350.5	0.57886	0	0	0	600	897	589	974	805	1020	669	614	414	482	373	572	547	630	548	865	566	487	512	728	584	421	1134	1227	1231	1156	1272	1207	1275	1204	1123	1122	1291	1240	1201	1315	1166	1153	1220	1098	1115
K05337	ferredoxin		605.5	517.5	0.854666	0	0	0	1097	1101	1084	830	902	909	1051	809	1060	1059	797	972	1089	991	1071	933	784	1040	1068	1054	1022	1074	1134	1027	941	858	1272	946	1275	876	860	941	1291	1020	1201	1104	1166	1153	1220	1098	1115
K07576	metallo-beta-lactamase family protein		605.5	333.25	0.550372	0	0	0	402	648	535	527	553	530	1051	643	620	574	664	972	873	654	748	743	627	777	732	575	1022	665	1002	274	639	1058	1014	998	1275	874	915	838	486	1175	860	1157	1166	1067	800	1098	1115
K09797	uncharacterized protein		605.5	569.25	0.940132	0	0	0	486	443	385	484	395	519	1051	984	1060	1059	1021	972	1089	1092	1071	1062	1057	1040	1068	1054	1022	1074	1134	1227	1231	1156	1272	1207	1275	1204	1235	1122	1291	1240	1201	1315	1166	1153	1220	1098	1115
K02113	F-type H+-transporting ATPase subunit delta	Oxidative phosphorylation	606	323.75	0.534241	0	0	0	718	614	426	704	544	578	1051	984	1060	1059	1021	972	1089	1092	1071	1062	1057	1040	1068	1054	1022	1074	422	526	613	511	585	381	439	515	366	294	482	701	760	447	456	604	474	792	780
K13043	N-succinyl-L-ornithine transcarbamylase		606	316.25	0.521865	0	0	0	1076	1057	412	1084	661	1132	321	504	372	391	389	622	309	366	291	309	367	350	364	439	481	268	759	973	711	920	1021	1207	553	910	741	481	1081	650	1201	936	803	908	766	980	877
K02121	V/A-type H+/Na+-transporting ATPase subunit E	Oxidative phosphorylation	606.5	333.25	0.549464	0	0	0	417	354	444	293	289	354	804	655	605	737	963	924	1089	871	968	816	837	1008	772	780	911	983	568	403	339	519	697	682	305	636	497	571	430	459	647	383	371	499	396	310	471
K22405	NADH oxidase (H2O-forming)		606.5	296.5	0.488871	0	0	0	676	824	972	626	1099	663	585	696	651	730	690	634	337	554	660	462	629	723	651	605	678	535	1134	1227	1144	1156	907	479	1193	1204	1085	1122	1210	1087	1201	1021	1166	1153	1220	1039	1051
K05787	DNA-binding protein HU-alpha		607	511.25	0.842257	0	0	0	1097	1078	1084	1084	1099	838	1051	984	1060	1059	1021	972	1089	1092	1071	1062	1057	1040	1068	1054	1022	1074	524	469	520	309	446	579	475	607	461	525	510	165	311	306	450	352	403	437	238
K03413	two-component system, chemotaxis family, chemotaxis protein CheY	Two-component system|Bacterial chemotaxis	607.5	369.5	0.60823	0	0	0	462	667	986	944	833	1132	562	579	271	565	674	488	343	684	527	589	455	473	574	340	582	509	607	410	359	310	672	226	728	692	395	888	466	641	410	565	584	561	639	505	439
K03296	hydrophobic/amphiphilic exporter-1 (mainly G- bacteria), HAE1 family		608	403	0.662829	0	0	0	253	289	194	387	234	382	1051	947	1060	1059	1021	972	1089	1092	1071	962	1057	1040	1068	1054	1022	1074	804	776	737	951	838	809	679	907	689	1122	753	1053	898	786	937	1076	710	1098	1115
K03594	bacterioferritin	Porphyrin metabolism	608	349	0.574013	0	0	0	1097	864	968	1084	588	710	728	533	995	960	993	673	1084	657	1034	934	958	961	913	868	1006	804	558	683	223	167	714	409	555	365	105	490	516	439	441	522	55	477	829	602	560
K03559	biopolymer transport protein ExbD		609	414.5	0.680624	0	0	1	241	184	314	222	253	284	771	842	499	798	648	843	791	729	812	727	772	733	727	1054	739	452	544	606	1231	586	1272	1164	1132	695	1088	579	1164	1204	484	1315	1137	1153	1220	1098	1115
K13378	NADH-quinone oxidoreductase subunit C/D	Oxidative phosphorylation	609	321.25	0.527504	0	0	0	404	847	367	446	765	582	515	884	725	820	661	617	488	764	800	823	618	545	1068	835	654	547	813	1227	1231	1156	827	958	927	1204	762	1122	1119	1084	1201	1190	926	1153	1220	1069	803
K19510	fructoselysine-6-phosphate deglycase		609	348.75	0.57266	0	0	0	393	802	763	789	625	709	402	984	739	610	553	716	537	623	602	579	625	588	741	487	1022	399	1134	1227	1231	1156	1272	1207	1275	1204	1235	1122	1291	1240	1201	1315	1166	1153	1220	1098	1115
K03781	catalase	Carbon metabolism|Glyoxylate and dicarboxylate metabolism|Tryptophan metabolism	610	332.75	0.545492	0	0	1	1097	1101	1084	1084	1099	1132	376	679	746	377	308	698	625	593	352	305	391	565	557	752	790	597	769	817	923	539	793	1087	741	397	854	859	630	759	851	551	455	905	747	1057	658
K10823	oligopeptide transport system ATP-binding protein	ABC transporters|Quorum sensing|beta-Lactam resistance	610	312.75	0.512705	0	0	0	776	1045	664	1061	759	674	1051	984	1060	1059	1021	972	1089	1092	1071	1062	1057	1040	1068	1054	1022	1074	575	692	609	323	420	430	708	777	640	651	473	803	815	508	636	611	579	612	567
K01579	aspartate 1-decarboxylase	Biosynthesis of cofactors|Pantothenate and CoA biosynthesis|beta-Alanine metabolism	610.5	329.5	0.539722	0	0	0	1097	1101	954	1084	1099	1132	311	281	468	374	455	386	430	518	383	456	502	479	471	431	331	451	838	975	380	757	613	390	736	1096	827	681	841	1179	1055	941	810	716	1220	957	755
K09698	nondiscriminating glutamyl-tRNA synthetase	Biosynthesis of cofactors|Aminoacyl-tRNA biosynthesis	610.5	338.75	0.554873	0	0	0	521	433	736	606	473	417	1051	984	840	1059	1021	972	597	712	1071	1062	1057	1040	814	1054	1022	487	1023	508	870	848	871	1207	1107	784	1013	989	843	965	670	933	866	642	376	841	863
K03497	ParB family transcriptional regulator, chromosome partitioning protein		611	367.5	0.601473	0	0	0	1097	886	1084	915	880	1132	471	125	716	381	477	510	1089	1035	505	752	841	686	441	581	879	555	963	711	634	443	704	560	586	780	576	650	435	432	380	488	500	489	268	340	374
K01430	urease subunit gamma	Purine metabolism|Arginine biosynthesis	612	307.25	0.502042	0	0	0	628	854	791	997	891	489	1051	984	1060	1059	1021	972	1089	1092	1071	1062	1057	1040	1068	1054	1022	1074	500	754	833	560	909	555	573	606	761	738	611	385	482	617	557	431	526	238	926
K00648	3-oxoacyl-[acyl-carrier-protein] synthase III	Fatty acid metabolism|Fatty acid biosynthesis	615	323	0.525203	0	0	0	746	698	355	869	915	772	1051	984	948	1059	1021	972	452	969	1047	1062	748	914	775	891	1022	374	723	346	546	408	742	817	499	328	409	333	662	770	729	446	729	248	591	97	581
K18013	3-keto-5-aminohexanoate cleavage enzyme	Lysine degradation	615	322.5	0.52439	0	0	0	1097	1101	1084	1084	1099	1132	616	553	595	466	537	852	614	598	503	510	591	329	542	654	364	395	713	374	599	444	347	578	444	543	415	580	488	555	660	553	432	634	492	1017	913
K00012	UDPglucose 6-dehydrogenase	Biosynthesis of cofactors|Amino sugar and nucleotide sugar metabolism|Biosynthesis of nucleotide sugars|Pentose and glucuronate interconversions|O-Antigen nucleotide sugar biosynthesis|Ascorbate and aldarate metabolism	616.5	342.5	0.555556	0	0	0	413	532	332	496	458	624	1051	984	1060	1059	1021	972	1089	1092	1071	1062	1057	1040	1068	1054	1022	1074	571	839	691	486	472	877	558	486	782	426	690	380	662	550	331	491	508	812	639
K00605	aminomethyltransferase	Carbon metabolism|Glyoxylate and dicarboxylate metabolism|Glycine, serine and threonine metabolism|One carbon pool by folate|Lipoic acid metabolism	618	438.75	0.709951	0	0	0	1097	861	793	959	930	940	128	146	180	208	169	192	229	151	189	143	119	216	138	169	109	196	633	564	719	772	869	634	454	574	240	735	737	726	946	670	723	710	575	802	255
K02760	cellobiose PTS system EIIB component	Starch and sucrose metabolism|Phosphotransferase system (PTS)	619.5	464.25	0.749395	0	0	1	434	495	457	470	522	618	849	595	860	977	917	526	351	645	901	797	1057	1040	621	775	846	554	113	108	231	65	391	112	170	46	146	126	234	113	70	286	87	84	336	709	424
K04835	methylaspartate ammonia-lyase	Carbon metabolism|Glyoxylate and dicarboxylate metabolism|C5-Branched dibasic acid metabolism	620	345.5	0.557258	0	0	1	1097	1101	1084	1084	1099	1132	491	517	614	559	461	554	578	550	432	606	570	387	374	503	47	626	569	783	801	810	728	669	552	816	1235	464	599	322	823	554	697	526	405	415	189
K00401	methyl-coenzyme M reductase beta subunit	Carbon metabolism|Methane metabolism	622.5	614.75	0.98755	0	0	0	619	1098	1084	1084	1099	1132	1051	984	1060	1059	1021	972	1089	1092	1071	1062	1057	1040	1068	1054	1022	1074	1134	1227	1231	1156	632	1142	1275	1035	1167	1122	1112	997	993	1077	1166	1153	736	1063	714
K01271	Xaa-Pro dipeptidase		622.5	372	0.59759	0	0	0	1097	1101	1084	1084	1099	1132	762	429	491	889	432	534	695	914	507	695	428	467	605	955	475	966	967	1227	784	1156	738	961	896	586	1225	1122	1165	888	1058	1259	839	989	1220	1060	1115
K03609	septum site-determining protein MinD		622.5	297	0.477108	0	0	0	919	623	678	740	592	684	1051	984	1060	1059	1021	972	1089	1092	1071	1062	1057	1040	1068	1054	1022	1074	641	583	434	608	495	419	583	492	614	617	408	548	424	622	726	594	674	350	712
K18206	beta-L-arabinobiosidase		623.5	365.25	0.585806	0	1	3	184	144	278	367	244	15	379	793	538	170	723	616	367	431	504	511	542	504	556	585	309	775	1069	1065	1088	1156	1118	1207	929	667	1119	1122	772	1232	995	1273	1166	1153	1220	981	815
K00005	glycerol dehydrogenase	Propanoate metabolism|Glycerolipid metabolism	624.5	377.5	0.604484	0	0	0	771	414	1084	693	712	666	554	792	1060	387	751	972	833	810	538	968	794	608	918	584	803	800	701	833	620	661	358	819	319	618	556	858	457	390	420	384	509	796	648	649	679
K01807	ribose 5-phosphate isomerase A	Carbon metabolism|Biosynthesis of amino acids|Pentose phosphate pathway	625.5	353.75	0.565548	0	0	0	815	679	977	1084	729	830	1051	984	1024	962	989	870	843	1092	840	960	1004	1040	928	907	864	1074	406	399	797	270	678	1106	275	793	459	341	405	422	412	375	775	1101	821	958	811
K21584	sarcosine reductase complex component B subunit beta		625.5	398.25	0.636691	0	0	0	744	904	1023	511	510	625	450	427	399	619	500	420	602	635	626	522	596	1040	638	712	245	506	812	912	749	770	759	603	567	720	839	664	788	639	525	707	1148	506	830	698	612
K03431	phosphoglucosamine mutase	Amino sugar and nucleotide sugar metabolism|Biosynthesis of nucleotide sugars	630	431.75	0.685317	0	0	0	536	723	787	608	428	836	1051	984	1060	1059	1021	972	1089	1092	1071	1062	1057	1040	1068	1054	1022	1074	955	645	526	295	823	468	1026	1204	515	753	605	885	493	248	240	172	1101	750	837
K15987	K(+)-stimulated pyrophosphate-energized sodium pump		630	428.5	0.680159	0	0	0	362	401	631	388	463	357	1051	984	1060	1059	1021	972	1089	1092	1071	1062	1057	1040	1068	1054	1022	1074	1134	1227	1231	764	1272	920	1100	1037	1138	924	1291	1240	535	839	826	571	876	825	1014
K01580	glutamate decarboxylase	Butanoate metabolism|Quorum sensing|Alanine, aspartate and glutamate metabolism|beta-Alanine metabolism|Taurine and hypotaurine metabolism	630.5	332.25	0.526963	0	1	1	1058	1025	862	1084	1087	1035	594	639	981	831	747	838	1082	757	773	634	543	970	720	918	545	654	899	640	1215	582	999	391	791	603	936	656	911	872	675	993	503	1010	734	674	494
K21636	ribonucleoside-triphosphate reductase (formate)	Purine metabolism|Pyrimidine metabolism	630.5	296.5	0.470262	0	0	0	1017	907	459	665	665	605	980	829	447	871	929	495	1089	591	987	966	803	579	516	290	1022	1039	728	516	422	901	537	690	640	706	801	977	519	600	538	535	489	505	429	874	728
K18481	Mce-associated membrane protein		631	432.75	0.685816	0	0	0	631	580	562	441	768	884	1051	984	1060	1059	1021	972	1089	1092	1071	1062	1057	1040	1068	1054	1022	1074	1134	483	886	985	699	448	676	591	476	603	451	312	369	566	746	599	593	1013	607
K03616	H+/Na+-translocating ferredoxin:NAD+ oxidoreductase subunit B		632	411.25	0.650712	0	0	0	483	454	484	431	316	351	582	984	1060	700	1021	836	1089	530	714	1017	800	1040	729	769	630	1074	844	981	412	466	369	1207	476	503	1003	557	636	431	624	587	620	680	520	665	801
K09013	Fe-S cluster assembly ATP-binding protein		632	408.5	0.646361	0	0	0	579	660	518	605	638	542	1051	984	1060	1059	1021	972	1089	1092	1071	1062	1057	1040	1068	1054	1022	1074	207	261	575	384	565	325	315	476	288	397	336	538	353	378	291	367	563	396	663
K13811	3'-phosphoadenosine 5'-phosphosulfate synthase	Purine metabolism|Sulfur metabolism|Selenocompound metabolism|Monobactam biosynthesis	635	380.5	0.599213	0	0	0	374	297	755	856	705	1002	275	953	721	513	1021	587	1089	671	768	409	746	444	337	624	437	416	970	1206	1231	1133	1214	917	1134	1204	1161	646	1020	1240	834	608	1166	1153	1220	1098	788
K03147	phosphomethylpyrimidine synthase	Biosynthesis of cofactors|Thiamine metabolism	635.5	341.25	0.536979	0	0	0	580	554	519	707	485	558	576	601	456	603	449	339	483	711	534	371	558	480	531	561	698	348	1134	1071	842	1104	968	973	1005	926	787	1122	1162	921	968	850	787	666	755	163	546
K00402	methyl-coenzyme M reductase gamma subunit	Carbon metabolism|Methane metabolism	637	592.75	0.930534	0	0	1	305	1101	1024	1084	1045	976	1051	984	1060	1059	1021	972	1089	1092	935	1062	1057	1040	1068	1054	1022	1074	1134	1136	1231	1156	580	1058	1275	1158	1144	1122	1291	1240	1201	1315	1166	1153	1116	809	945
K00882	1-phosphofructokinase	Fructose and mannose metabolism|Phosphotransferase system (PTS)	640	420.25	0.656641	0	0	0	804	798	688	640	446	575	1051	984	1060	1059	1021	972	1089	1092	1071	1062	1057	1040	1068	1054	1022	1074	189	326	822	208	1207	314	737	293	116	295	528	259	190	502	305	343	1142	932	445
K02769	fructose PTS system EIIB component	Fructose and mannose metabolism|Phosphotransferase system (PTS)	640.5	456.75	0.713115	0	0	0	376	655	693	712	376	572	629	891	756	899	789	609	821	558	596	650	609	788	656	657	401	610	1134	972	962	835	1040	848	1194	1204	1070	990	832	950	926	874	760	971	549	961	583
K00333	NADH-quinone oxidoreductase subunit D	Oxidative phosphorylation	642	312.5	0.48676	0	0	0	404	847	367	446	765	582	515	884	725	820	661	617	488	764	800	823	618	545	1068	835	654	547	813	1227	1231	1156	827	958	927	1204	762	1122	1119	1084	1201	1190	926	1153	1220	1069	803
K00764	amidophosphoribosyltransferase	Purine metabolism|Alanine, aspartate and glutamate metabolism	642	259.5	0.404206	0	0	0	655	738	550	700	831	616	666	637	773	826	604	884	376	682	725	729	615	572	640	656	830	456	546	765	724	1111	556	783	523	535	607	958	962	677	564	718	815	423	1084	766	768
K00067	dTDP-4-dehydrorhamnose reductase	Biosynthesis of nucleotide sugars|O-Antigen nucleotide sugar biosynthesis|Streptomycin biosynthesis|Polyketide sugar unit biosynthesis	642.5	346.75	0.539689	0	0	0	838	831	957	739	642	488	429	438	446	348	435	307	294	489	355	482	449	439	477	434	415	293	1134	1184	1231	1156	1087	1207	1212	1204	546	1122	1245	984	1168	989	1166	608	1220	1098	1115
K03336	3D-(3,5/4)-trihydroxycyclohexane-1,2-dione acylhydrolase (decyclizing)	Inositol phosphate metabolism	643.5	450.25	0.699689	0	0	0	1097	1101	1084	1084	1099	1132	646	691	1060	713	867	684	985	484	474	649	641	687	766	766	701	718	932	287	849	643	724	757	1147	716	599	832	877	1240	969	912	767	921	712	668	303
K03625	transcription antitermination protein NusB		643.5	341.25	0.530303	0	0	0	680	618	914	671	825	665	1051	984	1060	1059	1021	972	1089	1092	1071	1062	1057	1040	1068	1054	1022	1074	602	467	643	356	516	336	409	620	587	644	860	334	829	362	682	605	500	638	596
K04516	chorismate mutase	Biosynthesis of amino acids|Phenylalanine, tyrosine and tryptophan biosynthesis	643.5	296	0.459984	0	0	0	604	406	329	450	554	529	705	876	570	420	693	830	681	777	717	972	909	651	959	755	428	530	930	960	774	675	812	1136	403	785	612	1122	704	933	791	408	473	719	655	587	1062
K15986	manganese-dependent inorganic pyrophosphatase	Oxidative phosphorylation	644	294.25	0.45691	0	0	0	865	287	488	1020	732	632	485	777	647	631	634	904	746	660	887	951	865	405	327	773	521	748	637	814	674	618	787	808	1131	818	751	1122	716	634	853	810	735	760	914	971	878
K01914	aspartate--ammonia ligase	Biosynthesis of amino acids|Alanine, aspartate and glutamate metabolism|Cyanoamino acid metabolism	644.5	334.75	0.519395	0	0	0	745	677	402	645	744	677	1051	984	1060	1059	1021	972	1089	1092	1071	1062	1057	1040	1068	1054	1022	1074	850	1227	935	742	717	798	487	551	697	939	990	703	759	761	619	914	872	1020	907
K07175	PhoH-like ATPase		644.5	456.25	0.707913	0	0	0	394	151	389	323	370	266	1051	984	1060	1059	1021	972	1089	1092	1071	1062	1057	1040	1068	1054	1022	1074	270	180	390	383	351	461	228	374	363	270	235	201	225	272	241	308	344	481	355
K01371	cathepsin K		645	635	0.984496	0	0	2	1097	1101	1084	1084	1099	1132	500	741	532	936	544	600	111	500	608	644	646	622	186	695	734	712	1134	1227	1231	1156	1272	1207	1275	1204	1235	1122	1291	1240	1201	1315	1166	1153	1220	1098	1115
K13713	fusion protein PurCD	Purine metabolism	645	382	0.592248	0	0	0	621	514	628	600	350	554	525	680	569	349	406	450	524	482	415	556	494	395	371	419	1022	504	436	998	387	529	63	428	756	563	222	675	555	1240	453	1017	621	659	347	743	684
K16290	xylem cysteine proteinase		645	635	0.984496	0	0	2	1097	1101	1084	1084	1099	1132	500	741	532	936	544	600	111	500	608	644	646	622	186	695	734	712	1134	1227	1231	1156	1272	1207	1275	1204	1235	1122	1291	1240	1201	1315	1166	1153	1220	1098	1115
K02016	iron complex transport system substrate-binding protein		645.5	329.5	0.510457	0	0	0	601	609	1012	582	733	871	638	730	1042	657	879	968	1004	911	917	600	567	955	855	893	744	792	780	761	949	1028	861	1203	768	1204	907	979	534	747	566	1046	572	918	1103	922	1029
K20453	dimethylmaleate hydratase small subunit	Nicotinate and nicotinamide metabolism	645.5	439.25	0.68048	0	0	0	588	504	645	579	435	454	780	808	1060	951	1021	972	1089	1092	1071	691	914	1040	1068	843	750	1074	247	314	346	283	471	338	386	298	487	327	325	467	406	373	376	556	571	605	482
K12573	ribonuclease R	RNA degradation	646	350.75	0.542957	0	0	0	355	393	341	383	414	452	1051	772	666	1059	1021	972	1089	1092	697	1062	1057	1040	756	984	1022	729	692	705	802	538	372	891	570	478	812	846	342	661	761	405	752	1022	754	611	556
K08659	dipeptidase		646.5	361	0.558391	0	0	0	948	818	1084	1060	925	1073	490	466	478	298	706	755	677	683	379	558	607	482	705	644	980	598	1134	1227	1231	1156	1272	1207	1275	1204	1235	1122	1291	1240	1201	1315	1166	1153	1220	1098	1115
K02434	aspartyl-tRNA(Asn)/glutamyl-tRNA(Gln) amidotransferase subunit B	Aminoacyl-tRNA biosynthesis	647	535.75	0.828053	0	0	0	1097	1101	1084	1084	1099	1132	1051	861	919	418	893	787	977	887	1071	1062	898	610	1026	830	697	1074	390	330	538	319	561	476	513	508	408	831	471	578	582	386	353	562	310	264	875
K01788	N-acylglucosamine-6-phosphate 2-epimerase	Amino sugar and nucleotide sugar metabolism	648	352.5	0.543981	0	0	0	639	646	490	642	650	552	599	698	601	486	304	747	472	437	557	639	672	596	747	700	404	544	346	373	344	583	560	538	423	364	434	428	450	453	667	519	949	739	705	501	621
K15532	unsaturated rhamnogalacturonyl hydrolase		649	324.75	0.500385	0	0	0	1048	858	908	904	903	847	477	487	198	451	621	395	203	300	420	260	406	519	354	363	295	334	771	997	907	638	984	1122	1006	973	966	1014	947	699	1144	1155	856	748	1077	747	979
K00878	hydroxyethylthiazole kinase	Biosynthesis of cofactors|Thiamine metabolism|Riboflavin metabolism	650	321.75	0.495	0	0	0	943	889	849	1084	904	692	690	799	558	751	734	767	906	901	930	630	466	605	743	746	556	647	689	632	553	334	598	822	652	456	626	1015	700	452	901	577	721	580	730	467	292
K01928	UDP-N-acetylmuramoyl-L-alanyl-D-glutamate--2,6-diaminopimelate ligase	Lysine biosynthesis|Peptidoglycan biosynthesis	650.5	315.25	0.484627	0	0	0	658	933	813	647	784	771	691	974	786	479	541	883	373	700	590	616	1026	703	562	395	749	498	915	782	881	654	959	820	902	984	1052	719	684	935	713	825	647	713	1179	920	1115
K22130	3-dehydro-4-phosphotetronate decarboxylase		650.5	349.75	0.537663	0	0	0	1097	1101	1084	1084	1099	1132	601	491	862	717	768	642	516	659	1071	953	738	463	619	749	583	858	374	641	537	364	444	280	533	368	359	240	576	303	361	435	200	261	580	635	289
K01754	threonine dehydratase	Carbon metabolism|Biosynthesis of amino acids|Glycine, serine and threonine metabolism|Valine, leucine and isoleucine biosynthesis	651.5	360.75	0.553722	0	0	0	965	1016	1084	933	991	1132	794	677	905	915	722	890	603	762	646	893	820	611	665	850	849	643	395	336	352	205	249	282	216	210	329	169	277	470	254	241	263	410	613	1006	484
K03595	GTPase		651.5	333.5	0.511896	0	0	0	928	769	976	932	838	875	1051	984	1060	1059	1021	972	1089	1092	1071	1062	1057	1040	1068	1054	1022	1074	592	739	597	345	853	631	630	325	562	641	552	705	430	549	349	412	1038	903	902
K02768	fructose PTS system EIIA component	Fructose and mannose metabolism|Phosphotransferase system (PTS)	652.5	467.75	0.716858	0	0	0	376	655	693	712	376	572	629	891	756	899	789	609	821	558	596	650	609	788	656	657	401	610	1134	1201	1180	891	1040	1183	1194	1204	1149	990	871	988	926	1080	760	971	589	961	1115
K02770	fructose PTS system EIIBC or EIIC component	Fructose and mannose metabolism|Phosphotransferase system (PTS)	652.5	467.75	0.716858	0	0	0	376	655	693	712	376	572	629	891	756	899	789	609	821	558	596	650	609	788	656	657	401	610	1134	1201	1180	891	1040	1183	1194	1204	1149	990	871	988	926	1080	760	971	589	961	1115
K00432	glutathione peroxidase	Glutathione metabolism	655	324	0.494656	0	0	0	1097	1101	551	652	550	696	386	457	674	1059	842	676	598	506	791	970	812	677	733	595	344	546	658	603	402	614	1088	317	796	501	255	1121	360	396	651	416	800	1016	1030	844	514
K00042	2-hydroxy-3-oxopropionate reductase	Glyoxylate and dicarboxylate metabolism	657	300	0.456621	0	0	0	519	855	661	895	372	510	564	382	581	635	384	551	1089	468	616	529	805	569	716	559	505	604	554	704	809	609	653	700	703	858	723	443	805	694	674	684	459	816	867	633	1115
K02835	peptide chain release factor 1		657.5	429.75	0.653612	0	0	0	1097	1101	1084	1084	1099	1132	457	984	807	689	728	972	731	417	666	1062	1057	749	592	464	1022	658	598	561	657	817	1080	590	564	614	351	602	943	798	402	821	685	1153	823	1027	985
K05970	sialate O-acetylesterase		657.5	381	0.579468	0	0	0	1097	1075	666	823	1017	1132	569	185	358	488	174	294	369	462	311	161	285	345	372	361	324	351	1071	985	1231	978	1213	1078	970	1174	1100	1122	1069	1033	1139	1189	1163	927	670	1098	1115
K01035	acetate CoA/acetoacetate CoA-transferase beta subunit	Two-component system|Butanoate metabolism|Lysine degradation|Aminobenzoate degradation	658	436	0.662614	0	0	0	760	765	764	760	787	480	483	618	496	340	552	662	428	426	394	439	421	534	526	583	335	600	1134	565	696	719	402	1207	924	604	1137	1122	425	1240	1148	818	996	1153	723	440	337
K01678	fumarate hydratase subunit beta	Carbon metabolism|Pyruvate metabolism|Carbon fixation pathways in prokaryotes|Citrate cycle (TCA cycle)	658	533	0.81003	0	0	0	799	1101	808	880	1099	795	1051	509	903	752	1021	725	515	947	721	869	860	628	672	427	420	523	508	191	522	611	867	307	654	567	452	660	386	861	1044	582	664	922	690	607	340
K10297	F-box protein 11		661.5	470	0.710506	0	0	0	711	1101	900	742	652	1090	523	628	928	1059	1021	972	1089	678	809	1062	740	937	979	1054	673	875	774	791	1231	1156	1272	1207	854	744	1235	574	1291	1064	1069	974	402	1153	1220	1098	1115
K02230	cobaltochelatase CobN	Biosynthesis of cofactors|Porphyrin metabolism	662	307.25	0.464124	0	0	0	258	311	325	127	233	242	862	661	895	754	627	527	972	733	785	895	658	663	740	758	710	900	843	494	1014	1053	735	988	619	810	908	784	904	876	622	777	713	881	759	460	763
K01040	glutaconate CoA-transferase, subunit B	Butanoate metabolism|Styrene degradation	663	498.75	0.752262	0	0	0	395	359	393	347	371	334	1051	984	1060	1059	1021	972	1089	1092	1071	1062	1057	1040	1068	1054	1022	1074	560	477	608	620	500	510	435	1033	579	568	562	606	583	463	595	1146	306	834	620
K05343	maltose alpha-D-glucosyltransferase / alpha-amylase	Starch and sucrose metabolism	663	427.75	0.645173	0	0	0	917	1101	1084	978	796	942	1001	984	935	853	607	709	1089	1011	835	740	951	1040	868	812	1022	914	1134	1183	1231	759	1078	1093	1275	1204	335	1122	1291	1240	1201	1315	1166	1153	1220	1098	1115
K02563	UDP-N-acetylglucosamine--N-acetylmuramyl-(pentapeptide) pyrophosphoryl-undecaprenol N-acetylglucosamine transferase	Peptidoglycan biosynthesis|Vancomycin resistance	663.5	337.5	0.508666	0	0	0	573	720	269	589	856	713	1051	984	1060	1059	1021	972	1089	1092	1071	1062	1057	1040	1068	1054	1022	1074	996	1209	758	829	740	979	816	710	466	864	828	814	640	902	650	891	718	1098	910
K01963	acetyl-CoA carboxylase carboxyl transferase subunit beta	Carbon metabolism|Pyruvate metabolism|Propanoate metabolism|Carbon fixation pathways in prokaryotes|Fatty acid metabolism|Fatty acid biosynthesis	664	481.5	0.725151	1	1	1	1097	1101	1084	1084	1099	1132	1051	984	1060	1059	1021	972	1089	1092	1071	1062	1057	1040	1068	1054	1022	1074	379	216	467	233	353	554	464	396	309	205	9	365	318	555	476	211	254	273	468
K06122	glycerol dehydratase small subunit	Glycerolipid metabolism	665	380.5	0.57218	0	0	0	543	417	615	473	517	383	845	738	766	586	1021	972	1089	585	558	810	757	669	865	1054	839	1045	594	717	425	724	571	705	370	822	618	600	289	544	786	368	550	541	399	468	1115
K13920	propanediol dehydratase small subunit	Propanoate metabolism	665	432.5	0.650376	0	0	0	543	417	615	473	517	383	845	738	766	586	1021	972	1089	585	558	810	757	669	865	1054	839	1045	594	717	425	724	571	705	370	822	618	600	282	544	786	368	550	541	399	468	1115
K01489	cytidine deaminase	Pyrimidine metabolism	666.5	329.25	0.493998	0	0	0	926	757	830	928	464	590	517	984	480	664	587	686	683	486	468	560	655	844	719	645	892	623	1130	825	978	996	994	1067	1259	805	1059	968	1136	1216	669	733	1001	901	1197	1008	696
K01653	acetolactate synthase I/III small subunit	Biosynthesis of amino acids|Butanoate metabolism|2-Oxocarboxylic acid metabolism|Pantothenate and CoA biosynthesis|C5-Branched dibasic acid metabolism|Valine, leucine and isoleucine biosynthesis	669.5	318.25	0.475355	0	0	0	523	561	524	497	557	479	1051	863	1060	1059	967	972	871	1092	1071	1062	1057	1040	960	1054	1022	946	543	221	665	194	366	569	525	578	334	898	580	727	245	401	379	171	775	534	1084
K12527	putative selenate reductase	Selenocompound metabolism	670	462.75	0.690672	0	0	0	1097	1101	1084	1084	957	1132	807	794	902	898	669	765	975	847	879	973	722	829	1032	768	467	998	556	590	988	965	635	460	702	677	633	799	455	569	518	490	627	583	415	420	301
K01586	diaminopimelate decarboxylase	Biosynthesis of amino acids|Lysine biosynthesis	670.5	310.5	0.463087	0	0	0	629	737	823	934	594	655	404	387	506	525	558	584	417	502	465	493	659	557	696	588	533	300	708	735	771	919	954	1069	693	626	669	1122	1024	1000	1201	1019	698	1074	935	431	69
K09955	uncharacterized protein		670.5	319.5	0.47651	0	0	0	595	845	783	946	728	1015	1051	881	744	1059	794	929	1089	747	910	701	695	794	655	882	609	934	953	1227	1065	1025	1272	947	642	1204	1235	912	1080	833	879	962	1031	1075	794	974	1115
K04042	bifunctional UDP-N-acetylglucosamine pyrophosphorylase / glucosamine-1-phosphate N-acetyltransferase	Amino sugar and nucleotide sugar metabolism|Biosynthesis of nucleotide sugars|O-Antigen nucleotide sugar biosynthesis	671	321.5	0.479136	0	0	0	675	820	527	1007	630	525	409	785	485	429	416	374	613	804	593	435	557	839	552	405	1018	750	931	1042	1087	803	1126	846	1169	1083	696	1122	722	1240	884	665	807	965	1099	1098	997
K03152	protein deglycase		671.5	346.5	0.516009	0	0	0	1097	1101	1084	1084	1099	888	345	355	270	325	339	278	432	395	260	268	337	339	429	424	310	403	885	1082	668	859	1206	1146	589	754	991	809	914	948	533	606	716	688	753	748	950
K01462	peptide deformylase		672	353.5	0.526042	0	0	0	1097	1101	1084	1084	1099	1132	403	420	608	396	512	659	503	380	438	430	497	391	547	458	523	589	549	579	672	613	788	623	645	1036	557	690	834	527	842	651	825	584	672	693	491
K07444	putative N6-adenine-specific DNA methylase		672	313.75	0.46689	0	0	0	868	927	662	1078	714	689	926	984	738	1059	1021	972	648	1092	984	1062	1057	870	1068	1054	1022	1074	705	850	423	542	660	922	753	1202	651	1107	592	829	589	952	554	452	576	864	808
K00335	NADH-quinone oxidoreductase subunit F	Oxidative phosphorylation	672.5	465.5	0.692193	0	0	0	1097	1101	1084	1084	1099	1132	1051	984	1060	1059	1021	972	769	910	1071	1001	905	957	1068	951	1022	438	648	827	666	679	634	650	647	431	588	459	483	309	752	484	443	720	727	261	626
K01369	legumain		672.5	533	0.792565	0	0	0	1097	1101	1084	1084	1099	1132	572	170	367	541	197	633	187	544	447	593	522	382	168	495	176	467	1134	1227	1231	1156	1272	1207	1275	1204	1235	1122	1291	1240	1201	1315	1166	1153	1220	1098	1115
K02067	phospholipid/cholesterol/gamma-HCH transport system substrate-binding protein	ABC transporters	673	390.5	0.580238	0	0	0	907	497	525	663	493	568	919	720	842	666	909	626	610	1075	977	938	665	1040	879	807	817	770	520	527	1179	663	450	1207	489	940	670	834	470	972	735	459	864	1035	636	925	1115
K00013	histidinol dehydrogenase	Biosynthesis of amino acids|Histidine metabolism	673.5	278	0.412769	0	0	0	618	588	602	536	582	526	444	607	577	654	493	419	412	1072	471	393	816	589	673	732	656	709	736	690	717	644	693	1009	698	691	758	983	732	683	594	658	784	784	664	1098	1115
K00014	shikimate dehydrogenase	Biosynthesis of amino acids|Phenylalanine, tyrosine and tryptophan biosynthesis	673.5	316	0.469191	0	0	0	941	840	1022	725	997	1000	742	605	583	598	769	628	350	744	645	551	601	656	612	647	565	345	987	1122	1231	958	694	779	1130	845	552	1109	1019	1081	673	767	888	771	583	491	759
K03612	H+/Na+-translocating ferredoxin:NAD+ oxidoreductase subunit G		674.5	316.25	0.468866	0	0	0	569	435	578	515	579	610	408	458	921	204	329	296	887	568	452	687	294	632	410	945	778	663	1125	861	611	781	752	780	747	798	1033	1122	560	1071	1124	1172	966	715	956	877	692
K03388	heterodisulfide reductase subunit A2	Carbon metabolism|Methane metabolism	676	437.75	0.647559	0	0	0	934	776	742	785	716	608	1051	984	1060	1059	1021	972	1089	1092	1071	1062	1057	1040	1068	1054	1022	1074	788	591	677	652	760	665	378	680	840	614	641	689	858	614	594	750	661	744	1055
K14213	Xaa-Pro dipeptidase		676.5	495.25	0.732077	0	0	0	1097	1101	1084	1084	1099	1132	670	656	388	339	420	535	305	749	421	463	579	701	411	626	703	696	1134	1227	1231	1156	1272	1207	1275	1204	1235	1122	1291	1240	1201	1315	1166	1153	1220	1098	1115
K01966	propionyl-CoA carboxylase beta chain	Carbon metabolism|Propanoate metabolism|Glyoxylate and dicarboxylate metabolism|Valine, leucine and isoleucine degradation	678.5	266.25	0.39241	0	0	0	401	903	698	818	577	506	941	804	574	670	948	655	738	651	467	735	761	796	687	670	1022	806	758	897	621	626	1147	768	961	977	856	643	829	752	795	618	988	458	915	699	1023
K12574	ribonuclease J	RNA degradation	679.5	356	0.523915	0	0	0	664	1101	690	706	658	719	1051	984	1060	1059	873	653	1028	1092	1071	924	1057	1040	1068	1054	1022	908	933	1019	938	1000	1085	1207	1128	915	1235	862	886	1213	794	1003	1166	904	985	1098	1115
K01232	maltose-6'-phosphate glucosidase	Starch and sucrose metabolism	683	466	0.682284	0	0	0	1097	1101	1084	1084	1099	1132	1051	932	1060	1059	1021	972	1089	1092	1041	1062	1031	1040	1068	1054	610	1074	827	254	633	800	514	366	585	637	590	701	460	764	678	677	1043	840	732	1089	813
K00179	indolepyruvate ferredoxin oxidoreductase, alpha subunit		683.5	309.25	0.452451	0	0	0	906	391	585	573	821	745	694	814	567	680	845	736	828	834	630	712	703	562	734	967	940	605	453	1084	525	569	753	636	588	482	402	687	738	504	339	616	841	466	1220	588	559
K01442	choloylglycine hydrolase		685	418	0.610219	0	0	0	1097	998	1084	1084	907	1132	509	674	764	500	835	629	835	771	489	872	682	540	685	1054	561	701	1134	663	1231	1156	1272	1207	1275	960	1235	1122	903	1240	1103	1166	1166	1153	1200	1098	1115
K00634	phosphate butyryltransferase	Butanoate metabolism	686	381.5	0.556122	0	0	0	949	815	906	758	750	793	659	984	457	651	644	857	443	557	494	611	606	838	345	404	424	650	369	1050	524	646	436	655	540	982	355	407	672	1094	684	307	842	485	763	669	809
K03307	solute:Na+ symporter, SSS family		686	481	0.701166	0	0	0	451	630	536	587	1099	753	1051	984	1060	1059	1021	972	1089	1092	1071	1062	1057	1040	1068	1054	1022	1074	1134	1227	1231	1156	1272	1207	1275	1204	1235	1122	1291	1240	1201	1315	1166	1153	1220	1098	1115
K01972	DNA ligase (NAD+)	Mismatch repair|DNA replication|Base excision repair|Nucleotide excision repair	687	375.25	0.546215	0	0	0	1097	1101	1084	1084	644	1132	1051	513	619	1059	1021	972	1089	1092	1071	783	830	523	1068	1054	559	1074	760	835	632	876	1272	1207	964	665	595	721	1032	1240	609	1176	795	1118	1159	965	821
K06284	AbrB family transcriptional regulator, transcriptional pleiotropic regulator of transition state genes		687	383	0.557496	0	0	0	320	576	626	632	368	509	1051	984	1060	910	1021	972	954	1040	985	889	1057	1040	1030	847	1022	986	481	940	569	647	642	740	641	674	341	401	442	512	959	610	890	946	660	1098	1115
K01844	beta-lysine 5,6-aminomutase alpha subunit	Lysine degradation	687.5	279.75	0.406909	4	5	6	964	1011	1084	798	899	688	818	984	734	869	880	972	678	752	876	773	768	813	1068	995	613	916	799	12	549	9	608	1207	1062	24	544	749	952	3	952	796	3	2	668	688	599
K03697	ATP-dependent Clp protease ATP-binding subunit ClpE		687.5	370.5	0.538909	0	0	0	561	421	472	802	570	579	1051	984	1060	1059	1021	972	1089	1092	1071	1062	1057	1040	1068	1054	1022	1074	725	643	602	710	622	1053	839	645	807	855	540	587	686	689	871	1047	735	253	943
K18014	3-aminobutyryl-CoA ammonia-lyase	Lysine degradation	688.5	370.25	0.537763	0	0	0	522	692	634	770	535	664	495	744	670	411	642	570	529	496	539	632	532	715	535	687	538	682	991	736	1231	1015	900	1023	1049	690	949	821	1291	897	1201	1048	708	1153	356	1098	566
K01854	UDP-galactopyranose mutase	Amino sugar and nucleotide sugar metabolism|Biosynthesis of nucleotide sugars|Galactose metabolism|O-Antigen nucleotide sugar biosynthesis	689	331.25	0.480769	0	0	0	825	744	896	572	616	661	829	481	834	588	692	675	725	420	613	578	676	752	661	560	935	662	1134	1227	686	556	935	1207	734	704	1235	1122	932	1007	676	1163	1166	1153	919	252	1115
K07114	Ca-activated chloride channel homolog		690.5	336	0.486604	0	0	0	64	272	432	502	547	660	297	862	882	693	470	505	657	841	339	495	785	934	839	800	498	724	1134	1227	1231	1156	1272	1207	1275	1204	1235	1122	1291	1240	1201	1315	1166	1153	1220	1098	1115
K01304	pyroglutamyl-peptidase		692	325.75	0.470737	0	0	0	557	439	1052	644	691	570	537	907	801	546	787	972	696	536	684	769	731	526	609	671	263	644	681	873	766	700	609	1207	746	326	881	1016	833	676	865	842	1155	1127	1167	1098	941
K01114	phospholipase C	Quorum sensing|Glycerophospholipid metabolism|Inositol phosphate metabolism	692.5	513.75	0.741877	0	0	0	1097	1101	1084	1084	1099	1132	523	628	928	1059	1021	972	1089	678	809	1062	740	937	979	1054	673	875	774	791	1231	1156	1272	1207	854	744	1235	574	1291	1064	1069	974	402	1153	1220	1098	1115
K10797	2-enoate reductase	Phenylalanine metabolism	693	461	0.665224	0	0	0	128	509	689	559	346	698	1051	984	1060	1059	1021	972	1089	1092	1071	1062	1057	1040	1068	1054	1022	1074	1134	1227	652	711	655	276	806	958	803	1096	644	710	1143	859	981	706	145	514	485
K06106	cortactin	Bacterial invasion of epithelial cells	693.5	481.5	0.694304	0	0	0	1097	1101	1084	1084	1099	1132	670	656	778	626	602	535	408	749	573	861	579	822	411	626	703	696	1134	1227	1231	1156	1272	1207	1275	1204	1235	1122	1291	1240	1201	1315	1166	1153	1220	1098	1115
K01924	UDP-N-acetylmuramate--alanine ligase	Peptidoglycan biosynthesis	694	312.25	0.449928	0	0	0	620	605	716	696	687	475	812	482	1060	946	672	712	579	632	1071	744	692	696	614	720	645	405	1065	1227	997	1156	875	862	1056	1034	755	835	827	1145	819	1000	1101	702	885	1098	1115
K02705	photosystem II CP43 chlorophyll apoprotein		694	403.75	0.581772	0	0	0	1097	1101	1084	1084	1099	1132	1051	984	1060	1059	1021	972	1089	1092	1071	1062	1057	1040	1068	1054	1022	1074	682	589	939	330	596	987	694	885	543	380	270	631	649	631	441	347	561	365	814
K01751	diaminopropionate ammonia-lyase		694.5	457.75	0.659107	0	0	0	1097	1101	1084	1084	1099	1132	1051	984	1060	1059	1021	972	1089	1092	1071	1062	1057	1040	1068	1054	1022	1074	151	149	355	238	297	237	379	158	290	174	197	462	270	330	129	394	525	583	417
K01520	dUTP diphosphatase	Pyrimidine metabolism	695.5	383	0.550683	0	0	0	1097	1101	1084	1084	1099	1132	356	473	406	594	469	336	509	583	517	617	499	510	554	429	354	522	533	585	980	567	969	283	648	682	784	515	600	642	429	595	618	519	709	871	933
K03856	3-deoxy-7-phosphoheptulonate synthase	Biosynthesis of amino acids|Phenylalanine, tyrosine and tryptophan biosynthesis	696	320.5	0.460489	0	0	0	920	1000	979	1034	814	872	1051	984	1060	1059	1021	972	1089	1092	1071	1062	1057	1040	1068	1054	1022	1074	593	507	638	532	741	702	800	447	833	670	596	828	461	367	692	544	724	769	747
K00294	1-pyrroline-5-carboxylate dehydrogenase	Alanine, aspartate and glutamate metabolism|Arginine and proline metabolism	697	314.25	0.450861	0	0	0	967	806	874	611	769	622	555	471	440	421	574	613	591	862	449	464	445	461	388	529	251	435	361	724	481	680	783	833	581	731	1235	636	422	831	807	536	638	896	852	623	827
K13821	RHH-type transcriptional regulator, proline utilization regulon repressor / proline dehydrogenase / delta 1-pyrroline-5-carboxylate dehydrogenase	Alanine, aspartate and glutamate metabolism|Arginine and proline metabolism	697	315.25	0.452296	0	0	0	967	806	874	611	769	622	555	471	440	421	574	613	591	862	449	464	445	461	388	529	251	435	361	724	481	680	783	833	581	731	1235	636	422	831	807	536	638	896	852	623	827
K12585	exosome complex exonuclease DIS3/RRP44	RNA degradation	698	370.25	0.530444	0	0	0	416	419	352	414	467	498	1051	984	1060	1059	1021	972	1089	1092	1071	1062	1057	1040	1068	1054	1022	1074	750	705	1149	562	372	891	570	479	865	846	345	751	806	424	752	1058	778	767	735
K17716	UDP-glucose 4-epimerase	Amino sugar and nucleotide sugar metabolism|Biosynthesis of nucleotide sugars|Galactose metabolism|O-Antigen nucleotide sugar biosynthesis	699	363.5	0.520029	0	0	0	570	516	491	753	743	636	1051	984	1060	1059	1021	972	1089	1092	1071	1062	1057	1040	1068	1054	1022	1074	914	671	726	593	830	989	777	1045	1026	780	811	1061	701	726	835	790	357	831	1115
K02115	F-type H+-transporting ATPase subunit gamma	Oxidative phosphorylation	701	294	0.419401	0	0	0	632	755	394	938	826	833	1051	984	1060	1059	1021	972	1089	1092	1071	1062	1057	1040	1068	1054	1022	1074	1042	596	798	826	727	478	1238	1173	390	591	541	559	655	858	633	880	656	621	942
K01770	2-C-methyl-D-erythritol 2,4-cyclodiphosphate synthase	Terpenoid backbone biosynthesis	704	432.75	0.614702	0	0	0	1097	1101	1084	1084	1099	1132	667	984	808	677	598	900	646	950	816	1021	764	792	848	931	629	783	1134	1227	885	639	527	991	1019	650	1235	946	627	707	596	591	1039	1092	539	931	367
K01224	arabinogalactan endo-1,4-beta-galactosidase		706	382.25	0.541431	0	0	0	1097	1101	778	1084	806	1132	266	277	332	253	269	209	293	278	362	291	378	369	144	477	141	250	1134	1173	1231	1156	962	806	1275	1204	1164	986	1291	1240	768	1315	1166	1153	1220	1098	1115
K06997	PLP dependent protein		709	460.25	0.649154	0	0	0	1097	1101	1060	1084	755	1132	499	66	296	569	365	263	619	507	629	586	492	617	431	402	200	529	1134	1227	1231	1142	1260	1207	1254	1204	892	1122	1291	1240	1201	1256	1166	1153	1220	1098	1115
K11179	tRNA 2-thiouridine synthesizing protein E	Sulfur relay system	710	299.5	0.421831	0	0	0	592	355	475	543	689	750	560	749	584	732	705	972	766	540	689	678	714	680	711	467	1022	962	845	784	926	997	1225	1207	774	789	976	758	547	404	1201	480	738	417	780	490	769
K01222	6-phospho-beta-glucosidase	Glycolysis / Gluconeogenesis|Starch and sucrose metabolism	711	440.5	0.61955	0	0	0	1097	1101	1084	1084	1099	1132	1051	932	1060	1059	1021	972	1089	1031	1011	1062	1031	1040	1034	1023	618	1074	827	379	640	905	525	513	766	794	600	752	645	777	818	710	1143	840	732	1098	842
K02377	GDP-L-fucose synthase	Amino sugar and nucleotide sugar metabolism|Biosynthesis of nucleotide sugars|Fructose and mannose metabolism|O-Antigen nucleotide sugar biosynthesis	711	453	0.637131	0	0	0	1097	1101	1084	1084	1099	1132	394	250	317	323	393	327	333	324	380	444	415	262	384	544	341	296	1046	999	1231	737	1272	1095	1275	1069	1235	1122	1260	909	1201	1054	1166	995	1187	1098	1115
K02781	glucitol/sorbitol PTS system EIIA component	Fructose and mannose metabolism|Phosphotransferase system (PTS)	711	266.25	0.374473	0	0	0	626	1022	894	755	1001	757	834	556	886	596	800	589	491	705	511	839	694	786	712	684	469	720	795	267	679	504	705	102	971	756	1072	889	804	704	753	1043	710	1122	942	732	726
K06333	spore coat protein JB		715	503	0.703497	0	0	0	1097	1101	1084	1084	1099	1132	1051	984	1011	1059	1021	972	1086	1092	950	1062	1057	1040	1068	1054	1016	1074	821	808	596	502	1097	771	166	1204	225	817	1096	886	539	1162	1106	430	408	1098	178
K13051	L-asparaginase / beta-aspartyl-peptidase	Alanine, aspartate and glutamate metabolism|Cyanoamino acid metabolism	715.5	432	0.603774	0	0	0	1097	1101	1084	1084	1099	1132	591	371	392	624	522	489	356	721	385	523	485	518	610	453	637	585	1032	686	710	966	858	1100	977	908	911	921	777	613	855	611	560	768	616	813	352
K01839	phosphopentomutase	Purine metabolism|Pentose phosphate pathway	716.5	298.75	0.416957	0	0	0	1097	1101	1084	1084	1099	1132	498	801	650	449	555	708	580	597	519	795	900	750	810	580	743	573	260	1128	892	799	920	529	548	928	962	305	940	698	677	867	990	856	866	991	967
K02371	enoyl-[acyl-carrier protein] reductase II	Fatty acid metabolism|Fatty acid biosynthesis	717	331.5	0.462343	0	0	0	983	786	950	778	660	861	628	342	701	555	511	553	577	612	676	1062	712	734	722	622	408	894	653	431	595	412	966	540	707	444	422	797	481	682	315	590	480	389	790	689	866
K01953	asparagine synthase (glutamine-hydrolysing)	Biosynthesis of amino acids|Alanine, aspartate and glutamate metabolism	720	323	0.448611	0	0	0	668	570	509	985	866	721	563	746	487	669	886	821	719	681	698	582	535	717	723	531	725	793	1134	1227	1053	1091	818	1020	563	1204	935	845	1099	779	722	787	1166	1153	924	707	474
K03590	cell division protein FtsA		720.5	359.5	0.498959	0	0	0	695	748	546	799	798	887	928	984	875	1059	1021	972	1089	1092	737	1062	1057	1040	1068	1054	1022	1074	305	316	570	584	403	324	360	454	456	410	568	399	355	417	327	201	477	532	453
K00319	methylenetetrahydromethanopterin dehydrogenase	Carbon metabolism|Methane metabolism	724	543.25	0.750345	0	0	0	1097	1101	1084	1084	1099	1132	1036	921	1001	914	919	678	1089	1092	814	1062	1057	931	1056	1047	1022	1074	1134	1154	1231	691	706	1207	1166	1184	1176	1047	553	1240	1149	1299	1044	1153	1220	1098	1115
K03816	xanthine phosphoribosyltransferase	Purine metabolism	724	368.75	0.509323	0	0	0	1097	774	818	759	810	726	1051	984	1060	1059	1021	972	1089	1092	1071	1062	1057	1040	1068	1054	1022	1074	552	649	573	527	795	786	763	522	937	833	922	768	780	473	408	1135	927	438	249
K07216	hemerythrin		727	404.25	0.556052	0	0	0	758	608	486	544	622	668	1051	984	1060	1059	1021	972	1089	1092	1071	1062	1057	1040	1068	1054	1022	1074	250	573	518	521	890	577	639	290	498	717	549	486	585	898	506	508	756	370	631
K07588	GTPase		727	380.25	0.52304	0	0	0	657	817	531	1084	871	682	1051	984	1060	1059	1021	972	1089	1092	1071	1062	1057	1040	1068	1054	1022	1074	802	460	588	630	607	589	474	737	792	1011	527	534	541	607	976	358	765	666	786
K03568	TldD protein		729	434	0.595336	0	0	0	1097	1101	1084	1084	1099	1132	521	587	427	443	715	565	740	601	550	573	411	270	527	460	461	634	809	996	1197	1156	918	1176	900	1058	995	856	1006	718	988	1030	1166	554	999	1058	1115
K09747	nucleoid-associated protein EbfC		732	321	0.438525	0	0	0	563	762	816	737	561	805	731	984	925	1059	1021	972	875	853	1071	690	839	757	878	631	811	1074	979	525	624	648	877	499	699	703	405	885	733	654	408	527	510	818	546	765	562
K03686	molecular chaperone DnaJ		732.5	290.75	0.396928	0	0	0	957	994	588	660	486	626	662	663	543	758	825	907	798	916	882	808	778	657	916	750	876	870	883	1227	660	872	711	954	576	1032	773	1118	660	853	862	678	610	1070	934	938	731
K10794	D-proline reductase (dithiol) PrdB	Arginine and proline metabolism	734	481.75	0.656335	0	0	0	656	750	751	729	894	868	1011	984	1052	868	1009	972	927	995	1051	1062	1057	1040	1040	1054	989	1041	619	490	739	607	392	1012	794	520	1205	803	396	420	503	776	793	929	741	1098	790
K01961	acetyl-CoA carboxylase, biotin carboxylase subunit	Carbon metabolism|Pyruvate metabolism|Propanoate metabolism|Carbon fixation pathways in prokaryotes|Fatty acid metabolism|Fatty acid biosynthesis	735	382.25	0.520068	0	0	0	1097	1101	1084	1084	1099	917	723	790	835	616	735	876	1072	802	367	840	857	892	606	661	539	616	1134	685	544	1156	696	854	814	970	1058	723	664	1035	763	931	1166	502	667	1098	839
K12506	2-C-methyl-D-erythritol 4-phosphate cytidylyltransferase / 2-C-methyl-D-erythritol 2,4-cyclodiphosphate synthase	Terpenoid backbone biosynthesis	735	479.25	0.652041	0	0	0	1097	1101	1084	1084	1099	1132	667	984	1060	791	708	972	686	1092	1071	1062	939	831	958	972	649	783	1134	1227	963	733	612	991	1055	650	1235	946	638	945	596	613	1166	1092	615	1097	373
K02529	LacI family transcriptional regulator		736	386.5	0.525136	0	0	0	607	1060	749	892	847	802	791	452	849	1050	954	819	1089	780	1071	1062	752	629	853	937	943	1074	1134	457	1225	1156	1020	526	1159	1204	577	597	751	1240	1201	1016	1166	1153	1220	1098	1115
K00533	ferredoxin hydrogenase large subunit		737	509.75	0.691655	0	0	0	747	1040	967	911	1011	955	624	984	1060	573	1021	651	1089	1092	919	896	518	935	1068	729	1022	831	1134	1198	1100	1094	1272	1087	1275	1204	1046	859	1085	1119	1201	995	992	1153	955	1098	1115
K02759	cellobiose PTS system EIIA component	Starch and sucrose metabolism|Phosphotransferase system (PTS)	737.5	373	0.505763	0	0	0	648	946	1078	1068	1073	969	873	984	868	1059	1021	972	1089	915	1000	1062	1057	1040	976	932	1022	1074	892	572	750	1043	550	375	561	647	702	801	654	667	764	822	683	1000	816	1072	1015
K01572			739	552.75	0.74797	0	0	0	276	491	504	374	375	418	744	984	1060	1059	1021	972	1089	1092	867	1062	924	834	1068	1054	1022	1074	1134	1227	1231	1156	1272	1207	1275	1204	1235	1122	1291	1240	1201	1315	1166	1153	1220	1098	1115
K19118	CRISPR-associated protein Csd2		740	367.75	0.496959	0	0	0	740	1079	1084	1032	933	840	816	984	1060	925	796	972	854	1092	1071	880	1057	1040	1068	1054	1022	1074	674	943	746	869	803	871	735	862	794	635	511	964	602	806	1145	943	1031	1054	792
K03779	L(+)-tartrate dehydratase alpha subunit	Glyoxylate and dicarboxylate metabolism	742	542.75	0.731469	0	0	0	485	945	940	969	698	1114	776	984	733	1059	1021	624	1089	1092	1071	1062	662	751	802	586	872	812	1134	1227	1231	1156	1272	1207	1275	1204	1235	1122	1291	1240	1201	1315	1166	1153	1220	1098	1115
K03979	GTPase		742	414	0.557951	0	0	0	754	713	741	764	685	667	1051	984	1060	1059	1021	972	1089	1092	1071	1062	1057	1040	1068	1054	1022	1074	478	602	528	423	521	302	467	576	470	197	385	397	606	267	316	326	638	339	311
K05833	putative tryptophan/tyrosine transport system ATP-binding protein		745	485.75	0.652013	0	0	0	443	558	544	613	384	368	1051	984	1060	1059	1021	972	1089	1092	1071	1062	1057	1040	1068	1054	1022	1074	712	847	806	909	856	1181	882	1040	1124	759	817	1048	1201	652	853	704	1117	882	834
K00336	NADH-quinone oxidoreductase subunit G	Oxidative phosphorylation	745.5	446.25	0.598592	0	0	0	989	996	1014	1063	1034	895	1051	984	1060	1059	1021	972	1089	1092	1071	1062	1057	1040	1068	1054	1022	1074	673	925	897	928	832	639	792	490	895	793	878	754	954	749	504	1131	762	785	279
K00782	L-lactate dehydrogenase complex protein LldG		746	441.25	0.591488	0	0	0	1049	1077	858	1084	1099	1132	1051	982	1060	1059	1021	970	747	1092	1071	1062	1057	1040	1066	1053	1022	996	583	744	706	575	582	566	962	742	492	716	745	918	497	370	484	512	565	422	849
K02703	photosystem II P680 reaction center D1 protein		746	454.5	0.609249	0	0	0	1097	1101	1084	1084	1099	1132	1051	984	1060	1059	1021	972	1089	1092	1071	1062	1057	1040	1068	1054	1022	1074	1107	821	514	402	836	1207	1008	803	645	499	350	968	917	1153	850	1026	832	1034	708
K05995	dipeptidase E		746	329	0.441019	0	0	0	1097	1101	1084	1084	1099	1132	1051	984	1060	836	640	972	763	807	885	871	1057	1040	768	831	1022	882	411	968	916	875	811	944	846	654	873	633	793	1129	953	668	941	1153	662	1098	496
K20000	maturase K		746	454.5	0.609249	0	0	0	1097	1101	1084	1084	1099	1132	1051	984	1060	1059	1021	972	1089	1092	1071	1062	1057	1040	1068	1054	1022	1074	1107	821	514	402	836	1207	1008	803	645	499	350	968	917	1153	850	1026	832	1034	708
K00395	adenylylsulfate reductase, subunit B	Sulfur metabolism	749	412.75	0.551068	0	0	0	1097	225	719	1084	1099	1083	237	582	669	369	643	429	1089	577	1071	1062	745	256	356	539	700	779	965	1123	977	1156	1045	1207	997	1197	1097	804	400	797	970	521	412	1137	1220	818	889
K02032	peptide/nickel transport system ATP-binding protein	Quorum sensing	749	341	0.455274	0	0	0	706	622	598	475	406	589	896	569	531	805	724	537	762	783	992	930	649	747	643	468	372	857	890	763	796	1156	772	745	1030	752	596	774	523	734	681	751	1012	785	463	523	895
K01661	naphthoate synthase	Biosynthesis of cofactors|Ubiquinone and other terpenoid-quinone biosynthesis	749.5	400.25	0.534023	0	0	0	594	784	597	641	718	783	1051	350	556	1059	1021	508	617	1092	1071	492	706	1040	1068	679	554	624	1134	1227	1164	787	987	1207	820	1038	1102	1028	1291	1240	1201	1244	687	847	1220	1018	1115
K00930	acetylglutamate kinase	Biosynthesis of amino acids|2-Oxocarboxylic acid metabolism|Arginine biosynthesis	750.5	335.5	0.447035	0	0	0	665	756	817	708	571	580	1051	984	1060	726	915	972	908	926	792	1062	673	917	745	939	1022	942	693	946	853	713	709	969	675	711	592	709	628	895	652	667	492	464	1160	1009	611
K06076	long-chain fatty acid transport protein		751	371	0.494008	1	1	1	605	992	965	1084	1050	1102	1051	984	1060	1059	1021	972	1089	1092	1071	1062	1057	1040	1068	1054	1022	1074	659	768	772	585	528	1207	644	579	606	613	559	760	605	541	684	522	1	847	739
K01235	alpha-glucuronidase		751.5	324.75	0.432136	0	0	0	1097	976	538	1043	985	1132	518	516	423	516	573	317	748	741	610	665	590	644	682	497	491	745	1134	1227	1231	1156	1272	1207	1275	1204	912	1122	1291	1134	1201	1315	1166	660	1220	1098	1115
K00951	GTP pyrophosphokinase	Purine metabolism	752	325.25	0.432513	0	0	0	1019	808	821	628	764	693	1051	909	749	659	884	891	728	1092	759	1062	669	720	795	881	1022	918	855	1109	1186	868	685	970	903	1109	1019	1122	1240	1240	1011	1058	730	1153	820	855	812
K17067	formaldehyde dismutase / methanol dehydrogenase	Carbon metabolism|Methane metabolism|Chloroalkane and chloroalkene degradation	753	570.5	0.757636	0	0	0	1097	1021	942	1084	742	987	1051	984	954	1044	1016	972	1056	1092	1071	856	1057	1040	1068	1054	1022	1053	746	621	316	390	459	1007	1040	376	712	566	799	720	544	372	576	301	499	797	775
K18197	rhamnogalacturonan endolyase		753	521.5	0.692563	0	0	0	642	564	746	719	961	801	209	383	173	410	314	362	589	213	388	344	396	553	485	410	315	540	1134	1227	1231	1156	1272	1207	1275	1204	1235	1122	1291	1240	1201	1315	1166	1153	1220	1098	1115
K01623	fructose-bisphosphate aldolase, class I	Carbon metabolism|Biosynthesis of amino acids|Methane metabolism|Glycolysis / Gluconeogenesis|Fructose and mannose metabolism|Pentose phosphate pathway	756	562.75	0.744378	0	0	0	1097	1101	1084	1084	1099	1132	574	874	1060	373	978	512	628	579	855	796	918	712	1004	990	534	746	1134	1227	1231	1156	1272	1207	1275	1204	1235	1122	1291	1240	1201	1315	1166	1153	1220	1098	1115
K01897	long-chain acyl-CoA synthetase	Quorum sensing|Fatty acid metabolism|Fatty acid biosynthesis|Fatty acid degradation	756	331.5	0.438492	0	0	0	590	701	582	554	433	638	1051	984	1060	1059	1021	972	1089	1092	1071	1062	1057	1040	1068	1054	1022	1074	1029	871	841	988	552	911	898	912	538	1122	982	812	781	697	1166	848	1016	705	622
K02342	DNA polymerase III subunit epsilon	Mismatch repair|Homologous recombination|DNA replication	756	347.75	0.459987	0	0	0	101	148	86	235	114	186	720	534	613	813	524	511	534	603	530	676	460	616	636	533	594	621	945	935	1113	960	898	858	1204	1122	886	718	996	917	1163	1041	870	978	1072	837	1040
K10039	aspartate/glutamate/glutamine transport system substrate-binding protein	ABC transporters	756	420.25	0.555886	0	0	0	663	1069	970	968	777	1072	522	426	510	615	353	783	590	759	605	512	744	525	778	537	569	925	1134	1227	1231	1156	1272	1207	1275	1204	1235	1122	1291	1240	1201	1315	1166	1153	1220	1098	1115
K19824	rubrerythrin		756.5	363.5	0.480502	0	0	0	1097	1101	1084	1084	1099	1132	1051	671	940	1059	985	972	1089	927	755	612	1057	649	1068	1054	641	822	968	1009	1077	878	855	1035	1057	1103	647	1032	1109	818	984	1044	947	899	879	1098	1115
K01191	alpha-mannosidase	Other glycan degradation	758	344.5	0.454485	0	0	0	1022	908	847	662	813	597	528	574	654	483	689	503	726	740	617	683	767	761	852	792	897	756	636	1140	830	1156	627	518	875	965	687	1122	850	780	826	723	674	391	1144	1098	1115
K02795	mannose PTS system EIIC component	Amino sugar and nucleotide sugar metabolism|Fructose and mannose metabolism|Phosphotransferase system (PTS)	758	582.25	0.76814	0	0	0	237	619	495	370	526	516	1051	984	1060	1059	1021	972	1089	1092	1071	1062	1057	1040	1068	1054	1022	1074	1134	1227	1231	1156	1272	1207	1275	1204	1235	1122	1291	1240	1201	1315	1166	1153	1220	1098	1115
K03389	heterodisulfide reductase subunit B2	Carbon metabolism|Methane metabolism	760	322.5	0.424342	0	0	0	1097	1101	1084	1084	1099	1132	647	676	907	431	905	972	841	639	612	844	953	798	561	964	1022	815	1134	922	763	708	534	1207	1184	617	1112	851	736	1098	1201	634	847	999	567	650	438
K02669	twitching motility protein PilT		761	465.5	0.611695	0	0	0	725	1101	964	1084	417	1098	1051	984	1060	1059	1021	972	950	859	892	1062	1057	1040	1068	998	1022	1074	1134	857	738	749	551	1207	673	757	1231	1044	720	1228	1201	760	837	851	920	1088	816
K07214	iron(III)-enterobactin esterase		761	516.5	0.678712	0	0	0	991	922	401	783	1099	444	255	302	213	230	485	438	371	309	294	336	230	284	273	284	211	318	1134	1227	1231	1156	1272	1207	1275	1204	1235	1122	1291	1240	1201	1315	1166	1153	1220	1098	1115
K03647	protein involved in ribonucleotide reduction		761.5	461	0.605384	0	0	0	722	681	941	1031	617	1045	891	578	728	303	295	428	518	939	938	849	363	948	1068	509	880	950	385	1227	446	415	493	885	629	1204	685	1122	1059	1240	317	1175	1166	1153	1220	1098	1021
K01251	adenosylhomocysteinase	Cysteine and methionine metabolism	763	347	0.454784	0	0	0	1097	1101	1084	1084	1099	1132	681	759	735	909	945	972	926	801	939	524	938	714	713	818	712	564	1110	753	732	775	1272	841	527	590	1233	767	908	590	1081	719	604	959	515	807	632
K01585	arginine decarboxylase	Arginine and proline metabolism	763.5	320.5	0.419777	0	0	0	864	498	533	878	767	701	875	627	599	782	709	648	633	858	963	746	424	667	781	706	419	838	1134	1227	635	785	677	1190	773	1065	1235	1122	1231	1005	992	1315	1166	868	1208	1098	1115
K01130	arylsulfatase	Sphingolipid metabolism	764	551	0.721204	0	0	0	1097	1101	1084	1084	1099	1132	370	313	313	484	342	325	569	382	427	424	348	392	382	379	125	482	1134	1191	1231	1039	1272	1207	1192	1204	1229	1122	1271	1163	1201	1315	1140	1153	1220	1053	1115
K03283	heat shock 70kDa protein 1/2/6/8		765	532	0.695425	0	0	0	684	834	1027	766	1016	1039	1051	827	1060	855	1021	972	607	563	1071	719	882	903	735	1054	1022	1074	1134	1227	1231	1156	1272	1207	1275	1204	1235	1122	1291	1240	1201	1315	1166	1153	1220	1098	1115
K15635	2,3-bisphosphoglycerate-independent phosphoglycerate mutase	Carbon metabolism|Biosynthesis of amino acids|Methane metabolism|Glycolysis / Gluconeogenesis|Glycine, serine and threonine metabolism	765.5	517.5	0.676029	0	0	0	1097	1101	1084	1084	1099	1132	401	971	639	522	582	586	581	361	582	413	540	412	760	648	460	389	1134	1115	1231	1156	1272	1207	1275	1020	1098	1122	1291	1012	1201	1315	1166	1153	1220	1098	1115
K12251	N-carbamoylputrescine amidase	Arginine and proline metabolism	767.5	439.25	0.572313	0	0	0	975	587	637	816	1099	822	739	593	668	729	679	730	853	842	951	745	721	841	1068	994	548	893	1134	1227	1231	1156	1272	1207	1275	1204	1235	1122	1291	1240	1108	1315	1166	893	947	1098	1115
K14260	alanine-synthesizing transaminase	Biosynthesis of amino acids|2-Oxocarboxylic acid metabolism|Alanine, aspartate and glutamate metabolism|Arginine biosynthesis|Valine, leucine and isoleucine biosynthesis	767.5	344	0.448208	0	0	0	794	814	766	1084	1099	1132	893	984	885	1059	838	972	1089	1092	1071	1062	948	920	1068	1054	726	868	1134	734	812	1017	1060	1207	468	922	627	562	1291	976	767	770	901	1002	1061	1098	1059
K01679	fumarate hydratase, class II	Carbon metabolism|Pyruvate metabolism|Carbon fixation pathways in prokaryotes|Citrate cycle (TCA cycle)	768	357.25	0.465169	0	0	0	1097	1101	1084	865	1099	1132	514	670	1020	600	517	777	652	637	410	341	878	753	700	369	768	722	757	1069	1079	1145	821	874	778	1204	1132	918	1009	652	1201	1070	899	1153	1220	1016	1115
K03517	quinolinate synthase	Biosynthesis of cofactors|Nicotinate and nicotinamide metabolism	768.5	392.25	0.51041	0	0	0	1097	857	829	1010	1099	1005	1051	984	1060	1059	1021	972	1089	1092	1071	1062	1057	1040	1068	1054	1022	1074	944	1193	442	517	680	432	591	646	721	491	848	721	960	492	705	635	594	436	334
K08321	3-hydroxy-5-phosphonooxypentane-2,4-dione thiolase	Quorum sensing	769	349	0.453836	0	0	0	765	642	1055	804	682	669	434	649	992	933	1021	932	966	1024	1025	707	783	1040	770	940	810	862	998	950	846	768	850	1031	665	544	1170	1122	590	955	559	741	754	844	949	1098	1100
K01192	beta-mannosidase	Other glycan degradation	770.5	607.5	0.788449	0	0	0	793	836	1084	919	1099	986	355	377	375	320	372	410	400	492	413	396	442	342	423	506	657	358	1134	1227	1231	1156	1272	1207	1275	1204	1235	1122	1291	1240	1201	1315	1166	1153	1220	1098	1115
K16193	uncharacterized membrane protein ArfC		770.5	410.5	0.532771	0	0	0	807	856	1084	736	1022	1132	1051	984	1060	1059	1021	972	1089	1092	1071	1062	1057	1040	1068	1054	1022	1074	397	435	500	428	467	686	407	453	526	493	308	464	387	403	542	656	471	388	955
K00692	levansucrase	Two-component system|Starch and sucrose metabolism	771	523.25	0.678664	0	0	0	937	1101	856	1084	1099	1132	652	668	501	642	864	563	801	538	966	927	1034	593	951	569	514	952	1134	1227	1231	1156	1272	1207	1275	1204	1235	1122	1291	1240	1201	1315	1166	1153	1220	1098	1115
K00863	triose/dihydroxyacetone kinase / FAD-AMP lyase (cyclizing)	Carbon metabolism|Methane metabolism|Fructose and mannose metabolism|Glycerolipid metabolism	771	360.25	0.46725	0	0	0	1097	1101	1084	1084	1099	1132	568	580	691	728	771	813	849	748	905	923	624	548	517	632	586	641	1134	1227	1231	970	1272	1207	1202	1204	1235	1122	1291	1240	1201	990	1166	1153	1220	1098	1115
K13730	internalin A	Bacterial invasion of epithelial cells	771	523.25	0.678664	0	0	0	937	1101	856	1084	1099	1132	652	668	501	642	864	563	801	538	966	927	1034	593	951	569	514	952	1134	1227	1231	1156	1272	1207	1275	1204	1235	1122	1291	1240	1201	1315	1166	1153	1220	1098	1115
K01634	sphinganine-1-phosphate aldolase	Sphingolipid metabolism	772	398.75	0.516516	0	0	0	1058	1025	862	1084	1087	1035	594	639	981	831	747	838	1082	757	773	634	543	970	720	918	545	654	1134	909	1215	640	1218	651	1187	932	1094	927	969	1002	714	1066	820	1153	1220	1098	1115
K02372	3-hydroxyacyl-[acyl-carrier-protein] dehydratase	Biosynthesis of cofactors|Fatty acid metabolism|Fatty acid biosynthesis|Biotin metabolism	772.5	474.5	0.614239	0	0	0	1097	1101	1084	1084	1099	1132	1051	984	1060	1059	1021	972	1089	1092	1071	1062	1057	1040	1068	1054	1022	1074	488	296	688	698	584	458	601	660	568	570	707	902	962	526	887	967	555	734	687
K06959	protein Tex		774.5	457.5	0.590704	0	0	0	1097	1101	1084	1084	1099	1132	858	984	1060	1059	1021	972	1089	1092	990	1062	1057	1040	1068	601	1022	1074	185	852	670	722	606	825	651	257	384	822	659	525	1126	361	816	453	731	862	579
K01243	adenosylhomocysteine nucleosidase	Biosynthesis of amino acids|Cysteine and methionine metabolism	775	339.25	0.437742	0	0	0	829	775	1084	893	801	814	298	520	172	398	415	453	267	294	224	257	345	266	133	286	473	370	1019	1227	1104	685	976	775	897	824	757	1122	853	1240	1201	688	1023	1056	890	1098	1115
K00215	4-hydroxy-tetrahydrodipicolinate reductase	Biosynthesis of amino acids|Lysine biosynthesis|Monobactam biosynthesis	775.5	396	0.510638	0	0	0	1075	948	729	1083	981	1068	330	397	312	405	407	397	476	314	366	388	376	564	416	493	322	353	678	794	1231	975	1272	1085	938	1204	1090	1122	1161	1049	1201	1315	909	1153	773	820	1115
K16961	putative S-methylcysteine transport system substrate-binding protein	ABC transporters	775.5	494.75	0.637975	0	0	0	1091	825	837	863	330	740	1051	984	1060	1059	1021	972	1089	1017	1071	1062	1057	1040	1068	1054	1022	1074	1134	1227	1231	1156	1272	1207	1275	1204	1235	1122	1291	1240	1201	1315	1166	1153	1220	1098	1115
K07462	single-stranded-DNA-specific exonuclease	Mismatch repair|Homologous recombination|Base excision repair	776	508	0.654639	0	0	3	110	340	155	190	135	134	1051	984	1060	1059	1021	643	1089	1010	819	1062	1057	1040	1068	1054	1022	1074	1134	1227	1231	1156	1272	1207	1275	1204	1235	1122	1291	1240	1201	1315	1166	1153	1220	1098	1115
K00758	thymidine phosphorylase	Pyrimidine metabolism	777	381.5	0.490991	0	0	0	976	1028	987	1013	946	961	1051	984	1060	1059	1021	972	1089	1092	1071	1062	1057	1040	1068	1054	1022	1074	606	1227	631	561	744	940	781	755	845	599	606	834	958	715	678	587	1039	863	1054
K02114	F-type H+-transporting ATPase subunit epsilon	Oxidative phosphorylation	778.5	323.75	0.415864	0	0	0	714	741	586	777	709	820	1051	887	820	1059	1021	972	783	936	1071	1062	950	872	953	1054	756	780	615	388	698	551	526	648	543	386	760	668	398	615	634	512	748	1094	524	627	387
K05597	glutamin-(asparagin-)ase	Two-component system|Alanine, aspartate and glutamate metabolism|Arginine biosynthesis	779.5	354	0.454137	0	0	0	554	1101	1084	1084	1099	1132	461	984	920	1048	716	363	771	789	922	778	1057	726	850	900	1022	1074	781	701	860	480	691	687	904	593	503	702	695	286	517	650	440	559	810	496	358
K03666	host factor-I protein	Quorum sensing|Biofilm formation (multiple organisms)|RNA degradation	780.5	392.75	0.503203	0	0	0	781	712	1084	761	970	796	1051	984	1060	1059	1021	972	1089	1092	1071	1062	1057	1040	1068	1054	1022	1074	617	308	831	570	761	286	942	769	681	423	539	852	411	978	774	651	423	285	713
K03771	peptidyl-prolyl cis-trans isomerase SurA		783	347.25	0.443487	0	0	0	1097	795	1084	1084	1099	1132	503	613	530	441	576	540	441	680	405	380	478	460	484	525	730	536	611	1227	785	850	645	781	669	950	954	917	812	693	836	722	917	795	862	632	528
K02823	dihydroorotate dehydrogenase electron transfer subunit	Biosynthesis of cofactors|Pyrimidine metabolism	783.5	312	0.398213	0	0	0	750	730	606	822	710	680	526	888	628	905	733	807	806	866	1024	715	679	803	749	751	784	743	846	740	587	862	852	869	822	919	850	785	698	783	478	996	747	761	757	557	324
K00399	methyl-coenzyme M reductase alpha subunit	Carbon metabolism|Methane metabolism	784	527.75	0.673151	0	0	1	1097	1101	1084	1084	1099	1132	1051	984	1060	1059	1021	972	1089	1092	1071	1062	1057	1040	1068	1054	1022	1074	1134	1227	1231	1064	563	1207	798	949	1235	976	941	974	661	901	1166	1153	1220	1098	1115
K03335	inosose dehydratase	Inositol phosphate metabolism	786.5	349.75	0.444692	0	0	0	1097	1101	1084	1084	1099	1132	988	984	774	961	995	972	778	675	594	806	875	1026	1050	724	936	833	672	719	695	866	938	812	677	719	796	808	934	746	1201	1315	601	1109	966	592	921
K21576	glycine/sarcosine/betaine reductase complex component C subunit alpha		786.5	468.75	0.595995	0	0	0	784	639	804	756	842	1037	1051	984	1060	1059	1021	972	1089	1092	1071	1062	1057	1040	1068	1054	1022	1074	1013	741	805	1018	790	1018	626	587	1044	280	814	966	771	632	802	1153	538	1024	861
K00756	pyrimidine-nucleoside phosphorylase	Pyrimidine metabolism	787.5	402	0.510476	0	0	0	976	1028	987	1013	946	961	1051	984	1060	1059	1021	972	1089	1092	1071	1062	1057	1040	1068	1054	1022	1074	582	869	593	524	744	588	633	733	780	572	445	806	600	700	561	543	899	835	762
K03786	3-dehydroquinate dehydratase II	Biosynthesis of amino acids|Phenylalanine, tyrosine and tryptophan biosynthesis	788.5	324.75	0.411858	0	0	0	984	980	1084	1084	811	1132	757	662	566	731	844	972	676	861	775	613	675	975	794	794	580	805	729	914	1116	1156	916	835	815	839	799	584	1046	992	668	1049	822	596	799	954	802
K01201	glucosylceramidase	Other glycan degradation|Sphingolipid metabolism	789	536.5	0.679975	0	0	0	1097	1101	1084	1084	1099	1132	411	435	709	490	776	605	315	533	426	461	481	481	714	494	260	400	1134	1227	1231	1156	1272	1207	1275	1204	1235	1122	1291	1240	1201	1315	1166	1153	1220	1098	1115
K07192	flotillin		790	338.5	0.428481	0	0	0	751	924	996	1073	1067	1082	753	592	616	648	855	502	777	517	1071	574	727	630	755	820	1022	1074	1134	1046	754	831	591	1174	1086	1044	805	683	836	791	835	721	727	1153	702	904	648
K02031	peptide/nickel transport system ATP-binding protein	Quorum sensing	791.5	488	0.616551	0	0	0	487	635	864	442	238	687	1051	984	1060	1059	1021	972	1089	1092	1071	1062	1057	1040	1068	1054	1022	1074	1134	1168	913	969	554	849	950	1190	811	1122	721	339	1036	1145	1166	942	666	254	1047
K13929	malonate decarboxylase alpha subunit		791.5	514.75	0.650347	0	0	0	876	628	507	585	632	699	1051	984	1060	1059	1021	972	1089	1092	1071	1062	1057	1040	1068	1054	1022	1074	1134	1227	1000	1156	1272	1207	1275	1204	1235	1122	1282	841	1201	1315	1166	1153	1220	1098	1115
K00018	glycerate dehydrogenase	Carbon metabolism|Methane metabolism|Glyoxylate and dicarboxylate metabolism|Glycine, serine and threonine metabolism	792.5	389.25	0.491167	0	0	0	1097	1101	927	1084	1099	755	431	410	462	528	462	690	433	433	431	378	530	402	502	384	416	492	715	1180	1052	1156	1259	896	1275	1204	872	1122	744	1151	1201	1274	1166	861	1153	999	856
K02005	HlyD family secretion protein		793	385.25	0.485813	0	0	0	721	521	136	351	576	426	1051	955	1060	1055	856	972	1089	1092	1060	1062	1057	1040	1060	1032	1022	1074	882	1227	989	1156	931	880	825	902	768	916	1033	1240	948	966	789	1153	1147	879	1053
K03593	ATP-binding protein involved in chromosome partitioning		793	318	0.401009	0	0	0	1060	662	859	813	828	834	952	805	731	1059	907	879	1089	925	890	765	671	746	869	884	708	1074	791	657	558	813	751	921	598	1022	770	1122	876	755	871	775	792	773	728	292	981
K00180	indolepyruvate ferredoxin oxidoreductase, beta subunit		793.5	381	0.480151	0	0	0	1097	1082	699	970	852	848	1051	984	1060	1059	1021	972	1089	1092	1071	1062	1057	1040	1068	1054	1022	1074	487	227	436	437	463	413	286	423	534	460	340	628	494	322	315	621	652	852	1031
K02026	multiple sugar transport system permease protein		794	482.25	0.607368	0	0	0	565	851	868	625	354	607	1051	984	1060	1059	1021	972	1089	1092	1071	1062	1057	1040	1068	1054	1022	1074	1134	1227	1231	1156	1272	1207	1275	1204	1235	1122	1291	1240	1201	1315	1166	1153	1220	1098	1115
K19309	bacitracin transport system ATP-binding protein	ABC transporters	794	466.25	0.587217	0	0	0	120	364	404	352	520	396	1051	984	1060	1059	1021	972	1089	1092	1071	1062	1057	1040	1068	1054	1022	1074	972	541	794	674	574	859	524	336	1089	840	1040	855	848	805	622	685	777	905	614
K00338	NADH-quinone oxidoreductase subunit I	Oxidative phosphorylation	796	407.75	0.512249	1	2	2	835	653	295	517	926	966	1051	747	1044	1059	966	758	879	1092	1071	1062	1057	769	1006	1054	1022	1074	200	479	131	97	137	131	733	281	101	191	57	146	10	358	158	11	841	955	1115
K01363	cathepsin B		796	531	0.667085	0	0	0	1097	1101	1084	1084	1099	1132	953	761	714	719	488	664	372	798	551	505	726	668	392	821	792	656	1134	1227	1231	1156	1272	1207	1275	1204	1235	1122	1291	1240	1201	1315	1166	1153	1220	1098	1115
K02704	photosystem II CP47 chlorophyll apoprotein		796	485	0.609296	0	0	0	1097	1101	1084	1084	1099	1132	1051	984	1060	1059	1021	972	1089	1092	1071	1062	1057	1040	1068	1054	1022	1074	714	651	1120	320	497	417	705	865	317	340	237	466	575	316	977	758	481	200	602
K17319	putative aldouronate transport system permease protein	ABC transporters	796	502.5	0.631281	0	0	0	617	734	1020	556	601	569	1051	984	1060	1059	1021	972	1089	1092	1071	1062	1057	1040	1068	1054	1022	1074	1134	1227	1231	1156	1272	1207	1275	1204	1235	1122	1291	1240	1201	1315	1166	1153	1220	1098	1115
K00979	3-deoxy-manno-octulosonate cytidylyltransferase (CMP-KDO synthetase)	Biosynthesis of nucleotide sugars|Lipopolysaccharide biosynthesis	796.5	386	0.48462	0	0	0	1097	1101	1084	1084	1099	1132	925	527	1010	1042	273	282	419	971	902	767	879	624	601	715	782	505	1134	674	1049	933	1057	928	912	999	909	1122	1198	958	619	1107	971	1052	1220	1098	1115
K04084	thioredoxin:protein disulfide reductase		796.5	444	0.557439	0	0	0	1007	881	784	610	869	1058	508	274	442	753	454	322	774	363	739	429	336	606	563	518	350	575	1134	1227	1103	1156	1272	1207	813	927	1235	754	1291	1004	765	1195	1025	1153	1175	418	1115
K00068	sorbitol-6-phosphate 2-dehydrogenase	Fructose and mannose metabolism	797	520.75	0.653388	0	0	0	923	772	805	701	634	637	1051	984	973	783	1021	910	971	922	734	1004	835	1040	836	948	1022	1074	1134	1047	751	981	1054	1048	1275	800	1235	1122	1173	1240	1053	953	812	1153	746	1098	1115
K00693	glycogen synthase	Starch and sucrose metabolism	797	394.75	0.495295	0	0	0	1097	529	723	676	969	946	741	984	988	1059	937	972	786	1092	790	738	989	1040	981	1054	898	898	1134	1227	1231	1156	991	1207	931	1204	1173	1122	1086	1042	1201	1222	777	854	1220	1021	1115
K03408	purine-binding chemotaxis protein CheW	Two-component system|Bacterial chemotaxis	797	360.75	0.452635	0	0	0	1097	1101	1084	1084	690	1132	908	984	937	867	730	638	910	867	957	1062	988	740	787	1054	913	653	817	800	663	873	979	502	719	1050	891	762	650	725	736	642	892	754	663	425	404
K05516	curved DNA-binding protein		798	399.5	0.500627	0	0	0	1005	994	738	660	502	648	699	732	552	761	859	972	798	1013	912	808	935	657	1043	754	979	871	883	1227	843	936	1009	1123	715	1204	879	1122	667	853	947	717	616	1070	1013	1098	731
K12940	aminobenzoyl-glutamate utilization protein A		800	513.5	0.641875	0	0	0	1097	1101	1084	1084	1099	1132	421	503	831	551	593	462	593	475	481	499	519	692	1068	676	600	613	1134	1048	1231	1156	963	1207	1041	1056	759	981	987	982	1018	1023	1166	1153	824	1098	1115
K01081	5'-nucleotidase	Purine metabolism|Pyrimidine metabolism|Nicotinate and nicotinamide metabolism	801.5	351.25	0.438241	0	0	0	459	711	456	800	754	695	835	664	693	866	847	953	752	775	724	726	600	913	1068	804	947	903	1134	558	834	1044	1272	985	750	678	611	806	954	577	796	572	1166	624	1220	1098	1024
K01213	galacturan 1,4-alpha-galacturonidase	Pentose and glucuronate interconversions	802.5	478.25	0.59595	0	0	0	640	603	526	957	807	269	1051	984	1060	1059	1021	972	1089	1092	1071	1062	1057	1040	1068	1054	1022	1074	1134	1227	1231	1156	1272	1207	1275	1204	1235	1122	1291	1240	1201	1315	1166	1153	1220	1098	1115
K04085	tRNA 2-thiouridine synthesizing protein A	Sulfur relay system	803	373.5	0.465131	0	0	0	1097	968	1084	1084	1099	1132	603	865	1060	958	812	972	682	707	674	488	691	884	811	803	1022	1074	613	682	803	814	739	545	881	516	403	730	822	597	540	543	679	913	564	733	664
K00111	glycerol-3-phosphate dehydrogenase	Glycerophospholipid metabolism	803.5	575	0.715619	0	0	0	951	1087	1084	1084	1070	1132	1051	984	1060	1059	1021	972	1089	1092	1071	1062	1057	1040	1068	1054	1022	1074	318	588	700	990	671	787	697	897	793	700	558	848	870	731	904	932	739	827	527
K00919	4-diphosphocytidyl-2-C-methyl-D-erythritol kinase	Terpenoid backbone biosynthesis	803.5	392.5	0.488488	0	0	0	1097	1101	1084	1084	1099	1132	437	631	745	957	813	945	339	774	770	598	713	561	917	905	727	407	1134	958	965	1115	1217	1207	963	1062	1006	1122	1124	1170	1164	1133	1129	895	1220	1098	1115
K02189	cobalt-precorrin 5A hydrolase	Biosynthesis of cofactors|Porphyrin metabolism	805.5	573	0.711359	0	0	0	363	485	410	309	595	485	770	127	352	1059	828	811	949	1092	658	619	559	1040	625	132	410	1074	1134	1227	1231	1156	1272	1207	1275	1204	1235	1122	1291	1240	1201	1315	1166	1153	1220	1098	1115
K01783	ribulose-phosphate 3-epimerase	Carbon metabolism|Biosynthesis of amino acids|Pentose and glucuronate interconversions|Pentose phosphate pathway	806.5	369.25	0.457843	0	0	0	1097	1101	1084	1084	1099	1132	968	979	945	1058	755	770	1089	1006	909	984	1025	1040	1068	914	952	944	666	842	1231	880	978	818	955	952	898	1073	835	1088	614	924	794	1138	722	616	1115
K00347	Na+-transporting NADH:ubiquinone oxidoreductase subunit B		807	497.75	0.616791	0	0	0	293	409	437	345	379	366	1051	984	1060	1059	1021	972	1089	1092	1071	1062	1057	1040	1068	1054	1022	1074	1134	1227	1231	1156	1272	1207	1275	1204	1235	1122	1291	1240	1201	1315	1166	1153	1220	1098	1115
K03564	thioredoxin-dependent peroxiredoxin		807	417.25	0.517038	0	0	0	828	726	1084	751	757	1132	1051	984	1060	1059	1021	972	1089	1092	1071	1062	1057	1040	1068	1054	1022	1074	567	549	591	533	610	558	438	664	410	695	719	338	623	346	635	633	284	143	211
K10536	agmatine deiminase	Arginine and proline metabolism	807	534	0.66171	0	0	0	659	718	753	1084	694	642	117	74	85	67	79	86	66	87	60	88	75	83	69	78	63	106	1134	1227	1231	1156	1272	1207	1275	1204	1235	1122	1291	1240	1201	1315	1166	1153	1220	1098	1115
K01223	6-phospho-beta-glucosidase	Glycolysis / Gluconeogenesis|Starch and sucrose metabolism	807.5	445.25	0.551393	0	0	0	830	1101	1002	826	1081	1112	335	541	872	628	788	757	865	620	956	892	642	681	1061	788	664	816	909	1227	837	1067	690	1073	1275	797	788	1064	1291	1130	1201	1232	1166	665	1033	1098	1115
K03701	excinuclease ABC subunit A	Nucleotide excision repair	807.5	476	0.589474	0	0	0	351	534	483	668	655	549	1051	984	1060	1059	1021	972	1089	1092	1071	1062	1057	1040	1068	1054	1022	1074	1134	1200	987	949	1089	804	748	1010	994	1077	1154	987	1201	1287	1092	1006	964	1098	1115
K03231	elongation factor 1-alpha		809.5	498.25	0.615503	0	0	0	388	1014	1084	1084	1099	957	1051	984	1060	1059	1021	972	1089	1092	1071	1062	1057	1040	1068	1054	1022	1074	1134	1227	1021	1156	840	1207	784	1204	1235	508	1155	827	502	954	1127	1064	1154	993	715
K14261	alanine-synthesizing transaminase		809.5	367	0.453366	0	0	0	1097	1101	1084	1084	1099	1132	798	798	1060	523	772	972	567	760	472	1062	966	833	1068	934	804	577	1134	955	1047	796	626	1028	754	502	815	1106	963	1153	1201	973	769	712	1170	1098	1115
K02440	glycerol uptake facilitator protein		810	538	0.664198	0	0	0	365	594	899	654	434	813	1051	984	1060	1059	1021	972	1089	1092	1071	1062	1057	1040	1068	1054	1022	1074	1134	1227	1231	1156	1272	1207	1275	1204	1235	1122	1291	1240	1201	1315	1166	1153	1220	1098	1115
K00033	6-phosphogluconate dehydrogenase	Carbon metabolism|Pentose phosphate pathway|Glutathione metabolism	812	429	0.528325	0	0	0	1097	1101	1084	1084	1099	1132	613	490	765	906	848	631	963	717	841	704	978	671	907	871	974	895	1134	1227	1231	1156	1272	1207	1223	1144	1235	1122	1291	1240	1135	1315	1166	1059	923	1098	841
K17073	putative lysine transport system substrate-binding protein	ABC transporters	813	499	0.613776	0	0	0	1097	1101	1084	1084	1099	1132	534	984	1060	725	839	814	1007	930	726	1062	817	1040	1068	822	1022	1074	1134	1129	1143	1156	1135	1207	1275	1204	1235	987	1291	1240	1201	1315	883	1153	1201	810	1115
K01965	propionyl-CoA carboxylase alpha chain	Carbon metabolism|Propanoate metabolism|Glyoxylate and dicarboxylate metabolism|Valine, leucine and isoleucine degradation	813.5	451.5	0.555009	0	0	0	425	1043	1084	1057	1065	849	723	984	835	616	735	876	1089	998	401	840	857	892	664	661	731	677	1134	1147	742	1156	955	854	1060	970	1193	1122	956	1240	1067	1010	1166	1153	695	1098	986
K22373	lactate racemase	Pyruvate metabolism	814	487.5	0.598894	0	0	0	1097	979	840	854	730	914	377	235	603	577	775	621	629	424	418	431	468	592	488	520	362	865	1134	1161	1231	1156	998	1071	758	1204	1209	1052	776	767	805	915	860	1152	848	658	999
K01421	putative membrane protein		814.5	452.25	0.555249	0	0	0	912	425	541	812	701	679	1051	692	1060	1059	851	583	1089	896	955	1062	782	1040	970	1054	737	1074	1134	1227	1231	1156	997	1207	1275	1204	1034	1122	1291	1240	1201	1224	1166	1153	1025	676	1115
K00128	aldehyde dehydrogenase (NAD+)	Biosynthesis of cofactors|Pyruvate metabolism|Glycolysis / Gluconeogenesis|Arginine and proline metabolism|Lysine degradation|Valine, leucine and isoleucine degradation|Glycerolipid metabolism|Histidine metabolism|Pantothenate and CoA biosynthesis|Fatty acid degradation|beta-Alanine metabolism|Ascorbate and aldarate metabolism|Tryptophan metabolism|Chloroalkane and chloroalkene degradation	815	328.25	0.402761	0	0	0	1027	960	874	709	956	839	825	621	683	825	712	685	932	961	553	501	709	848	944	810	283	836	381	724	582	680	919	962	636	767	1235	788	446	889	807	624	638	896	864	623	827
K11069	spermidine/putrescine transport system substrate-binding protein	ABC transporters	816	460.5	0.564338	0	0	0	1097	1101	1084	1084	1099	1132	1037	961	1046	877	1021	949	1071	1048	1063	1046	1047	1040	1068	860	1022	1074	832	816	1231	1156	1272	1207	1275	1204	504	999	1140	975	1090	949	1166	892	804	816	586
K18332	NADP-reducing hydrogenase subunit HndD		817.5	460	0.562691	0	0	0	989	996	1014	1063	1034	895	1051	984	1060	1059	1021	972	1089	1092	1071	1062	1057	1040	1068	1054	1022	1074	734	961	897	928	832	659	812	496	919	827	933	1082	1026	782	504	1131	1148	785	279
K07137	uncharacterized protein		818	445.75	0.544927	0	0	0	735	1042	929	1006	1075	844	1051	817	855	1059	925	972	780	934	877	997	791	891	846	1054	809	931	1134	1227	1231	1156	1272	1207	1275	1204	1235	1122	1291	1240	1201	1315	1166	1153	1220	1098	1115
K10120	fructooligosaccharide transport system substrate-binding protein		818	364.75	0.445905	0	0	0	1079	1067	1017	1075	1042	742	909	837	829	1059	717	972	720	788	753	1062	815	607	600	829	732	429	730	874	1231	1156	1272	1207	776	1204	843	1122	948	1188	1084	1199	1166	955	696	898	977
K00793	riboflavin synthase	Biosynthesis of cofactors|Riboflavin metabolism	818.5	516.5	0.631032	0	0	0	1097	1101	1084	1084	1099	1132	390	464	517	489	519	425	394	627	834	588	626	602	553	688	598	508	1134	1227	1231	1156	1272	1207	1275	1204	1235	1122	1291	1240	1201	1315	1166	1153	1220	1098	1115
K02837	peptide chain release factor 3		819.5	392.25	0.478646	0	0	0	842	888	665	786	1044	864	1051	984	1060	1059	1021	972	1089	1092	1071	1062	1057	1040	1068	1054	1022	1074	866	766	694	435	958	978	701	385	722	857	916	614	1201	682	449	533	634	584	455
K00348	Na+-transporting NADH:ubiquinone oxidoreductase subunit C		820	320	0.390244	0	0	0	847	869	575	852	524	758	1051	859	1060	733	649	972	942	904	820	842	885	919	922	941	930	977	566	637	1194	1156	1098	847	1157	830	1104	369	974	1240	1201	1243	833	911	900	1067	846
K03630	DNA repair protein RadC		820	491.25	0.599085	0	0	0	1097	1101	1084	1084	1099	1132	1051	796	1060	1059	822	972	753	1092	1071	1062	1057	404	1068	1054	774	725	893	476	936	1156	1197	304	1275	854	486	587	768	697	769	788	852	952	550	1098	410
K06866	autonomous glycyl radical cofactor		820	459.75	0.560671	0	0	0	1097	1101	1084	1084	1099	1132	1051	984	1060	1059	1021	972	1089	1092	1071	1062	1057	1040	1068	1054	1022	1074	646	660	323	371	244	598	622	443	705	338	329	177	390	443	348	194	527	508	402
K05366	penicillin-binding protein 1A	Peptidoglycan biosynthesis|beta-Lactam resistance	820.5	409.75	0.499391	0	0	0	572	437	342	594	1099	559	1051	984	821	1059	1021	786	808	720	1071	878	789	923	751	1054	1022	859	1076	797	1231	1007	1075	1155	1275	1185	822	1122	1291	1003	1201	1315	707	1153	1220	972	1079
K13789	geranylgeranyl diphosphate synthase, type II	Terpenoid backbone biosynthesis	821	395.5	0.48173	0	0	0	1097	921	1084	1084	1099	1132	1051	860	1060	1059	1021	905	943	985	1071	1062	1057	1040	1068	840	1022	1074	783	594	850	753	816	707	1021	914	527	1114	723	785	910	958	889	1023	863	945	1115
K01708	galactarate dehydratase	Ascorbate and aldarate metabolism	821.5	391.25	0.476263	0	0	0	723	936	653	792	799	935	1051	984	1060	1059	1021	972	1089	1092	1071	1062	1057	1040	1068	1054	1022	1074	509	675	788	694	649	447	452	687	545	972	683	656	1127	546	605	743	883	753	947
K07001	NTE family protein		821.5	498.5	0.606817	0	0	0	1097	1101	1084	1084	1099	1132	486	984	568	583	1021	972	632	1092	1071	761	612	711	817	861	343	796	647	652	914	715	1055	642	1079	557	1065	905	1160	1075	966	1315	426	1153	1220	1098	1115
K11755	phosphoribosyl-AMP cyclohydrolase / phosphoribosyl-ATP pyrophosphohydrolase	Biosynthesis of amino acids|Histidine metabolism	821.5	418	0.508825	0	0	0	1097	1101	627	1084	1099	1132	553	431	400	776	530	456	233	605	868	365	357	585	617	655	330	652	1134	1064	681	902	786	756	838	807	731	1122	928	914	945	808	656	1134	950	368	888
K18330	NADP-reducing hydrogenase subunit HndA		821.5	417.25	0.507912	0	0	0	1097	1101	1084	1084	1099	1132	592	831	689	446	638	759	711	599	694	534	633	576	550	703	800	703	940	890	1163	961	941	1207	925	923	1235	1122	1147	874	933	1067	1094	828	1220	1098	929
K02160	acetyl-CoA carboxylase biotin carboxyl carrier protein	Carbon metabolism|Pyruvate metabolism|Propanoate metabolism|Carbon fixation pathways in prokaryotes|Fatty acid metabolism|Fatty acid biosynthesis	822	453	0.551095	0	0	0	766	562	701	560	686	613	946	879	1018	993	1021	909	1055	1092	926	1062	796	1040	1068	1054	1022	1074	1134	1227	1231	1102	1272	1207	981	1204	1235	1012	1094	1240	1201	1240	1041	1153	1220	1098	1115
K01752	L-serine dehydratase	Carbon metabolism|Biosynthesis of amino acids|Cysteine and methionine metabolism|Glycine, serine and threonine metabolism	822.5	476.5	0.579331	0	0	0	915	822	720	727	781	734	1051	984	1060	1059	1021	972	1089	1092	1071	1062	1057	1040	1068	1054	1022	1074	655	595	1231	449	1167	593	819	725	1235	761	951	1240	666	892	589	1153	945	822	1033
K00798	cob(I)alamin adenosyltransferase	Biosynthesis of cofactors|Porphyrin metabolism	823.5	406.75	0.493928	0	0	0	1097	1101	928	535	1099	1132	1051	984	1060	1059	1021	972	1089	1092	1071	1062	1057	1040	1068	1054	1022	1074	1134	364	714	894	652	389	718	808	749	954	706	562	1020	886	974	779	694	978	689
K19265	L-glyceraldehyde 3-phosphate reductase		823.5	368.75	0.447784	0	0	0	900	1074	1084	916	974	1132	600	873	889	912	726	930	768	666	863	642	808	647	977	889	667	752	1134	1189	1003	1051	1114	1079	1217	1204	1216	1122	691	920	800	876	1166	1001	1174	710	1115
K19955	alcohol dehydrogenase		824	408.5	0.495752	0	0	0	1097	920	1084	1084	829	1132	332	737	634	1059	694	972	1089	459	572	677	514	1040	632	602	825	693	830	1227	745	1156	957	1207	731	1168	1188	874	1101	1194	1201	1078	780	1004	792	784	833
K00963	UTP--glucose-1-phosphate uridylyltransferase	Biosynthesis of cofactors|Amino sugar and nucleotide sugar metabolism|Biosynthesis of nucleotide sugars|Starch and sucrose metabolism|Galactose metabolism|Pentose and glucuronate interconversions|O-Antigen nucleotide sugar biosynthesis	825	429	0.52	0	0	1	611	530	718	508	380	466	1004	934	1060	1059	1015	972	1076	1033	1045	1025	1057	1040	1002	1029	1022	1025	946	715	880	730	656	1059	975	1074	771	814	484	748	904	663	865	414	651	918	678
K01267	aspartyl aminopeptidase		825	335	0.406061	0	0	0	1097	1101	1084	1084	1099	1132	550	889	762	739	718	934	660	610	914	820	868	866	589	697	843	462	754	755	1178	932	586	695	909	722	1172	922	863	873	932	802	914	912	737	1098	1115
K01791	UDP-N-acetylglucosamine 2-epimerase (non-hydrolysing)	Two-component system|Amino sugar and nucleotide sugar metabolism|Biosynthesis of nucleotide sugars|O-Antigen nucleotide sugar biosynthesis|Biofilm formation (multiple organisms)	825	393.25	0.476667	0	0	0	1097	1009	448	1084	1099	1120	877	648	1060	620	890	778	587	655	1071	625	602	515	652	577	1022	541	1134	759	1231	912	618	840	868	920	779	1122	1031	1070	1009	1177	733	1153	1093	867	383
K07574	RNA-binding protein		825	451	0.546667	0	0	0	1097	898	1084	788	949	761	1051	984	1060	1022	1021	899	1089	1092	1071	992	1057	1040	1068	1036	1011	1074	474	580	430	391	543	515	445	642	707	699	624	348	561	840	617	275	556	369	721
K10670	glycine/sarcosine/betaine reductase complex component A		825	392.75	0.476061	0	0	0	1097	1101	1084	1084	1099	1132	632	904	780	607	1021	744	415	580	510	454	565	869	570	691	1017	829	840	547	864	559	520	903	933	1052	932	813	731	1025	679	1026	945	855	1220	524	858
K03735	ethanolamine ammonia-lyase large subunit	Glycerophospholipid metabolism	825.5	468	0.566929	0	0	0	1047	1089	1084	996	1099	1009	707	237	557	602	332	299	424	515	604	1062	523	821	844	740	623	818	1055	1227	1202	1081	1272	949	1275	1204	1235	1062	1224	1240	1112	1075	1166	1150	654	1091	962
K01533	P-type Cu2+ transporter		827	499	0.603386	0	0	0	1097	1101	1084	1084	1099	1132	1051	405	804	436	1021	972	741	899	943	661	827	536	736	805	961	735	1134	947	1169	1156	1006	723	835	791	1039	750	1201	1009	998	925	1166	1153	842	946	1115
K03218	23S rRNA (guanosine2251-2'-O)-methyltransferase		827	379.25	0.458585	0	0	0	1011	993	890	796	862	899	1045	983	1056	1059	971	972	1051	1092	1071	1062	1057	1040	1068	1054	1008	1008	1134	417	556	1023	695	722	764	835	883	1122	607	463	1062	628	944	879	1157	890	855
K17686	P-type Cu+ transporter		827	499	0.603386	0	0	0	1097	1101	1084	1084	1099	1132	1051	405	804	436	1021	972	741	899	943	661	827	536	736	805	961	735	1134	947	1169	1156	1006	723	835	791	1039	750	1201	1009	998	925	1166	1153	842	946	1115
K00859	dephospho-CoA kinase	Biosynthesis of cofactors|Pantothenate and CoA biosynthesis	828	353.5	0.426932	0	0	0	1096	871	691	723	646	714	1051	815	932	1023	1021	746	829	1092	981	791	913	962	864	1054	1022	1074	985	959	566	791	1058	1140	721	844	431	682	680	1240	1194	1315	670	1148	861	667	951
K00955	bifunctional enzyme CysN/CysC	Purine metabolism|Sulfur metabolism|Selenocompound metabolism|Monobactam biosynthesis	828	425.5	0.513889	0	0	0	812	838	982	1041	1059	1105	1051	984	1060	1059	1017	962	1066	1092	1067	1062	1057	1040	1068	1054	917	1057	1134	1031	828	886	946	893	991	1162	829	1122	1134	609	989	816	955	1153	897	308	1115
K01698	porphobilinogen synthase	Biosynthesis of cofactors|Porphyrin metabolism	828	508	0.613527	0	0	0	1097	1101	1084	1084	1099	1132	1031	806	612	1016	746	950	1077	830	856	1014	1057	1025	825	1054	577	788	1134	1227	1231	1156	1081	1063	1275	1204	1198	1122	790	1240	1201	1315	1166	1153	1047	1098	1115
K02424	L-cystine transport system substrate-binding protein	ABC transporters|Flagellar assembly	828	498	0.601449	0	0	0	839	791	1077	1005	983	965	570	984	1060	1059	1021	972	1007	1060	726	1062	1057	1040	1068	822	1022	1074	1134	1227	1231	1156	1272	1207	1275	1204	1235	1122	1291	1240	1201	1315	1166	1153	1220	1098	1115
K02108	F-type H+-transporting ATPase subunit a	Oxidative phosphorylation	829.5	565.25	0.681435	0	0	1	437	310	372	335	432	324	1051	48	1060	61	133	153	964	182	547	496	316	230	453	396	238	168	1134	1227	1231	1156	1272	1207	1275	1204	1235	1122	1291	1240	1201	1315	1166	1153	1220	1098	1115
K00241	succinate dehydrogenase cytochrome b subunit	Carbon metabolism|Carbon fixation pathways in prokaryotes|Butanoate metabolism|Oxidative phosphorylation|Citrate cycle (TCA cycle)	830.5	507.25	0.610777	0	0	0	1097	1101	1084	1084	1099	1132	1051	984	1060	1059	1021	972	1089	1092	1071	1062	1057	1040	1068	1054	1022	1074	1134	1227	1231	1156	1272	1207	1275	1204	1235	1122	1291	1240	1201	1315	1166	1153	1220	1098	1115
K19689	aminopeptidase		830.5	397.25	0.478326	0	0	0	1097	446	843	656	1099	831	895	694	968	973	585	940	669	923	934	1062	996	901	718	875	832	794	912	713	899	672	937	523	937	866	772	1084	1291	1199	758	766	1166	1153	789	1025	1115
K01208	cyclomaltodextrinase / maltogenic alpha-amylase / neopullulanase	Starch and sucrose metabolism	831.5	377	0.453397	0	0	0	1043	975	993	955	984	1028	761	984	743	718	972	705	896	849	783	945	699	847	608	926	707	834	1134	1227	1231	1156	1272	1207	1275	1204	1235	1122	1291	1240	1201	1315	1166	1153	1220	1098	1115
K03694	ATP-dependent Clp protease ATP-binding subunit ClpA		831.5	470.25	0.565544	0	0	0	1097	1101	1084	1084	1099	1132	1051	984	1060	849	1021	972	1089	1092	1071	1062	1057	1040	1068	1054	1022	1074	1126	889	612	1046	845	956	893	1076	844	707	632	851	1125	1015	359	1072	1055	1098	1115
K02500	imidazole glycerol-phosphate synthase subunit HisF	Biosynthesis of amino acids|Histidine metabolism	832	385	0.46274	0	0	0	1097	1101	1084	1084	1099	1132	1051	984	957	986	911	800	870	805	958	486	769	997	782	1054	973	888	1134	1146	793	706	643	889	1094	1086	1042	1122	749	1196	874	759	763	1153	1044	894	1101
K03110	fused signal recognition particle receptor	Quorum sensing|Protein export|Bacterial secretion system	832	447.25	0.53756	0	0	0	1026	931	1084	1084	1091	1122	1051	984	1060	1059	1021	972	1089	1092	1071	1062	1057	1040	1068	1054	1022	1074	553	629	704	738	558	485	603	776	775	539	629	543	534	638	694	524	250	371	446
K08298	L-carnitine CoA-transferase		832	435.5	0.523438	0	0	0	673	1101	1084	1084	883	1132	1051	984	1060	1059	1021	972	1089	1092	1071	1062	1057	1040	1068	1054	1022	1074	638	518	590	546	594	621	554	510	864	405	806	692	751	699	591	500	491	1098	963
K10108	maltose/maltodextrin transport system substrate-binding protein	ABC transporters|Bacterial chemotaxis	832	498	0.598558	0	0	0	1097	1101	1084	1084	1099	1132	1051	984	1060	1059	1021	972	1089	1092	1071	1062	1057	1040	1068	1054	1022	1074	348	1227	1224	702	831	254	1061	612	975	471	1291	539	436	828	1048	1153	764	783	1115
K06183	16S rRNA pseudouridine516 synthase		832.5	457.5	0.54955	0	0	0	996	830	946	887	1099	1051	1051	835	953	827	583	972	1025	1092	1071	1062	1057	1040	1068	793	1022	1074	639	1227	752	659	925	654	1084	933	1057	782	866	822	697	932	706	637	978	799	1115
K00097	4-hydroxythreonine-4-phosphate dehydrogenase	Biosynthesis of cofactors|Vitamin B6 metabolism	833	390.5	0.468788	0	0	0	743	867	471	630	954	776	1023	642	994	687	784	701	1046	621	625	682	701	1040	681	977	1022	795	1058	1227	1059	1078	1091	730	716	989	603	896	1193	1057	911	909	1166	1149	905	915	729
K07095	uncharacterized protein		833	416.5	0.5	0	0	0	1097	1101	1084	1084	1099	1132	1051	927	1060	850	1021	972	685	1042	1002	1062	946	800	956	993	884	809	528	220	773	836	700	233	797	393	360	612	428	947	744	878	961	729	572	595	422
K03117	sec-independent protein translocase protein TatB	Protein export|Bacterial secretion system	834	492.75	0.590827	0	0	0	791	785	722	982	1014	1067	1051	984	755	1030	997	776	1089	1064	1042	1040	1057	987	1068	876	1022	956	1134	1227	1231	1156	1272	1207	1275	1204	1235	1122	1291	1240	1201	1315	1166	1153	1220	1098	1115
K03667	ATP-dependent HslUV protease ATP-binding subunit HslU		834	476.75	0.571643	0	0	0	1097	1101	1084	1084	1099	1132	1051	984	1060	1059	1021	972	1089	1092	1071	1062	1057	1040	1068	1054	1022	1074	686	394	680	688	1161	544	655	536	561	624	497	429	831	561	651	386	675	1098	1115
K00956	sulfate adenylyltransferase subunit 1	Purine metabolism|Sulfur metabolism|Selenocompound metabolism|Monobactam biosynthesis	834.5	423.5	0.50749	0	0	0	812	838	982	1041	1059	1105	1051	984	1060	1059	1017	962	1066	1092	1067	1062	1057	1040	1068	1054	917	1057	1134	1031	828	886	946	893	991	1162	829	1122	1134	609	989	816	955	1153	897	308	1115
K03292	glycoside/pentoside/hexuronide:cation symporter, GPH family		834.5	536	0.642301	0	0	0	787	868	668	824	912	928	1051	984	1060	1059	1021	972	1089	1092	1071	1062	1057	1040	1068	1054	1022	1074	1134	1227	1231	1156	1272	1207	1275	1204	1235	1122	1291	1240	1201	1315	1166	1153	1220	1098	1115
K03474	pyridoxine 5-phosphate synthase	Biosynthesis of cofactors|Vitamin B6 metabolism	834.5	419.5	0.502696	0	0	0	1097	1101	1084	1084	987	1132	660	675	699	793	1021	886	514	702	925	821	847	539	832	866	776	979	127	521	950	248	894	1207	1022	136	446	425	950	626	301	783	501	615	441	563	264
K01338	ATP-dependent Lon protease		835	345.75	0.414072	0	0	0	1097	882	877	838	895	908	1051	984	1060	1059	1021	972	1089	1092	1071	1062	1057	1040	1068	1054	1022	1074	573	389	764	864	1015	759	545	609	555	678	694	485	507	604	468	610	855	626	1069
K01414	oligopeptidase A		835	443	0.530539	0	0	0	1097	1101	1084	1084	1099	1132	636	693	833	681	631	646	388	753	513	637	573	556	649	637	661	396	1092	1098	1231	1156	1272	1137	1183	1198	955	1122	889	1240	1201	1315	1057	1114	1034	846	652
K02836	peptide chain release factor 2		835.5	363.5	0.435069	0	0	0	1097	894	1084	1084	932	786	381	984	519	815	903	972	706	1092	712	590	495	828	1068	867	1022	1074	548	658	951	1022	1272	546	772	570	1012	542	1015	540	516	910	1042	742	1165	572	685
K06861	lipopolysaccharide export system ATP-binding protein	ABC transporters	835.5	433.25	0.518552	0	0	0	1097	1101	1084	1084	1099	1132	1051	984	1060	1059	1021	972	1089	1092	1071	1062	1057	1040	1068	1054	1022	1074	877	844	1205	417	846	1207	1095	1107	905	1122	1150	1168	887	988	1118	987	1176	1098	1115
K01755	argininosuccinate lyase	Biosynthesis of amino acids|Alanine, aspartate and glutamate metabolism|Arginine biosynthesis	836	399.25	0.477572	0	0	0	850	974	596	1084	1078	919	727	962	1060	967	1002	972	662	1025	807	926	1057	894	1068	1054	1022	853	1134	1227	1231	1156	1264	1207	1108	256	1103	1122	1283	1205	1008	1150	921	1153	1166	1004	1006
K10036	glutamine transport system substrate-binding protein	ABC transporters	836	415.75	0.497309	0	0	0	1097	1101	1084	1084	1099	1132	1051	984	873	998	1021	972	1089	1092	1035	1062	922	836	1053	1054	951	957	347	598	512	667	630	246	809	331	480	302	756	564	439	395	290	225	836	361	467
K00245	succinate dehydrogenase iron-sulfur subunit	Carbon metabolism|Two-component system|Pyruvate metabolism|Carbon fixation pathways in prokaryotes|Butanoate metabolism|Oxidative phosphorylation|Citrate cycle (TCA cycle)	836.5	456	0.545129	0	0	0	719	672	936	488	530	1079	1051	984	1060	1059	1021	972	1089	1092	1071	1062	1057	1040	1068	1054	1022	1074	982	1222	568	1077	932	886	1275	1153	876	1086	921	1138	711	713	924	957	965	1098	753
K01903	succinyl-CoA synthetase beta subunit	Carbon metabolism|Propanoate metabolism|Carbon fixation pathways in prokaryotes|Citrate cycle (TCA cycle)|C5-Branched dibasic acid metabolism	836.5	451.75	0.540048	0	0	0	1097	1101	1084	1084	1099	1132	1051	984	1060	1059	1021	972	1089	1092	1071	1062	1057	1040	1068	1054	1022	1074	742	293	836	1156	651	556	1234	1024	473	1098	415	471	793	738	1166	558	622	619	522
K11358	aspartate aminotransferase	Biosynthesis of amino acids|2-Oxocarboxylic acid metabolism|Cysteine and methionine metabolism|Alanine, aspartate and glutamate metabolism|Arginine and proline metabolism|Arginine biosynthesis|Phenylalanine, tyrosine and tryptophan biosynthesis|Tyrosine metabolism|Phenylalanine metabolism|Tropane, piperidine and pyridine alkaloid biosynthesis|Isoquinoline alkaloid biosynthesis|Novobiocin biosynth…	837	440.5	0.526284	0	0	0	1097	724	1084	849	715	1132	1051	270	305	605	572	234	501	513	740	434	750	1040	1042	742	204	423	703	1137	960	655	1077	1207	1275	1006	867	830	1121	1210	1201	1181	1166	1056	1220	777	1115
K06889	uncharacterized protein		837.5	413	0.493134	0	0	0	1018	977	1084	1084	1072	997	754	867	742	557	543	829	779	434	561	799	608	619	728	651	642	649	1132	1171	701	916	555	980	1071	1124	823	893	543	668	914	705	1166	1031	1128	866	578
K07042	probable rRNA maturation factor		837.5	388.25	0.463582	0	0	0	926	757	830	928	464	792	1051	984	1060	1059	965	972	702	924	923	1062	1057	969	1068	1054	1022	860	1134	1167	978	1113	1219	1206	1275	881	1059	1099	1244	1216	716	820	1036	1081	1220	1098	1115
K05350	beta-glucosidase	Starch and sucrose metabolism|Cyanoamino acid metabolism	839	496.25	0.591478	0	0	0	1097	1101	1002	826	1081	1112	340	841	1060	692	852	668	1089	691	738	554	702	929	826	844	1021	845	988	1110	1231	1156	913	1207	1115	1204	906	1122	1291	1240	1201	1315	1166	1153	1220	1098	1115
K00876	uridine kinase	Pyrimidine metabolism	839.5	356.5	0.424658	0	0	0	1097	1101	1084	952	1099	1132	961	625	1022	807	863	743	735	948	562	784	949	805	796	1008	915	1074	952	1104	725	1156	912	851	890	795	1081	1100	813	603	1057	645	929	906	1220	1098	1115
K00946	thiamine-monophosphate kinase	Biosynthesis of cofactors|Thiamine metabolism	839.5	417.75	0.497618	0	0	0	1097	1101	1084	1084	1099	1132	642	984	1036	723	1021	972	815	1092	762	1062	934	1040	688	744	1022	689	848	1227	1004	1156	1195	782	995	875	767	1066	859	678	915	1029	779	1153	893	930	1115
K01737	6-pyruvoyltetrahydropterin/6-carboxytetrahydropterin synthase	Biosynthesis of cofactors|Folate biosynthesis	839.5	495.5	0.590232	0	0	0	1097	1101	1084	1084	1099	1132	580	717	789	633	688	459	608	566	623	614	844	580	674	649	779	639	1134	1133	1231	1156	876	915	984	1204	1235	1122	1213	1240	1059	1201	1125	1097	963	1019	1068
K01929	UDP-N-acetylmuramoyl-tripeptide--D-alanyl-D-alanine ligase	Lysine biosynthesis|Peptidoglycan biosynthesis|Vancomycin resistance	839.5	509.75	0.607207	0	0	0	909	970	1084	1084	1099	1001	579	952	521	745	596	751	709	817	804	507	797	861	908	915	626	749	1074	1116	986	1156	1039	805	1141	1204	1135	1122	802	1108	977	1315	1085	1153	1220	1098	1115
K02004	putative ABC transport system permease protein		839.5	495	0.589637	0	0	0	1097	1101	1084	1084	1099	1132	583	984	644	621	764	774	820	604	735	654	1057	691	1068	490	568	808	1134	1227	1214	1156	1190	1125	1275	1041	1235	960	1125	1240	880	1004	686	636	1220	1098	1115
K02428			839.5	430	0.51221	0	0	0	1097	1101	1084	1084	1099	1132	785	984	681	684	562	972	606	594	677	817	1057	724	618	610	449	698	947	758	790	731	1200	931	692	869	1235	866	1291	865	555	801	801	551	598	1098	806
K02843	lipopolysaccharide heptosyltransferase II	Lipopolysaccharide biosynthesis	839.5	535.25	0.637582	0	0	0	844	1081	745	1084	546	950	505	523	260	1059	398	231	1089	337	369	452	440	222	368	362	1022	425	1134	1227	1231	1156	1272	1207	1275	1204	1235	1122	1291	1240	1201	1315	1166	1153	1220	1098	1115
K03387	NADH-dependent peroxiredoxin subunit F		839.5	414.75	0.494044	0	0	0	1097	1101	1084	1084	1099	1132	529	376	377	512	490	178	705	449	555	314	470	476	607	471	517	427	1134	1227	662	1112	750	789	714	1189	1045	842	705	515	885	846	1166	1153	886	872	847
K03787	5'/3'-nucleotidase	Purine metabolism|Pyrimidine metabolism|Nicotinate and nicotinamide metabolism	839.5	505.25	0.601846	0	1	2	412	803	1084	1084	1099	1049	693	622	629	799	440	513	1019	823	829	528	698	874	798	770	848	955	891	1166	1231	1151	1272	1207	1110	1087	1235	1122	1291	952	1201	1315	1166	812	1006	38	1115
K06042	precorrin-8X/cobalt-precorrin-8 methylmutase	Biosynthesis of cofactors|Porphyrin metabolism	839.5	479.75	0.571471	0	2	2	1097	1096	846	1084	1080	1071	726	752	783	810	695	723	796	710	878	793	678	661	965	492	264	1065	1134	402	1092	801	142	559	1052	1090	738	1122	778	995	1061	1002	910	641	80	183	15
K07231	putative iron-regulated protein		839.5	507.25	0.604229	0	0	0	638	263	630	390	499	782	1051	984	1060	1059	1021	972	1089	1092	1071	1062	1057	1040	858	1054	1022	1074	1134	1227	1231	1156	1272	1207	1275	1204	1235	1122	1291	1240	1201	1315	1166	1153	1220	1098	1115
K07497	putative transposase		839.5	516.75	0.615545	0	0	0	1097	1101	1084	1084	1099	1132	1051	984	1060	414	1021	972	1089	1092	544	1062	1057	1040	686	1054	1022	1074	1134	1111	1231	979	1272	1104	1275	959	1235	930	1291	1224	1064	1315	1007	1153	537	119	297
K13932	malonate decarboxylase beta subunit		839.5	460.75	0.548839	0	0	0	549	1101	563	689	324	763	1051	984	1060	1059	1021	972	1089	1092	1071	1062	1057	1040	1068	1054	1022	1074	335	1100	648	1156	1272	362	1275	345	1199	359	818	793	1201	863	879	744	837	454	179
K13933	malonate decarboxylase gamma subunit		839.5	460.75	0.548839	0	0	0	549	1101	563	689	324	763	1051	984	1060	1059	1021	972	1089	1092	1071	1062	1057	1040	1068	1054	1022	1074	335	1100	648	1156	1272	362	1275	345	1199	359	818	793	1201	863	879	744	837	454	179
K20510	malonyl-S-ACP:biotin-protein carboxyltransferase subunit MadC		839.5	460.75	0.548839	0	0	0	549	1101	563	689	324	763	1051	984	1060	1059	1021	972	1089	1092	1071	1062	1057	1040	1068	1054	1022	1074	335	1100	648	1156	1272	362	1275	345	1199	359	818	793	1201	863	879	744	837	454	179
K20511	malonyl-S-ACP:biotin-protein carboxyltransferase subunit MadD		839.5	460.75	0.548839	0	0	0	549	1101	563	689	324	763	1051	984	1060	1059	1021	972	1089	1092	1071	1062	1057	1040	1068	1054	1022	1074	335	1100	648	1156	1272	362	1275	345	1199	359	818	793	1201	863	879	744	837	454	179
K20866	glucose-1-phosphatase	Glycolysis / Gluconeogenesis	839.5	556	0.662299	0	0	0	1097	1101	1084	1084	1099	1132	309	297	453	370	505	871	615	418	346	333	155	239	275	432	301	579	1134	1120	887	999	1149	1207	913	779	1203	973	1114	1240	1056	1084	1166	1153	1220	678	730
K00848	rhamnulokinase	Fructose and mannose metabolism|Pentose and glucuronate interconversions	840	457.75	0.54494	0	0	0	1097	1101	1084	1084	1099	1132	700	984	971	856	951	867	994	1014	578	915	1057	1012	1068	1054	985	906	811	1227	1010	833	872	765	863	1000	938	949	1285	1240	1201	852	868	1077	930	722	850
K06920	7-cyano-7-deazaguanine synthase	Folate biosynthesis	841	472	0.561237	0	0	0	1097	1101	1084	1084	1099	1132	801	984	934	1059	1021	855	553	897	1071	780	904	781	1068	635	1022	527	1134	697	1075	908	775	867	1275	1204	1126	1122	1056	1240	1024	1059	1166	1153	1011	926	643
K21471	peptidoglycan DL-endopeptidase CwlO		841	414.75	0.493163	0	0	0	870	953	1084	1084	976	1132	840	462	813	881	433	672	671	999	777	1027	674	573	783	667	570	477	1134	1227	1162	1156	1272	1207	1275	1188	925	1122	1291	1240	1063	1263	1000	1153	1063	1098	882
K03415	two-component system, chemotaxis family, chemotaxis protein CheV	Two-component system|Bacterial chemotaxis	841.5	449.75	0.534462	0	0	0	1097	1101	1084	1084	1099	1132	423	598	472	452	687	972	527	535	624	580	484	485	566	517	841	675	1134	1007	876	948	817	1207	1046	975	927	1122	897	837	1156	427	695	1040	1012	1090	565
K13626	flagellar assembly factor FliW		842	434.75	0.51633	0	0	0	1097	1101	1084	1084	1099	1132	781	543	315	769	677	498	544	611	601	620	576	710	536	554	599	571	1007	916	871	955	1028	876	1214	842	1142	794	984	662	680	1062	764	1153	458	868	1106
K01620	threonine aldolase	Biosynthesis of amino acids|Glycine, serine and threonine metabolism	842.5	509.75	0.605045	0	0	0	1097	1101	1084	1084	1099	1132	496	652	508	335	466	359	645	731	396	451	462	475	948	756	266	679	1012	1083	1231	1156	1257	1116	1275	1171	1235	1095	1291	1240	1201	967	1121	1153	1220	1098	1115
K02528	16S rRNA (adenine1518-N6/adenine1519-N6)-dimethyltransferase		842.5	512.5	0.608309	0	0	0	1097	1101	1084	1084	1099	1132	587	984	1060	453	696	717	732	815	595	570	1057	1040	1020	817	1022	791	1134	1227	1231	1156	1272	1207	1275	1204	1235	1122	1291	1240	1201	1315	1166	1153	1220	1098	1115
K05520	protease I		842.5	415.5	0.493175	0	0	0	995	982	1084	681	1096	996	959	778	965	941	731	355	967	578	1071	851	735	932	914	979	1022	879	1099	1227	1171	1156	1272	1207	1150	1051	1235	1122	1252	1240	1201	1131	1166	1153	1220	1098	1115
K07025	putative hydrolase of the HAD superfamily		842.5	591.25	0.70178	0	0	0	1097	1101	1084	1084	1099	1132	292	297	450	360	505	715	558	343	322	307	152	237	271	392	300	572	1134	1227	1015	1156	1131	994	1275	1204	1235	1122	1291	1240	1201	1255	1166	409	1194	712	1115
K07749	formyl-CoA transferase		842.5	478.75	0.568249	0	0	0	896	1046	932	845	626	931	1051	984	915	927	1021	972	861	1092	1071	978	824	1040	923	1054	589	911	1134	1095	1040	1156	797	982	1275	1128	1181	1122	589	1240	1184	1260	1064	1153	1105	359	218
K12111	evolved beta-galactosidase subunit alpha	Galactose metabolism|Other glycan degradation	842.5	536.25	0.636499	0	0	0	1097	1101	1084	1084	1099	1132	365	685	828	851	561	612	647	413	692	688	680	516	663	618	513	591	1134	1227	1231	1156	1272	1207	1275	1204	1235	1122	1291	1240	1201	1315	1166	1153	1220	1098	1115
K12950	manganese-transporting P-type ATPase C		842.5	472	0.560237	0	0	0	872	1010	1054	917	928	994	1051	984	1060	1059	1021	972	1089	1092	1071	1062	1057	1040	1068	1054	1022	1074	798	1227	699	840	650	539	1241	1204	930	800	1047	1006	1193	693	773	1153	450	321	1115
K13942	5,10-methenyltetrahydromethanopterin hydrogenase	Carbon metabolism|Methane metabolism	842.5	522.5	0.620178	0	0	0	1097	1101	1084	1084	1099	1132	1051	984	1060	1059	1021	972	1089	1092	1071	1062	1057	1040	1068	1054	1022	1074	1134	1227	1231	1156	1272	1207	1275	1204	1235	1122	1291	1240	1201	1315	1166	1153	1220	1098	1115
K00099	1-deoxy-D-xylulose-5-phosphate reductoisomerase	Terpenoid backbone biosynthesis	843	426.5	0.505931	0	0	0	694	909	1084	601	605	938	1051	984	1060	1059	1021	972	1089	1092	1071	1062	1057	1040	1068	1054	1022	1074	1134	1227	291	830	1179	1207	843	1018	138	1013	377	1161	1042	748	1166	966	1112	290	1072
K07040	DUF177 domain-containing protein		843	476	0.56465	0	1	1	1097	1101	1084	1084	1099	1132	1051	984	1060	1059	1021	972	1089	1092	1071	1062	1057	1040	1068	1054	1022	1074	865	628	658	677	662	1060	994	559	899	818	1291	915	782	696	471	602	1220	1098	1000
K20452	dimethylmaleate hydratase large subunit	Nicotinate and nicotinamide metabolism	843.5	389.5	0.461766	0	0	0	1028	874	1005	1065	929	863	1051	984	1060	1059	1021	972	1089	1092	1071	1062	1057	1040	1068	1054	1022	1074	669	965	863	1012	1249	1126	1275	861	308	736	685	985	616	812	857	753	940	494	470
K00313	electron transfer flavoprotein-quinone oxidoreductase		844	513.5	0.608412	0	0	0	1097	1101	1084	1084	1099	1132	1051	984	1060	1059	1021	972	1089	1092	1071	1062	1057	1040	1068	1054	1022	1074	1134	1227	1231	1156	639	1200	858	1204	1235	1122	1291	1240	1201	1315	1096	473	1220	1098	1004
K01684	galactonate dehydratase	Galactose metabolism	844	505.75	0.59923	0	0	0	883	596	994	809	720	640	841	706	792	861	702	861	803	718	871	692	685	816	779	796	770	849	1134	1088	937	1156	1272	1066	1031	1204	1235	906	1254	1202	1201	1130	1166	1106	770	448	592
K01902	succinyl-CoA synthetase alpha subunit	Carbon metabolism|Propanoate metabolism|Carbon fixation pathways in prokaryotes|Citrate cycle (TCA cycle)|C5-Branched dibasic acid metabolism	844	457.5	0.542062	0	0	0	1097	1101	1084	1084	1099	1132	1051	984	1060	1059	1021	972	1089	1092	1071	1062	1057	1040	1068	1054	663	1074	1080	307	1166	952	944	379	1161	1204	756	319	532	557	398	942	811	658	946	1041	899
K02055	putative spermidine/putrescine transport system substrate-binding protein	Quorum sensing	844	476.75	0.56487	0	0	0	520	902	1084	1084	1099	855	746	940	707	789	773	683	928	607	971	638	720	992	1057	923	745	1066	1134	1227	1231	1156	1272	1207	1275	1204	1235	1122	1291	1240	1201	1315	1166	1153	1220	1098	1115
K03742	nicotinamide-nucleotide amidase	Nicotinate and nicotinamide metabolism	844	418	0.495261	0	0	0	1097	1101	1084	1084	1099	1132	1051	632	823	1059	1021	972	794	723	680	1018	779	682	1068	1054	977	680	926	951	730	1005	766	396	738	1186	585	1122	1048	621	982	890	743	939	293	967	322
K03743	nicotinamide-nucleotide amidase	Nicotinate and nicotinamide metabolism	844	412.25	0.488448	0	0	0	1097	1101	1084	1084	1099	1132	1051	632	823	1059	1021	972	794	723	680	1018	779	682	1068	1054	977	680	926	951	730	1005	766	396	738	1186	585	1122	1048	621	982	890	743	939	293	967	322
K06201	copper homeostasis protein		844	417	0.494076	0	0	0	1024	396	433	678	683	541	860	834	542	1059	868	972	1010	884	986	555	798	679	761	643	385	702	1134	894	1183	992	851	672	713	864	1213	666	838	894	698	623	644	872	1054	772	781
K07078	uncharacterized protein		844	480	0.56872	0	0	0	1097	1101	1084	1084	1099	1132	464	514	671	641	721	700	952	633	703	459	852	524	624	837	705	764	1134	1227	1231	1048	1272	1207	1275	1204	1235	1122	1225	1083	1201	927	799	1153	1220	1098	1115
K09748	ribosome maturation factor RimP		844	373.25	0.442239	0	0	0	1097	1101	1084	1084	1099	1132	738	807	548	722	1021	961	837	728	1071	1062	843	641	692	576	519	846	1134	967	915	841	747	974	862	1180	871	1076	779	1240	639	948	912	802	1007	719	1115
K15583	oligopeptide transport system ATP-binding protein	ABC transporters|Quorum sensing|beta-Lactam resistance	844	474.5	0.562204	0	0	0	998	1101	1084	1066	1085	1128	1051	984	1060	1059	1021	972	1089	1092	1071	1062	1057	1040	1068	1054	1022	1074	1082	1227	767	930	451	1197	1034	1204	878	1122	613	344	943	739	960	1153	719	549	1047
K08303	U32 family peptidase		844.5	363.25	0.430136	0	0	0	1097	1101	867	1084	1099	1132	1051	882	906	999	792	793	959	1068	862	1062	861	843	791	1054	852	763	1134	1227	981	460	1243	1027	1127	334	1113	618	614	960	358	838	934	797	1014	992	980
K01993	HlyD family secretion protein		845	445.25	0.526923	0	0	0	877	782	657	1084	782	1030	1051	984	1060	1059	1021	972	1089	1092	1071	1062	1057	1040	1068	1054	1022	1074	1134	773	1095	845	1018	899	934	1204	621	1122	1291	1240	1201	904	704	1153	1220	1098	1115
K07258	serine-type D-Ala-D-Ala carboxypeptidase (penicillin-binding protein 5/6)	Peptidoglycan biosynthesis	845	479.5	0.567456	0	0	0	1097	1027	845	1084	1099	1132	1051	984	1060	1059	1021	972	1089	1092	1071	1062	1057	1040	1068	1054	1022	1074	1134	1227	1231	1156	1272	1207	1200	1204	1073	1122	1171	1240	1201	1315	1166	1153	1220	1049	1115
K01207	beta-N-acetylhexosaminidase	Amino sugar and nucleotide sugar metabolism|beta-Lactam resistance|Glycosaminoglycan degradation	845.5	389	0.460083	0	0	0	782	932	1084	943	889	842	907	615	913	932	846	972	934	698	757	932	1057	823	847	978	958	472	1134	1227	1126	1003	1272	1045	1109	969	1235	1112	1258	871	1201	977	985	1153	1220	1098	760
K06907	uncharacterized protein		845.5	535.75	0.633649	0	0	0	1097	1101	1084	1084	1099	1132	1051	984	1060	1059	1021	972	1089	1092	1071	1062	1057	1040	1068	1054	1022	1074	1134	1227	1231	1156	1272	1207	1275	1204	1235	1122	1291	1240	1201	1167	1166	1153	1220	1098	1115
K07473	DNA-damage-inducible protein J		845.5	465.5	0.550562	0	0	0	891	1101	1084	885	800	846	1051	984	1060	1059	1021	972	1089	1092	1071	1062	1057	1040	1068	1054	1022	1074	971	1227	855	877	1178	1207	803	681	754	1010	795	589	1109	704	1149	1153	606	1061	1086
K18011	beta-lysine 5,6-aminomutase beta subunit	Lysine degradation	845.5	351.25	0.415435	0	0	0	1097	1032	782	990	870	1019	883	712	727	743	942	908	733	746	854	836	1002	881	804	1054	765	965	856	466	1231	756	824	509	923	730	748	1078	752	776	1201	1315	462	1153	686	1098	819
K01736	chorismate synthase	Biosynthesis of amino acids|Phenylalanine, tyrosine and tryptophan biosynthesis	846	418	0.49409	0	0	0	1097	1101	1084	1084	1099	1132	772	546	969	1013	908	972	970	1092	1071	903	663	748	1068	943	1022	1074	614	875	1056	1144	1234	1144	662	1204	1171	705	1115	1056	903	673	823	1153	1220	1098	1115
K03487	LacI family transcriptional regulator, asc operon repressor		846	528.25	0.624409	0	0	0	1097	1101	1084	1084	1099	1132	1051	984	1060	1059	1021	972	1089	1092	1071	1062	1057	1040	1068	1054	1022	1074	1134	1227	1231	1156	1272	1207	1275	1204	1235	1122	1291	1240	1201	1315	1166	1153	1220	1098	1115
K00161	pyruvate dehydrogenase E1 component alpha subunit	Carbon metabolism|Pyruvate metabolism|Glycolysis / Gluconeogenesis|2-Oxocarboxylic acid metabolism|Citrate cycle (TCA cycle)|Lipoic acid metabolism	848.5	541	0.637596	0	0	0	946	1050	1084	1084	1005	777	820	421	637	458	411	474	703	664	633	716	631	704	576	730	786	758	1134	1227	1231	1156	1272	1207	1275	1204	1235	1122	1291	1240	1201	1315	1166	1153	1220	1098	1115
K21416	acetoin:2,6-dichlorophenolindophenol oxidoreductase subunit alpha		848.5	541	0.637596	0	0	0	946	1050	1084	1084	1005	777	820	421	637	458	411	474	703	664	633	716	631	704	576	730	786	758	1134	1227	1231	1156	1272	1207	1275	1204	1235	1122	1291	1240	1201	1315	1166	1153	1220	1098	1115
K01845	glutamate-1-semialdehyde 2,1-aminomutase	Biosynthesis of cofactors|Porphyrin metabolism	849.5	481.25	0.56651	0	0	0	814	1008	828	879	736	797	979	945	1060	894	1021	896	1089	943	1071	857	1057	1040	1014	1054	553	1074	1134	802	1124	1156	1208	741	1275	1204	1054	1122	1188	1240	1201	1290	999	1153	1220	1098	1046
K02381	FdrA protein		849.5	470.75	0.554149	0	0	0	1097	1006	1084	954	1099	1132	1019	984	1027	536	1021	718	637	876	884	1062	1005	1040	1068	811	910	1036	1134	1227	1231	1156	936	1207	1275	1138	1235	1122	1004	878	1201	1315	1166	1153	1220	1098	1115
K03300	citrate-Mg2+:H+ or citrate-Ca2+:H+ symporter, CitMHS family		850	527.5	0.620588	0	0	0	1097	1101	1084	1084	1099	1132	1051	984	1060	1059	1021	972	1089	1092	1071	1062	1057	1040	1068	1054	1022	1074	1134	1227	1231	1156	1272	1207	1275	1204	1235	1122	1291	1240	1201	1315	1166	1153	1220	1098	1115
K02689	photosystem I P700 chlorophyll a apoprotein A1		850.5	485	0.570253	0	0	0	1097	1101	1084	1084	1099	1132	1051	984	1060	1059	1021	972	1089	1092	1071	1062	1057	1040	1068	1054	1022	1074	550	522	975	657	1099	697	1275	658	916	648	748	908	1201	1238	548	1153	1220	1098	1115
K09888	cell division protein ZapA		850.5	380.25	0.44709	0	0	0	841	706	640	972	793	1132	1051	984	1060	1059	1021	972	1089	1092	1071	1062	1057	1040	1068	1054	1022	1074	936	828	682	545	765	1025	696	676	710	1003	657	875	723	854	652	552	640	849	736
K03529	chromosome segregation protein		851.5	439.25	0.515854	0	0	0	558	705	834	948	920	947	1051	984	1060	1059	1021	972	1089	1092	1071	1062	1057	1040	1068	1054	1022	1074	677	623	931	773	1086	1207	615	670	666	811	991	1240	658	800	655	578	1220	1098	1115
K03093	RNA polymerase sigma factor		852.5	557.75	0.654252	0	0	0	1097	1101	1084	1084	1099	1132	1051	984	1060	1059	1021	972	1089	1092	1071	1062	1057	1040	1068	1054	1022	1074	1134	1227	1231	1156	1272	1207	1275	1204	1235	1122	1291	1240	1201	1315	1166	1153	1220	1098	1115
K03646	colicin import membrane protein		852.5	450.5	0.528446	0	0	0	1097	1101	1084	1084	1099	1132	488	542	301	679	521	423	684	570	483	497	405	452	522	646	658	496	937	1033	823	943	1203	929	780	723	835	776	900	1126	1159	884	908	1018	1041	990	1115
K03665	GTPase		852.5	385	0.451613	0	0	0	933	916	895	1045	972	1054	1051	984	1060	1059	1021	972	1089	1092	1071	1062	1057	1040	1068	1054	1022	1074	790	634	866	860	779	694	663	768	682	661	1194	782	689	895	1077	804	716	780	616
K03797	carboxyl-terminal processing protease		852.5	463.25	0.543402	0	0	0	575	645	584	512	760	685	1051	984	1060	1059	1021	972	1089	1092	1071	1062	1057	1040	1068	1054	1022	1074	805	1035	1231	1118	921	728	678	1003	1158	764	898	996	790	798	1151	1153	1088	1098	868
K04518	prephenate dehydratase	Biosynthesis of amino acids|Phenylalanine, tyrosine and tryptophan biosynthesis	852.5	496.5	0.582405	0	0	0	1097	1101	1084	1084	1099	1132	1018	683	598	1059	803	671	659	875	875	770	823	700	629	913	844	596	1134	1227	1231	1156	1272	1207	1275	1204	1235	1122	1291	1240	1201	1315	1166	1153	1220	1098	1115
K07322	regulator of cell morphogenesis and NO signaling		852.5	452	0.530205	0	0	0	798	883	670	677	818	606	1051	984	1060	1059	1021	972	1089	1092	1071	1062	1057	1040	1068	1054	1022	1074	1113	1051	1135	1156	1000	1004	1261	1099	609	1122	1291	1240	1119	1315	1166	1153	1122	1098	1115
K00263	leucine dehydrogenase	Valine, leucine and isoleucine degradation|Valine, leucine and isoleucine biosynthesis	853.5	486.25	0.569713	0	0	0	1097	1101	1084	1084	1099	1132	1051	984	1060	1059	1021	972	1089	1092	1071	1062	1057	1040	1068	1054	1022	1074	772	1090	854	477	566	853	657	983	977	172	1111	893	699	479	1076	619	465	614	634
K00425	cytochrome bd ubiquinol oxidase subunit I	Two-component system|Oxidative phosphorylation	854	484	0.566745	0	0	0	764	821	1082	649	753	811	1051	984	1060	1059	1021	972	1089	1092	1071	1062	1057	1040	1068	1054	1022	1074	1134	1227	1231	1156	1272	1207	1275	271	493	1122	1291	416	978	1218	1166	889	1220	1098	1115
K07221	phosphate-selective porin OprO and OprP		855.5	469.25	0.54851	0	0	0	707	673	707	835	795	531	1051	984	1060	1059	1021	972	1089	1092	1071	1062	1057	1040	1068	1054	1022	1074	1134	1227	1231	851	1258	965	592	1204	1061	1122	1025	896	1201	1315	1166	1153	1206	808	225
K00957	sulfate adenylyltransferase subunit 2	Purine metabolism|Sulfur metabolism|Selenocompound metabolism|Monobactam biosynthesis	856.5	409.75	0.4784	0	0	0	471	450	721	531	584	565	1051	984	1060	1059	1021	972	1089	1092	1071	1062	1057	1040	1068	1054	1022	1074	609	927	718	1126	939	1041	793	860	868	824	965	763	845	946	885	882	818	853	887
K01305	beta-aspartyl-dipeptidase (metallo-type)		858.5	365.25	0.425451	0	0	0	1097	1101	1084	1084	1099	1132	819	929	513	864	853	917	911	951	1010	950	957	758	845	614	542	747	895	988	685	822	887	278	711	432	857	734	979	925	1201	905	714	471	846	1030	397
K01730	oligogalacturonide lyase	Pentose and glucuronate interconversions	858.5	553	0.644147	0	0	0	1097	1101	1084	1084	1099	1132	945	634	617	688	902	575	819	806	808	686	705	731	648	608	502	685	841	1160	1231	1156	1272	1207	1121	1204	1235	819	1291	1183	1201	1315	1166	1153	1220	1098	1115
K00932	propionate kinase	Propanoate metabolism	859	461.25	0.536962	0	0	0	1097	1101	1084	1055	1099	807	1051	984	1060	1059	1021	972	1089	1092	1071	1062	1057	1040	1068	1054	1022	1074	629	902	956	784	597	1169	845	811	642	1021	760	535	565	752	858	849	604	564	406
K02919	large subunit ribosomal protein L36	Ribosome	859.5	469	0.545666	0	1	1	1097	1101	1084	1084	1099	1132	1051	984	1060	1059	1021	972	1089	1092	1071	1062	1057	1040	1068	1054	1022	1074	518	929	472	514	562	784	969	859	1083	634	491	735	964	564	1059	493	791	886	623
K21063	5-amino-6-(5-phospho-D-ribitylamino)uracil phosphatase	Biosynthesis of cofactors|Riboflavin metabolism	860	557.75	0.648547	0	0	0	1097	1101	1084	1084	1099	1132	309	297	453	370	505	871	615	418	346	333	155	239	275	432	301	579	1134	1227	1231	1156	1272	1207	1275	1204	1235	1122	1291	1240	1201	1315	1166	1153	1220	1098	1115
K01699	propanediol dehydratase large subunit	Propanoate metabolism	860.5	754	0.876235	0	0	0	1097	1101	1084	1084	1099	1132	867	469	535	549	645	972	912	440	639	698	732	706	209	681	866	583	916	983	861	1009	748	1133	1271	1195	983	1122	673	1135	1115	754	1132	699	547	1098	1110
K06120	glycerol dehydratase large subunit	Glycerolipid metabolism	860.5	754	0.876235	0	0	0	1097	1101	1084	1084	1099	1132	867	469	535	549	645	972	912	440	639	698	732	706	209	681	866	583	916	983	861	1009	748	1133	1271	1195	983	1122	673	1135	1115	754	1132	699	547	1098	1110
K19268	methylaspartate mutase epsilon subunit	Carbon metabolism|Glyoxylate and dicarboxylate metabolism|C5-Branched dibasic acid metabolism	860.5	472.75	0.54939	0	0	0	1097	1101	1084	1084	1099	1132	1051	984	943	1059	849	972	889	1092	1071	1062	895	1040	823	924	815	1038	604	339	904	338	874	797	433	887	608	494	407	717	508	815	433	668	612	861	298
K01683	D-arabinonate dehydratase	Ascorbate and aldarate metabolism	861	528	0.61324	0	0	0	883	596	994	809	720	640	841	706	792	861	702	861	803	718	871	692	685	816	779	796	770	849	1134	1227	1165	1156	1272	1177	1081	1204	1235	1122	1262	1202	1201	1298	1166	1153	1220	1056	1115
K04486	histidinol-phosphatase (PHP family)	Biosynthesis of amino acids|Histidine metabolism	861.5	469.75	0.54527	0	0	0	734	912	759	806	678	746	861	980	730	918	786	972	467	730	628	648	734	1022	704	1050	905	1074	1134	1227	1231	821	1272	1207	1275	1204	1235	1122	1291	1069	1190	1315	1003	1153	1203	1098	1088
K06381	stage II sporulation protein D		861.5	530.25	0.615496	0	0	0	1097	1101	786	1084	1099	1132	620	653	604	770	778	731	788	1092	585	1062	700	666	679	825	627	635	1134	1227	1231	1156	1272	1207	1275	1204	1235	1122	1291	1240	1201	1315	1166	1153	1220	1098	1115
K02706	photosystem II P680 reaction center D2 protein		862	481.25	0.558295	0	0	0	1097	1101	1084	1084	1099	1132	1051	984	1060	1059	1021	972	1089	1092	1071	1062	1057	1040	1068	1054	1022	1074	1134	1152	942	574	949	993	1275	1008	678	585	417	521	773	1275	1115	1124	684	929	720
K04086	ATP-dependent Clp protease ATP-binding subunit ClpL		862	494.75	0.573956	0	0	0	994	1101	554	902	865	858	1051	984	1060	1059	1021	972	1089	1092	1071	1062	1057	1040	1068	1054	1022	1074	864	601	1002	634	974	763	808	411	692	567	699	887	748	871	593	653	726	247	693
K03217	YidC/Oxa1 family membrane protein insertase	Quorum sensing|Protein export|Bacterial secretion system	862.5	476.25	0.552174	0	0	0	826	1063	1084	874	1040	1066	1051	984	1060	1059	1021	972	1089	1092	1071	1062	1057	1040	1068	1054	1022	1074	1134	1227	1231	1156	1272	1207	910	1204	1235	1122	1291	1240	1201	1315	1166	1153	1220	1098	1115
K00073	ureidoglycolate dehydrogenase (NAD+)	Purine metabolism	863	474.5	0.549826	0	0	0	1097	1101	1084	1084	1099	1132	1051	984	1060	1059	1021	972	1089	1092	1071	1062	1057	1040	1068	1054	1022	1074	541	709	552	488	413	895	490	424	904	535	431	658	526	544	677	730	1220	1098	905
K00942	guanylate kinase	Purine metabolism	863	443	0.513326	0	0	0	1097	1101	1084	1084	1099	1132	927	984	869	1059	1021	972	618	495	860	540	884	1040	1067	795	1022	714	954	716	813	1156	1212	565	621	873	769	1122	837	1043	1106	778	1034	696	1071	1007	1115
K03621	phosphate acyltransferase	Glycerolipid metabolism	863	561.5	0.650637	0	0	0	728	719	1036	607	711	654	808	984	959	763	898	972	1006	1092	751	732	693	655	909	616	717	711	835	1138	903	1031	1272	821	905	657	1235	462	1237	758	949	807	1166	1153	1220	326	1115
K03782	catalase-peroxidase	Phenylalanine metabolism|Tryptophan metabolism	863	483.75	0.560545	0	0	0	1097	1101	1084	1084	1099	1132	1051	984	1060	1059	1021	972	1089	1092	1071	1062	1057	1040	1068	1054	1022	1074	1061	204	1231	844	1272	1207	634	279	532	1122	1053	593	279	1173	373	516	785	582	354
K15372	taurine---2-oxoglutarate transaminase	beta-Alanine metabolism|Taurine and hypotaurine metabolism	863	530.5	0.614716	0	0	0	384	469	449	435	396	413	1051	984	1060	778	437	972	880	1092	1071	667	831	766	1068	1054	1022	1074	1134	1227	1231	1156	1272	1207	1275	1204	1235	1122	1291	1240	1201	1315	1166	1153	1220	1098	1115
K20885	beta-1,2-mannobiose phosphorylase / 1,2-beta-oligomannan phosphorylase		863	522	0.604867	0	0	0	1097	1101	1084	1084	1099	1132	416	362	708	608	804	844	899	699	390	478	598	603	594	604	1022	823	1134	1227	1231	1156	1272	1207	1275	1204	1235	1122	1291	1240	1201	1315	1166	1153	1220	1098	1115
K16213	cellobiose epimerase		864	502.5	0.581597	0	0	0	1097	1101	1084	1084	1099	1132	879	922	976	1009	1021	481	451	980	1071	922	964	820	999	1004	968	716	1134	1227	1231	1156	1261	1207	1275	1204	1235	1122	1291	1240	1201	1315	1166	1153	1220	814	1115
K02834	ribosome-binding factor A		864.5	437.75	0.506362	0	0	0	1097	615	917	1084	702	702	1051	984	1060	1059	1021	972	1089	1092	1071	1062	1057	1040	1068	1054	1022	1074	870	1227	874	870	1016	638	726	843	795	778	1075	926	869	881	736	871	1042	477	840
K03705	heat-inducible transcriptional repressor		865.5	476.5	0.550549	0	0	0	637	680	848	1011	569	731	1051	984	1060	1059	1021	972	1089	1092	1071	1062	1057	1040	1068	1054	1022	1074	378	949	918	718	557	552	1274	594	1235	394	865	1240	710	1196	544	422	912	301	826
[truncated: 1,668 more rows]
[truncated: 93 more columns]

## Sheet: pathway
pathway	pathway name	median rank	IQR	IQR/median %	top 10 in subj	top 20 in subj	top 50 in subj	D01_S01	D01_S02	D01_S03	D01_S04	D01_S05	D01_S06	D02_S01	D02_S02	D02_S03	D02_S04	D02_S05	D02_S06	D02_S07	D02_S08	D02_S09	D02_S10	D02_S11	D02_S12	D02_S13	D02_S14	D02_S15	D02_S16	D03_S01	D03_S02	D03_S03	D03_S04	D03_S05	D03_S06	D03_S07	D03_S08	D03_S09	D03_S10	D03_S11	D03_S12	D03_S13	D03_S14	D03_S15	D03_S16	D03_S17	D03_S18	D03_S19	D03_S20
[truncated: 150 more rows]
[truncated: 92 more columns]

[truncated: 4 more sheets: phylum-specific KO, genus-specific KO, phylum-specific pathway, genus-specific pathway]
