# Supplementary material for: Metaproteomic portrait of the healthy human gut microbiota
Source: NPJ Biofilms Microbiomes. 2024 Jun 28;10:54. doi: 10.1038/s41522-024-00526-4 (PMC11214629; doi:10.1038/s41522-024-00526-4)
Supplement: Supplementary file 5 — Supplementary Data 4 [file 41522_2024_526_MOESM5_ESM.xlsx]

## Sheet: phyla vs phyla
phylum 1	phylum 2	rho	CI-LB	CI-UB	p	FDR
Bacillota	Bacteroidota	-0.846655	-0.907448	-0.75114	1.11466e-19	8.69434e-18
Euryarchaeota	Synergistota	0.274747	0.05837	0.466468	0.013425	0.393055
Euryarchaeota	Spirochaetota	0.291253	0.0542483	0.497191	0.0166999	0.393055
Actinomycetota	Spirochaetota	0.240036	0.0358665	0.424971	0.0216433	0.393055
Euryarchaeota	Chloroflexota	0.243703	0.0309257	0.43535	0.0251958	0.393055
Bacteroidota	Lentisphaerota	-0.192858	-0.369195	-0.00311668	0.0463986	0.519493
Lentisphaerota	Ascomycota	0.242125	0.00290571	0.455133	0.0473348	0.519493
Bacillota	Candidatus Melainabacteria	0.241854	-0.00348929	0.459734	0.0532813	0.519493
Bacteroidota	Candidatus Melainabacteria	-0.241484	-0.490856	0.0444585	0.0968824	0.6452
Synergistota	Candidatus Melainabacteria	-0.217885	-0.448915	0.0404496	0.0975001	0.6452
Actinomycetota	Synergistota	0.172738	-0.0344277	0.365671	0.101658	0.6452
Pseudomonadota	Euryarchaeota	-0.187983	-0.397913	0.0406529	0.106369	0.6452
Synergistota	Spirochaetota	0.167346	-0.039973	0.360851	0.113017	0.6452
Bacteroidota	Spirochaetota	-0.166087	-0.359724	0.041266	0.115805	0.6452
Fusobacteriota	Spirochaetota	0.177059	-0.0506207	0.387244	0.126639	0.658522
Fusobacteriota	Lentisphaerota	0.217364	-0.0723221	0.47323	0.139974	0.682371
Lentisphaerota	Synergistota	0.157231	-0.0639283	0.36367	0.162648	0.705398
Bacillota	Euryarchaeota	-0.147698	-0.3432	0.0600699	0.162784	0.705398
Bacteroidota	Fusobacteriota	-0.132621	-0.314556	0.0587126	0.173669	0.709413
Bacillota	Chloroflexota	0.142831	-0.073821	0.346609	0.195544	0.709413
Verrucomicrobiota	Candidatus Melainabacteria	-0.149026	-0.363683	0.08066	0.20265	0.709413
Synergistota	Ascomycota	-0.134211	-0.331004	0.0737689	0.20527	0.709413
Spirochaetota	Chloroflexota	0.164776	-0.0958044	0.404221	0.214185	0.709413
Bacillota	Ascomycota	-0.130489	-0.32763	0.0775401	0.218281	0.709413
Verrucomicrobiota	Spirochaetota	0.130138	-0.0874504	0.335874	0.24051	0.750392
Bacteroidota	Euryarchaeota	0.113681	-0.0944722	0.31231	0.284138	0.836345
Bacteroidota	Actinomycetota	-0.10349	-0.287693	0.0880956	0.289504	0.836345
Actinomycetota	Pseudomonadota	-0.099279	-0.283785	0.0923161	0.309717	0.838988
Bacillota	Fusobacteriota	0.139081	-0.135091	0.393471	0.320016	0.838988
Actinomycetota	Lentisphaerota	0.12445	-0.122216	0.356636	0.322688	0.838988
Bacillota	Lentisphaerota	0.0927402	-0.0988554	0.277706	0.342869	0.862704
Verrucomicrobiota	Euryarchaeota	-0.146881	-0.438277	0.172453	0.36804	0.897097
Verrucomicrobiota	Lentisphaerota	-0.0821647	-0.275152	0.117188	0.419839	0.976115
Pseudomonadota	Synergistota	-0.0793736	-0.280726	0.128671	0.455562	0.976115
Synergistota	Chloroflexota	-0.078847	-0.290415	0.140071	0.481511	0.976115
Lentisphaerota	Spirochaetota	0.0712947	-0.136653	0.273224	0.502888	0.976115
Pseudomonadota	Chloroflexota	-0.072893	-0.282864	0.143745	0.511043	0.976115
Bacillota	Pseudomonadota	-0.0642533	-0.251046	0.127153	0.511713	0.976115
Ascomycota	Candidatus Melainabacteria	0.0856894	-0.174211	0.334429	0.520335	0.976115
Verrucomicrobiota	Synergistota	0.0719393	-0.14909	0.286122	0.525139	0.976115
Actinomycetota	Ascomycota	0.0667645	-0.141117	0.269007	0.530495	0.976115
Actinomycetota	Verrucomicrobiota	0.0572117	-0.1341	0.244412	0.559156	0.976115
Fusobacteriota	Verrucomicrobiota	0.0548331	-0.13942	0.245023	0.581594	0.976115
Fusobacteriota	Chloroflexota	-0.0595647	-0.270502	0.156829	0.591456	0.976115
Actinomycetota	Euryarchaeota	-0.0566387	-0.259552	0.151065	0.594797	0.976115
Actinomycetota	Fusobacteriota	0.0646344	-0.180942	0.302624	0.608523	0.976115
Chloroflexota	Ascomycota	0.0549295	-0.161362	0.266186	0.62069	0.976115
Bacteroidota	Chloroflexota	-0.0603321	-0.294678	0.180859	0.6265	0.976115
Fusobacteriota	Euryarchaeota	-0.0509396	-0.254535	0.15698	0.63301	0.976115
Lentisphaerota	Candidatus Melainabacteria	0.0937911	-0.291057	0.452513	0.639647	0.976115
Bacillota	Spirochaetota	0.0603042	-0.191949	0.305083	0.642256	0.976115
Bacteroidota	Verrucomicrobiota	-0.0541546	-0.305116	0.20384	0.683893	0.976115
Verrucomicrobiota	Ascomycota	0.0554062	-0.211864	0.314966	0.687874	0.976115
Bacillota	Verrucomicrobiota	-0.0384162	-0.226618	0.152551	0.695081	0.976115
Verrucomicrobiota	Chloroflexota	-0.0419683	-0.254074	0.173989	0.705473	0.976115
Bacteroidota	Pseudomonadota	0.0352134	-0.155682	0.223574	0.719399	0.976115
Euryarchaeota	Candidatus Melainabacteria	-0.0806141	-0.494188	0.362714	0.731124	0.976115
Chloroflexota	Candidatus Melainabacteria	-0.0588533	-0.383105	0.278311	0.737657	0.976115
Bacteroidota	Synergistota	-0.0393249	-0.269685	0.195293	0.745079	0.976115
Lentisphaerota	Chloroflexota	-0.0638357	-0.428873	0.319122	0.750858	0.976115
Actinomycetota	Chloroflexota	0.0314005	-0.203309	0.262697	0.795545	0.986265
Pseudomonadota	Verrucomicrobiota	-0.0273228	-0.268763	0.217347	0.829133	0.986265
Bacteroidota	Ascomycota	0.0228941	-0.183915	0.227763	0.829919	0.986265
Fusobacteriota	Synergistota	0.0210952	-0.185652	0.226054	0.843105	0.986265
Euryarchaeota	Lentisphaerota	-0.0192183	-0.224272	0.187465	0.85691	0.986265
Fusobacteriota	Ascomycota	0.0173036	-0.215694	0.248437	0.885934	0.986265
Pseudomonadota	Spirochaetota	-0.0138525	-0.219168	0.192638	0.896599	0.986265
Euryarchaeota	Ascomycota	-0.0137394	-0.219061	0.192747	0.897439	0.986265
Bacillota	Actinomycetota	-0.0125686	-0.201942	0.17771	0.898003	0.986265
Pseudomonadota	Ascomycota	-0.0128528	-0.218216	0.193601	0.904024	0.986265
Bacillota	Synergistota	0.0104005	-0.203833	0.223683	0.9252	0.986265
Actinomycetota	Candidatus Melainabacteria	-0.0125494	-0.284769	0.261544	0.930075	0.986265
Spirochaetota	Candidatus Melainabacteria	-0.010626	-0.265987	0.246128	0.936619	0.986265
Pseudomonadota	Lentisphaerota	-0.00595413	-0.195588	0.184109	0.95158	0.986265
Pseudomonadota	Fusobacteriota	-0.00526802	-0.194929	0.184773	0.957154	0.986265
Pseudomonadota	Candidatus Melainabacteria	-0.00384172	-0.230599	0.223311	0.973995	0.986265
Spirochaetota	Ascomycota	0.00325891	-0.202818	0.20906	0.975611	0.986265
Fusobacteriota	Candidatus Melainabacteria	-0.00202883	-0.228881	0.225033	0.986265	0.986265

## Sheet: genera vs genera
genus 1	genus 2	rho	CI-LB	CI-UB	p	FDR
Faecalibacterium	Lachnospira	0.50471	0.348222	0.63383	1.46002e-08	1.44542e-05
Prevotella	Bacteroides	-0.482295	-0.615768	-0.321914	8.14464e-08	4.03159e-05
Lachnospira	Coprococcus	0.397046	0.224081	0.545762	1.83049e-05	0.0060406
Subdoligranulum	Coprococcus	0.367711	0.191204	0.521181	8.34737e-05	0.0206597
Subdoligranulum	Lachnospira	0.374789	0.189321	0.534436	0.000135571	0.0268431
Ruminococcus	Lachnospira	0.33496	0.15495	0.493442	0.00038096	0.0628585
Faecalibacterium	Coprococcus	0.406952	0.180936	0.59214	0.000673818	0.08894
Dorea	Desulfovibrio	0.319495	0.138011	0.480221	0.000734214	0.08894
Oscillibacter	Enterocloster	-0.317149	-0.47821	-0.13545	0.000808546	0.08894
Dialister	Phascolarctobacterium	-0.379298	-0.566851	-0.154364	0.00131907	0.130588
Faecalibacterium	Flavonifractor	-0.296418	-0.460365	-0.112917	0.00183041	0.160972
Prevotella	Blautia	-0.294727	-0.458904	-0.111089	0.00195118	0.160972
Ruminococcus	Subdoligranulum	0.276796	0.0917616	0.443353	0.00375068	0.282835
Coprococcus	Akkermansia	0.27492	0.0897499	0.44172	0.00400556	0.282835
Oribacterium	Paraprevotella	0.283051	0.0909545	0.454839	0.00430753	0.282835
Bacteroides	Lawsonibacter	0.27084	0.0853711	0.438168	0.0046156	0.282835
Lachnospira	Flavonifractor	-0.269351	-0.436866	-0.0837804	0.00485677	0.282835
Flavonifractor	Lawsonibacter	0.264984	0.0791091	0.433053	0.00563278	0.295987
Roseburia	Eubacterium	0.264733	0.0788408	0.432834	0.00568056	0.295987
Oscillibacter	Gemmiger	0.262846	0.076825	0.431184	0.00605127	0.299538
Phascolarctobacterium	Evtepia	0.256562	0.0701179	0.425686	0.00744622	0.351036
Faecalibacterium	Lachnoclostridium	0.370948	0.0984151	0.59172	0.00865332	0.389399
Roseburia	Tyzzerella	0.252966	0.0610359	0.426856	0.0102722	0.391629
Akkermansia	Anaerostipes	-0.245848	-0.416273	-0.0587335	0.0104784	0.391629
Subdoligranulum	Evtepia	0.255672	0.0609645	0.431634	0.0105622	0.391629
Faecalibacterium	Subdoligranulum	0.294914	0.0699274	0.491351	0.010869	0.391629
Faecalibacterium	Ruminococcus	0.302296	0.0711966	0.502595	0.0110657	0.391629
Faecalibacterium	Pseudoflavonifractor	0.328929	0.0778852	0.540747	0.0110764	0.391629
Prevotella	Lawsonibacter	-0.255299	-0.433496	-0.0578873	0.0117636	0.398959
Phocaeicola	Gemmiger	-0.240707	-0.411747	-0.0532856	0.0122835	0.398959
Lachnospira	Evtepia	0.271933	0.0591374	0.461089	0.0128447	0.398959
Oribacterium	Lawsonibacter	0.300648	0.0647632	0.504713	0.0132126	0.398959
Dorea	Oribacterium	0.267382	0.0570237	0.455009	0.0132986	0.398959
Sutterella	Megasphaera	-0.252936	-0.434344	-0.0518092	0.0142187	0.408661
Blautia	Parabacteroides	0.235344	0.0476167	0.407013	0.0144476	0.408661
Akkermansia	Butyricicoccus	-0.233151	-0.405076	-0.0453017	0.0154236	0.417428
Oscillibacter	Tyzzerella	0.232774	0.0448967	0.404749	0.0156008	0.417428
Prevotella	Clostridium	-0.231195	-0.403346	-0.0432381	0.0163418	0.425747
Oscillibacter	Subdoligranulum	0.288674	0.0527719	0.494059	0.0171377	0.435035
Bifidobacterium	Collinsella	0.227045	0.0388657	0.399672	0.0184468	0.440689
Sutterella	Oribacterium	0.257839	0.042224	0.450506	0.0196095	0.440689
Ruminococcus	Akkermansia	0.224084	0.0357478	0.397049	0.0200891	0.440689
Bifidobacterium	Anaerostipes	0.223396	0.0350257	0.396437	0.0204869	0.440689
Dorea	Lawsonibacter	0.268688	0.0421282	0.468967	0.0206622	0.440689
Bacteroides	Sutterella	0.222293	0.0338677	0.395459	0.0211393	0.440689
Bilophila	Lawsonibacter	0.227475	0.0343376	0.404234	0.0213677	0.440689
Butyrivibrio	Pseudoflavonifractor	0.221122	0.0326366	0.394418	0.0218527	0.440689
Oscillibacter	Collinsella	0.225108	0.0315066	0.402429	0.0230434	0.440689
Blautia	Paraprevotella	-0.218128	-0.39176	-0.0294933	0.0237699	0.440689
Blautia	Streptococcus	0.226816	0.0285108	0.407943	0.0253356	0.440689
Lachnoclostridium	Pseudoflavonifractor	0.231735	0.0280146	0.416972	0.0261476	0.440689
Ruminococcus	Oscillibacter	0.214153	0.0253275	0.388223	0.0265334	0.440689
Faecalibacterium	Gemmiger	0.21405	0.02522	0.388132	0.0266082	0.440689
Phocaeicola	Lawsonibacter	0.219904	0.0256368	0.398166	0.0268353	0.440689
Sutterella	Parabacteroides	0.213647	0.024798	0.387773	0.0269037	0.440689
Bifidobacterium	Subdoligranulum	0.21344	0.024581	0.387589	0.0270568	0.440689
Eubacterium	Flavonifractor	-0.263284	-0.46958	-0.029727	0.0276015	0.440689
Clostridium	Alistipes	0.227885	0.0250976	0.412659	0.0279622	0.440689
Bacteroides	Mediterraneibacter	0.211389	0.0224316	0.385765	0.0286142	0.440689
Phocaeicola	Tyzzerella	0.211103	0.0221348	0.385507	0.0288349	0.440689
Bacteroides	Clostridium	0.210758	0.0217746	0.3852	0.029105	0.440689
Bacteroides	Flavonifractor	0.218707	0.0219269	0.399173	0.0296688	0.440689
Desulfovibrio	Lawsonibacter	0.209868	0.0208431	0.384407	0.0298137	0.440689
Paraprevotella	Veillonella	0.209837	0.0208116	0.384379	0.0298379	0.440689
Eubacterium	Clostridium	0.209493	0.0204513	0.384072	0.0301161	0.440689
Prevotella	Desulfovibrio	-0.20935	-0.383945	-0.020302	0.030232	0.440689
Subdoligranulum	Mediterraneibacter	0.216862	0.0204705	0.39714	0.0307176	0.440689
Blautia	Flavonifractor	0.208567	0.0194839	0.383247	0.0308742	0.440689
Bifidobacterium	Dorea	0.233274	0.0218083	0.424761	0.0309255	0.440689
Oribacterium	Mediterraneibacter	0.292706	0.0268647	0.51988	0.0314193	0.440689
Roseburia	Coprococcus	0.276471	0.0250089	0.495028	0.031605	0.440689
Phascolarctobacterium	Oribacterium	0.20615	0.0169552	0.381092	0.0329337	0.447218
Phascolarctobacterium	Veillonella	-0.206097	-0.381043	-0.0169036	0.0329767	0.447218
Phascolarctobacterium	Parabacteroides	0.205229	0.0159972	0.380267	0.0337437	0.451436
Dialister	Enterocloster	-0.204151	-0.379304	-0.0148722	0.0347169	0.454646
Evtepia	Flavonifractor	0.203948	0.0146611	0.379124	0.0349021	0.454646
Subdoligranulum	Gemmiger	0.211944	0.0138864	0.393999	0.0361563	0.46296
Bacteroides	Phocaeicola	0.201628	0.012242	0.37705	0.0370859	0.46296
Phocaeicola	Akkermansia	0.201554	0.0121644	0.376983	0.0371578	0.46296
Flavonifractor	Mediterraneibacter	0.200909	0.0114928	0.376407	0.0377854	0.46296
Tyzzerella	Anaerostipes	0.200822	0.0113943	0.376335	0.0378786	0.46296
Oscillibacter	Coprococcus	0.200184	0.0107375	0.375758	0.0385018	0.464839
Alistipes	Oribacterium	0.197073	0.00749842	0.372973	0.0417066	0.496356
Ruminococcus	Evtepia	0.196551	0.00695579	0.372506	0.042265	0.496356
Coprococcus	Gemmiger	0.252761	0.00820359	0.468788	0.0429454	0.496356
Prevotella	Phocaeicola	-0.252774	-0.468972	-0.0079971	0.0431178	0.496356
Dialister	Desulfovibrio	-0.194531	-0.370695	-0.00485493	0.0444867	0.506228
Clostridium	Parasutterella	0.191669	0.00188227	0.368128	0.047798	0.53402
Bilophila	Paraprevotella	0.227338	0.00202847	0.430682	0.0480079	0.53402
Phascolarctobacterium	Dorea	0.190019	0.000170533	0.366647	0.0497971	0.547768
Paraprevotella	Gemmiger	0.188922	-0.000967611	0.365662	0.0511647	0.55052
Collinsella	Oribacterium	0.20521	-0.00195747	0.395488	0.0521728	0.55052
Collinsella	Acidaminococcus	0.18809	-0.00183006	0.364914	0.0522218	0.55052
Mediterraneibacter	Lawsonibacter	0.247314	-0.00248186	0.468058	0.0522716	0.55052
Alistipes	Anaerostipes	-0.198191	-0.384842	0.00403213	0.0546824	0.569848
Lachnospira	Pseudoflavonifractor	0.185051	-0.00498416	0.362186	0.0562446	0.580023
Faecalibacterium	Oscillibacter	0.18448	-0.00557059	0.361667	0.0570206	0.580332
Prevotella	Oribacterium	-0.184079	-0.361307	0.00598564	0.057575	0.580332
Roseburia	Alistipes	0.18375	-0.00632618	0.36101	0.0580332	0.580332
Lachnospira	Gemmiger	0.31783	-0.0129373	0.585901	0.0593146	0.585881
Alistipes	Lachnospira	0.182357	-0.00776841	0.359758	0.0600074	0.585881
Bacteroides	Enterocloster	0.182108	-0.00802422	0.359533	0.0603635	0.585881
Sutterella	Lawsonibacter	0.18154	-0.00861161	0.359021	0.0611874	0.585899
Oscillibacter	Paraprevotella	0.1812	-0.0089632	0.358715	0.0616851	0.585899
Dorea	Paraprevotella	0.180694	-0.00949321	0.358264	0.0624411	0.585899
Phascolarctobacterium	Bilophila	0.180492	-0.00969569	0.358076	0.0627326	0.585899
Streptococcus	Paraprevotella	-0.17972	-0.357381	0.0104932	0.0638899	0.591131
Evtepia	Pseudoflavonifractor	0.273295	-0.0170628	0.521142	0.0646695	0.592804
Oscillibacter	Dorea	0.200512	-0.0132276	0.396728	0.0657382	0.593154
Sutterella	Gemmiger	-0.177504	-0.355383	0.0127817	0.0673088	0.593154
Streptococcus	Anaerostipes	0.230382	-0.016771	0.451003	0.0673721	0.593154
Dialister	Lachnospira	-0.177256	-0.355159	0.013038	0.067701	0.593154
Mediterraneibacter	Anaerotruncus	0.177133	-0.0131652	0.355048	0.0678963	0.593154
Streptococcus	Megasphaera	0.176877	-0.0134289	0.354817	0.0683026	0.593154
Phascolarctobacterium	Desulfovibrio	0.175062	-0.015302	0.353179	0.0712473	0.609365
Alistipes	Paraprevotella	0.174969	-0.0153977	0.353095	0.0714003	0.609365
Lachnoclostridium	Gemmiger	0.173458	-0.0169555	0.35173	0.0739323	0.621017
Prevotella	Mediterraneibacter	-0.17335	-0.351633	0.0170664	0.0741154	0.621017
Tyzzerella	Peptoniphilus	-0.182499	-0.369197	0.018359	0.0746475	0.621017
Alistipes	Tyzzerella	-0.172013	-0.350427	0.0184488	0.0764275	0.630527
Subdoligranulum	Paraprevotella	0.171459	-0.0190151	0.349923	0.0773925	0.633212
Butyrivibrio	Flavonifractor	-0.170861	-0.349382	0.0196309	0.0784522	0.63662
Blautia	Mediterraneibacter	0.183954	-0.0217385	0.374706	0.0792749	0.638066
Flavonifractor	Pseudoflavonifractor	-0.277142	-0.53941	0.0341417	0.0801285	0.639736
Sutterella	Mediterraneibacter	0.169527	-0.0210143	0.348184	0.0808745	0.640526
Subdoligranulum	Veillonella	0.168645	-0.0219111	0.347378	0.0824801	0.645263
Roseburia	Flavonifractor	-0.168485	-0.347233	0.0220764	0.0827785	0.645263
Dialister	Paraprevotella	0.168024	-0.0225502	0.346816	0.0836388	0.645263
Akkermansia	Acidaminococcus	0.169059	-0.0229673	0.349054	0.0840798	0.645263
Faecalibacterium	Butyricicoccus	0.189509	-0.0270425	0.389071	0.0858425	0.653723
Evtepia	Dorea	0.193674	-0.0282988	0.397443	0.0867506	0.655545
Dialister	Pseudoflavonifractor	-0.165429	-0.344465	0.025218	0.0886185	0.655545
Faecalibacterium	Bifidobacterium	0.165373	-0.0252759	0.344414	0.0887292	0.655545
Lachnospira	Desulfovibrio	0.165206	-0.0254469	0.344263	0.0890567	0.655545
Blautia	Anaerostipes	0.165036	-0.0256217	0.344109	0.0893925	0.655545
Alistipes	Oscillibacter	0.163327	-0.0273822	0.342564	0.0928306	0.662058
Phascolarctobacterium	Akkermansia	0.223138	-0.0389125	0.456471	0.0943312	0.662058
Prevotella	Alistipes	-0.188242	-0.39204	0.0331671	0.0950673	0.662058
Prevotella	Lachnospira	-0.161917	-0.341286	0.0288299	0.0957377	0.662058
Lachnospira	Akkermansia	0.161776	-0.028975	0.341159	0.0960329	0.662058
Sutterella	Flavonifractor	0.244922	-0.0447266	0.496586	0.09644	0.662058
Collinsella	Veillonella	0.161544	-0.0292071	0.340942	0.0965091	0.662058
Bacteroides	Phascolarctobacterium	0.170079	-0.030788	0.357743	0.0965236	0.662058
Dialister	Dorea	-0.213905	-0.441069	0.0390176	0.0966259	0.662058
Subdoligranulum	Akkermansia	0.226492	-0.0418802	0.46438	0.0972277	0.662058
Oscillibacter	Evtepia	0.190047	-0.0352406	0.396953	0.0976368	0.662058
Ruminococcus	Coprococcus	0.160585	-0.0301931	0.340075	0.0985428	0.66245
Alistipes	Coprococcus	0.160354	-0.0304276	0.339862	0.0990329	0.66245
Sutterella	Desulfovibrio	-0.159184	-0.3388	0.0316269	0.101564	0.664748
Subdoligranulum	Collinsella	0.304205	-0.0618689	0.598137	0.101603	0.664748
Dialister	Evtepia	-0.158837	-0.338484	0.0319829	0.102325	0.664748
Parabacteroides	Anaerotruncus	-0.158741	-0.338397	0.032081	0.102536	0.664748
Dialister	Anaerotruncus	0.158591	-0.0322389	0.338266	0.102874	0.664748
Collinsella	Gemmiger	0.227145	-0.0470078	0.469474	0.103405	0.664748
Anaerostipes	Lachnoclostridium	0.157916	-0.0329263	0.337648	0.104365	0.666587
Dialister	Blautia	-0.206419	-0.432649	0.0442673	0.105709	0.670845
Coprococcus	Acidaminococcus	-0.156418	-0.336286	0.0344607	0.10775	0.675419
Parabacteroides	Oribacterium	0.157465	-0.035766	0.339347	0.109704	0.675419
Oribacterium	Anaerostipes	0.155114	-0.0357949	0.335101	0.110765	0.675419
Oscillibacter	Lachnospira	0.154767	-0.0361595	0.334792	0.111597	0.675419
Sutterella	Phascolarctobacterium	0.154628	-0.0362922	0.334659	0.111906	0.675419
Alistipes	Parabacteroides	0.154555	-0.0363667	0.334593	0.112077	0.675419
Bifidobacterium	Lachnoclostridium	0.153844	-0.037094	0.333946	0.113764	0.675419
Streptococcus	Lawsonibacter	-0.153812	-0.333916	0.0371276	0.113843	0.675419
Ruminococcus	Paraprevotella	-0.157664	-0.341813	0.0381462	0.113979	0.675419
Enterocloster	Gemmiger	-0.153649	-0.333767	0.0372943	0.114233	0.675419
Prevotella	Dialister	0.211635	-0.0527692	0.44831	0.11566	0.675419
Roseburia	Bifidobacterium	0.159431	-0.0398394	0.346506	0.116268	0.675419
Roseburia	Oribacterium	0.187493	-0.0478018	0.403073	0.117511	0.675419
Dialister	Megasphaera	0.15225	-0.0387241	0.332494	0.117618	0.675419
Faecalibacterium	Evtepia	0.183757	-0.046966	0.395865	0.117729	0.675419
Phascolarctobacterium	Lawsonibacter	0.152058	-0.0389202	0.33232	0.118089	0.675419
Butyrivibrio	Acidaminococcus	0.189345	-0.0488277	0.407143	0.118344	0.675419
Bilophila	Tyzzerella	0.151806	-0.0391782	0.33209	0.11871	0.675419
Oscillibacter	Blautia	-0.151524	-0.331833	0.039466	0.119406	0.675497
Phascolarctobacterium	Coprococcus	0.151226	-0.0397708	0.331562	0.120147	0.675825
Megasphaera	Acidaminococcus	0.199721	-0.0574095	0.432003	0.126867	0.709595
Butyrivibrio	Veillonella	-0.148049	-0.328666	0.0430146	0.128255	0.713327
Phascolarctobacterium	Acidaminococcus	0.147578	-0.0434953	0.328237	0.129492	0.716183
Bacteroides	Dorea	0.274705	-0.0833198	0.569921	0.130513	0.717824
Prevotella	Tyzzerella	0.146682	-0.04441	0.327419	0.131871	0.718161
Ruminococcus	Dorea	0.146624	-0.0444688	0.327366	0.132026	0.718161
Collinsella	Lachnoclostridium	-0.164388	-0.364959	0.0507657	0.133506	0.722245
Phocaeicola	Peptoniphilus	-0.145019	-0.325901	0.0461052	0.136372	0.732799
Clostridium	Streptococcus	0.155718	-0.0498526	0.348631	0.136937	0.732799
Prevotella	Oscillibacter	0.204744	-0.0672638	0.448423	0.138895	0.73848
Faecalibacterium	Alistipes	0.159481	-0.0524496	0.357665	0.139491	0.73848
Subdoligranulum	Enterocloster	-0.145503	-0.329089	0.0486813	0.141309	0.740737
Eubacterium	Coprococcus	0.213632	-0.0725342	0.4673	0.142033	0.740737
Faecalibacterium	Phascolarctobacterium	0.142701	-0.0484692	0.323785	0.142844	0.740737
Blautia	Acidaminococcus	-0.163958	-0.368731	0.0559924	0.143195	0.740737
Dorea	Anaerotruncus	-0.141821	-0.322979	0.0493635	0.145355	0.740737
Roseburia	Clostridium	0.180028	-0.0630805	0.402969	0.145663	0.740737
Paraprevotella	Anaerotruncus	-0.149236	-0.339426	0.0526765	0.146748	0.740737
Eubacterium	Bilophila	-0.166926	-0.37674	0.0591797	0.147034	0.740737
Oribacterium	Acidaminococcus	0.140949	-0.0502539	0.322185	0.147886	0.740737
Subdoligranulum	Sutterella	-0.14833	-0.338201	0.053145	0.14834	0.740737
Butyrivibrio	Parasutterella	0.140714	-0.05049	0.321967	0.148565	0.740737
Flavonifractor	Anaerostipes	-0.140465	-0.32174	0.050743	0.149294	0.740737
Roseburia	Akkermansia	0.208192	-0.0764987	0.461496	0.150374	0.740737
Bilophila	Acidaminococcus	0.155907	-0.0576858	0.355851	0.151755	0.740737
Subdoligranulum	Lachnoclostridium	0.13928	-0.0519524	0.320658	0.152811	0.740737
Roseburia	Mediterraneibacter	-0.139186	-0.320571	0.0520447	0.153084	0.740737
Roseburia	Anaerostipes	0.139093	-0.052141	0.320487	0.153366	0.740737
Streptococcus	Butyrivibrio	0.139085	-0.0521468	0.320478	0.153385	0.740737
Coprococcus	Flavonifractor	-0.164075	-0.374638	0.0625833	0.155075	0.745265
Coprococcus	Lachnoclostridium	0.138137	-0.0531853	0.319676	0.156405	0.748026
Faecalibacterium	Parasutterella	0.166751	-0.066226	0.382487	0.159731	0.760257
Parabacteroides	Megasphaera	-0.136724	-0.318321	0.054552	0.160589	0.760686
Mediterraneibacter	Pseudoflavonifractor	0.156389	-0.0639874	0.362222	0.163423	0.768339
Subdoligranulum	Butyricicoccus	0.139355	-0.0572953	0.325596	0.164191	0.768339
Evtepia	Acidaminococcus	0.135034	-0.0562642	0.31677	0.165879	0.768339
Bifidobacterium	Pseudoflavonifractor	-0.134745	-0.316503	0.0565567	0.166797	0.768339
Lachnoclostridium	Veillonella	-0.13474	-0.316499	0.0565618	0.166813	0.768339
Paraprevotella	Enterocloster	-0.134725	-0.316485	0.0565773	0.166862	0.768339
Bacteroides	Tyzzerella	-0.134013	-0.315832	0.0572999	0.169142	0.775235
Oribacterium	Desulfovibrio	0.133541	-0.0577793	0.315399	0.170668	0.777582
Phocaeicola	Evtepia	0.133218	-0.0581065	0.315103	0.171716	0.777582
Megasphaera	Lachnoclostridium	-0.132377	-0.314332	0.0589595	0.174469	0.777582
Bifidobacterium	Megasphaera	0.211596	-0.0958276	0.482169	0.175699	0.777582
Akkermansia	Peptoniphilus	-0.133565	-0.317714	0.0602943	0.176254	0.777582
Prevotella	Anaerostipes	0.140293	-0.0634078	0.332771	0.176349	0.777582
Clostridium	Flavonifractor	0.131214	-0.0601392	0.313265	0.178332	0.777582
Phascolarctobacterium	Flavonifractor	0.130957	-0.0603995	0.313029	0.179192	0.777582
Blautia	Enterocloster	0.130915	-0.0604422	0.312991	0.179334	0.777582
Evtepia	Butyrivibrio	0.130882	-0.0604762	0.31296	0.179447	0.777582
Roseburia	Streptococcus	0.139828	-0.0648529	0.333218	0.179874	0.777582
Dialister	Peptoniphilus	0.13041	-0.0609546	0.312527	0.181039	0.777582
Bacteroides	Oscillibacter	-0.208339	-0.479372	0.0989734	0.182324	0.777582
Alistipes	Subdoligranulum	0.164226	-0.0776833	0.387873	0.182338	0.777582
Clostridium	Coprococcus	0.221377	-0.106208	0.505611	0.183503	0.777582
Lachnospira	Bilophila	0.129432	-0.0619452	0.311629	0.184369	0.777582
Megasphaera	Paraprevotella	0.129886	-0.0639586	0.314286	0.188463	0.777582
Lachnospira	Blautia	0.128209	-0.0631872	0.310509	0.188605	0.777582
Bilophila	Flavonifractor	0.161391	-0.0798593	0.384781	0.188828	0.777582
Oscillibacter	Oribacterium	0.128088	-0.0633066	0.310395	0.18902	0.777582
Eubacterium	Anaerostipes	0.128063	-0.063332	0.310372	0.189107	0.777582
Faecalibacterium	Enterocloster	-0.154798	-0.371116	0.077456	0.190547	0.777582
Bifidobacterium	Oribacterium	0.161981	-0.0816376	0.387334	0.191533	0.777582
Oribacterium	Flavonifractor	0.127333	-0.0640709	0.309701	0.191669	0.777582
Phocaeicola	Phascolarctobacterium	0.1342	-0.0675624	0.325418	0.191681	0.777582
Alistipes	Anaerotruncus	-0.126644	-0.309069	0.0647701	0.194115	0.777582
Bacteroides	Gemmiger	-0.166771	-0.399072	0.0856474	0.194296	0.777582
Parasutterella	Anaerotruncus	0.126493	-0.0649214	0.308929	0.194649	0.777582
Oscillibacter	Akkermansia	0.173739	-0.0898604	0.414591	0.195281	0.777582
Oscillibacter	Anaerostipes	0.126243	-0.065174	0.308699	0.195541	0.777582
Parasutterella	Tyzzerella	0.163101	-0.0844604	0.391697	0.195603	0.777582
Roseburia	Phocaeicola	0.13722	-0.071325	0.334271	0.196471	0.777582
Evtepia	Oribacterium	0.178279	-0.0946004	0.426241	0.199166	0.777582
Oscillibacter	Veillonella	0.12513	-0.0663	0.307676	0.199552	0.777582
Bifidobacterium	Phascolarctobacterium	0.125011	-0.0664203	0.307566	0.199984	0.777582
Acidaminococcus	Peptoniphilus	-0.124934	-0.307495	0.0664982	0.200265	0.777582
Alistipes	Lawsonibacter	0.217827	-0.116943	0.508147	0.200389	0.777582
Alistipes	Bilophila	0.166705	-0.0891361	0.40191	0.200513	0.777582
Phocaeicola	Anaerotruncus	0.124617	-0.066819	0.307204	0.201422	0.777582
Ruminococcus	Oribacterium	0.12423	-0.0672099	0.306848	0.202838	0.777582
Megasphaera	Gemmiger	-0.124155	-0.306779	0.0672858	0.203114	0.777582
Phascolarctobacterium	Butyrivibrio	0.123932	-0.067519	0.30658	0.203954	0.777582
Evtepia	Megasphaera	0.123927	-0.0675194	0.306571	0.203962	0.777582
Prevotella	Veillonella	-0.123857	-0.306504	0.0675875	0.204213	0.777582
Phocaeicola	Lachnoclostridium	-0.122949	-0.305669	0.0685053	0.207584	0.787389
Oribacterium	Bilophila	0.122381	-0.0690824	0.305149	0.209721	0.78782
Bacteroides	Akkermansia	0.122307	-0.0691543	0.305078	0.209993	0.78782
Dorea	Mediterraneibacter	0.121953	-0.0695116	0.304752	0.211327	0.78782
Coprococcus	Dorea	0.188349	-0.108209	0.454124	0.211856	0.78782
Phascolarctobacterium	Peptoniphilus	-0.140708	-0.348966	0.0807946	0.212367	0.78782
Parabacteroides	Lawsonibacter	0.121651	-0.0698169	0.304473	0.212473	0.78782
Prevotella	Enterocloster	-0.121106	-0.303972	0.0703668	0.214547	0.792542
Alistipes	Streptococcus	0.12956	-0.0762858	0.324813	0.216722	0.794504
Parabacteroides	Enterocloster	0.132656	-0.0785385	0.332455	0.217628	0.794504
Lachnospira	Phascolarctobacterium	0.119913	-0.0715713	0.302873	0.219142	0.794504
Prevotella	Paraprevotella	0.136037	-0.0812842	0.341009	0.219176	0.794504
Bacteroides	Blautia	0.119732	-0.0717542	0.302706	0.219845	0.794504
Parasutterella	Mediterraneibacter	-0.139658	-0.349986	0.0840751	0.220435	0.794504
Subdoligranulum	Butyrivibrio	0.186547	-0.113506	0.455416	0.221718	0.794504
Bifidobacterium	Bilophila	0.119061	-0.0724316	0.302087	0.222467	0.794504
Parasutterella	Pseudoflavonifractor	0.119254	-0.0726835	0.302674	0.222789	0.794504
Sutterella	Blautia	0.157606	-0.0976524	0.393408	0.225302	0.794504
Blautia	Lachnoclostridium	0.155463	-0.0966655	0.388844	0.225956	0.794504
Dorea	Parasutterella	-0.167203	-0.415661	0.104477	0.226693	0.794504
Ruminococcus	Bilophila	-0.155189	-0.388614	0.0969549	0.22681	0.794504
Evtepia	Lawsonibacter	0.161424	-0.101136	0.402962	0.227243	0.794504
Bacteroides	Butyrivibrio	-0.144853	-0.365404	0.0910976	0.228113	0.794504
Flavonifractor	Gemmiger	-0.147572	-0.371796	0.0929229	0.228308	0.794504
Streptococcus	Lachnoclostridium	0.168845	-0.10671	0.420314	0.228721	0.794504
Mediterraneibacter	Peptoniphilus	0.117252	-0.0742557	0.30042	0.229638	0.794901
Streptococcus	Pseudoflavonifractor	0.129315	-0.0834286	0.330785	0.232913	0.796343
Desulfovibrio	Anaerotruncus	-0.132651	-0.339014	0.0858898	0.233544	0.796343
Bacteroides	Parabacteroides	0.116229	-0.0752874	0.299476	0.233767	0.796343
Megasphaera	Butyricicoccus	0.115991	-0.0755267	0.299256	0.234733	0.796343
Eubacterium	Collinsella	-0.11589	-0.299163	0.0756289	0.235146	0.796343
Alistipes	Butyricicoccus	0.115792	-0.0757283	0.299072	0.235548	0.796343
Eubacterium	Pseudoflavonifractor	0.193641	-0.127331	0.477901	0.235685	0.796343
Coprococcus	Megasphaera	0.115489	-0.076036	0.298795	0.236792	0.79684
Streptococcus	Anaerotruncus	-0.138227	-0.353929	0.0914359	0.237466	0.79684
Bacteroides	Anaerostipes	-0.157787	-0.400115	0.105163	0.238674	0.79684
Desulfovibrio	Tyzzerella	-0.15852	-0.402097	0.106012	0.23931	0.79684
Alistipes	Dialister	-0.114319	-0.297712	0.0772121	0.241612	0.79684
Dorea	Megasphaera	0.140638	-0.0951153	0.361453	0.241631	0.79684
Eubacterium	Butyrivibrio	0.114127	-0.0774049	0.297535	0.242408	0.79684
Lachnospira	Parasutterella	0.143867	-0.097804	0.369515	0.242588	0.79684
Oscillibacter	Bilophila	0.117335	-0.0803772	0.306163	0.244291	0.79684
Alistipes	Enterocloster	-0.113637	-0.297082	0.0778987	0.244456	0.79684
Dialister	Oribacterium	0.113582	-0.0779542	0.297032	0.244686	0.79684
Oribacterium	Megasphaera	0.14754	-0.102692	0.38021	0.247102	0.798103
Bacteroides	Oribacterium	0.148859	-0.103704	0.383388	0.247265	0.798103
Desulfovibrio	Enterocloster	0.112698	-0.0788494	0.296221	0.248422	0.798103
Phascolarctobacterium	Pseudoflavonifractor	0.113018	-0.0792391	0.297169	0.248829	0.798103
Phascolarctobacterium	Tyzzerella	0.112535	-0.0790102	0.296067	0.249105	0.798103
Phocaeicola	Paraprevotella	-0.111731	-0.295321	0.0798173	0.252527	0.806456
Mediterraneibacter	Lachnoclostridium	0.111473	-0.080079	0.295085	0.253638	0.807402
Dorea	Bilophila	0.110675	-0.0808798	0.294345	0.257076	0.815723
Butyrivibrio	Mediterraneibacter	0.110326	-0.0812304	0.294023	0.25859	0.816448
Dorea	Butyrivibrio	-0.137527	-0.361581	0.101545	0.258954	0.816448
Alistipes	Desulfovibrio	0.118944	-0.0882136	0.31624	0.260003	0.817114
Evtepia	Akkermansia	0.142299	-0.106053	0.373939	0.260816	0.817114
Faecalibacterium	Peptoniphilus	0.109177	-0.0823877	0.292961	0.263629	0.819242
Bifidobacterium	Butyrivibrio	-0.108946	-0.292746	0.0826176	0.264642	0.819242
Bacteroides	Dialister	-0.138392	-0.366371	0.105262	0.265045	0.819242
Eubacterium	Phascolarctobacterium	-0.108786	-0.292598	0.0827783	0.26535	0.819242
Coprococcus	Veillonella	0.108641	-0.0829246	0.292463	0.265995	0.819242
Desulfovibrio	Acidaminococcus	-0.124289	-0.332694	0.0956913	0.267688	0.819242
Faecalibacterium	Sutterella	-0.108259	-0.29211	0.0833086	0.267693	0.819242
Sutterella	Butyricicoccus	-0.108164	-0.292022	0.0834038	0.268116	0.819242
Ruminococcus	Pseudoflavonifractor	0.107939	-0.0836304	0.291815	0.269121	0.819784
Clostridium	Dorea	0.141086	-0.110639	0.3758	0.271435	0.824295
Ruminococcus	Lachnoclostridium	0.107053	-0.0845251	0.290999	0.273113	0.826857
Prevotella	Peptoniphilus	-0.10583	-0.289861	0.0857474	0.278658	0.830237
Enterocloster	Peptoniphilus	-0.142586	-0.383002	0.11592	0.279162	0.830237
Anaerotruncus	Pseudoflavonifractor	0.220858	-0.180425	0.559111	0.279499	0.830237
Subdoligranulum	Dorea	0.133778	-0.108955	0.361456	0.279614	0.830237
Alistipes	Mediterraneibacter	0.133888	-0.109088	0.361767	0.279699	0.830237
Peptoniphilus	Pseudoflavonifractor	-0.105529	-0.289583	0.0860506	0.280041	0.830237
Bacteroides	Alistipes	0.108483	-0.0884895	0.29729	0.2801	0.830237
Bifidobacterium	Oscillibacter	0.105077	-0.0865035	0.289164	0.282119	0.833725
Ruminococcus	Gemmiger	0.104384	-0.0872	0.288522	0.285332	0.837226
Ruminococcus	Dialister	-0.120855	-0.331342	0.101092	0.285537	0.837226
Bilophila	Pseudoflavonifractor	-0.116714	-0.320821	0.0977525	0.285841	0.837226
Alistipes	Phascolarctobacterium	0.142546	-0.122302	0.388442	0.291074	0.843057
Dialister	Veillonella	0.154799	-0.134023	0.419381	0.293044	0.843057
Blautia	Peptoniphilus	-0.102676	-0.286937	0.0889126	0.293345	0.843057
Bacteroides	Bilophila	0.127339	-0.111862	0.352591	0.296485	0.843057
Dorea	Acidaminococcus	-0.101954	-0.286277	0.0896463	0.296801	0.843057
Prevotella	Roseburia	-0.112078	-0.313248	0.0987199	0.29716	0.843057
Dialister	Parabacteroides	-0.101821	-0.286144	0.0897698	0.297412	0.843057
Phocaeicola	Megasphaera	0.10504	-0.0926817	0.294793	0.29758	0.843057
Evtepia	Desulfovibrio	0.1017	-0.0898911	0.286032	0.29799	0.843057
Gemmiger	Pseudoflavonifractor	0.140028	-0.124132	0.385653	0.298505	0.843057
Ruminococcus	Anaerostipes	-0.130636	-0.361986	0.115872	0.298677	0.843057
Anaerostipes	Gemmiger	0.126879	-0.113166	0.352929	0.299966	0.843057
Eubacterium	Akkermansia	-0.102599	-0.289243	0.0915604	0.300179	0.843057
Parabacteroides	Flavonifractor	0.116491	-0.104022	0.326087	0.300274	0.843057
Streptococcus	Butyricicoccus	0.101033	-0.0905593	0.285413	0.301191	0.843057
Clostridium	Subdoligranulum	0.153907	-0.138743	0.421837	0.302307	0.843057
Parabacteroides	Peptoniphilus	-0.10073	-0.285132	0.0908624	0.30265	0.843057
Bacteroides	Desulfovibrio	0.116127	-0.105004	0.326315	0.30316	0.843057
Oscillibacter	Sutterella	0.100121	-0.0914725	0.284567	0.305603	0.84747
Roseburia	Butyrivibrio	0.0992641	-0.092341	0.283781	0.309815	0.852184
Phascolarctobacterium	Anaerotruncus	-0.137108	-0.384362	0.1285	0.311482	0.852184
Bacteroides	Acidaminococcus	-0.106227	-0.303597	0.0998838	0.312324	0.852184
Oscillibacter	Parabacteroides	-0.0987389	-0.283283	0.0928568	0.312374	0.852184
Prevotella	Ruminococcus	-0.119815	-0.339906	0.112719	0.31242	0.852184
Clostridium	Phocaeicola	0.144126	-0.136028	0.402937	0.313124	0.852184
Faecalibacterium	Anaerotruncus	0.0984496	-0.0931464	0.283015	0.313803	0.852184
Bifidobacterium	Peptoniphilus	0.0982109	-0.0933854	0.282793	0.314986	0.852184
Dialister	Parasutterella	0.145757	-0.138684	0.407983	0.31505	0.852184
Clostridium	Oscillibacter	0.128766	-0.123077	0.365027	0.316173	0.8525
Roseburia	Acidaminococcus	0.110346	-0.105775	0.316511	0.316889	0.8525
Acidaminococcus	Lachnoclostridium	-0.0975085	-0.282142	0.0940897	0.318485	0.853132
Streptococcus	Enterocloster	0.119246	-0.115369	0.341259	0.319091	0.853132
Bifidobacterium	Butyricicoccus	0.097263	-0.094334	0.281912	0.319709	0.853132
Oribacterium	Lachnoclostridium	0.168252	-0.165763	0.467636	0.323435	0.858903
Ruminococcus	Phocaeicola	0.0964876	-0.0951097	0.281192	0.323607	0.858903
Bifidobacterium	Mediterraneibacter	-0.0958933	-0.280639	0.0957041	0.326615	0.864568
Prevotella	Eubacterium	-0.0953389	-0.280123	0.0962585	0.329437	0.869712
Lachnospira	Lachnoclostridium	0.107624	-0.109602	0.315038	0.331556	0.870688
Bacteroides	Butyricicoccus	0.137989	-0.140518	0.39626	0.331565	0.870688
Butyrivibrio	Enterocloster	0.140545	-0.1451	0.404565	0.334975	0.871606
Prevotella	Sutterella	-0.0942428	-0.279104	0.0973541	0.335061	0.871606
Oscillibacter	Phascolarctobacterium	0.105585	-0.109691	0.3114	0.336479	0.871606
Streptococcus	Desulfovibrio	-0.0939538	-0.278835	0.0976429	0.336554	0.871606
Phocaeicola	Butyrivibrio	0.0939504	-0.0976463	0.278832	0.336571	0.871606
Clostridium	Anaerostipes	-0.0937486	-0.278644	0.097848	0.337617	0.871606
Ruminococcus	Bifidobacterium	0.0940501	-0.0983447	0.279668	0.338077	0.871606
Parabacteroides	Evtepia	0.0975146	-0.102525	0.289973	0.339439	0.872844
Bifidobacterium	Veillonella	0.0929608	-0.098635	0.277911	0.341716	0.873582
Lachnospira	Acidaminococcus	-0.0923371	-0.277333	0.0992607	0.34499	0.873582
Evtepia	Bilophila	0.121249	-0.130458	0.358272	0.345301	0.873582
Roseburia	Lachnoclostridium	0.134408	-0.144687	0.393692	0.345469	0.873582
Oscillibacter	Dialister	0.105744	-0.114945	0.316486	0.347837	0.873582
Mediterraneibacter	Butyricicoccus	0.0917351	-0.0998634	0.276774	0.348167	0.873582
Alistipes	Sutterella	0.0916033	-0.0999907	0.276647	0.348853	0.873582
Sutterella	Evtepia	-0.0975402	-0.29367	0.10647	0.348869	0.873582
Megasphaera	Anaerostipes	-0.104395	-0.313478	0.114343	0.34976	0.873582
Faecalibacterium	Megasphaera	-0.0913967	-0.276455	0.100197	0.349948	0.873582
Prevotella	Anaerotruncus	-0.0913349	-0.276397	0.100259	0.350275	0.873582
Roseburia	Parabacteroides	0.0913272	-0.100266	0.27639	0.350315	0.873582
Parabacteroides	Parasutterella	-0.115013	-0.34397	0.126854	0.351579	0.874531
Faecalibacterium	Lawsonibacter	-0.0908364	-0.275936	0.10076	0.352936	0.875705
Eubacterium	Sutterella	-0.090228	-0.275366	0.101363	0.356176	0.875892
Paraprevotella	Acidaminococcus	0.100941	-0.113535	0.306428	0.356532	0.875892
Subdoligranulum	Acidaminococcus	-0.0911535	-0.278495	0.10287	0.357348	0.875892
Faecalibacterium	Dialister	-0.0897438	-0.274915	0.101847	0.358778	0.875892
Dorea	Veillonella	-0.119169	-0.359572	0.13607	0.360518	0.875892
Megasphaera	Lawsonibacter	0.101772	-0.116368	0.310545	0.360776	0.875892
Tyzzerella	Acidaminococcus	0.115758	-0.132319	0.350189	0.360777	0.875892
Phocaeicola	Acidaminococcus	0.088848	-0.10274	0.27408	0.363621	0.875892
Bacteroides	Subdoligranulum	-0.0883941	-0.273657	0.103193	0.36609	0.875892
Ruminococcus	Acidaminococcus	-0.089197	-0.276746	0.104898	0.368008	0.875892
Megasphaera	Peptoniphilus	0.0879668	-0.103625	0.273264	0.36844	0.875892
Dorea	Gemmiger	0.0878091	-0.103777	0.273112	0.369291	0.875892
Evtepia	Mediterraneibacter	0.132259	-0.156179	0.399911	0.369414	0.875892
Streptococcus	Bilophila	-0.107344	-0.330504	0.127182	0.370079	0.875892
Roseburia	Phascolarctobacterium	0.0875848	-0.104	0.272902	0.370517	0.875892
Sutterella	Parasutterella	-0.0875643	-0.272883	0.10402	0.37063	0.875892
Dialister	Flavonifractor	0.154033	-0.182596	0.458337	0.370663	0.875892
Parasutterella	Desulfovibrio	-0.0912996	-0.284845	0.109398	0.372921	0.875892
Ruminococcus	Blautia	0.1281	-0.153407	0.390375	0.373085	0.875892
Coprococcus	Enterocloster	-0.0869237	-0.272285	0.104658	0.374159	0.875892
Prevotella	Dorea	-0.0866627	-0.272042	0.104919	0.375602	0.875892
Roseburia	Peptoniphilus	-0.0912567	-0.285783	0.110493	0.375665	0.875892
Parasutterella	Peptoniphilus	0.0866362	-0.104945	0.272017	0.375749	0.875892
Collinsella	Tyzzerella	-0.0864161	-0.271812	0.105164	0.376969	0.875892
Anaerostipes	Enterocloster	0.116964	-0.142296	0.361206	0.377154	0.875892
Roseburia	Parasutterella	0.119028	-0.144823	0.367074	0.377205	0.875892
Butyricicoccus	Lachnoclostridium	0.0973355	-0.118587	0.304468	0.377355	0.875892
Dialister	Subdoligranulum	0.0928575	-0.114345	0.292318	0.380146	0.875892
Megasphaera	Desulfovibrio	0.125852	-0.155447	0.388271	0.381296	0.875892
Streptococcus	Veillonella	-0.085636	-0.271084	0.105941	0.381313	0.875892
Dialister	Butyrivibrio	-0.0955185	-0.301305	0.118769	0.382751	0.875892
Oribacterium	Veillonella	0.104815	-0.130672	0.329107	0.383545	0.875892
Subdoligranulum	Flavonifractor	-0.0908588	-0.288332	0.114028	0.385181	0.875892
Prevotella	Coprococcus	-0.0844056	-0.269935	0.107167	0.388226	0.875892
Ruminococcus	Desulfovibrio	0.0842238	-0.107348	0.269765	0.389253	0.875892
Parabacteroides	Lachnoclostridium	0.178504	-0.226961	0.53123	0.390018	0.875892
Faecalibacterium	Roseburia	0.114806	-0.146875	0.361468	0.390608	0.875892
Clostridium	Lachnoclostridium	0.16525	-0.211874	0.499539	0.392049	0.875892
Lawsonibacter	Veillonella	-0.129321	-0.403545	0.166221	0.392088	0.875892
Dialister	Acidaminococcus	0.0836378	-0.107933	0.26922	0.392582	0.875892
Prevotella	Butyricicoccus	-0.109571	-0.347622	0.141749	0.393553	0.875892
Tyzzerella	Mediterraneibacter	-0.0833774	-0.268975	0.10819	0.394058	0.875892
Bacteroides	Veillonella	-0.11513	-0.364631	0.149797	0.395187	0.875892
Dorea	Butyricicoccus	0.099239	-0.129409	0.317866	0.395572	0.875892
Sutterella	Butyrivibrio	-0.0830169	-0.268638	0.108549	0.396116	0.875892
Blautia	Anaerotruncus	-0.0828872	-0.268517	0.108678	0.396858	0.875892
Prevotella	Parasutterella	-0.0826834	-0.268326	0.108881	0.398025	0.875892
Faecalibacterium	Veillonella	0.0826083	-0.108955	0.268256	0.398456	0.875892
Parasutterella	Lachnoclostridium	0.0823255	-0.109237	0.267992	0.40008	0.875892
Paraprevotella	Desulfovibrio	0.0823243	-0.109238	0.267991	0.400087	0.875892
Phascolarctobacterium	Lachnoclostridium	0.0821256	-0.109436	0.267805	0.40123	0.875892
Gemmiger	Peptoniphilus	-0.08937	-0.290392	0.119207	0.401586	0.875892
Flavonifractor	Butyricicoccus	0.0819707	-0.10959	0.26766	0.402123	0.875892
Lachnospira	Oribacterium	0.0893888	-0.121048	0.292136	0.405705	0.875892
Ruminococcus	Butyricicoccus	0.0812943	-0.110263	0.267028	0.406035	0.875892
Paraprevotella	Tyzzerella	-0.0809845	-0.266738	0.110571	0.407834	0.875892
Faecalibacterium	Akkermansia	0.0911261	-0.124442	0.29848	0.408028	0.875892
Prevotella	Pseudoflavonifractor	-0.0809055	-0.266664	0.110649	0.408294	0.875892
Faecalibacterium	Oribacterium	0.0807948	-0.110759	0.266561	0.408938	0.875892
Subdoligranulum	Desulfovibrio	0.0807682	-0.110786	0.266536	0.409093	0.875892
Acidaminococcus	Anaerotruncus	0.116555	-0.159688	0.375869	0.409351	0.875892
Collinsella	Lachnospira	0.0804301	-0.111122	0.26622	0.411066	0.875892
Dialister	Streptococcus	-0.0802868	-0.266095	0.111274	0.411927	0.875892
Ruminococcus	Collinsella	0.0798553	-0.111693	0.265682	0.414431	0.875892
Phocaeicola	Oribacterium	0.0797018	-0.111846	0.265539	0.415333	0.875892
Collinsella	Sutterella	-0.0931136	-0.308072	0.130891	0.416014	0.875892
Parabacteroides	Paraprevotella	0.0795702	-0.111977	0.265416	0.416109	0.875892
Lawsonibacter	Enterocloster	0.0795138	-0.112032	0.265363	0.416439	0.875892
Eubacterium	Oribacterium	-0.0794831	-0.265334	0.112063	0.416619	0.875892
Lawsonibacter	Anaerostipes	-0.0792962	-0.265159	0.112249	0.41772	0.875892
Blautia	Tyzzerella	-0.0869571	-0.289621	0.123169	0.41801	0.875892
Flavonifractor	Enterocloster	0.105963	-0.150045	0.348654	0.418272	0.875892
Gemmiger	Veillonella	0.0791894	-0.112359	0.265064	0.418362	0.875892
Megasphaera	Tyzzerella	0.142903	-0.201873	0.456166	0.418482	0.875892
Paraprevotella	Butyricicoccus	0.0996846	-0.142043	0.330192	0.419889	0.876983
Roseburia	Oscillibacter	0.116828	-0.168377	0.383984	0.423426	0.881716
Collinsella	Paraprevotella	0.0782198	-0.113318	0.264152	0.424096	0.881716
Megasphaera	Parasutterella	-0.0780969	-0.264037	0.11344	0.424827	0.881716
Acidaminococcus	Lawsonibacter	0.0880344	-0.128685	0.296728	0.426752	0.883858
Alistipes	Peptoniphilus	-0.077528	-0.263506	0.114007	0.428227	0.884035
Collinsella	Bilophila	-0.15542	-0.496862	0.22769	0.429172	0.884035
Eubacterium	Blautia	-0.083567	-0.283693	0.123535	0.429793	0.884035
Flavonifractor	Anaerotruncus	0.0771629	-0.114368	0.263163	0.430409	0.884035
Phocaeicola	Sutterella	0.0802996	-0.120009	0.274326	0.432777	0.884614
Bifidobacterium	Coprococcus	0.0765252	-0.115001	0.262565	0.434244	0.884614
Clostridium	Pseudoflavonifractor	-0.10572	-0.356179	0.158912	0.434944	0.884614
Butyricicoccus	Enterocloster	0.0762675	-0.115258	0.262325	0.435803	0.884614
Coprococcus	Anaerostipes	0.0758961	-0.115625	0.261976	0.438046	0.884614
Oscillibacter	Lawsonibacter	0.0757488	-0.115775	0.261842	0.438947	0.884614
Clostridium	Desulfovibrio	0.0753727	-0.116144	0.261486	0.441224	0.884614
Coprococcus	Streptococcus	-0.10225	-0.348719	0.157447	0.441642	0.884614
Coprococcus	Paraprevotella	0.0750586	-0.116456	0.261192	0.443137	0.884614
Akkermansia	Enterocloster	-0.0821329	-0.285002	0.127779	0.444049	0.884614
Phocaeicola	Streptococcus	0.0748228	-0.11669	0.260971	0.444576	0.884614
Ruminococcus	Parasutterella	0.0748089	-0.11671	0.260963	0.444675	0.884614
Eubacterium	Subdoligranulum	0.081774	-0.127544	0.284118	0.444752	0.884614
Sutterella	Paraprevotella	0.0746537	-0.116858	0.260812	0.44561	0.884614
Prevotella	Parabacteroides	-0.0994311	-0.342621	0.156247	0.4473	0.884614
Clostridium	Sutterella	0.109466	-0.17193	0.374345	0.447454	0.884614
Oscillibacter	Anaerotruncus	-0.0918941	-0.319135	0.145339	0.448921	0.884614
Eubacterium	Parasutterella	0.0739706	-0.117535	0.260172	0.449799	0.884614
Alistipes	Akkermansia	0.0738543	-0.11765	0.260063	0.450515	0.884614
Evtepia	Tyzzerella	0.0738185	-0.117686	0.260029	0.450735	0.884614
Oscillibacter	Peptoniphilus	-0.12242	-0.416988	0.19542	0.452511	0.884614
Akkermansia	Tyzzerella	-0.0801397	-0.282702	0.129265	0.45417	0.884614
Sutterella	Akkermansia	0.0901985	-0.1457	0.316393	0.454841	0.884614
Coprococcus	Oribacterium	0.0823929	-0.133748	0.291051	0.456024	0.884614
Faecalibacterium	Bacteroides	-0.0803191	-0.28476	0.13111	0.457546	0.884614
Bilophila	Butyricicoccus	0.106234	-0.173167	0.369808	0.457913	0.884614
Acidaminococcus	Butyricicoccus	0.0799355	-0.130873	0.283828	0.458378	0.884614
Parasutterella	Enterocloster	0.10933	-0.178534	0.379954	0.458531	0.884614
Coprococcus	Butyrivibrio	0.0744006	-0.123276	0.266399	0.461618	0.884614
Megasphaera	Butyrivibrio	0.0720593	-0.119437	0.258387	0.461656	0.884614
Anaerotruncus	Lachnoclostridium	0.0745147	-0.123743	0.267052	0.462255	0.884614
Ruminococcus	Clostridium	0.0798762	-0.132993	0.285701	0.463132	0.884614
Blautia	Dorea	0.0720757	-0.120432	0.259359	0.463935	0.884614
Mediterraneibacter	Enterocloster	-0.0715784	-0.257928	0.119906	0.464643	0.884614
Coprococcus	Bilophila	0.0715653	-0.11992	0.257917	0.464727	0.884614
Phocaeicola	Subdoligranulum	0.0785011	-0.131876	0.282112	0.465625	0.884614
Phocaeicola	Parasutterella	0.071097	-0.120388	0.257481	0.467674	0.884614
Desulfovibrio	Butyricicoccus	0.071067	-0.120413	0.257448	0.46785	0.884614
Akkermansia	Butyrivibrio	-0.0905077	-0.323943	0.153315	0.468344	0.884614
Parasutterella	Gemmiger	-0.10028	-0.35718	0.170726	0.470119	0.884614
Clostridium	Dialister	-0.0706664	-0.257072	0.120809	0.470371	0.884614
Butyrivibrio	Tyzzerella	0.0827848	-0.141425	0.298916	0.470508	0.884614
Phocaeicola	Flavonifractor	0.0861104	-0.147404	0.310532	0.471186	0.884614
Ruminococcus	Roseburia	0.0704202	-0.121053	0.256841	0.471925	0.884614
Clostridium	Butyrivibrio	0.070199	-0.121272	0.256634	0.473322	0.884614
Collinsella	Flavonifractor	-0.0829651	-0.30164	0.144002	0.47503	0.884614
Parabacteroides	Desulfovibrio	0.0697752	-0.121692	0.256236	0.476006	0.884614
Roseburia	Evtepia	-0.075689	-0.277566	0.132589	0.477426	0.884614
Faecalibacterium	Dorea	0.115333	-0.201595	0.4104	0.478312	0.884614
Eubacterium	Lachnospira	0.0967227	-0.170259	0.350475	0.479535	0.884614
Desulfovibrio	Veillonella	0.0690546	-0.122408	0.255561	0.480594	0.884614
Roseburia	Megasphaera	0.116276	-0.204827	0.414782	0.480599	0.884614
Bacteroides	Eubacterium	-0.0690459	-0.255551	0.122414	0.480644	0.884614
Bilophila	Gemmiger	0.0806173	-0.143321	0.296702	0.481778	0.884614
Coprococcus	Anaerotruncus	0.077561	-0.138127	0.286225	0.482172	0.884614
Prevotella	Akkermansia	0.0685693	-0.122889	0.255107	0.483695	0.884614
Blautia	Butyricicoccus	0.0817074	-0.147115	0.302229	0.485435	0.884614
Akkermansia	Lachnoclostridium	-0.082316	-0.304665	0.148541	0.486091	0.884614
Sutterella	Dorea	0.0679504	-0.123499	0.254523	0.487658	0.884614
Ruminococcus	Enterocloster	-0.0686563	-0.257336	0.125066	0.488325	0.884614
Clostridium	Bifidobacterium	0.104463	-0.18943	0.381178	0.488403	0.884614
Faecalibacterium	Desulfovibrio	-0.0677789	-0.254361	0.123668	0.488758	0.884614
Parabacteroides	Dorea	0.0677671	-0.123686	0.254356	0.488849	0.884614
Prevotella	Subdoligranulum	-0.0715109	-0.268408	0.131122	0.490277	0.884614
Oribacterium	Peptoniphilus	0.0860759	-0.157766	0.320024	0.490685	0.884614
Bacteroides	Megasphaera	-0.0673388	-0.253947	0.124103	0.491593	0.884614
Parabacteroides	Pseudoflavonifractor	0.0672732	-0.124168	0.253886	0.492016	0.884614
Dialister	Collinsella	0.0838148	-0.154501	0.312913	0.492227	0.884614
Collinsella	Dorea	0.132571	-0.242408	0.473089	0.492346	0.884614
Bilophila	Anaerotruncus	-0.0670231	-0.253651	0.124415	0.493632	0.885318
Blautia	Lawsonibacter	0.0668062	-0.12463	0.253447	0.495036	0.886231
Ruminococcus	Veillonella	-0.0666465	-0.253297	0.124787	0.496071	0.886423
Paraprevotella	Mediterraneibacter	0.0664958	-0.124936	0.253155	0.497048	0.886423
Phocaeicola	Mediterraneibacter	0.108171	-0.203679	0.400093	0.499456	0.886423
Lachnospira	Butyrivibrio	0.0661234	-0.125305	0.252805	0.499468	0.886423
Clostridium	Phascolarctobacterium	0.0659675	-0.125459	0.252658	0.500483	0.886423
Akkermansia	Lawsonibacter	0.0659625	-0.125464	0.252653	0.500515	0.886423
Subdoligranulum	Tyzzerella	-0.0656703	-0.252379	0.125753	0.502421	0.888209
Butyrivibrio	Anaerostipes	0.148884	-0.284108	0.531436	0.506099	0.891252
Prevotella	Phascolarctobacterium	0.0651014	-0.126315	0.251844	0.506141	0.891252
Oscillibacter	Butyrivibrio	-0.0972299	-0.367517	0.188203	0.506843	0.891252
Eubacterium	Acidaminococcus	-0.115557	-0.431322	0.22543	0.510165	0.893048
Clostridium	Lachnospira	0.105143	-0.206006	0.396983	0.510784	0.893048
Coprococcus	Parasutterella	-0.0714348	-0.277584	0.141004	0.511256	0.893048
Bifidobacterium	Streptococcus	0.0866742	-0.170813	0.33308	0.511473	0.893048
Streptococcus	Tyzzerella	-0.0638617	-0.25068	0.127543	0.514302	0.894357
Collinsella	Phascolarctobacterium	0.0637188	-0.127682	0.250544	0.515243	0.894357
Megasphaera	Flavonifractor	0.063564	-0.127834	0.250397	0.516264	0.894357
Alistipes	Veillonella	-0.0634123	-0.250254	0.127984	0.517268	0.894357
Alistipes	Pseudoflavonifractor	0.0750744	-0.151329	0.293994	0.517382	0.894357
Clostridium	Peptoniphilus	0.081706	-0.164855	0.318656	0.517963	0.894357
Eubacterium	Gemmiger	0.0632079	-0.128185	0.250062	0.518623	0.894357
Bifidobacterium	Gemmiger	0.0630834	-0.128308	0.249945	0.51945	0.894357
Lawsonibacter	Butyricicoccus	-0.0622282	-0.24914	0.129153	0.525143	0.899339
Eubacterium	Phocaeicola	0.0639715	-0.13394	0.256976	0.527695	0.899339
Eubacterium	Tyzzerella	-0.0721877	-0.288375	0.151003	0.527793	0.899339
Bifidobacterium	Acidaminococcus	0.0643703	-0.134871	0.258609	0.527913	0.899339
Prevotella	Flavonifractor	-0.0617252	-0.248666	0.129649	0.528506	0.899339
Bifidobacterium	Phocaeicola	-0.0860309	-0.340409	0.180082	0.528697	0.899339
Alistipes	Evtepia	0.0616958	-0.129678	0.248638	0.528703	0.899339
Bacteroides	Paraprevotella	-0.0625018	-0.252441	0.132075	0.530244	0.89979
Prevotella	Faecalibacterium	-0.0752383	-0.301784	0.15935	0.531469	0.89979
Parasutterella	Anaerostipes	0.0611435	-0.130223	0.248118	0.532408	0.89979
Coprococcus	Desulfovibrio	0.0744399	-0.158567	0.299593	0.533061	0.89979
Parabacteroides	Tyzzerella	0.0608365	-0.130526	0.247829	0.534473	0.89979
Oribacterium	Anaerotruncus	0.0608168	-0.130546	0.24781	0.534606	0.89979
Acidaminococcus	Gemmiger	0.180628	-0.375959	0.641436	0.535706	0.89979
Bacteroides	Peptoniphilus	-0.0605238	-0.247534	0.130835	0.536581	0.89979
Sutterella	Coprococcus	-0.0603666	-0.247386	0.13099	0.537643	0.89979
Bifidobacterium	Anaerotruncus	-0.0603054	-0.247329	0.13105	0.538056	0.89979
Collinsella	Streptococcus	-0.0817722	-0.332289	0.179522	0.542042	0.902274
Prevotella	Megasphaera	0.0880896	-0.193204	0.356002	0.54216	0.902274
Collinsella	Pseudoflavonifractor	-0.0882003	-0.356484	0.19352	0.542276	0.902274
Phascolarctobacterium	Streptococcus	-0.0824299	-0.335807	0.182071	0.543814	0.903315
Butyrivibrio	Gemmiger	-0.0691025	-0.28509	0.153563	0.544781	0.903405
Blautia	Megasphaera	0.0591023	-0.132237	0.246195	0.546215	0.904269
Eubacterium	Mediterraneibacter	-0.0588273	-0.245936	0.132508	0.548088	0.904548
Alistipes	Butyrivibrio	0.0640971	-0.144313	0.267062	0.548211	0.904548
Paraprevotella	Flavonifractor	-0.0583954	-0.245532	0.132938	0.551045	0.905653
Phocaeicola	Pseudoflavonifractor	0.0751403	-0.17057	0.312053	0.551125	0.905653
Bacteroides	Anaerotruncus	-0.0580048	-0.24516	0.133318	0.553709	0.905653
Lawsonibacter	Gemmiger	0.0802558	-0.183757	0.333468	0.553876	0.905653
Alistipes	Parasutterella	-0.057911	-0.245072	0.133411	0.554352	0.905653
Bifidobacterium	Evtepia	0.0682956	-0.157127	0.286954	0.554514	0.905653
Collinsella	Coprococcus	0.0651091	-0.1503	0.274616	0.555284	0.905653
Tyzzerella	Pseudoflavonifractor	0.0574217	-0.133893	0.24461	0.557711	0.908115
Eubacterium	Anaerotruncus	0.0570762	-0.134233	0.244284	0.560089	0.908546
Ruminococcus	Parabacteroides	-0.056817	-0.24404	0.134489	0.561876	0.908546
Eubacterium	Lawsonibacter	-0.0567124	-0.243941	0.134592	0.562598	0.908546
Oscillibacter	Flavonifractor	-0.056446	-0.24369	0.134854	0.564438	0.908546
Sutterella	Pseudoflavonifractor	-0.0563773	-0.243625	0.134922	0.564914	0.908546
Blautia	Pseudoflavonifractor	-0.070352	-0.301066	0.168143	0.565328	0.908546
Lachnospira	Anaerostipes	0.056292	-0.135006	0.243544	0.565503	0.908546
Bifidobacterium	Flavonifractor	-0.0562559	-0.24351	0.135041	0.565754	0.908546
Parabacteroides	Mediterraneibacter	0.056835	-0.136654	0.246147	0.566235	0.908546
Subdoligranulum	Parabacteroides	-0.0559621	-0.243233	0.135331	0.567789	0.908915
Phascolarctobacterium	Blautia	0.0558882	-0.135403	0.243163	0.568301	0.908915
Bilophila	Enterocloster	0.113476	-0.27174	0.46735	0.569495	0.909355
Clostridium	Oribacterium	-0.0553962	-0.242699	0.135888	0.571719	0.909719
Subdoligranulum	Anaerostipes	-0.0553455	-0.242655	0.135942	0.57208	0.909719
Anaerostipes	Veillonella	0.055212	-0.136069	0.242525	0.573001	0.909719
Blautia	Bilophila	-0.0549842	-0.24231	0.136294	0.574588	0.909719
Bilophila	Desulfovibrio	-0.0549342	-0.242262	0.136343	0.574937	0.909719
Prevotella	Gemmiger	0.0548912	-0.136385	0.242222	0.575237	0.909719
Bacteroides	Pseudoflavonifractor	-0.0548698	-0.242638	0.136861	0.576305	0.909956
Lachnospira	Butyricicoccus	0.0544995	-0.136771	0.241852	0.577972	0.910415
Clostridium	Mediterraneibacter	-0.0661372	-0.291179	0.16584	0.578436	0.910415
Dorea	Peptoniphilus	0.0940093	-0.235479	0.404115	0.580367	0.911508
Akkermansia	Parasutterella	-0.0775082	-0.341103	0.197387	0.583563	0.911508
Bifidobacterium	Akkermansia	0.053621	-0.137635	0.241022	0.584128	0.911508
Collinsella	Blautia	-0.0530924	-0.240523	0.138155	0.587847	0.911508
Lawsonibacter	Lachnoclostridium	0.0698671	-0.181564	0.312724	0.58858	0.911508
Akkermansia	Paraprevotella	-0.0721719	-0.322684	0.187789	0.589103	0.911508
Subdoligranulum	Pseudoflavonifractor	0.0528363	-0.138407	0.240281	0.589653	0.911508
Alistipes	Megasphaera	0.052797	-0.138446	0.240244	0.589931	0.911508
Bifidobacterium	Lawsonibacter	0.0523783	-0.138858	0.239848	0.592888	0.911508
Lachnoclostridium	Enterocloster	-0.060866	-0.277291	0.161438	0.593554	0.911508
Streptococcus	Akkermansia	-0.0522774	-0.239753	0.138957	0.593602	0.911508
Subdoligranulum	Lawsonibacter	0.0865327	-0.228037	0.384745	0.593882	0.911508
Lachnospira	Lawsonibacter	0.0589955	-0.15716	0.269757	0.59462	0.911508
Tyzzerella	Veillonella	0.0520738	-0.139157	0.23956	0.595044	0.911508
Alistipes	Phocaeicola	0.0594586	-0.159391	0.272738	0.596363	0.911508
Lawsonibacter	Pseudoflavonifractor	0.0557655	-0.149789	0.256699	0.596664	0.911508
Collinsella	Parabacteroides	-0.051843	-0.239342	0.139384	0.59668	0.911508
Dorea	Pseudoflavonifractor	0.0584022	-0.157256	0.268744	0.597502	0.911508
Roseburia	Gemmiger	-0.0806855	-0.364023	0.216321	0.598101	0.911508
Ruminococcus	Peptoniphilus	-0.083728	-0.376566	0.224322	0.598198	0.911508
Parabacteroides	Gemmiger	-0.0515564	-0.239071	0.139666	0.598714	0.911508
Bacteroides	Ruminococcus	-0.0514619	-0.238982	0.139759	0.599385	0.911508
Eubacterium	Parabacteroides	0.0758619	-0.20797	0.34791	0.603784	0.915939
Paraprevotella	Peptoniphilus	0.0506753	-0.140532	0.238238	0.604988	0.915939
Parabacteroides	Butyricicoccus	0.0506631	-0.140544	0.238227	0.605075	0.915939
Akkermansia	Bilophila	0.0575637	-0.160426	0.270199	0.606775	0.91711
Evtepia	Parasutterella	0.0629408	-0.17612	0.294991	0.608265	0.917961
Lachnospira	Dorea	0.0498662	-0.141327	0.237473	0.610774	0.919588
Prevotella	Acidaminococcus	0.0932022	-0.260998	0.425284	0.611466	0.919588
Ruminococcus	Streptococcus	0.0496771	-0.141513	0.237294	0.61213	0.919588
Eubacterium	Butyricicoccus	0.0499052	-0.144339	0.240446	0.616198	0.923467
Tyzzerella	Anaerotruncus	-0.0510081	-0.246051	0.148005	0.617129	0.923467
Blautia	Veillonella	-0.0489285	-0.236586	0.142248	0.61751	0.923467
Dialister	Butyricicoccus	0.0688306	-0.200041	0.328062	0.61899	0.924138
Streptococcus	Acidaminococcus	0.0628482	-0.18359	0.301853	0.619826	0.924138
Phascolarctobacterium	Butyricicoccus	0.0606606	-0.178722	0.293263	0.621925	0.925096
Collinsella	Akkermansia	0.0482592	-0.142905	0.235952	0.622337	0.925096
Streptococcus	Gemmiger	-0.0604327	-0.293246	0.179147	0.62354	0.925372
Ruminococcus	Sutterella	-0.0503223	-0.24677	0.150099	0.624393	0.925372
Dialister	Coprococcus	-0.0478073	-0.235525	0.143349	0.625605	0.925614
Paraprevotella	Lawsonibacter	0.0476576	-0.143496	0.235383	0.62669	0.925614
Megasphaera	Mediterraneibacter	-0.0478374	-0.236594	0.144399	0.627361	0.925614
Anaerotruncus	Veillonella	0.0471106	-0.144035	0.234867	0.630662	0.927675
Clostridium	Veillonella	0.0551934	-0.168715	0.273685	0.63122	0.927675
Roseburia	Pseudoflavonifractor	0.0480092	-0.147257	0.239673	0.631569	0.927675
Eubacterium	Veillonella	0.0466471	-0.144488	0.234426	0.634029	0.929076
Bifidobacterium	Enterocloster	-0.0465968	-0.234381	0.144539	0.634399	0.929076
Enterocloster	Pseudoflavonifractor	0.0481658	-0.15034	0.242939	0.636134	0.930241
Anaerostipes	Pseudoflavonifractor	0.0509441	-0.159514	0.256973	0.637165	0.930272
Flavonifractor	Peptoniphilus	-0.0653253	-0.326415	0.205026	0.639077	0.930272
Bifidobacterium	Desulfovibrio	0.0459299	-0.145191	0.233747	0.63926	0.930272
Prevotella	Bifidobacterium	0.0652084	-0.20588	0.327001	0.640624	0.930272
Butyrivibrio	Lachnoclostridium	0.0456338	-0.145482	0.233466	0.641425	0.930272
Bilophila	Parasutterella	0.0454067	-0.145704	0.233251	0.643088	0.930272
Akkermansia	Pseudoflavonifractor	0.0606782	-0.195044	0.308676	0.644842	0.930272
Evtepia	Streptococcus	0.0450791	-0.146026	0.23294	0.645489	0.930272
Lachnospira	Anaerotruncus	0.0447419	-0.146356	0.232621	0.647964	0.930272
Roseburia	Anaerotruncus	-0.0634094	-0.324262	0.206405	0.648388	0.930272
Anaerotruncus	Enterocloster	-0.04861	-0.252778	0.159702	0.649377	0.930272
Sutterella	Bilophila	0.0553737	-0.181963	0.286613	0.650025	0.930272
Coprococcus	Mediterraneibacter	0.0587922	-0.193164	0.303474	0.650313	0.930272
Phocaeicola	Bilophila	0.0526427	-0.174184	0.274164	0.651538	0.930272
Subdoligranulum	Anaerotruncus	0.044255	-0.146834	0.232159	0.651545	0.930272
Akkermansia	Megasphaera	0.044232	-0.146856	0.232138	0.651714	0.930272
Desulfovibrio	Pseudoflavonifractor	-0.044082	-0.231995	0.147003	0.652819	0.930272
Enterocloster	Veillonella	-0.0465872	-0.245024	0.155596	0.653405	0.930272
Evtepia	Anaerostipes	0.0439205	-0.147162	0.231842	0.654009	0.930272
Bifidobacterium	Tyzzerella	0.0437188	-0.14736	0.231652	0.655499	0.931053
Anaerotruncus	Peptoniphilus	0.0528628	-0.179583	0.279718	0.658264	0.931373
Mediterraneibacter	Acidaminococcus	0.0433265	-0.147744	0.231279	0.658395	0.931373
Bacteroides	Collinsella	-0.043109	-0.231075	0.147959	0.660008	0.931373
Butyricicoccus	Anaerostipes	0.0605015	-0.206888	0.319481	0.660718	0.931373
Parasutterella	Veillonella	0.0530665	-0.182463	0.282836	0.661334	0.931373
Collinsella	Lawsonibacter	0.0455221	-0.15697	0.244341	0.661369	0.931373
Evtepia	Enterocloster	0.0463114	-0.161185	0.249887	0.663766	0.933421
Coprococcus	Lawsonibacter	0.0584462	-0.203653	0.312728	0.665248	0.934178
Akkermansia	Mediterraneibacter	0.051068	-0.17995	0.276747	0.66729	0.934441
Butyricicoccus	Anaerotruncus	0.0418655	-0.149175	0.229893	0.669231	0.934441
Dorea	Enterocloster	0.0478835	-0.171836	0.263065	0.671516	0.934441
Paraprevotella	Pseudoflavonifractor	-0.0414833	-0.229531	0.14955	0.672077	0.934441
Blautia	Coprococcus	0.0713316	-0.254048	0.382207	0.6724	0.934441
Butyrivibrio	Peptoniphilus	0.0418641	-0.151503	0.232145	0.673052	0.934441
Roseburia	Dialister	0.0413107	-0.14972	0.229368	0.673366	0.934441
Veillonella	Peptoniphilus	0.0410011	-0.150022	0.229073	0.675675	0.934441
Bacteroides	Lachnoclostridium	0.0409689	-0.150053	0.229042	0.675915	0.934441
Sutterella	Enterocloster	-0.0598524	-0.328352	0.217597	0.676032	0.934441
Prevotella	Butyrivibrio	-0.0592114	-0.325812	0.216112	0.676926	0.934441
Alistipes	Lachnoclostridium	0.0629087	-0.230645	0.345966	0.678513	0.934441
Faecalibacterium	Tyzzerella	0.0541358	-0.199413	0.300891	0.678601	0.934441
Bacteroides	Bifidobacterium	-0.0465775	-0.2611	0.172329	0.678887	0.934441
Subdoligranulum	Oribacterium	0.0464747	-0.173913	0.262429	0.681642	0.934441
Ruminococcus	Megasphaera	0.0399324	-0.151068	0.228058	0.683673	0.934441
Phocaeicola	Blautia	0.051781	-0.194962	0.29236	0.683691	0.934441
Phascolarctobacterium	Anaerostipes	0.0453364	-0.17197	0.258435	0.684814	0.934441
Faecalibacterium	Blautia	-0.0439634	-0.25134	0.167272	0.685416	0.934441
Paraprevotella	Lachnoclostridium	-0.0565352	-0.319084	0.214073	0.685632	0.934441
Oscillibacter	Butyricicoccus	-0.0545152	-0.308913	0.207162	0.686254	0.934441
Akkermansia	Desulfovibrio	-0.0395159	-0.227666	0.151479	0.686805	0.934441
Phascolarctobacterium	Gemmiger	-0.043572	-0.250348	0.167006	0.687145	0.934441
Blautia	Evtepia	-0.0392025	-0.227365	0.151782	0.689156	0.93589
Dialister	Anaerostipes	0.0385921	-0.152379	0.226785	0.693754	0.93842
Clostridium	Collinsella	-0.0385916	-0.226785	0.15238	0.693757	0.93842
Lachnospira	Parabacteroides	0.0472748	-0.186069	0.275571	0.693862	0.93842
Sutterella	Peptoniphilus	0.0384105	-0.152557	0.226613	0.695124	0.938844
Prevotella	Evtepia	0.0382748	-0.15269	0.226484	0.696148	0.938946
Oribacterium	Butyricicoccus	0.0378654	-0.15309	0.226095	0.699241	0.939895
Lachnospira	Megasphaera	-0.0377785	-0.226012	0.153175	0.699899	0.939895
Desulfovibrio	Lachnoclostridium	-0.0377592	-0.225994	0.153194	0.700044	0.939895
Parasutterella	Butyricicoccus	0.0375219	-0.153426	0.225769	0.701841	0.939895
Collinsella	Enterocloster	0.0375139	-0.153434	0.225761	0.701901	0.939895
Bifidobacterium	Dialister	-0.0373538	-0.225609	0.15359	0.703114	0.939895
Faecalibacterium	Phocaeicola	-0.0372923	-0.22555	0.153651	0.70358	0.939895
Flavonifractor	Lachnoclostridium	-0.0441606	-0.26597	0.18209	0.704456	0.939895
Evtepia	Peptoniphilus	-0.0517242	-0.309662	0.213304	0.705396	0.939895
Ruminococcus	Anaerotruncus	-0.0368132	-0.226015	0.155065	0.708617	0.942917
Coprococcus	Evtepia	0.0362101	-0.154708	0.224522	0.711799	0.944401
Parabacteroides	Streptococcus	-0.0491424	-0.30194	0.210112	0.713425	0.944401
Clostridium	Parabacteroides	-0.0358287	-0.224159	0.155081	0.714704	0.944401
Phocaeicola	Dialister	-0.0357185	-0.224054	0.155189	0.715544	0.944401
Roseburia	Paraprevotella	-0.0405043	-0.254656	0.177434	0.71789	0.944401
Sutterella	Streptococcus	0.0519786	-0.227722	0.323756	0.719385	0.944401
Phascolarctobacterium	Megasphaera	0.0351499	-0.155744	0.223513	0.719884	0.944401
Ruminococcus	Butyrivibrio	-0.0396894	-0.251281	0.175523	0.71993	0.944401
Sutterella	Veillonella	-0.0349124	-0.223287	0.155976	0.721699	0.944401
Blautia	Akkermansia	0.0348264	-0.156064	0.223209	0.722362	0.944401
Prevotella	Lachnoclostridium	-0.0351283	-0.225321	0.157644	0.722711	0.944401
Phocaeicola	Desulfovibrio	-0.0347428	-0.22313	0.156146	0.723001	0.944401
Bifidobacterium	Blautia	0.0347249	-0.15616	0.223109	0.723133	0.944401
Butyricicoccus	Peptoniphilus	0.04218	-0.189195	0.269117	0.723377	0.944401
Collinsella	Desulfovibrio	0.0345711	-0.15631	0.222963	0.72431	0.944401
Faecalibacterium	Collinsella	-0.0343851	-0.222786	0.156492	0.725735	0.944401
Collinsella	Anaerotruncus	-0.0343572	-0.222759	0.156519	0.725948	0.944401
Clostridium	Akkermansia	0.048242	-0.222077	0.311674	0.729944	0.945184
Lachnospira	Enterocloster	-0.0476157	-0.308237	0.219654	0.730317	0.945184
Roseburia	Blautia	0.0337872	-0.157075	0.222217	0.730319	0.945184
Eubacterium	Alistipes	0.0337807	-0.157082	0.222211	0.730369	0.945184
Oscillibacter	Streptococcus	-0.0335089	-0.221952	0.157347	0.732457	0.946648
Bifidobacterium	Lachnospira	-0.0333165	-0.221769	0.157536	0.733936	0.947323
Bifidobacterium	Paraprevotella	0.0327087	-0.158128	0.22119	0.738614	0.950701
Streptococcus	Parasutterella	0.0363507	-0.175993	0.245462	0.739328	0.950701
Subdoligranulum	Parasutterella	0.0468048	-0.225245	0.312084	0.739434	0.950701
Parasutterella	Flavonifractor	-0.0323984	-0.220897	0.158433	0.741008	0.951489
Alistipes	Dorea	0.0337952	-0.168891	0.233739	0.745721	0.9563
Sutterella	Anaerotruncus	0.0309988	-0.159797	0.219562	0.751825	0.961894
Parabacteroides	Anaerostipes	-0.0332857	-0.235351	0.171537	0.752026	0.961894
Phocaeicola	Anaerostipes	-0.0361462	-0.25763	0.188947	0.755291	0.964823
Clostridium	Butyricicoccus	0.0417404	-0.218657	0.296588	0.75652	0.964973
Clostridium	Paraprevotella	0.0302673	-0.16051	0.218865	0.757499	0.964973
Roseburia	Collinsella	-0.0338354	-0.244423	0.1798	0.758333	0.964973
Oribacterium	Enterocloster	0.0360014	-0.193898	0.262152	0.761318	0.967529
Megasphaera	Pseudoflavonifractor	-0.0293074	-0.21795	0.161446	0.764964	0.968193
Clostridium	Gemmiger	-0.0292594	-0.217905	0.161494	0.765339	0.968193
Subdoligranulum	Streptococcus	-0.0372181	-0.274844	0.204692	0.765668	0.968193
Ruminococcus	Alistipes	-0.0290489	-0.217704	0.161698	0.766978	0.968193
Bacteroides	Evtepia	-0.0391391	-0.290827	0.217615	0.768114	0.968193
Bacteroides	Streptococcus	0.0336772	-0.18899	0.253051	0.769142	0.968193
Eubacterium	Oscillibacter	0.0284151	-0.162317	0.217101	0.771924	0.968193
Butyrivibrio	Lawsonibacter	-0.0310506	-0.236667	0.177228	0.772087	0.968193
Desulfovibrio	Peptoniphilus	0.0282165	-0.162509	0.216909	0.773473	0.968193
Phocaeicola	Dorea	-0.0299443	-0.231854	0.174439	0.77586	0.968193
Coprococcus	Pseudoflavonifractor	-0.02947	-0.230069	0.173531	0.777839	0.968193
Butyrivibrio	Paraprevotella	-0.0276255	-0.216346	0.163085	0.778095	0.968193
Phascolarctobacterium	Paraprevotella	0.0276188	-0.163091	0.216339	0.778147	0.968193
Clostridium	Blautia	0.0296676	-0.175545	0.23241	0.778781	0.968193
Blautia	Desulfovibrio	0.0291325	-0.172628	0.228547	0.778985	0.968193
Bilophila	Veillonella	-0.0293892	-0.231168	0.174813	0.779733	0.968193
Phocaeicola	Enterocloster	0.0273639	-0.16334	0.216096	0.780143	0.968193
Parabacteroides	Akkermansia	0.0273477	-0.163356	0.216081	0.78027	0.968193
Sutterella	Lachnospira	0.0273291	-0.16338	0.216069	0.780422	0.968193
Parabacteroides	Bilophila	0.0271649	-0.163534	0.215906	0.781702	0.968567
Faecalibacterium	Acidaminococcus	0.0312176	-0.189391	0.248826	0.783666	0.969118
Coprococcus	Tyzzerella	0.0327234	-0.19882	0.260807	0.784156	0.969118
Oribacterium	Butyrivibrio	-0.0266655	-0.21543	0.16402	0.785618	0.969118
Prevotella	Collinsella	-0.0264157	-0.215191	0.164263	0.787579	0.969118
Bilophila	Peptoniphilus	-0.0361856	-0.291655	0.224103	0.788248	0.969118
Evtepia	Gemmiger	0.0271691	-0.170911	0.223139	0.789769	0.969118
Butyrivibrio	Butyricicoccus	0.0304361	-0.191674	0.249581	0.790412	0.969118
Dialister	Sutterella	0.0334598	-0.211153	0.274129	0.791245	0.969118
Clostridium	Bilophila	0.0258816	-0.164783	0.214682	0.791776	0.969118
Streptococcus	Oribacterium	0.0355805	-0.225845	0.292226	0.792652	0.969118
Acidaminococcus	Veillonella	-0.0256661	-0.214476	0.164993	0.793471	0.969118
Phocaeicola	Lachnospira	0.0256124	-0.165045	0.214425	0.793894	0.969118
Collinsella	Megasphaera	-0.0254217	-0.214244	0.165232	0.795396	0.969192
Dorea	Akkermansia	0.0253559	-0.165295	0.21418	0.795912	0.969192
Dialister	Tyzzerella	-0.0249955	-0.213836	0.165646	0.798752	0.970855
Parasutterella	Acidaminococcus	0.0248889	-0.165749	0.213734	0.799592	0.970855
Sutterella	Acidaminococcus	0.0247023	-0.165931	0.213556	0.801064	0.970855
Streptococcus	Flavonifractor	0.0438973	-0.289861	0.368136	0.801441	0.970855
Parabacteroides	Coprococcus	0.024425	-0.166201	0.213291	0.803252	0.970855
Tyzzerella	Enterocloster	-0.031235	-0.272806	0.214041	0.805458	0.970855
Clostridium	Evtepia	0.0320526	-0.219981	0.280075	0.805859	0.970855
Blautia	Parasutterella	-0.0240116	-0.2129	0.166607	0.80652	0.970855
Streptococcus	Dorea	0.0239399	-0.166673	0.212828	0.807083	0.970855
Eubacterium	Enterocloster	0.0237762	-0.166832	0.212672	0.808377	0.970855
Evtepia	Anaerotruncus	-0.0281089	-0.25077	0.197377	0.809112	0.970855
Bacteroides	Coprococcus	-0.0236256	-0.212527	0.166978	0.809567	0.970855
Oscillibacter	Desulfovibrio	0.0234143	-0.167184	0.212325	0.811239	0.970855
Lachnoclostridium	Peptoniphilus	0.0232097	-0.167386	0.212133	0.812861	0.970855
Dialister	Lachnoclostridium	-0.0231714	-0.212093	0.16742	0.813161	0.970855
Collinsella	Peptoniphilus	-0.0260863	-0.238709	0.188923	0.813953	0.970855
Faecalibacterium	Mediterraneibacter	0.0229994	-0.167587	0.211929	0.814524	0.970855
Collinsella	Anaerostipes	0.024982	-0.182681	0.230511	0.815376	0.970855
Bilophila	Anaerostipes	-0.0354369	-0.322031	0.257107	0.81591	0.970855
Oscillibacter	Pseudoflavonifractor	0.0222757	-0.168291	0.211237	0.82026	0.9747
Faecalibacterium	Clostridium	0.0324384	-0.243812	0.303819	0.821111	0.9747
Parabacteroides	Veillonella	0.0220897	-0.172286	0.214809	0.825248	0.978438
Lachnospira	Mediterraneibacter	0.0214435	-0.1691	0.210442	0.826869	0.979186
Roseburia	Enterocloster	-0.0250587	-0.246931	0.199311	0.828729	0.980217
Eubacterium	Lachnoclostridium	0.0314589	-0.251961	0.309908	0.830984	0.980393
Roseburia	Subdoligranulum	-0.020916	-0.209939	0.169615	0.831066	0.980393
Ruminococcus	Phascolarctobacterium	0.0235451	-0.192963	0.237867	0.833048	0.980393
Clostridium	Megasphaera	0.0240401	-0.197838	0.243575	0.83375	0.980393
Phocaeicola	Parabacteroides	0.0226171	-0.186721	0.229991	0.834004	0.980393
Lachnospira	Tyzzerella	-0.0241071	-0.245618	0.199796	0.83482	0.980393
Oscillibacter	Phocaeicola	-0.0194835	-0.208567	0.171004	0.84248	0.986019
Mediterraneibacter	Anaerostipes	-0.0194804	-0.208564	0.171007	0.842505	0.986019
Roseburia	Butyricicoccus	0.0198257	-0.174848	0.213008	0.843215	0.986019
Oribacterium	Pseudoflavonifractor	-0.0303761	-0.320527	0.264986	0.843594	0.986019
Blautia	Gemmiger	0.0227107	-0.204409	0.24751	0.846546	0.988302
Eubacterium	Paraprevotella	-0.0192511	-0.214517	0.177494	0.849337	0.98849
Eubacterium	Peptoniphilus	0.0184582	-0.172	0.207586	0.850671	0.98849
Sutterella	Lachnoclostridium	0.0281064	-0.262414	0.313955	0.852723	0.98849
Streptococcus	Peptoniphilus	0.0180875	-0.172361	0.207233	0.853637	0.98849
Butyrivibrio	Anaerotruncus	0.0229071	-0.21703	0.260234	0.853658	0.98849
Bilophila	Mediterraneibacter	0.0180456	-0.1724	0.207191	0.853972	0.98849
Akkermansia	Flavonifractor	0.0181205	-0.174778	0.209679	0.855254	0.98849
Phocaeicola	Butyricicoccus	-0.0203713	-0.23545	0.196609	0.855692	0.98849
Dorea	Anaerostipes	0.0306081	-0.291677	0.346652	0.856141	0.98849
Dorea	Lachnoclostridium	0.029761	-0.285197	0.338918	0.856691	0.98849
Tyzzerella	Lawsonibacter	-0.0224994	-0.265225	0.222908	0.859527	0.989004
Dorea	Flavonifractor	0.0304319	-0.298174	0.352588	0.859867	0.989004
Clostridium	Enterocloster	0.0170695	-0.173347	0.206256	0.861791	0.989004
Acidaminococcus	Pseudoflavonifractor	0.0202102	-0.204778	0.24317	0.862013	0.989004
Megasphaera	Anaerotruncus	-0.0170272	-0.206218	0.173391	0.862132	0.989004
Lawsonibacter	Peptoniphilus	-0.0166565	-0.205861	0.173748	0.865102	0.989784
Bilophila	Butyrivibrio	-0.0164509	-0.205664	0.173947	0.866752	0.989784
Dialister	Mediterraneibacter	-0.0160301	-0.205261	0.174356	0.870131	0.989784
Oscillibacter	Acidaminococcus	0.0160147	-0.17437	0.205246	0.870254	0.989784
Flavonifractor	Desulfovibrio	0.0161238	-0.175836	0.206902	0.870461	0.989784
Bilophila	Lachnoclostridium	0.0217667	-0.235778	0.276454	0.870664	0.989784
Phocaeicola	Veillonella	-0.0159524	-0.205186	0.174431	0.870755	0.989784
Tyzzerella	Lachnoclostridium	-0.0159364	-0.205171	0.174446	0.870883	0.989784
Oribacterium	Tyzzerella	-0.015806	-0.205046	0.174573	0.871931	0.989784
Veillonella	Pseudoflavonifractor	-0.0156389	-0.204886	0.174735	0.873274	0.989784
Oribacterium	Parasutterella	-0.0292105	-0.375286	0.324012	0.875441	0.989784
Sutterella	Anaerostipes	-0.020156	-0.266803	0.228969	0.876027	0.989784
Bacteroides	Lachnospira	-0.0152117	-0.204476	0.175149	0.876708	0.989784
Bifidobacterium	Parasutterella	-0.0150752	-0.204345	0.175281	0.877805	0.989784
Coprococcus	Butyricicoccus	-0.0202878	-0.273538	0.235593	0.878614	0.989784
Faecalibacterium	Parabacteroides	0.0234185	-0.272665	0.31545	0.879637	0.989784
Parabacteroides	Butyrivibrio	0.0148263	-0.175523	0.204107	0.879808	0.989784
Paraprevotella	Anaerostipes	0.0220354	-0.262233	0.302785	0.881813	0.990167
Evtepia	Veillonella	0.0144144	-0.175922	0.203712	0.883123	0.990167
Desulfovibrio	Gemmiger	0.0142096	-0.176124	0.203519	0.884774	0.990167
Blautia	Oribacterium	-0.0140662	-0.203378	0.176259	0.885927	0.990167
Lachnospira	Veillonella	0.0140071	-0.176317	0.203321	0.886403	0.990167
Sutterella	Tyzzerella	-0.0137999	-0.203123	0.176518	0.888072	0.990167
Akkermansia	Gemmiger	0.0158735	-0.20438	0.234597	0.889121	0.990167
Akkermansia	Anaerotruncus	0.0142856	-0.185214	0.212654	0.889568	0.990167
Megasphaera	Enterocloster	-0.0135749	-0.202907	0.176736	0.889886	0.990167
Lachnospira	Peptoniphilus	0.0144747	-0.188659	0.216421	0.89015	0.990167
Lachnospira	Streptococcus	0.0211617	-0.27815	0.316727	0.89246	0.991622
Butyricicoccus	Gemmiger	0.0131036	-0.177192	0.202455	0.893686	0.991872
Coprococcus	Peptoniphilus	-0.0278878	-0.428269	0.381646	0.898796	0.991993
Streptococcus	Mediterraneibacter	0.0132615	-0.191977	0.217388	0.900382	0.991993
Collinsella	Evtepia	-0.0191303	-0.308477	0.273456	0.900436	0.991993
Bilophila	Megasphaera	0.0120491	-0.178214	0.201443	0.902197	0.991993
Alistipes	Flavonifractor	0.0141501	-0.209492	0.236385	0.902665	0.991993
Ruminococcus	Flavonifractor	-0.0119898	-0.201391	0.178275	0.902679	0.991993
Roseburia	Bilophila	-0.0140346	-0.234978	0.208288	0.90287	0.991993
Oscillibacter	Parasutterella	-0.0116716	-0.201081	0.178579	0.905248	0.991993
Bacteroides	Roseburia	0.0118862	-0.183419	0.206289	0.906053	0.991993
Roseburia	Desulfovibrio	0.0115252	-0.178721	0.200941	0.906431	0.991993
Roseburia	Veillonella	0.0127301	-0.197535	0.221875	0.9067	0.991993
Flavonifractor	Tyzzerella	0.0114714	-0.178773	0.200889	0.906866	0.991993
Evtepia	Paraprevotella	0.0113004	-0.178938	0.200725	0.908248	0.991993
Butyricicoccus	Veillonella	-0.011217	-0.200645	0.179019	0.908922	0.991993
Acidaminococcus	Anaerostipes	-0.0123519	-0.222086	0.198475	0.909713	0.991993
Paraprevotella	Parasutterella	-0.0156179	-0.281204	0.25219	0.910836	0.991993
Oribacterium	Gemmiger	0.0109001	-0.179326	0.200341	0.911484	0.991993
Eubacterium	Megasphaera	0.010837	-0.179392	0.200285	0.911997	0.991993
Tyzzerella	Butyricicoccus	-0.0118462	-0.220292	0.197635	0.912834	0.991993
Anaerostipes	Peptoniphilus	0.0125433	-0.212567	0.236389	0.91428	0.99213
Subdoligranulum	Megasphaera	0.0103184	-0.179889	0.199782	0.916191	0.99213
Collinsella	Parasutterella	-0.0131121	-0.255772	0.231102	0.917616	0.99213
Prevotella	Bilophila	-0.0175201	-0.336039	0.304595	0.917638	0.99213
Phascolarctobacterium	Enterocloster	0.00970204	-0.180485	0.19919	0.921181	0.99213
Ruminococcus	Lawsonibacter	-0.00920931	-0.198717	0.180963	0.925172	0.99213
Prevotella	Streptococcus	0.0091922	-0.180979	0.1987	0.92531	0.99213
Oscillibacter	Megasphaera	-0.00968448	-0.209475	0.190882	0.925478	0.99213
Evtepia	Butyricicoccus	0.00908448	-0.181083	0.198597	0.926183	0.99213
Bifidobacterium	Sutterella	-0.0103479	-0.228097	0.208387	0.927151	0.99213
Phocaeicola	Collinsella	-0.0131502	-0.290492	0.26623	0.928177	0.99213
Phascolarctobacterium	Parasutterella	0.00878423	-0.181373	0.198309	0.928616	0.99213
Faecalibacterium	Paraprevotella	-0.0105964	-0.239454	0.219377	0.929153	0.99213
Eubacterium	Evtepia	-0.00835538	-0.197896	0.181788	0.932093	0.99213
Bacteroides	Parasutterella	0.00826138	-0.181879	0.197806	0.932855	0.99213
Parabacteroides	Acidaminococcus	0.0082124	-0.181926	0.197759	0.933252	0.99213
Collinsella	Butyrivibrio	0.00813116	-0.182005	0.197681	0.933911	0.99213
Lawsonibacter	Anaerotruncus	-0.0100911	-0.245182	0.226121	0.934371	0.99213
Alistipes	Acidaminococcus	0.00803683	-0.182099	0.197593	0.934677	0.99213
Eubacterium	Desulfovibrio	0.0092209	-0.21262	0.230158	0.936017	0.99213
Ruminococcus	Tyzzerella	-0.00776736	-0.197331	0.182357	0.936862	0.99213
Desulfovibrio	Mediterraneibacter	0.00764934	-0.182471	0.197218	0.937819	0.99213
Dialister	Lawsonibacter	-0.00836077	-0.221261	0.2053	0.939698	0.99213
Evtepia	Lachnoclostridium	0.00695475	-0.183142	0.19655	0.943456	0.99213
Subdoligranulum	Phascolarctobacterium	-0.00943167	-0.265732	0.248114	0.943928	0.99213
Dialister	Bilophila	0.0068132	-0.183284	0.196419	0.944606	0.99213
Alistipes	Collinsella	0.00666428	-0.183423	0.196271	0.945814	0.99213
Parasutterella	Lawsonibacter	0.00665506	-0.183432	0.196262	0.945888	0.99213
Faecalibacterium	Butyrivibrio	0.00818363	-0.22962	0.245066	0.947148	0.99213
Butyricicoccus	Pseudoflavonifractor	-0.00643355	-0.196049	0.183646	0.947687	0.99213
Akkermansia	Veillonella	0.00627943	-0.183797	0.195903	0.948939	0.99213
Tyzzerella	Gemmiger	-0.00620624	-0.195831	0.183865	0.949533	0.99213
Roseburia	Lachnospira	-0.0113069	-0.347373	0.327333	0.949676	0.99213
Mediterraneibacter	Veillonella	-0.00606043	-0.19569	0.184006	0.950717	0.99213
Roseburia	Sutterella	-0.00662969	-0.214931	0.202249	0.951058	0.99213
Oscillibacter	Lachnoclostridium	-0.00719504	-0.233085	0.219431	0.951163	0.99213
Eubacterium	Dorea	-0.00593885	-0.195573	0.184124	0.951705	0.99213
Desulfovibrio	Anaerostipes	0.00585013	-0.184209	0.195488	0.952425	0.99213
Alistipes	Gemmiger	0.00564609	-0.184407	0.195292	0.954083	0.99213
Subdoligranulum	Bilophila	-0.0121976	-0.419907	0.399608	0.956208	0.99213
Faecalibacterium	Eubacterium	0.00752897	-0.259281	0.273271	0.956871	0.99213
Flavonifractor	Acidaminococcus	0.00525808	-0.184781	0.194919	0.957235	0.99213
Dialister	Akkermansia	-0.00628334	-0.236529	0.22463	0.958172	0.99213
Mediterraneibacter	Gemmiger	0.00534798	-0.193082	0.203358	0.958386	0.99213
Clostridium	Lawsonibacter	0.00510654	-0.184928	0.194773	0.958466	0.99213
Clostridium	Acidaminococcus	0.00503375	-0.185003	0.194707	0.959059	0.99213
Faecalibacterium	Anaerostipes	0.00665668	-0.249156	0.261602	0.960157	0.992229
Blautia	Butyrivibrio	0.00468244	-0.187094	0.196115	0.96227	0.992888
Anaerotruncus	Gemmiger	0.00452425	-0.185493	0.194216	0.9632	0.992888
Butyrivibrio	Desulfovibrio	-0.00445002	-0.194148	0.185569	0.963804	0.992888
Dialister	Gemmiger	0.00534222	-0.24576	0.255772	0.967405	0.993228
Bifidobacterium	Parabacteroides	0.004224	-0.202414	0.210502	0.968474	0.993228
Eubacterium	Streptococcus	-0.00476104	-0.236405	0.227395	0.968486	0.993228
Flavonifractor	Veillonella	-0.00523643	-0.262439	0.252661	0.968929	0.993228
Lachnospira	Paraprevotella	0.00330937	-0.186663	0.193043	0.973077	0.993228
Eubacterium	Dialister	-0.00312057	-0.192862	0.186846	0.974612	0.993228
Roseburia	Lawsonibacter	0.0041721	-0.2525	0.260295	0.975126	0.993228
Ruminococcus	Mediterraneibacter	-0.00370984	-0.238023	0.231011	0.975726	0.993228
Faecalibacterium	Streptococcus	0.00450987	-0.284853	0.293119	0.976294	0.993228
Megasphaera	Veillonella	0.00290788	-0.18705	0.192657	0.976342	0.993228
Clostridium	Tyzzerella	-0.00408372	-0.267473	0.259873	0.976356	0.993228
Eubacterium	Bifidobacterium	0.00289014	-0.187069	0.192641	0.976486	0.993228
Ruminococcus	Eubacterium	0.00338078	-0.230645	0.237037	0.977812	0.993228
Clostridium	Anaerotruncus	-0.00268197	-0.192439	0.187268	0.978179	0.993228
Faecalibacterium	Bilophila	-0.00368909	-0.283324	0.276524	0.979943	0.993999
Dorea	Tyzzerella	-0.00219842	-0.20085	0.196626	0.982933	0.996012
Bifidobacterium	Alistipes	-0.00194451	-0.206842	0.203117	0.985376	0.996458
Anaerostipes	Anaerotruncus	-0.00267263	-0.280895	0.275964	0.985386	0.996458
Phascolarctobacterium	Mediterraneibacter	0.00196707	-0.259981	0.263646	0.988525	0.997166
Collinsella	Mediterraneibacter	0.0012519	-0.188648	0.191061	0.989814	0.997166
Akkermansia	Oribacterium	-0.00119772	-0.191012	0.188703	0.990255	0.997166
Roseburia	Dorea	0.00234641	-0.359825	0.363904	0.990319	0.997166
Subdoligranulum	Blautia	-0.00109105	-0.190917	0.188814	0.991123	0.997166
Alistipes	Blautia	-0.000877935	-0.190701	0.189009	0.992856	0.997896
Acidaminococcus	Enterocloster	0.000426515	-0.189448	0.190271	0.99653	0.999589
Subdoligranulum	Peptoniphilus	-0.000694126	-0.306127	0.304869	0.99656	0.999589
Collinsella	Butyricicoccus	0.000191548	-0.189671	0.19004	0.998441	0.999683
Phocaeicola	Coprococcus	-9.71533e-05	-0.189949	0.189761	0.999209	0.999683
Oscillibacter	Mediterraneibacter	-3.89572e-05	-0.189893	0.189817	0.999683	0.999683

## Sheet: top50 KOs vs KOs
KO 1	KO 1 name	KO 2	KO 2 name	rho	CI-LB	CI-UB	p	FDR
K20276	large repetitive protein	K15125	filamentous hemagglutinin	0.982832	0.968343	0.990721	4.60562e-51	5.64188e-48
K00626	acetyl-CoA C-acetyltransferase	K00074	3-hydroxybutyryl-CoA dehydrogenase	0.808763	0.691693	0.884416	6.07055e-16	3.71821e-13
K00261	glutamate dehydrogenase (NAD(P)+)	K00260	glutamate dehydrogenase	0.702237	0.576442	0.795518	1.69309e-15	6.91345e-13
K03522	electron transfer flavoprotein alpha subunit	K22432	caffeyl-CoA reductase-Etf complex subunit CarE	0.957917	0.873569	0.986401	4.75582e-11	1.45647e-08
K03521	electron transfer flavoprotein beta subunit	K22432	caffeyl-CoA reductase-Etf complex subunit CarE	0.686232	0.524493	0.800168	1.76599e-10	4.32667e-08
K00074	3-hydroxybutyryl-CoA dehydrogenase	K22432	caffeyl-CoA reductase-Etf complex subunit CarE	0.535465	0.384714	0.658392	1.08743e-09	2.22017e-07
K00262	glutamate dehydrogenase (NADP+)	K00261	glutamate dehydrogenase (NAD(P)+)	0.757954	0.584148	0.865295	1.72044e-09	2.65551e-07
K02358	elongation factor Tu	K00927	phosphoglycerate kinase	0.530176	0.37841	0.654183	1.73421e-09	2.65551e-07
K00074	3-hydroxybutyryl-CoA dehydrogenase	K03522	electron transfer flavoprotein alpha subunit	0.527753	0.375524	0.652254	2.14245e-09	2.91611e-07
K21572	starch-binding outer membrane protein, SusD/RagB family	K21573	TonB-dependent starch-binding outer membrane protein SusC	0.521879	0.368539	0.647572	3.54922e-09	4.11143e-07
K01006	pyruvate, orthophosphate dikinase	K10117	raffinose/stachyose/melibiose transport system substrate-binding protein	0.521416	0.367989	0.647203	3.6919e-09	4.11143e-07
K00626	acetyl-CoA C-acetyltransferase	K03522	electron transfer flavoprotein alpha subunit	0.621093	0.446855	0.749932	7.03508e-09	6.6811e-07
K10112	multiple sugar transport system ATP-binding protein	K00074	3-hydroxybutyryl-CoA dehydrogenase	0.513613	0.35874	0.640966	7.09015e-09	6.6811e-07
K00626	acetyl-CoA C-acetyltransferase	K22432	caffeyl-CoA reductase-Etf complex subunit CarE	0.603429	0.431072	0.733301	7.96694e-09	6.97107e-07
K03545	trigger factor	K02357	elongation factor Ts	0.506117	0.349882	0.63496	1.30453e-08	1.06536e-06
K00262	glutamate dehydrogenase (NADP+)	K00260	glutamate dehydrogenase	0.500651	0.343441	0.63057	2.01386e-08	1.54186e-06
K00927	phosphoglycerate kinase	K02357	elongation factor Ts	0.4919	0.333159	0.623524	3.96512e-08	2.85722e-06
K00626	acetyl-CoA C-acetyltransferase	K00248	butyryl-CoA dehydrogenase	0.560566	0.383953	0.69761	5.82593e-08	3.96487e-06
K00074	3-hydroxybutyryl-CoA dehydrogenase	K00260	glutamate dehydrogenase	0.551314	0.376161	0.688423	6.27907e-08	4.04834e-06
K02355	elongation factor G	K00927	phosphoglycerate kinase	0.57305	0.389893	0.712593	1.05722e-07	6.37956e-06
K02358	elongation factor Tu	K02355	elongation factor G	0.478257	0.317204	0.612497	1.09364e-07	6.37956e-06
K04077	chaperonin GroEL	K04078	chaperonin GroES	0.467034	0.304147	0.603387	2.42955e-07	1.35282e-05
K10117	raffinose/stachyose/melibiose transport system substrate-binding protein	K02027	multiple sugar transport system substrate-binding protein	0.463372	0.2999	0.600407	3.13088e-07	1.60428e-05
K10540	methyl-galactoside transport system substrate-binding protein	K10192	oligogalacturonide transport system substrate-binding protein	0.463317	0.299835	0.600362	3.14308e-07	1.60428e-05
K10117	raffinose/stachyose/melibiose transport system substrate-binding protein	K17318	putative aldouronate transport system substrate-binding protein	0.460568	0.296652	0.598122	3.79349e-07	1.85881e-05
K22432	caffeyl-CoA reductase-Etf complex subunit CarE	K03527	4-hydroxy-3-methylbut-2-en-1-yl diphosphate reductase	0.4771	0.305743	0.61852	5.62382e-07	2.64968e-05
K10112	multiple sugar transport system ATP-binding protein	K17318	putative aldouronate transport system substrate-binding protein	0.478097	0.305125	0.620532	6.76634e-07	3.00732e-05
K03521	electron transfer flavoprotein beta subunit	K03527	4-hydroxy-3-methylbut-2-en-1-yl diphosphate reductase	0.568811	0.372083	0.716632	6.87387e-07	3.00732e-05
K02027	multiple sugar transport system substrate-binding protein	K10192	oligogalacturonide transport system substrate-binding protein	0.786755	0.566526	0.902088	7.25422e-07	3.06428e-05
K00074	3-hydroxybutyryl-CoA dehydrogenase	K03521	electron transfer flavoprotein beta subunit	0.541392	0.350189	0.689282	7.79796e-07	3.18417e-05
K03521	electron transfer flavoprotein beta subunit	K03522	electron transfer flavoprotein alpha subunit	0.628902	0.417549	0.775696	8.83773e-07	3.49233e-05
K01624	fructose-bisphosphate aldolase, class II	K03521	electron transfer flavoprotein beta subunit	0.447377	0.281424	0.587345	9.12848e-07	3.49449e-05
K15770	arabinogalactan oligomer / maltooligosaccharide transport system substrate-binding protein	K22432	caffeyl-CoA reductase-Etf complex subunit CarE	0.526333	0.333663	0.676794	1.46669e-06	5.44453e-05
K04077	chaperonin GroEL	K04043	molecular chaperone DnaK	0.619417	0.403468	0.770002	1.66842e-06	6.01123e-05
K00626	acetyl-CoA C-acetyltransferase	K10112	multiple sugar transport system ATP-binding protein	0.466174	0.288772	0.612627	1.92215e-06	6.72754e-05
K00248	butyryl-CoA dehydrogenase	K00074	3-hydroxybutyryl-CoA dehydrogenase	0.482229	0.299223	0.631016	2.08444e-06	7.09289e-05
K04077	chaperonin GroEL	K13993	HSP20 family protein	0.431218	0.262886	0.574075	2.53387e-06	8.38918e-05
K02358	elongation factor Tu	K03527	4-hydroxy-3-methylbut-2-en-1-yl diphosphate reductase	0.529809	0.330528	0.683865	2.71843e-06	8.76337e-05
K01938	formate--tetrahydrofolate ligase	K01818	L-fucose/D-arabinose isomerase	0.460705	0.280388	0.609616	3.35894e-06	0.000105505
K15770	arabinogalactan oligomer / maltooligosaccharide transport system substrate-binding protein	K03521	electron transfer flavoprotein beta subunit	0.424944	0.25572	0.568902	3.70925e-06	0.000113596
K00626	acetyl-CoA C-acetyltransferase	K03521	electron transfer flavoprotein beta subunit	0.505534	0.309019	0.660649	4.24397e-06	0.000126801
K10112	multiple sugar transport system ATP-binding protein	K01938	formate--tetrahydrofolate ligase	0.419606	0.249637	0.564493	5.09738e-06	0.000148673
K02355	elongation factor G	K03521	electron transfer flavoprotein beta subunit	0.41856	0.248448	0.563626	5.41986e-06	0.000154403
K00626	acetyl-CoA C-acetyltransferase	K00260	glutamate dehydrogenase	0.549787	0.336263	0.709551	6.27958e-06	0.000174829
K00248	butyryl-CoA dehydrogenase	K22432	caffeyl-CoA reductase-Etf complex subunit CarE	0.484937	0.290331	0.641024	6.73548e-06	0.000183355
K00248	butyryl-CoA dehydrogenase	K00656	formate C-acetyltransferase	0.432892	0.255569	0.582037	6.96335e-06	0.000185437
K10117	raffinose/stachyose/melibiose transport system substrate-binding protein	K00626	acetyl-CoA C-acetyltransferase	0.412695	0.241784	0.558769	7.62179e-06	0.000198653
K03522	electron transfer flavoprotein alpha subunit	K03527	4-hydroxy-3-methylbut-2-en-1-yl diphosphate reductase	0.409978	0.238703	0.556516	8.90448e-06	0.00022725
K02358	elongation factor Tu	K01624	fructose-bisphosphate aldolase, class II	0.406953	0.235276	0.554005	1.05703e-05	0.000264256
K10117	raffinose/stachyose/melibiose transport system substrate-binding protein	K15770	arabinogalactan oligomer / maltooligosaccharide transport system substrate-binding protein	0.620983	0.377627	0.784096	1.52888e-05	0.000374575
K01624	fructose-bisphosphate aldolase, class II	K00927	phosphoglycerate kinase	0.517555	0.297867	0.685179	2.39046e-05	0.000574179
K00248	butyryl-CoA dehydrogenase	K01938	formate--tetrahydrofolate ligase	0.450532	0.253657	0.611565	2.5722e-05	0.000605951
K03737	pyruvate-ferredoxin/flavodoxin oxidoreductase	K01803	triosephosphate isomerase (TIM)	0.389933	0.216074	0.539825	2.68303e-05	0.000620133
K10117	raffinose/stachyose/melibiose transport system substrate-binding protein	K10200	N-acetylglucosamine transport system substrate-binding protein	0.389191	0.215239	0.539204	2.79086e-05	0.000633111
K00261	glutamate dehydrogenase (NAD(P)+)	K00053	ketol-acid reductoisomerase	0.388241	0.214173	0.53841	2.93448e-05	0.000648716
K10117	raffinose/stachyose/melibiose transport system substrate-binding protein	K00074	3-hydroxybutyryl-CoA dehydrogenase	0.388042	0.213949	0.538244	2.96556e-05	0.000648716
K00260	glutamate dehydrogenase	K01938	formate--tetrahydrofolate ligase	0.387288	0.213101	0.537614	3.08591e-05	0.000663199
K00053	ketol-acid reductoisomerase	K00074	3-hydroxybutyryl-CoA dehydrogenase	0.386423	0.212127	0.536892	3.23018e-05	0.000682236
K15770	arabinogalactan oligomer / maltooligosaccharide transport system substrate-binding protein	K03522	electron transfer flavoprotein alpha subunit	0.413597	0.225681	0.57184	4.1312e-05	0.000847584
K02355	elongation factor G	K03527	4-hydroxy-3-methylbut-2-en-1-yl diphosphate reductase	0.381592	0.206713	0.532844	4.15143e-05	0.000847584
K02355	elongation factor G	K01624	fructose-bisphosphate aldolase, class II	0.422795	0.229699	0.583867	4.69762e-05	0.000943375
K00248	butyryl-CoA dehydrogenase	K03522	electron transfer flavoprotein alpha subunit	0.432636	0.234832	0.596034	5.00704e-05	0.000981212
K10117	raffinose/stachyose/melibiose transport system substrate-binding protein	K00024	malate dehydrogenase	-0.377782	-0.529649	-0.202447	5.04623e-05	0.000981212
K00074	3-hydroxybutyryl-CoA dehydrogenase	K00616	transaldolase	0.376348	0.200844	0.528445	5.42676e-05	0.00103872
K00626	acetyl-CoA C-acetyltransferase	K01179	endoglucanase	0.370504	0.194318	0.523533	7.27272e-05	0.00137063
K04077	chaperonin GroEL	K03527	4-hydroxy-3-methylbut-2-en-1-yl diphosphate reductase	0.369346	0.193027	0.522558	7.70147e-05	0.00142944
K01803	triosephosphate isomerase (TIM)	K00927	phosphoglycerate kinase	0.463209	0.247245	0.635329	7.88132e-05	0.00144099
K01006	pyruvate, orthophosphate dikinase	K10112	multiple sugar transport system ATP-binding protein	0.564054	0.3095	0.743171	8.58456e-05	0.00154648
K17318	putative aldouronate transport system substrate-binding protein	K15770	arabinogalactan oligomer / maltooligosaccharide transport system substrate-binding protein	0.377471	0.194734	0.534883	9.84361e-05	0.0017476
K01006	pyruvate, orthophosphate dikinase	K17318	putative aldouronate transport system substrate-binding protein	0.458294	0.240078	0.632422	0.000105596	0.00184793
K01624	fructose-bisphosphate aldolase, class II	K02357	elongation factor Ts	0.361518	0.184313	0.515959	0.000112757	0.0018984
K03737	pyruvate-ferredoxin/flavodoxin oxidoreductase	K01624	fructose-bisphosphate aldolase, class II	0.361505	0.184299	0.515949	0.000112825	0.0018984
K00261	glutamate dehydrogenase (NAD(P)+)	K01179	endoglucanase	0.361449	0.184237	0.515901	0.000113129	0.0018984
K00261	glutamate dehydrogenase (NAD(P)+)	K00656	formate C-acetyltransferase	0.361016	0.183748	0.515542	0.000115577	0.00191328
K00626	acetyl-CoA C-acetyltransferase	K15770	arabinogalactan oligomer / maltooligosaccharide transport system substrate-binding protein	0.421356	0.21673	0.590515	0.000121126	0.00197838
K00626	acetyl-CoA C-acetyltransferase	K00616	transaldolase	0.359141	0.181674	0.513952	0.000126328	0.00203621
K00074	3-hydroxybutyryl-CoA dehydrogenase	K03527	4-hydroxy-3-methylbut-2-en-1-yl diphosphate reductase	0.430149	0.220214	0.602001	0.000134695	0.00214288
K00248	butyryl-CoA dehydrogenase	K17318	putative aldouronate transport system substrate-binding protein	0.419289	0.213377	0.589535	0.000141429	0.00222115
K00261	glutamate dehydrogenase (NAD(P)+)	K02035	peptide/nickel transport system substrate-binding protein	0.510521	0.266047	0.69329	0.000146389	0.00226996
K00261	glutamate dehydrogenase (NAD(P)+)	K00626	acetyl-CoA C-acetyltransferase	0.556316	0.293397	0.740996	0.000155716	0.00238441
K04077	chaperonin GroEL	K02357	elongation factor Ts	0.351989	0.173745	0.507903	0.000176823	0.00267418
K00053	ketol-acid reductoisomerase	K00260	glutamate dehydrogenase	0.400675	0.198956	0.569823	0.000188638	0.0027621
K03737	pyruvate-ferredoxin/flavodoxin oxidoreductase	K03522	electron transfer flavoprotein alpha subunit	0.40707	0.202402	0.577666	0.000189122	0.0027621
K01624	fructose-bisphosphate aldolase, class II	K22432	caffeyl-CoA reductase-Etf complex subunit CarE	0.350072	0.171624	0.506278	0.000193223	0.0027621
K04077	chaperonin GroEL	K01624	fructose-bisphosphate aldolase, class II	0.350041	0.17159	0.506252	0.000193497	0.0027621
K00626	acetyl-CoA C-acetyltransferase	K03527	4-hydroxy-3-methylbut-2-en-1-yl diphosphate reductase	0.355736	0.174232	0.513861	0.000198826	0.0027621
K01624	fructose-bisphosphate aldolase, class II	K03527	4-hydroxy-3-methylbut-2-en-1-yl diphosphate reductase	0.349414	0.170896	0.50572	0.000199169	0.0027621
K10112	multiple sugar transport system ATP-binding protein	K22432	caffeyl-CoA reductase-Etf complex subunit CarE	0.408595	0.202388	0.580108	0.000200256	0.0027621
K01803	triosephosphate isomerase (TIM)	K03527	4-hydroxy-3-methylbut-2-en-1-yl diphosphate reductase	0.451789	0.226276	0.631334	0.000200675	0.0027621
K21572	starch-binding outer membrane protein, SusD/RagB family	K10112	multiple sugar transport system ATP-binding protein	-0.34845	-0.504903	-0.169831	0.000208178	0.00283354
K04077	chaperonin GroEL	K03545	trigger factor	0.346864	0.168077	0.503558	0.000223836	0.00301317
K01006	pyruvate, orthophosphate dikinase	K15770	arabinogalactan oligomer / maltooligosaccharide transport system substrate-binding protein	0.488183	0.244509	0.673859	0.000231753	0.00306015
K00261	glutamate dehydrogenase (NAD(P)+)	K00074	3-hydroxybutyryl-CoA dehydrogenase	0.584764	0.303256	0.772396	0.000232322	0.00306015
K00927	phosphoglycerate kinase	K03545	trigger factor	0.450021	0.221036	0.631981	0.000257896	0.00336088
K10112	multiple sugar transport system ATP-binding protein	K00248	butyryl-CoA dehydrogenase	0.579363	0.296177	0.768921	0.000272544	0.00348133
K02358	elongation factor Tu	K02357	elongation factor Ts	0.342487	0.163247	0.499841	0.000272822	0.00348133
K00074	3-hydroxybutyryl-CoA dehydrogenase	K15770	arabinogalactan oligomer / maltooligosaccharide transport system substrate-binding protein	0.382021	0.182328	0.551447	0.000297473	0.00367279
K10192	oligogalacturonide transport system substrate-binding protein	K00874	2-dehydro-3-deoxygluconokinase	0.424169	0.204395	0.603233	0.000299859	0.00367279
K02027	multiple sugar transport system substrate-binding protein	K10540	methyl-galactoside transport system substrate-binding protein	0.426764	0.20578	0.606335	0.000299948	0.00367279
K01610	phosphoenolpyruvate carboxykinase (ATP)	K00626	acetyl-CoA C-acetyltransferase	-0.340083	-0.497797	-0.160597	0.000303757	0.00367279
K01803	triosephosphate isomerase (TIM)	K02355	elongation factor G	0.340049	0.16056	0.497768	0.000304218	0.00367279
K10112	multiple sugar transport system ATP-binding protein	K01179	endoglucanase	0.339931	0.16043	0.497668	0.000305816	0.00367279
K03737	pyruvate-ferredoxin/flavodoxin oxidoreductase	K03521	electron transfer flavoprotein beta subunit	0.537031	0.266679	0.729035	0.000318797	0.00376933
K01803	triosephosphate isomerase (TIM)	K01624	fructose-bisphosphate aldolase, class II	0.494831	0.242093	0.684684	0.000320008	0.00376933
K03521	electron transfer flavoprotein beta subunit	K00616	transaldolase	0.338227	0.158549	0.496221	0.000329912	0.00384897
K04043	molecular chaperone DnaK	K03521	electron transfer flavoprotein beta subunit	0.360692	0.169082	0.52603	0.000347899	0.00398904
K02035	peptide/nickel transport system substrate-binding protein	K00260	glutamate dehydrogenase	0.409293	0.194007	0.586967	0.00034843	0.00398904
K21573	TonB-dependent starch-binding outer membrane protein SusC	K17318	putative aldouronate transport system substrate-binding protein	-0.415119	-0.594187	-0.196845	0.000352807	0.00400175
K01006	pyruvate, orthophosphate dikinase	K00024	malate dehydrogenase	-0.336219	-0.494509	-0.156343	0.000360323	0.0040495
K01006	pyruvate, orthophosphate dikinase	K02027	multiple sugar transport system substrate-binding protein	0.356463	0.166034	0.521261	0.000370402	0.00412493
K01624	fructose-bisphosphate aldolase, class II	K03522	electron transfer flavoprotein alpha subunit	0.334806	0.15479	0.493304	0.000383278	0.00422987
K10112	multiple sugar transport system ATP-binding protein	K00024	malate dehydrogenase	-0.443869	-0.629722	-0.209953	0.00039604	0.00433169
K10112	multiple sugar transport system ATP-binding protein	K03527	4-hydroxy-3-methylbut-2-en-1-yl diphosphate reductase	0.426566	0.199805	0.609956	0.000418801	0.0045401
K01006	pyruvate, orthophosphate dikinase	K00656	formate C-acetyltransferase	0.458154	0.214717	0.647995	0.000458297	0.00492468
K00626	acetyl-CoA C-acetyltransferase	K17318	putative aldouronate transport system substrate-binding protein	0.329263	0.148704	0.488576	0.000486995	0.00518755
K10112	multiple sugar transport system ATP-binding protein	K00616	transaldolase	0.348203	0.157299	0.51402	0.000505011	0.00533309
K00261	glutamate dehydrogenase (NAD(P)+)	K10112	multiple sugar transport system ATP-binding protein	0.589506	0.284981	0.78594	0.000546888	0.00572597
K21572	starch-binding outer membrane protein, SusD/RagB family	K17318	putative aldouronate transport system substrate-binding protein	-0.485118	-0.681221	-0.224056	0.000580689	0.00602834
K03521	electron transfer flavoprotein beta subunit	K02357	elongation factor Ts	0.326592	0.144702	0.487132	0.000586764	0.00604022
K00053	ketol-acid reductoisomerase	K00248	butyryl-CoA dehydrogenase	0.34047	0.150279	0.50636	0.000624949	0.00637969
K00261	glutamate dehydrogenase (NAD(P)+)	K00248	butyryl-CoA dehydrogenase	0.484312	0.221384	0.681599	0.000640774	0.00643969
K15770	arabinogalactan oligomer / maltooligosaccharide transport system substrate-binding protein	K00024	malate dehydrogenase	-0.322758	-0.483019	-0.141574	0.000641341	0.00643969
K10117	raffinose/stachyose/melibiose transport system substrate-binding protein	K03527	4-hydroxy-3-methylbut-2-en-1-yl diphosphate reductase	0.32429	0.142069	0.485252	0.000650681	0.00648013
K03737	pyruvate-ferredoxin/flavodoxin oxidoreductase	K00927	phosphoglycerate kinase	0.361906	0.159649	0.535003	0.000655948	0.00648013
K00927	phosphoglycerate kinase	K03527	4-hydroxy-3-methylbut-2-en-1-yl diphosphate reductase	0.32182	0.140545	0.482218	0.000667084	0.00653743
K03737	pyruvate-ferredoxin/flavodoxin oxidoreductase	K02355	elongation factor G	0.42348	0.189073	0.612225	0.000674902	0.00656155
K22432	caffeyl-CoA reductase-Etf complex subunit CarE	K00616	transaldolase	0.370398	0.162965	0.546472	0.000684277	0.00660031
K01610	phosphoenolpyruvate carboxykinase (ATP)	K02357	elongation factor Ts	0.320412	0.139013	0.481006	0.000706893	0.00676518
K02027	multiple sugar transport system substrate-binding protein	K03527	4-hydroxy-3-methylbut-2-en-1-yl diphosphate reductase	0.369213	0.161477	0.545618	0.00072098	0.00684652
K17318	putative aldouronate transport system substrate-binding protein	K00024	malate dehydrogenase	-0.31957	-0.480285	-0.138093	0.000731948	0.006896
K00074	3-hydroxybutyryl-CoA dehydrogenase	K17318	putative aldouronate transport system substrate-binding protein	0.32911	0.142361	0.493234	0.00073745	0.006896
K22432	caffeyl-CoA reductase-Etf complex subunit CarE	K01179	endoglucanase	0.31877	0.137219	0.4796	0.000756526	0.00702079
K00927	phosphoglycerate kinase	K03521	electron transfer flavoprotein beta subunit	0.318531	0.136959	0.479395	0.000763953	0.00703641
K00262	glutamate dehydrogenase (NADP+)	K00074	3-hydroxybutyryl-CoA dehydrogenase	0.352741	0.152359	0.525267	0.000780325	0.00713357
K01006	pyruvate, orthophosphate dikinase	K01938	formate--tetrahydrofolate ligase	0.363142	0.156609	0.539246	0.000806998	0.00732276
K02406	flagellin	K00656	formate C-acetyltransferase	0.313084	0.131017	0.474722	0.000953735	0.00859062
K17318	putative aldouronate transport system substrate-binding protein	K00656	formate C-acetyltransferase	0.387671	0.163349	0.573878	0.00102819	0.00916963
K10117	raffinose/stachyose/melibiose transport system substrate-binding protein	K03521	electron transfer flavoprotein beta subunit	0.332953	0.138498	0.502689	0.00103299	0.00916963
K01006	pyruvate, orthophosphate dikinase	K00239	succinate dehydrogenase flavoprotein subunit	-0.492223	-0.698785	-0.209892	0.00119037	0.0104526
K00248	butyryl-CoA dehydrogenase	K00260	glutamate dehydrogenase	0.446441	0.187503	0.647363	0.00119458	0.0104526
K00260	glutamate dehydrogenase	K00616	transaldolase	0.307085	0.124488	0.469563	0.00121159	0.0105263
K17318	putative aldouronate transport system substrate-binding protein	K10540	methyl-galactoside transport system substrate-binding protein	0.444359	0.183742	0.646608	0.00133517	0.0115182
K00626	acetyl-CoA C-acetyltransferase	K00053	ketol-acid reductoisomerase	0.30352	0.120615	0.466493	0.00139327	0.0119353
K10112	multiple sugar transport system ATP-binding protein	K15770	arabinogalactan oligomer / maltooligosaccharide transport system substrate-binding protein	0.363348	0.144808	0.548086	0.00148935	0.0126698
K02358	elongation factor Tu	K22432	caffeyl-CoA reductase-Etf complex subunit CarE	0.408585	0.164349	0.605617	0.00151063	0.0127482
K02027	multiple sugar transport system substrate-binding protein	K21573	TonB-dependent starch-binding outer membrane protein SusC	-0.315243	-0.48391	-0.123995	0.00151937	0.0127482
K00134	glyceraldehyde 3-phosphate dehydrogenase (phosphorylating)	K02406	flagellin	-0.300256	-0.463679	-0.117075	0.00158084	0.0131737
K10112	multiple sugar transport system ATP-binding protein	K00656	formate C-acetyltransferase	0.46357	0.186607	0.672273	0.00167678	0.0138787
K10112	multiple sugar transport system ATP-binding protein	K03521	electron transfer flavoprotein beta subunit	0.297494	0.114083	0.461295	0.00175704	0.0144455
K01803	triosephosphate isomerase (TIM)	K03521	electron transfer flavoprotein beta subunit	0.296764	0.113292	0.460664	0.00180651	0.0147532
K03737	pyruvate-ferredoxin/flavodoxin oxidoreductase	K03527	4-hydroxy-3-methylbut-2-en-1-yl diphosphate reductase	0.296208	0.11269	0.460183	0.00184505	0.0149514
K13993	HSP20 family protein	K03527	4-hydroxy-3-methylbut-2-en-1-yl diphosphate reductase	0.296063	0.112533	0.460058	0.0018552	0.0149514
K01610	phosphoenolpyruvate carboxykinase (ATP)	K03545	trigger factor	0.295584	0.112015	0.459644	0.00188913	0.0150391
K00261	glutamate dehydrogenase (NAD(P)+)	K01938	formate--tetrahydrofolate ligase	0.52293	0.211027	0.738187	0.00189062	0.0150391
K04043	molecular chaperone DnaK	K13993	HSP20 family protein	0.365765	0.139248	0.555908	0.00201006	0.015886
K04043	molecular chaperone DnaK	K04078	chaperonin GroES	0.296099	0.110928	0.4614	0.00202761	0.0159219
K21572	starch-binding outer membrane protein, SusD/RagB family	K03527	4-hydroxy-3-methylbut-2-en-1-yl diphosphate reductase	-0.348744	-0.533819	-0.131783	0.00205326	0.0160206
K01624	fructose-bisphosphate aldolase, class II	K00260	glutamate dehydrogenase	0.293053	0.109278	0.457456	0.00207785	0.0161099
K02027	multiple sugar transport system substrate-binding protein	K02035	peptide/nickel transport system substrate-binding protein	0.291243	0.107319	0.455893	0.00222347	0.0170274
K03737	pyruvate-ferredoxin/flavodoxin oxidoreductase	K22432	caffeyl-CoA reductase-Etf complex subunit CarE	0.385089	0.144813	0.582477	0.00222398	0.0170274
K00262	glutamate dehydrogenase (NADP+)	K01179	endoglucanase	0.37839	0.141276	0.574445	0.00229544	0.0174653
K02035	peptide/nickel transport system substrate-binding protein	K00656	formate C-acetyltransferase	0.344833	0.126678	0.531169	0.00240544	0.0181893
K00626	acetyl-CoA C-acetyltransferase	K02035	peptide/nickel transport system substrate-binding protein	0.288343	0.104191	0.453378	0.00247485	0.0185749
K02406	flagellin	K00626	acetyl-CoA C-acetyltransferase	0.370033	0.135918	0.565008	0.00248676	0.0185749
K21572	starch-binding outer membrane protein, SusD/RagB family	K10117	raffinose/stachyose/melibiose transport system substrate-binding protein	-0.287325	-0.452496	-0.103094	0.00256906	0.0188748
K10117	raffinose/stachyose/melibiose transport system substrate-binding protein	K10112	multiple sugar transport system ATP-binding protein	0.287267	0.103031	0.452446	0.00257455	0.0188748
K10117	raffinose/stachyose/melibiose transport system substrate-binding protein	K10540	methyl-galactoside transport system substrate-binding protein	0.468569	0.175787	0.685193	0.00258639	0.0188748
K03527	4-hydroxy-3-methylbut-2-en-1-yl diphosphate reductase	K00616	transaldolase	0.287119	0.102871	0.452318	0.00258855	0.0188748
K04077	chaperonin GroEL	K00927	phosphoglycerate kinase	0.286643	0.102359	0.451905	0.00263396	0.0189993
K17318	putative aldouronate transport system substrate-binding protein	K01938	formate--tetrahydrofolate ligase	0.286616	0.102329	0.451881	0.00263663	0.0189993
K02355	elongation factor G	K01938	formate--tetrahydrofolate ligase	0.285544	0.101174	0.450953	0.00274176	0.0196413
K02027	multiple sugar transport system substrate-binding protein	K10200	N-acetylglucosamine transport system substrate-binding protein	0.388459	0.139011	0.591552	0.00292615	0.0208403
K00248	butyryl-CoA dehydrogenase	K01818	L-fucose/D-arabinose isomerase	0.283517	0.0989893	0.449193	0.00295104	0.0208522
K10112	multiple sugar transport system ATP-binding protein	K00053	ketol-acid reductoisomerase	0.284437	0.0992546	0.450576	0.00296187	0.0208522
K01610	phosphoenolpyruvate carboxykinase (ATP)	K03522	electron transfer flavoprotein alpha subunit	-0.282918	-0.448673	-0.0983454	0.00301539	0.0211077
K10112	multiple sugar transport system ATP-binding protein	K00260	glutamate dehydrogenase	0.425937	0.151888	0.639172	0.00313801	0.0218412
K00074	3-hydroxybutyryl-CoA dehydrogenase	K00874	2-dehydro-3-deoxygluconokinase	0.280847	0.0961172	0.446875	0.00324812	0.02248
K01006	pyruvate, orthophosphate dikinase	K04077	chaperonin GroEL	0.280412	0.0956492	0.446497	0.00329904	0.022704
K04043	molecular chaperone DnaK	K03527	4-hydroxy-3-methylbut-2-en-1-yl diphosphate reductase	0.355608	0.122946	0.551216	0.00333045	0.0227922
K01610	phosphoenolpyruvate carboxykinase (ATP)	K22432	caffeyl-CoA reductase-Etf complex subunit CarE	-0.279919	-0.446068	-0.0951186	0.00335761	0.0228231
K00260	glutamate dehydrogenase	K22432	caffeyl-CoA reductase-Etf complex subunit CarE	0.363327	0.125516	0.561653	0.00337222	0.0228231
K00248	butyryl-CoA dehydrogenase	K02035	peptide/nickel transport system substrate-binding protein	0.408727	0.142078	0.62007	0.00346346	0.0233118
K00656	formate C-acetyltransferase	K00260	glutamate dehydrogenase	0.278276	0.093346	0.444645	0.00356062	0.0238347
K00053	ketol-acid reductoisomerase	K00656	formate C-acetyltransferase	0.278062	0.0931229	0.444453	0.0035865	0.0238775
K02358	elongation factor Tu	K13993	HSP20 family protein	0.277183	0.0921789	0.443689	0.0036996	0.0244973
K01610	phosphoenolpyruvate carboxykinase (ATP)	K02035	peptide/nickel transport system substrate-binding protein	-0.276558	-0.443146	-0.0915081	0.00378191	0.0249078
K01006	pyruvate, orthophosphate dikinase	K22432	caffeyl-CoA reductase-Etf complex subunit CarE	0.500135	0.17405	0.727376	0.00394736	0.0258583
K01803	triosephosphate isomerase (TIM)	K00874	2-dehydro-3-deoxygluconokinase	0.275146	0.0899919	0.441916	0.00397408	0.025895
K01006	pyruvate, orthophosphate dikinase	K21572	starch-binding outer membrane protein, SusD/RagB family	-0.48983	-0.717114	-0.168378	0.00409551	0.0265287
K00626	acetyl-CoA C-acetyltransferase	K01689	enolase	0.274151	0.0889243	0.44105	0.00411465	0.0265287
K02406	flagellin	K02035	peptide/nickel transport system substrate-binding protein	0.298616	0.0966977	0.476926	0.00422302	0.0270848
K03737	pyruvate-ferredoxin/flavodoxin oxidoreductase	K13993	HSP20 family protein	0.2732	0.0879044	0.440221	0.0042531	0.0271357
K00053	ketol-acid reductoisomerase	K00616	transaldolase	0.284723	0.0915943	0.457209	0.0042931	0.0271806
K21572	starch-binding outer membrane protein, SusD/RagB family	K02027	multiple sugar transport system substrate-binding protein	-0.272744	-0.439824	-0.0874155	0.00432095	0.0271806
K00262	glutamate dehydrogenase (NADP+)	K21573	TonB-dependent starch-binding outer membrane protein SusC	0.272559	0.0872177	0.439663	0.00434868	0.0271806
K02406	flagellin	K00074	3-hydroxybutyryl-CoA dehydrogenase	0.27256	0.0872169	0.439666	0.0043489	0.0271806
K04077	chaperonin GroEL	K03521	electron transfer flavoprotein beta subunit	0.271487	0.0860681	0.438728	0.00451301	0.0280631
K02357	elongation factor Ts	K13993	HSP20 family protein	0.271001	0.0855472	0.438305	0.00458929	0.0283656
K02406	flagellin	K00239	succinate dehydrogenase flavoprotein subunit	-0.27089	-0.438213	-0.0854234	0.00460796	0.0283656
K00074	3-hydroxybutyryl-CoA dehydrogenase	K01179	endoglucanase	0.270425	0.0849304	0.437802	0.00468113	0.0286719
K02027	multiple sugar transport system substrate-binding protein	K17318	putative aldouronate transport system substrate-binding protein	0.283064	0.0888094	0.456576	0.00474159	0.0288978
K01006	pyruvate, orthophosphate dikinase	K03527	4-hydroxy-3-methylbut-2-en-1-yl diphosphate reductase	0.52974	0.177835	0.761519	0.00481521	0.0292011
K01803	triosephosphate isomerase (TIM)	K10192	oligogalacturonide transport system substrate-binding protein	0.268431	0.0827953	0.436063	0.00501192	0.0302443
K02358	elongation factor Tu	K03737	pyruvate-ferredoxin/flavodoxin oxidoreductase	0.365957	0.114461	0.573371	0.00513748	0.0308457
K00260	glutamate dehydrogenase	K03522	electron transfer flavoprotein alpha subunit	0.332656	0.103099	0.528569	0.00516193	0.0308457
K00053	ketol-acid reductoisomerase	K01938	formate--tetrahydrofolate ligase	0.390211	0.121004	0.605951	0.00542706	0.0322726
K00262	glutamate dehydrogenase (NADP+)	K00053	ketol-acid reductoisomerase	0.264338	0.0784189	0.432489	0.00575642	0.0340657
K10117	raffinose/stachyose/melibiose transport system substrate-binding protein	K10192	oligogalacturonide transport system substrate-binding protein	0.333813	0.0999307	0.532738	0.00585006	0.0344535
K01006	pyruvate, orthophosphate dikinase	K02355	elongation factor G	0.384343	0.116334	0.600179	0.00587842	0.0344549
K00134	glyceraldehyde 3-phosphate dehydrogenase (phosphorylating)	K04043	molecular chaperone DnaK	0.262959	0.076945	0.431282	0.00602862	0.0350091
K13993	HSP20 family protein	K04078	chaperonin GroES	0.375352	0.1125	0.589107	0.00603014	0.0350091
K01803	triosephosphate isomerase (TIM)	K03522	electron transfer flavoprotein alpha subunit	0.279721	0.081799	0.456418	0.00610177	0.0352579
K02035	peptide/nickel transport system substrate-binding protein	K01179	endoglucanase	0.270572	0.0786378	0.443164	0.00619415	0.0354764
K02355	elongation factor G	K00656	formate C-acetyltransferase	0.262115	0.0760422	0.430546	0.00620116	0.0354764
K01006	pyruvate, orthophosphate dikinase	K03521	electron transfer flavoprotein beta subunit	0.426571	0.128493	0.65396	0.00622647	0.0354764
K02358	elongation factor Tu	K00656	formate C-acetyltransferase	0.261107	0.0749687	0.429663	0.0064117	0.0362772
K17318	putative aldouronate transport system substrate-binding protein	K03522	electron transfer flavoprotein alpha subunit	0.294666	0.0850408	0.479311	0.00643193	0.0362772
K10192	oligogalacturonide transport system substrate-binding protein	K03527	4-hydroxy-3-methylbut-2-en-1-yl diphosphate reductase	0.449823	0.135018	0.682142	0.00645585	0.0362772
K04043	molecular chaperone DnaK	K03545	trigger factor	0.314489	0.0904474	0.508232	0.00658856	0.036699
K02355	elongation factor G	K02357	elongation factor Ts	0.341194	0.0986995	0.545438	0.00659084	0.036699
K01610	phosphoenolpyruvate carboxykinase (ATP)	K00248	butyryl-CoA dehydrogenase	-0.335321	-0.537666	-0.0964545	0.00668131	0.0370344
K01610	phosphoenolpyruvate carboxykinase (ATP)	K00927	phosphoglycerate kinase	0.393199	0.113869	0.614919	0.00684852	0.0377903
K00074	3-hydroxybutyryl-CoA dehydrogenase	K13993	HSP20 family protein	0.258683	0.0723831	0.427541	0.00694571	0.0381547
K04077	chaperonin GroEL	K00616	transaldolase	0.257344	0.0709562	0.426368	0.00725711	0.0396873
K10112	multiple sugar transport system ATP-binding protein	K00874	2-dehydro-3-deoxygluconokinase	0.289658	0.0798316	0.474904	0.00739299	0.0402507
K03522	electron transfer flavoprotein alpha subunit	K00616	transaldolase	0.321566	0.0889708	0.520903	0.00745103	0.0403872
K00261	glutamate dehydrogenase (NAD(P)+)	K22432	caffeyl-CoA reductase-Etf complex subunit CarE	0.368654	0.102955	0.585248	0.00749172	0.0404289
K01006	pyruvate, orthophosphate dikinase	K00626	acetyl-CoA C-acetyltransferase	0.371133	0.10279	0.589121	0.00768863	0.0413095
K04077	chaperonin GroEL	K00024	malate dehydrogenase	0.314089	0.0856009	0.51119	0.00774718	0.0414423
K01610	phosphoenolpyruvate carboxykinase (ATP)	K01624	fructose-bisphosphate aldolase, class II	0.28511	0.0757283	0.470411	0.0081904	0.0436228
K00053	ketol-acid reductoisomerase	K13993	HSP20 family protein	0.252972	0.0663005	0.422535	0.00836179	0.0442855
K00074	3-hydroxybutyryl-CoA dehydrogenase	K00656	formate C-acetyltransferase	0.252859	0.0661809	0.422434	0.00839194	0.0442855
K01624	fructose-bisphosphate aldolase, class II	K00074	3-hydroxybutyryl-CoA dehydrogenase	0.335763	0.0891179	0.543609	0.00844679	0.0442855
K02358	elongation factor Tu	K10192	oligogalacturonide transport system substrate-binding protein	0.25261	0.0659157	0.422217	0.00845943	0.0442855
K03522	electron transfer flavoprotein alpha subunit	K01179	endoglucanase	0.252455	0.0657518	0.42208	0.00850129	0.0443152
K00261	glutamate dehydrogenase (NAD(P)+)	K00616	transaldolase	0.362934	0.0964786	0.580848	0.00856138	0.0444393
K01610	phosphoenolpyruvate carboxykinase (ATP)	K01803	triosephosphate isomerase (TIM)	0.309625	0.0805622	0.507625	0.00876787	0.0452691
K10117	raffinose/stachyose/melibiose transport system substrate-binding protein	K00239	succinate dehydrogenase flavoprotein subunit	-0.284808	-0.471526	-0.0736491	0.00879514	0.0452691
K00261	glutamate dehydrogenase (NAD(P)+)	K15770	arabinogalactan oligomer / maltooligosaccharide transport system substrate-binding protein	0.287353	0.0740973	0.475477	0.00887098	0.0454684
K00248	butyryl-CoA dehydrogenase	K03545	trigger factor	-0.296652	-0.490444	-0.074904	0.00939749	0.0477687
K01624	fructose-bisphosphate aldolase, class II	K00874	2-dehydro-3-deoxygluconokinase	0.249308	0.0624072	0.419316	0.00939776	0.0477687
K00626	acetyl-CoA C-acetyltransferase	K01938	formate--tetrahydrofolate ligase	0.39186	0.100839	0.621109	0.00948842	0.0478749
K00927	phosphoglycerate kinase	K00874	2-dehydro-3-deoxygluconokinase	0.248979	0.0620558	0.419028	0.00949683	0.0478749
K00927	phosphoglycerate kinase	K00024	malate dehydrogenase	0.248844	0.0619146	0.418908	0.00953666	0.0478787
K10112	multiple sugar transport system ATP-binding protein	K10192	oligogalacturonide transport system substrate-binding protein	0.319469	0.0803466	0.523822	0.00960094	0.0480047
K10117	raffinose/stachyose/melibiose transport system substrate-binding protein	K02035	peptide/nickel transport system substrate-binding protein	0.487275	0.127181	0.733881	0.00989725	0.0491782
K02027	multiple sugar transport system substrate-binding protein	K00656	formate C-acetyltransferase	0.247607	0.0606012	0.417821	0.00991593	0.0491782
K02355	elongation factor G	K00874	2-dehydro-3-deoxygluconokinase	0.247173	0.0601407	0.417439	0.010052	0.0496523
K01938	formate--tetrahydrofolate ligase	K04078	chaperonin GroES	-0.246694	-0.417017	-0.0596315	0.0102045	0.0502028
K00262	glutamate dehydrogenase (NADP+)	K01938	formate--tetrahydrofolate ligase	0.245451	0.0583132	0.415924	0.0106087	0.0519826
K21572	starch-binding outer membrane protein, SusD/RagB family	K00626	acetyl-CoA C-acetyltransferase	-0.245074	-0.415592	-0.0579139	0.0107339	0.0522373
K01006	pyruvate, orthophosphate dikinase	K00616	transaldolase	0.245044	0.057877	0.415569	0.010746	0.0522373
K02027	multiple sugar transport system substrate-binding protein	K01689	enolase	0.262285	0.061061	0.443021	0.0111598	0.0540347
K03545	trigger factor	K03527	4-hydroxy-3-methylbut-2-en-1-yl diphosphate reductase	0.288173	0.0671253	0.482256	0.0112617	0.0543133
K10117	raffinose/stachyose/melibiose transport system substrate-binding protein	K03522	electron transfer flavoprotein alpha subunit	0.326158	0.0762998	0.537475	0.0113513	0.0545306
K10117	raffinose/stachyose/melibiose transport system substrate-binding protein	K21573	TonB-dependent starch-binding outer membrane protein SusC	-0.345715	-0.564909	-0.0809465	0.0114405	0.0547444
K03545	trigger factor	K04078	chaperonin GroES	0.242766	0.0554678	0.41356	0.0115298	0.0549571
K17318	putative aldouronate transport system substrate-binding protein	K03527	4-hydroxy-3-methylbut-2-en-1-yl diphosphate reductase	0.2425	0.0551855	0.413325	0.0116249	0.0551958
K02358	elongation factor Tu	K02027	multiple sugar transport system substrate-binding protein	0.241241	0.0538526	0.412216	0.0120835	0.0569958
K10112	multiple sugar transport system ATP-binding protein	K02027	multiple sugar transport system substrate-binding protein	0.436946	0.102129	0.682839	0.0121128	0.0569958
K01006	pyruvate, orthophosphate dikinase	K03522	electron transfer flavoprotein alpha subunit	0.362892	0.0828849	0.589793	0.0121436	0.0569958
K01006	pyruvate, orthophosphate dikinase	K00261	glutamate dehydrogenase (NAD(P)+)	0.50102	0.118714	0.753955	0.0123534	0.0577595
K00024	malate dehydrogenase	K01179	endoglucanase	-0.240188	-0.411288	-0.0527382	0.0124791	0.0581249
K21573	TonB-dependent starch-binding outer membrane protein SusC	K00239	succinate dehydrogenase flavoprotein subunit	0.361173	0.0810422	0.588422	0.0125628	0.0582934
K00656	formate C-acetyltransferase	K01938	formate--tetrahydrofolate ligase	0.239189	0.0516809	0.410407	0.0128649	0.0594698
K04077	chaperonin GroEL	K00074	3-hydroxybutyryl-CoA dehydrogenase	0.238927	0.051404	0.410176	0.0129677	0.0597196
K02358	elongation factor Tu	K01803	triosephosphate isomerase (TIM)	0.310236	0.0674163	0.51836	0.013049	0.059869
K00626	acetyl-CoA C-acetyltransferase	K00656	formate C-acetyltransferase	0.238523	0.0509765	0.409819	0.0131277	0.0600055
K00074	3-hydroxybutyryl-CoA dehydrogenase	K02035	peptide/nickel transport system substrate-binding protein	0.286319	0.0605994	0.48418	0.0135708	0.0615344
K00261	glutamate dehydrogenase (NAD(P)+)	K01818	L-fucose/D-arabinose isomerase	0.343205	0.073188	0.566344	0.013692	0.0615344
K02358	elongation factor Tu	K03522	electron transfer flavoprotein alpha subunit	0.331334	0.0703785	0.549843	0.013719	0.0615344
K21573	TonB-dependent starch-binding outer membrane protein SusC	K00024	malate dehydrogenase	0.237055	0.0494239	0.408524	0.0137239	0.0615344
K00927	phosphoglycerate kinase	K13993	HSP20 family protein	0.286298	0.06021	0.484445	0.0137259	0.0615344
K01006	pyruvate, orthophosphate dikinase	K00927	phosphoglycerate kinase	0.278877	0.0584745	0.473356	0.0137636	0.0615344
K00261	glutamate dehydrogenase (NAD(P)+)	K00024	malate dehydrogenase	-0.307296	-0.515773	-0.0644614	0.0138929	0.0618842
K02406	flagellin	K15770	arabinogalactan oligomer / maltooligosaccharide transport system substrate-binding protein	0.236529	0.0488683	0.408059	0.0139429	0.0618842
K10192	oligogalacturonide transport system substrate-binding protein	K10200	N-acetylglucosamine transport system substrate-binding protein	0.276654	0.0569939	0.470767	0.014183	0.0627225
K15125	filamentous hemagglutinin	K04078	chaperonin GroES	0.234928	0.0471681	0.406653	0.0146333	0.0644811
K00248	butyryl-CoA dehydrogenase	K15770	arabinogalactan oligomer / maltooligosaccharide transport system substrate-binding protein	0.234551	0.046779	0.406313	0.0147943	0.0649572
K04043	molecular chaperone DnaK	K02357	elongation factor Ts	0.280748	0.0559668	0.478442	0.0150024	0.0655472
K01006	pyruvate, orthophosphate dikinase	K00074	3-hydroxybutyryl-CoA dehydrogenase	0.415517	0.0855597	0.663339	0.0150357	0.0655472
K02358	elongation factor Tu	K15125	filamentous hemagglutinin	-0.233075	-0.405009	-0.0452215	0.0154584	0.0671509
K00024	malate dehydrogenase	K20276	large repetitive protein	0.232585	0.0447034	0.404576	0.0156851	0.0677681
K02406	flagellin	K00261	glutamate dehydrogenase (NAD(P)+)	0.416049	0.0833415	0.665305	0.0157111	0.0677681
K20276	large repetitive protein	K04078	chaperonin GroES	0.232382	0.0444889	0.404397	0.0157798	0.0678255
K02358	elongation factor Tu	K03521	electron transfer flavoprotein beta subunit	0.435403	0.086536	0.68915	0.0160549	0.0685562
K21572	starch-binding outer membrane protein, SusD/RagB family	K02355	elongation factor G	-0.353714	-0.585402	-0.0686143	0.0160617	0.0685562
K02355	elongation factor G	K00260	glutamate dehydrogenase	0.259523	0.049119	0.447873	0.0161671	0.0686827
K00248	butyryl-CoA dehydrogenase	K00616	transaldolase	0.451365	0.089652	0.707886	0.0162035	0.0686827
K02035	peptide/nickel transport system substrate-binding protein	K15770	arabinogalactan oligomer / maltooligosaccharide transport system substrate-binding protein	0.281914	0.0527219	0.482893	0.0165574	0.0699406
K00053	ketol-acid reductoisomerase	K10540	methyl-galactoside transport system substrate-binding protein	-0.230615	-0.402833	-0.0426263	0.0166231	0.0699769
K15770	arabinogalactan oligomer / maltooligosaccharide transport system substrate-binding protein	K10540	methyl-galactoside transport system substrate-binding protein	0.42097	0.0802917	0.673585	0.0169382	0.0710591
K00260	glutamate dehydrogenase	K01818	L-fucose/D-arabinose isomerase	0.302555	0.0555526	0.51466	0.0171011	0.0714979
K02355	elongation factor G	K17318	putative aldouronate transport system substrate-binding protein	0.229473	0.0414138	0.40183	0.017194	0.0716416
K00053	ketol-acid reductoisomerase	K01818	L-fucose/D-arabinose isomerase	0.228486	0.0403514	0.400974	0.0177096	0.0731353
K00262	glutamate dehydrogenase (NADP+)	K00626	acetyl-CoA C-acetyltransferase	0.292938	0.0523146	0.501413	0.0177188	0.0731353
K01610	phosphoenolpyruvate carboxykinase (ATP)	K17318	putative aldouronate transport system substrate-binding protein	-0.239234	-0.418288	-0.0422828	0.0177316	0.0731353
K00656	formate C-acetyltransferase	K22432	caffeyl-CoA reductase-Etf complex subunit CarE	0.225823	0.0375794	0.398589	0.0191095	0.0785541
K17318	putative aldouronate transport system substrate-binding protein	K22432	caffeyl-CoA reductase-Etf complex subunit CarE	0.27799	0.0462377	0.481345	0.0193329	0.0792067
K21572	starch-binding outer membrane protein, SusD/RagB family	K04043	molecular chaperone DnaK	-0.22488	-0.397753	-0.0365869	0.0196349	0.0801759
K00927	phosphoglycerate kinase	K10192	oligogalacturonide transport system substrate-binding protein	0.243173	0.0391408	0.42774	0.0199527	0.0809516
K01006	pyruvate, orthophosphate dikinase	K10192	oligogalacturonide transport system substrate-binding protein	0.224312	0.0359898	0.39725	0.019957	0.0809516
K01006	pyruvate, orthophosphate dikinase	K01179	endoglucanase	0.279872	0.0447251	0.485634	0.0202728	0.0819612
K00626	acetyl-CoA C-acetyltransferase	K00024	malate dehydrogenase	-0.243766	-0.429429	-0.0383333	0.0204933	0.082577
K01805	xylose isomerase	K10200	N-acetylglucosamine transport system substrate-binding protein	0.223234	0.034856	0.396293	0.0205814	0.082577
K01610	phosphoenolpyruvate carboxykinase (ATP)	K00874	2-dehydro-3-deoxygluconokinase	0.223155	0.0347736	0.396223	0.0206274	0.082577
K03737	pyruvate-ferredoxin/flavodoxin oxidoreductase	K04077	chaperonin GroEL	0.222459	0.0340416	0.395605	0.0210402	0.0838099
K10112	multiple sugar transport system ATP-binding protein	K03522	electron transfer flavoprotein alpha subunit	0.284631	0.0438853	0.494134	0.0211163	0.0838099
K02035	peptide/nickel transport system substrate-binding protein	K03522	electron transfer flavoprotein alpha subunit	0.306712	0.0473445	0.527334	0.0211948	0.0838099
K00262	glutamate dehydrogenase (NADP+)	K01818	L-fucose/D-arabinose isomerase	0.301115	0.0463953	0.519066	0.021209	0.0838099
K01805	xylose isomerase	K00616	transaldolase	0.287909	0.0438846	0.499513	0.0213917	0.0842601
K21572	starch-binding outer membrane protein, SusD/RagB family	K15770	arabinogalactan oligomer / maltooligosaccharide transport system substrate-binding protein	-0.221374	-0.394645	-0.0328994	0.021699	0.0851964
K21572	starch-binding outer membrane protein, SusD/RagB family	K00024	malate dehydrogenase	0.221226	0.0327459	0.394511	0.0217886	0.0852316
K15770	arabinogalactan oligomer / maltooligosaccharide transport system substrate-binding protein	K00239	succinate dehydrogenase flavoprotein subunit	-0.277939	-0.484949	-0.0414364	0.0218471	0.0852316
K00927	phosphoglycerate kinase	K01805	xylose isomerase	-0.219628	-0.393095	-0.0310653	0.0227939	0.0882497
K02027	multiple sugar transport system substrate-binding protein	K15770	arabinogalactan oligomer / maltooligosaccharide transport system substrate-binding protein	0.219543	0.0309794	0.393017	0.022846	0.0882497
K03737	pyruvate-ferredoxin/flavodoxin oxidoreductase	K00626	acetyl-CoA C-acetyltransferase	0.415653	0.0612606	0.676977	0.0228803	0.0882497
K01610	phosphoenolpyruvate carboxykinase (ATP)	K21573	TonB-dependent starch-binding outer membrane protein SusC	0.219445	0.0308766	0.39293	0.0229089	0.0882497
K01610	phosphoenolpyruvate carboxykinase (ATP)	K00656	formate C-acetyltransferase	-0.276645	-0.484812	-0.0388157	0.023185	0.0890332
K00656	formate C-acetyltransferase	K01818	L-fucose/D-arabinose isomerase	0.218523	0.0299011	0.392117	0.0235138	0.090014
K00074	3-hydroxybutyryl-CoA dehydrogenase	K10200	N-acetylglucosamine transport system substrate-binding protein	0.217896	0.029251	0.391553	0.0239234	0.0907879
K15770	arabinogalactan oligomer / maltooligosaccharide transport system substrate-binding protein	K03527	4-hydroxy-3-methylbut-2-en-1-yl diphosphate reductase	0.217817	0.0291687	0.391483	0.0239758	0.0907879
K00024	malate dehydrogenase	K15125	filamentous hemagglutinin	0.217816	0.0291666	0.391483	0.0239772	0.0907879
K03545	trigger factor	K01805	xylose isomerase	-0.306284	-0.530789	-0.041613	0.0240125	0.0907879
K01624	fructose-bisphosphate aldolase, class II	K15770	arabinogalactan oligomer / maltooligosaccharide transport system substrate-binding protein	0.239224	0.0311327	0.42744	0.0246536	0.092925
K10117	raffinose/stachyose/melibiose transport system substrate-binding protein	K01179	endoglucanase	0.251234	0.0322423	0.447209	0.0249887	0.0938992
K01803	triosephosphate isomerase (TIM)	K00260	glutamate dehydrogenase	0.215988	0.0272505	0.389856	0.025225	0.0944973
K00248	butyryl-CoA dehydrogenase	K00024	malate dehydrogenase	-0.318493	-0.550553	-0.0407418	0.0253369	0.0946272
K01610	phosphoenolpyruvate carboxykinase (ATP)	K10117	raffinose/stachyose/melibiose transport system substrate-binding protein	-0.215142	-0.389104	-0.0263637	0.0258212	0.0961429
K01803	triosephosphate isomerase (TIM)	K00074	3-hydroxybutyryl-CoA dehydrogenase	0.224584	0.0268758	0.405384	0.0263294	0.0977378
K00024	malate dehydrogenase	K03545	trigger factor	0.213727	0.0248812	0.387844	0.0268453	0.0991419
K02358	elongation factor Tu	K21572	starch-binding outer membrane protein, SusD/RagB family	-0.22241	-0.402375	-0.0258939	0.0268695	0.0991419
K21572	starch-binding outer membrane protein, SusD/RagB family	K00239	succinate dehydrogenase flavoprotein subunit	0.428544	0.0519966	0.698405	0.0270247	0.0991706
K04077	chaperonin GroEL	K22432	caffeyl-CoA reductase-Etf complex subunit CarE	0.213464	0.024606	0.38761	0.0270392	0.0991706
K02406	flagellin	K01689	enolase	0.213087	0.0242118	0.387275	0.027319	0.0997443
K01006	pyruvate, orthophosphate dikinase	K00053	ketol-acid reductoisomerase	0.21352	0.0242132	0.388044	0.0273584	0.0997443
K02355	elongation factor G	K00074	3-hydroxybutyryl-CoA dehydrogenase	0.266395	0.0298145	0.474711	0.0277817	0.100987
K02358	elongation factor Tu	K20276	large repetitive protein	-0.211897	-0.386214	-0.0229657	0.02822	0.102277
K02355	elongation factor G	K15770	arabinogalactan oligomer / maltooligosaccharide transport system substrate-binding protein	0.211288	0.0223235	0.385677	0.0286947	0.10369
K01803	triosephosphate isomerase (TIM)	K03545	trigger factor	0.296399	0.0307895	0.522908	0.0292826	0.105269
K00656	formate C-acetyltransferase	K00616	transaldolase	0.218927	0.0224	0.399163	0.0293035	0.105269
K02355	elongation factor G	K00053	ketol-acid reductoisomerase	0.220322	0.0220932	0.401882	0.0296696	0.106273
K00024	malate dehydrogenase	K03527	4-hydroxy-3-methylbut-2-en-1-yl diphosphate reductase	-0.221993	-0.405038	-0.021839	0.0300135	0.107191
K03737	pyruvate-ferredoxin/flavodoxin oxidoreductase	K10117	raffinose/stachyose/melibiose transport system substrate-binding protein	0.220746	0.0210971	0.403465	0.0305146	0.108664
K02355	elongation factor G	K13993	HSP20 family protein	0.274322	0.0255952	0.491065	0.0310821	0.110364
K00260	glutamate dehydrogenase	K01179	endoglucanase	0.207833	0.0187162	0.382591	0.0314874	0.11148
K02358	elongation factor Tu	K01689	enolase	0.207962	0.0181258	0.383327	0.0320217	0.113045
K00927	phosphoglycerate kinase	K00053	ketol-acid reductoisomerase	0.230624	0.0195785	0.421994	0.0324968	0.114393
K10200	N-acetylglucosamine transport system substrate-binding protein	K03527	4-hydroxy-3-methylbut-2-en-1-yl diphosphate reductase	0.206392	0.0172118	0.381306	0.0327193	0.114842
K10117	raffinose/stachyose/melibiose transport system substrate-binding protein	K00248	butyryl-CoA dehydrogenase	0.20964	0.0173871	0.386944	0.0328119	0.114842
K00262	glutamate dehydrogenase (NADP+)	K00874	2-dehydro-3-deoxygluconokinase	0.205856	0.016652	0.380827	0.0331881	0.115827
K03737	pyruvate-ferredoxin/flavodoxin oxidoreductase	K21572	starch-binding outer membrane protein, SusD/RagB family	-0.213638	-0.394817	-0.0164655	0.0339282	0.118074
K04077	chaperonin GroEL	K02355	elongation factor G	0.204085	0.0148032	0.379245	0.0347774	0.120645
K21572	starch-binding outer membrane protein, SusD/RagB family	K00656	formate C-acetyltransferase	-0.203906	-0.379085	-0.0146166	0.0349413	0.120645
K01610	phosphoenolpyruvate carboxykinase (ATP)	K02355	elongation factor G	0.314298	0.0229545	0.556436	0.0349626	0.120645
K02027	multiple sugar transport system substrate-binding protein	K00239	succinate dehydrogenase flavoprotein subunit	-0.305306	-0.543199	-0.0220367	0.0350971	0.12077
K00262	glutamate dehydrogenase (NADP+)	K02027	multiple sugar transport system substrate-binding protein	-0.203459	-0.378686	-0.0141501	0.035354	0.121313
K10117	raffinose/stachyose/melibiose transport system substrate-binding protein	K01938	formate--tetrahydrofolate ligase	0.261979	0.0177274	0.476722	0.0358451	0.122573
K01610	phosphoenolpyruvate carboxykinase (ATP)	K01179	endoglucanase	-0.202758	-0.378063	-0.013415	0.0360132	0.122573
K00024	malate dehydrogenase	K01938	formate--tetrahydrofolate ligase	-0.302519	-0.540043	-0.020361	0.0360215	0.122573
K01689	enolase	K10192	oligogalacturonide transport system substrate-binding protein	0.241654	0.0155956	0.444209	0.0364084	0.123546
K17318	putative aldouronate transport system substrate-binding protein	K01179	endoglucanase	0.201723	0.0123408	0.377135	0.0369945	0.125188
K01006	pyruvate, orthophosphate dikinase	K00248	butyryl-CoA dehydrogenase	0.337381	0.0208058	0.592467	0.0372119	0.125577
K01610	phosphoenolpyruvate carboxykinase (ATP)	K02406	flagellin	-0.295212	-0.530963	-0.0170452	0.0378671	0.127437
K21572	starch-binding outer membrane protein, SusD/RagB family	K01938	formate--tetrahydrofolate ligase	-0.296039	-0.532371	-0.0168943	0.0380015	0.127539
K21573	TonB-dependent starch-binding outer membrane protein SusC	K10200	N-acetylglucosamine transport system substrate-binding protein	-0.234948	-0.435589	-0.012067	0.0390181	0.130593
K02355	elongation factor G	K03545	trigger factor	0.282444	0.0140287	0.512889	0.039448	0.131673
K15770	arabinogalactan oligomer / maltooligosaccharide transport system substrate-binding protein	K00260	glutamate dehydrogenase	0.309249	0.0142392	0.554731	0.0402348	0.133934
K01624	fructose-bisphosphate aldolase, class II	K21573	TonB-dependent starch-binding outer membrane protein SusC	0.19824	0.00871283	0.374018	0.0404796	0.134383
K10117	raffinose/stachyose/melibiose transport system substrate-binding protein	K22432	caffeyl-CoA reductase-Etf complex subunit CarE	0.392799	0.0177376	0.670952	0.0406128	0.134461
K02035	peptide/nickel transport system substrate-binding protein	K00616	transaldolase	0.197808	0.00826227	0.373632	0.0409312	0.13515
K00261	glutamate dehydrogenase (NAD(P)+)	K03522	electron transfer flavoprotein alpha subunit	0.217983	0.00814418	0.409435	0.0418742	0.137892
K17318	putative aldouronate transport system substrate-binding protein	K03521	electron transfer flavoprotein beta subunit	0.249012	0.00897434	0.461916	0.0421894	0.138558
K00074	3-hydroxybutyryl-CoA dehydrogenase	K01938	formate--tetrahydrofolate ligase	0.300019	0.00986395	0.543575	0.0429209	0.140583
K00262	glutamate dehydrogenase (NADP+)	K01624	fructose-bisphosphate aldolase, class II	0.25334	0.00744593	0.470343	0.0435929	0.142403
K21572	starch-binding outer membrane protein, SusD/RagB family	K00074	3-hydroxybutyryl-CoA dehydrogenase	-0.194673	-0.370823	-0.00500184	0.0443282	0.144328
K00261	glutamate dehydrogenase (NAD(P)+)	K21572	starch-binding outer membrane protein, SusD/RagB family	-0.21747	-0.410725	-0.005515	0.0444178	0.144328
K10117	raffinose/stachyose/melibiose transport system substrate-binding protein	K04043	molecular chaperone DnaK	0.208883	0.00457575	0.396451	0.0451558	0.146338
K01803	triosephosphate isomerase (TIM)	K02357	elongation factor Ts	0.193754	0.00404833	0.369999	0.0453655	0.146469
K02027	multiple sugar transport system substrate-binding protein	K00024	malate dehydrogenase	-0.294646	-0.53785	-0.00616784	0.0454353	0.146469
K01689	enolase	K01818	L-fucose/D-arabinose isomerase	-0.193044	-0.369362	-0.00331072	0.0461818	0.148171
K21573	TonB-dependent starch-binding outer membrane protein SusC	K10540	methyl-galactoside transport system substrate-binding protein	-0.308743	-0.560103	-0.00532769	0.0462354	0.148171
K00134	glyceraldehyde 3-phosphate dehydrogenase (phosphorylating)	K01624	fructose-bisphosphate aldolase, class II	0.241156	0.00398635	0.452641	0.0463439	0.148171
K00134	glyceraldehyde 3-phosphate dehydrogenase (phosphorylating)	K02035	peptide/nickel transport system substrate-binding protein	-0.217392	-0.412302	-0.00345259	0.0464719	0.148171
K02358	elongation factor Tu	K00053	ketol-acid reductoisomerase	0.192654	0.00290549	0.369012	0.0466356	0.148171
K15770	arabinogalactan oligomer / maltooligosaccharide transport system substrate-binding protein	K01179	endoglucanase	0.220125	0.00327916	0.417199	0.046689	0.148171
K00024	malate dehydrogenase	K02357	elongation factor Ts	0.192108	0.00233628	0.368523	0.0472793	0.148481
K00248	butyryl-CoA dehydrogenase	K03521	electron transfer flavoprotein beta subunit	0.24239	0.00286614	0.45561	0.0473736	0.148481
K01624	fructose-bisphosphate aldolase, class II	K00626	acetyl-CoA C-acetyltransferase	0.210052	0.00246125	0.400288	0.047384	0.148481
K01938	formate--tetrahydrofolate ligase	K03527	4-hydroxy-3-methylbut-2-en-1-yl diphosphate reductase	0.237455	0.00278812	0.447333	0.0473896	0.148481
K02035	peptide/nickel transport system substrate-binding protein	K00024	malate dehydrogenase	-0.383696	-0.666335	-0.0046521	0.0473927	0.148481
K02358	elongation factor Tu	K00874	2-dehydro-3-deoxygluconokinase	0.262398	-0.000561654	0.491416	0.0504798	0.157749
K03522	electron transfer flavoprotein alpha subunit	K02357	elongation factor Ts	0.18862	-0.00128092	0.36539	0.0515466	0.160231
K00262	glutamate dehydrogenase (NADP+)	K17318	putative aldouronate transport system substrate-binding protein	-0.192862	-0.373096	0.00139943	0.0516523	0.160231
K02027	multiple sugar transport system substrate-binding protein	K03522	electron transfer flavoprotein alpha subunit	0.268721	-0.00199043	0.502735	0.0516662	0.160231
K00262	glutamate dehydrogenase (NADP+)	K01803	triosephosphate isomerase (TIM)	0.21164	-0.00218452	0.406957	0.0523506	0.161943
K10540	methyl-galactoside transport system substrate-binding protein	K10200	N-acetylglucosamine transport system substrate-binding protein	0.31554	-0.0039921	0.576607	0.0528307	0.163006
K04077	chaperonin GroEL	K03522	electron transfer flavoprotein alpha subunit	0.187513	-0.00242852	0.364395	0.0529661	0.163006
K01006	pyruvate, orthophosphate dikinase	K03737	pyruvate-ferredoxin/flavodoxin oxidoreductase	0.335168	-0.00465098	0.605591	0.0530933	0.163006
K02035	peptide/nickel transport system substrate-binding protein	K22432	caffeyl-CoA reductase-Etf complex subunit CarE	0.229269	-0.00455781	0.439324	0.0545522	0.167066
K21573	TonB-dependent starch-binding outer membrane protein SusC	K10192	oligogalacturonide transport system substrate-binding protein	-0.226699	-0.435295	0.00499736	0.0550592	0.168112
K22432	caffeyl-CoA reductase-Etf complex subunit CarE	K00239	succinate dehydrogenase flavoprotein subunit	-0.241412	-0.460538	0.00544724	0.0551681	0.168112
K00134	glyceraldehyde 3-phosphate dehydrogenase (phosphorylating)	K10192	oligogalacturonide transport system substrate-binding protein	0.237095	-0.00574077	0.453524	0.0555576	0.168879
K21572	starch-binding outer membrane protein, SusD/RagB family	K10192	oligogalacturonide transport system substrate-binding protein	-0.27937	-0.524092	0.00796688	0.0565173	0.171371
K01610	phosphoenolpyruvate carboxykinase (ATP)	K00024	malate dehydrogenase	0.237969	-0.00833687	0.457051	0.058112	0.175771
K03737	pyruvate-ferredoxin/flavodoxin oxidoreductase	K00074	3-hydroxybutyryl-CoA dehydrogenase	0.326637	-0.0120866	0.598113	0.0584247	0.176281
K00053	ketol-acid reductoisomerase	K01805	xylose isomerase	-0.215526	-0.418861	0.00839048	0.0590758	0.177614
K10540	methyl-galactoside transport system substrate-binding protein	K00874	2-dehydro-3-deoxygluconokinase	0.20297	-0.00798827	0.396631	0.0591956	0.177614
K10540	methyl-galactoside transport system substrate-binding protein	K03527	4-hydroxy-3-methylbut-2-en-1-yl diphosphate reductase	0.18285	-0.00725711	0.3602	0.0593013	0.177614
K01624	fructose-bisphosphate aldolase, class II	K01805	xylose isomerase	-0.182741	-0.360105	0.00737197	0.0594592	0.177652
K21572	starch-binding outer membrane protein, SusD/RagB family	K00248	butyryl-CoA dehydrogenase	-0.22044	-0.428197	0.00944846	0.0600161	0.178821
K02035	peptide/nickel transport system substrate-binding protein	K10540	methyl-galactoside transport system substrate-binding protein	0.182262	-0.00786548	0.359671	0.0601424	0.178821
K02358	elongation factor Tu	K03545	trigger factor	0.235316	-0.0107364	0.4545	0.0606591	0.179921
K01006	pyruvate, orthophosphate dikinase	K02035	peptide/nickel transport system substrate-binding protein	0.285275	-0.0137044	0.53743	0.0611374	0.180891
K00024	malate dehydrogenase	K00239	succinate dehydrogenase flavoprotein subunit	0.375974	-0.0186952	0.669272	0.0612814	0.180891
K03521	electron transfer flavoprotein beta subunit	K13993	HSP20 family protein	0.180964	-0.00920703	0.358502	0.0620321	0.182667
K02406	flagellin	K10112	multiple sugar transport system ATP-binding protein	0.229974	-0.0123701	0.4468	0.0626573	0.184065
K01006	pyruvate, orthophosphate dikinase	K21573	TonB-dependent starch-binding outer membrane protein SusC	-0.206739	-0.406029	0.0113225	0.0629445	0.184467
K02406	flagellin	K00260	glutamate dehydrogenase	0.256427	-0.0158156	0.493273	0.0645315	0.188666
K01610	phosphoenolpyruvate carboxykinase (ATP)	K13993	HSP20 family protein	0.179123	-0.011112	0.356845	0.0647996	0.188999
K03737	pyruvate-ferredoxin/flavodoxin oxidoreductase	K02357	elongation factor Ts	0.21755	-0.014046	0.426993	0.0653475	0.190144
K00074	3-hydroxybutyryl-CoA dehydrogenase	K10192	oligogalacturonide transport system substrate-binding protein	0.211732	-0.0143283	0.4172	0.0661376	0.191987
K04043	molecular chaperone DnaK	K10192	oligogalacturonide transport system substrate-binding protein	0.177913	-0.0123599	0.355751	0.0666677	0.193068
K00024	malate dehydrogenase	K00260	glutamate dehydrogenase	-0.177146	-0.35506	0.0131527	0.067877	0.196107
K01610	phosphoenolpyruvate carboxykinase (ATP)	K15770	arabinogalactan oligomer / maltooligosaccharide transport system substrate-binding protein	-0.177012	-0.354939	0.0132894	0.0680875	0.196252
K03527	4-hydroxy-3-methylbut-2-en-1-yl diphosphate reductase	K00874	2-dehydro-3-deoxygluconokinase	0.176829	-0.0134783	0.354774	0.068379	0.19663
K00261	glutamate dehydrogenase (NAD(P)+)	K03527	4-hydroxy-3-methylbut-2-en-1-yl diphosphate reductase	0.299022	-0.0274809	0.567874	0.0719255	0.205474
K00626	acetyl-CoA C-acetyltransferase	K02027	multiple sugar transport system substrate-binding protein	0.272703	-0.024945	0.525938	0.0719412	0.205474
K03737	pyruvate-ferredoxin/flavodoxin oxidoreductase	K01938	formate--tetrahydrofolate ligase	0.263753	-0.0241026	0.511222	0.0719577	0.205474
K01624	fructose-bisphosphate aldolase, class II	K03545	trigger factor	0.266514	-0.0249188	0.516195	0.0724858	0.2065
K01805	xylose isomerase	K02357	elongation factor Ts	-0.17363	-0.351885	0.0167785	0.073641	0.209305
K02355	elongation factor G	K01805	xylose isomerase	-0.173246	-0.351538	0.017174	0.0742934	0.21067
K02406	flagellin	K03521	electron transfer flavoprotein beta subunit	0.196117	-0.0198932	0.394635	0.0748197	0.211381
K02357	elongation factor Ts	K03527	4-hydroxy-3-methylbut-2-en-1-yl diphosphate reductase	0.24671	-0.0256428	0.48497	0.0752649	0.211381
K00260	glutamate dehydrogenase	K03527	4-hydroxy-3-methylbut-2-en-1-yl diphosphate reductase	0.274998	-0.028938	0.532388	0.075459	0.211381
K00024	malate dehydrogenase	K04078	chaperonin GroES	0.259322	-0.0272199	0.506485	0.0754707	0.211381
K00134	glyceraldehyde 3-phosphate dehydrogenase (phosphorylating)	K04077	chaperonin GroEL	0.172483	-0.0179603	0.350849	0.0756042	0.211381
K03521	electron transfer flavoprotein beta subunit	K10200	N-acetylglucosamine transport system substrate-binding protein	0.199045	-0.020875	0.400593	0.0757083	0.211381
K02358	elongation factor Tu	K00616	transaldolase	0.272615	-0.0289829	0.528718	0.075752	0.211381
K01689	enolase	K03522	electron transfer flavoprotein alpha subunit	0.215414	-0.0228626	0.430533	0.0759733	0.211516
K01179	endoglucanase	K00239	succinate dehydrogenase flavoprotein subunit	-0.171848	-0.350275	0.0186145	0.0767093	0.212265
K15125	filamentous hemagglutinin	K01179	endoglucanase	-0.171842	-0.35027	0.0186204	0.0767193	0.212265
K01006	pyruvate, orthophosphate dikinase	K01624	fructose-bisphosphate aldolase, class II	0.211784	-0.0231028	0.424512	0.076762	0.212265
K10112	multiple sugar transport system ATP-binding protein	K10200	N-acetylglucosamine transport system substrate-binding protein	0.171131	-0.0193529	0.349626	0.0779724	0.215127
K17318	putative aldouronate transport system substrate-binding protein	K00239	succinate dehydrogenase flavoprotein subunit	-0.28847	-0.556565	0.0340369	0.0786949	0.216632
K03521	electron transfer flavoprotein beta subunit	K00239	succinate dehydrogenase flavoprotein subunit	-0.1706	-0.349147	0.0198992	0.0789177	0.216758
K00262	glutamate dehydrogenase (NADP+)	K02035	peptide/nickel transport system substrate-binding protein	0.245008	-0.0294639	0.485123	0.0795433	0.217988
K02406	flagellin	K10117	raffinose/stachyose/melibiose transport system substrate-binding protein	0.203315	-0.0245285	0.41108	0.0798504	0.218341
K02035	peptide/nickel transport system substrate-binding protein	K00874	2-dehydro-3-deoxygluconokinase	-0.169959	-0.348566	0.0205599	0.0800734	0.218348
K10192	oligogalacturonide transport system substrate-binding protein	K00616	transaldolase	0.181718	-0.0221058	0.371038	0.0802095	0.218348
K00074	3-hydroxybutyryl-CoA dehydrogenase	K01689	enolase	0.169778	-0.0207458	0.348403	0.0804011	0.218384
K15770	arabinogalactan oligomer / maltooligosaccharide transport system substrate-binding protein	K01938	formate--tetrahydrofolate ligase	0.169365	-0.0211708	0.348029	0.0811543	0.219943
K00656	formate C-acetyltransferase	K03522	electron transfer flavoprotein alpha subunit	0.172684	-0.021903	0.354665	0.0816345	0.220756
K01689	enolase	K22432	caffeyl-CoA reductase-Etf complex subunit CarE	0.220741	-0.0286815	0.444286	0.0822427	0.221359
K01006	pyruvate, orthophosphate dikinase	K00260	glutamate dehydrogenase	0.332477	-0.0443967	0.626507	0.0824366	0.221359
K10117	raffinose/stachyose/melibiose transport system substrate-binding protein	K01818	L-fucose/D-arabinose isomerase	0.187916	-0.0244653	0.384067	0.0824714	0.221359
K02406	flagellin	K01803	triosephosphate isomerase (TIM)	-0.168593	-0.347333	0.0219669	0.0825803	0.221359
K02355	elongation factor G	K04043	molecular chaperone DnaK	0.239278	-0.03284	0.47837	0.0840963	0.22493
K02035	peptide/nickel transport system substrate-binding protein	K01818	L-fucose/D-arabinose isomerase	0.169703	-0.0237366	0.350894	0.0851664	0.227073
K02035	peptide/nickel transport system substrate-binding protein	K17318	putative aldouronate transport system substrate-binding protein	0.268647	-0.0382392	0.529224	0.0852682	0.227073
K10540	methyl-galactoside transport system substrate-binding protein	K00024	malate dehydrogenase	-0.174402	-0.360103	0.0245934	0.0854567	0.227081
K00239	succinate dehydrogenase flavoprotein subunit	K13993	HSP20 family protein	-0.166589	-0.345516	0.024026	0.0863646	0.228997
K21573	TonB-dependent starch-binding outer membrane protein SusC	K01805	xylose isomerase	-0.183017	-0.377651	0.0271063	0.0873481	0.231105
K00261	glutamate dehydrogenase (NAD(P)+)	K02357	elongation factor Ts	-0.165692	-0.344708	0.0249539	0.0881137	0.232123
K02035	peptide/nickel transport system substrate-binding protein	K01938	formate--tetrahydrofolate ligase	0.254135	-0.0388973	0.506919	0.0882609	0.232123
K04043	molecular chaperone DnaK	K15770	arabinogalactan oligomer / maltooligosaccharide transport system substrate-binding protein	0.165591	-0.0250518	0.344613	0.0883013	0.232123
K02027	multiple sugar transport system substrate-binding protein	K22432	caffeyl-CoA reductase-Etf complex subunit CarE	0.279127	-0.0446094	0.54981	0.0898973	0.235333
K21572	starch-binding outer membrane protein, SusD/RagB family	K00616	transaldolase	-0.16993	-0.353962	0.0267705	0.0899994	0.235333
K00248	butyryl-CoA dehydrogenase	K02357	elongation factor Ts	-0.219388	-0.446969	0.0348661	0.0900987	0.235333
K03545	trigger factor	K13993	HSP20 family protein	0.253976	-0.04091	0.508163	0.0904427	0.235728
K02355	elongation factor G	K10112	multiple sugar transport system ATP-binding protein	0.252553	-0.0410797	0.50603	0.0908847	0.236378
K00134	glyceraldehyde 3-phosphate dehydrogenase (phosphorylating)	K01179	endoglucanase	-0.163873	-0.343054	0.0268167	0.0917158	0.238034
K00074	3-hydroxybutyryl-CoA dehydrogenase	K00239	succinate dehydrogenase flavoprotein subunit	-0.163671	-0.342872	0.0270233	0.0921224	0.238583
K01689	enolase	K01179	endoglucanase	0.163333	-0.0273781	0.342571	0.0928219	0.239888
K00053	ketol-acid reductoisomerase	K02357	elongation factor Ts	0.163169	-0.0275392	0.342416	0.0931438	0.240213
K01624	fructose-bisphosphate aldolase, class II	K00616	transaldolase	0.18545	-0.0321639	0.386278	0.0943167	0.242727
K22432	caffeyl-CoA reductase-Etf complex subunit CarE	K13993	HSP20 family protein	0.161292	-0.0294683	0.340716	0.0970439	0.249121
K01803	triosephosphate isomerase (TIM)	K22432	caffeyl-CoA reductase-Etf complex subunit CarE	0.256724	-0.0476879	0.517501	0.0972079	0.249121
K00239	succinate dehydrogenase flavoprotein subunit	K03527	4-hydroxy-3-methylbut-2-en-1-yl diphosphate reductase	-0.183423	-0.384301	0.0340373	0.0977175	0.249904
K20276	large repetitive protein	K01179	endoglucanase	-0.16019	-0.339713	0.030596	0.0993851	0.253639
K04043	molecular chaperone DnaK	K00927	phosphoglycerate kinase	0.21305	-0.0412446	0.441423	0.0997609	0.254017
K03737	pyruvate-ferredoxin/flavodoxin oxidoreductase	K10200	N-acetylglucosamine transport system substrate-binding protein	0.159887	-0.0309084	0.339441	0.10004	0.254017
K01689	enolase	K04078	chaperonin GroES	0.15975	-0.0310475	0.339315	0.100335	0.254017
K10192	oligogalacturonide transport system substrate-binding protein	K03521	electron transfer flavoprotein beta subunit	0.159736	-0.0310606	0.339301	0.100363	0.254017
K01610	phosphoenolpyruvate carboxykinase (ATP)	K04043	molecular chaperone DnaK	0.22452	-0.0449402	0.463525	0.101514	0.256403
K00262	glutamate dehydrogenase (NADP+)	K10540	methyl-galactoside transport system substrate-binding protein	-0.15908	-0.338706	0.031733	0.10179	0.256571
K01006	pyruvate, orthophosphate dikinase	K01803	triosephosphate isomerase (TIM)	0.213447	-0.043165	0.443639	0.102189	0.257045
K02027	multiple sugar transport system substrate-binding protein	K01805	xylose isomerase	0.185796	-0.0381172	0.391944	0.103227	0.259126
K00656	formate C-acetyltransferase	K00024	malate dehydrogenase	-0.258333	-0.525078	0.0546272	0.104376	0.261215
K04043	molecular chaperone DnaK	K00616	transaldolase	0.157861	-0.032982	0.337598	0.104486	0.261215
K00262	glutamate dehydrogenase (NADP+)	K00239	succinate dehydrogenase flavoprotein subunit	0.170682	-0.0359438	0.363312	0.104877	0.261658
K00134	glyceraldehyde 3-phosphate dehydrogenase (phosphorylating)	K10117	raffinose/stachyose/melibiose transport system substrate-binding protein	-0.262607	-0.53339	0.0569949	0.105902	0.263678
K01803	triosephosphate isomerase (TIM)	K00053	ketol-acid reductoisomerase	0.178688	-0.040237	0.381243	0.108992	0.270292
K02027	multiple sugar transport system substrate-binding protein	K00248	butyryl-CoA dehydrogenase	0.255532	-0.0581852	0.523316	0.108999	0.270292
K02406	flagellin	K03522	electron transfer flavoprotein alpha subunit	0.155165	-0.0357427	0.335147	0.110646	0.273821
K00927	phosphoglycerate kinase	K03522	electron transfer flavoprotein alpha subunit	0.200351	-0.0465551	0.424186	0.110879	0.273843
K00053	ketol-acid reductoisomerase	K03521	electron transfer flavoprotein beta subunit	0.154678	-0.0362415	0.334704	0.111789	0.275537
K00024	malate dehydrogenase	K03521	electron transfer flavoprotein beta subunit	-0.154319	-0.334378	0.0366091	0.112637	0.277069
K00927	phosphoglycerate kinase	K21573	TonB-dependent starch-binding outer membrane protein SusC	0.154032	-0.0369017	0.334117	0.113316	0.277706
K21572	starch-binding outer membrane protein, SusD/RagB family	K03521	electron transfer flavoprotein beta subunit	-0.229181	-0.479434	0.0555423	0.113468	0.277706
K01624	fructose-bisphosphate aldolase, class II	K10192	oligogalacturonide transport system substrate-binding protein	0.153923	-0.0370133	0.334017	0.113576	0.277706
K01610	phosphoenolpyruvate carboxykinase (ATP)	K04077	chaperonin GroEL	0.166941	-0.0410631	0.361075	0.115078	0.280817
K00261	glutamate dehydrogenase (NAD(P)+)	K01803	triosephosphate isomerase (TIM)	0.174538	-0.0435413	0.376741	0.11603	0.282152
K04043	molecular chaperone DnaK	K22432	caffeyl-CoA reductase-Etf complex subunit CarE	0.152879	-0.0380808	0.333067	0.116085	0.282152
K17318	putative aldouronate transport system substrate-binding protein	K10200	N-acetylglucosamine transport system substrate-binding protein	0.152458	-0.038512	0.332683	0.117111	0.283383
K02406	flagellin	K00024	malate dehydrogenase	-0.178683	-0.385605	0.045353	0.117259	0.283383
K00927	phosphoglycerate kinase	K00074	3-hydroxybutyryl-CoA dehydrogenase	0.176714	-0.0448598	0.381717	0.117286	0.283383
K15770	arabinogalactan oligomer / maltooligosaccharide transport system substrate-binding protein	K10200	N-acetylglucosamine transport system substrate-binding protein	0.19799	-0.0511451	0.423927	0.118392	0.285492
K15125	filamentous hemagglutinin	K00874	2-dehydro-3-deoxygluconokinase	-0.151737	-0.332027	0.0392487	0.11888	0.286107
K04077	chaperonin GroEL	K00053	ketol-acid reductoisomerase	0.151396	-0.0395976	0.331716	0.119725	0.287302
K00248	butyryl-CoA dehydrogenase	K03527	4-hydroxy-3-methylbut-2-en-1-yl diphosphate reductase	0.300752	-0.080542	0.605262	0.119846	0.287302
K03737	pyruvate-ferredoxin/flavodoxin oxidoreductase	K00053	ketol-acid reductoisomerase	0.151048	-0.0399527	0.331399	0.12059	0.288522
K10192	oligogalacturonide transport system substrate-binding protein	K22432	caffeyl-CoA reductase-Etf complex subunit CarE	0.181774	-0.0485346	0.393729	0.121069	0.288803
K10112	multiple sugar transport system ATP-binding protein	K02035	peptide/nickel transport system substrate-binding protein	0.211987	-0.0568987	0.4522	0.12118	0.288803
K10112	multiple sugar transport system ATP-binding protein	K00239	succinate dehydrogenase flavoprotein subunit	-0.305764	-0.614199	0.0837094	0.121478	0.288953
K04043	molecular chaperone DnaK	K10200	N-acetylglucosamine transport system substrate-binding protein	0.152036	-0.0409345	0.334072	0.121969	0.289558
K21572	starch-binding outer membrane protein, SusD/RagB family	K02035	peptide/nickel transport system substrate-binding protein	-0.221425	-0.470671	0.0605498	0.122544	0.289828
K04078	chaperonin GroES	K03527	4-hydroxy-3-methylbut-2-en-1-yl diphosphate reductase	0.150265	-0.0407522	0.330686	0.122556	0.289828
K00261	glutamate dehydrogenase (NAD(P)+)	K00239	succinate dehydrogenase flavoprotein subunit	-0.277879	-0.571036	0.0781354	0.124046	0.292788
K00260	glutamate dehydrogenase	K03521	electron transfer flavoprotein beta subunit	0.245825	-0.0692465	0.516303	0.12464	0.293624
K00262	glutamate dehydrogenase (NADP+)	K10200	N-acetylglucosamine transport system substrate-binding protein	-0.149285	-0.329793	0.0417532	0.125052	0.294029
K02406	flagellin	K01624	fructose-bisphosphate aldolase, class II	-0.191308	-0.415883	0.055258	0.127363	0.298369
K02027	multiple sugar transport system substrate-binding protein	K00616	transaldolase	0.211467	-0.0612998	0.454843	0.127449	0.298369
K03521	electron transfer flavoprotein beta subunit	K01179	endoglucanase	0.148085	-0.0429786	0.328699	0.128162	0.298369
K02406	flagellin	K02027	multiple sugar transport system substrate-binding protein	0.179301	-0.0525107	0.392777	0.128663	0.298369
K02358	elongation factor Tu	K00260	glutamate dehydrogenase	0.176297	-0.0516667	0.386797	0.128752	0.298369
K20276	large repetitive protein	K00874	2-dehydro-3-deoxygluconokinase	-0.147797	-0.328436	0.0432722	0.128916	0.298369
K17318	putative aldouronate transport system substrate-binding protein	K10192	oligogalacturonide transport system substrate-binding protein	0.211621	-0.0624557	0.456017	0.128985	0.298369
K01803	triosephosphate isomerase (TIM)	K01938	formate--tetrahydrofolate ligase	0.147771	-0.0432991	0.328413	0.128985	0.298369
K00053	ketol-acid reductoisomerase	K03527	4-hydroxy-3-methylbut-2-en-1-yl diphosphate reductase	0.147734	-0.0433406	0.328383	0.12909	0.298369
K13993	HSP20 family protein	K00874	2-dehydro-3-deoxygluconokinase	0.147553	-0.0435217	0.328213	0.12956	0.298891
K00874	2-dehydro-3-deoxygluconokinase	K00616	transaldolase	0.173493	-0.0515948	0.381806	0.13005	0.299457
K00656	formate C-acetyltransferase	K03527	4-hydroxy-3-methylbut-2-en-1-yl diphosphate reductase	0.147262	-0.0438176	0.327949	0.130326	0.299531
K04043	molecular chaperone DnaK	K01179	endoglucanase	-0.146688	-0.327424	0.0444037	0.131855	0.302476
K13993	HSP20 family protein	K01818	L-fucose/D-arabinose isomerase	-0.146155	-0.326938	0.0449477	0.133286	0.305188
K01610	phosphoenolpyruvate carboxykinase (ATP)	K01805	xylose isomerase	-0.145849	-0.326659	0.0452591	0.134111	0.306504
K02358	elongation factor Tu	K01006	pyruvate, orthophosphate dikinase	0.302226	-0.0965944	0.617424	0.134791	0.307484
K02406	flagellin	K17318	putative aldouronate transport system substrate-binding protein	0.217927	-0.0692009	0.471711	0.135491	0.308471
K02027	multiple sugar transport system substrate-binding protein	K00074	3-hydroxybutyryl-CoA dehydrogenase	0.236695	-0.0755526	0.506669	0.135727	0.308471
K02358	elongation factor Tu	K01179	endoglucanase	0.145909	-0.0465401	0.327914	0.136673	0.310046
K01006	pyruvate, orthophosphate dikinase	K02406	flagellin	0.219718	-0.0712857	0.476253	0.1375	0.311345
K00261	glutamate dehydrogenase (NAD(P)+)	K04043	molecular chaperone DnaK	-0.207483	-0.454161	0.0687414	0.139683	0.315705
K01610	phosphoenolpyruvate carboxykinase (ATP)	K00074	3-hydroxybutyryl-CoA dehydrogenase	-0.143661	-0.324661	0.047489	0.140133	0.316138
K03737	pyruvate-ferredoxin/flavodoxin oxidoreductase	K00874	2-dehydro-3-deoxygluconokinase	0.174414	-0.0592962	0.389998	0.142632	0.321184
K01803	triosephosphate isomerase (TIM)	K00239	succinate dehydrogenase flavoprotein subunit	0.16325	-0.0560061	0.367486	0.143667	0.322921
K02027	multiple sugar transport system substrate-binding protein	K01818	L-fucose/D-arabinose isomerase	0.142166	-0.0490117	0.323295	0.144364	0.322922
K21573	TonB-dependent starch-binding outer membrane protein SusC	K00656	formate C-acetyltransferase	-0.142153	-0.323283	0.0490247	0.144401	0.322922
K00262	glutamate dehydrogenase (NADP+)	K00248	butyryl-CoA dehydrogenase	0.142133	-0.0490452	0.323265	0.144458	0.322922
K04043	molecular chaperone DnaK	K01818	L-fucose/D-arabinose isomerase	0.141823	-0.0493609	0.322982	0.145348	0.32432
K03737	pyruvate-ferredoxin/flavodoxin oxidoreductase	K17318	putative aldouronate transport system substrate-binding protein	0.191399	-0.0680233	0.426579	0.147017	0.327446
K01624	fructose-bisphosphate aldolase, class II	K00053	ketol-acid reductoisomerase	0.189991	-0.0679667	0.424137	0.147728	0.328433
K01803	triosephosphate isomerase (TIM)	K00626	acetyl-CoA C-acetyltransferase	0.140866	-0.0503347	0.322107	0.14812	0.328708
K21572	starch-binding outer membrane protein, SusD/RagB family	K01179	endoglucanase	-0.140709	-0.321963	0.0504948	0.148579	0.328799
K02357	elongation factor Ts	K04078	chaperonin GroES	0.17486	-0.063021	0.39394	0.148698	0.328799
K00262	glutamate dehydrogenase (NADP+)	K04043	molecular chaperone DnaK	-0.255427	-0.548557	0.0936189	0.14938	0.329712
K01624	fructose-bisphosphate aldolase, class II	K13993	HSP20 family protein	0.206136	-0.0756789	0.457456	0.15031	0.331168
K01006	pyruvate, orthophosphate dikinase	K10200	N-acetylglucosamine transport system substrate-binding protein	0.139815	-0.0514045	0.321145	0.151211	0.332536
K00927	phosphoglycerate kinase	K22432	caffeyl-CoA reductase-Etf complex subunit CarE	0.187666	-0.0694831	0.421429	0.151474	0.332536
K00626	acetyl-CoA C-acetyltransferase	K13993	HSP20 family protein	0.139436	-0.0517904	0.320798	0.152338	0.333112
K03737	pyruvate-ferredoxin/flavodoxin oxidoreductase	K04043	molecular chaperone DnaK	0.207868	-0.0777648	0.461964	0.152357	0.333112
K00134	glyceraldehyde 3-phosphate dehydrogenase (phosphorylating)	K15125	filamentous hemagglutinin	0.139364	-0.0518631	0.320733	0.152551	0.333112
K00239	succinate dehydrogenase flavoprotein subunit	K00616	transaldolase	-0.217185	-0.481574	0.0834369	0.155213	0.338319
K02027	multiple sugar transport system substrate-binding protein	K03521	electron transfer flavoprotein beta subunit	0.138174	-0.0530765	0.319646	0.156139	0.339655
K03521	electron transfer flavoprotein beta subunit	K03545	trigger factor	0.151339	-0.0583198	0.348211	0.15638	0.339655
K00024	malate dehydrogenase	K22432	caffeyl-CoA reductase-Etf complex subunit CarE	-0.15423	-0.355199	0.0603652	0.15815	0.342893
K10112	multiple sugar transport system ATP-binding protein	K21573	TonB-dependent starch-binding outer membrane protein SusC	-0.173015	-0.395058	0.0681289	0.158652	0.343372
K02357	elongation factor Ts	K00874	2-dehydro-3-deoxygluconokinase	0.137184	-0.0540812	0.318738	0.159162	0.343849
K00261	glutamate dehydrogenase (NAD(P)+)	K10117	raffinose/stachyose/melibiose transport system substrate-binding protein	0.181343	-0.0719458	0.41266	0.159433	0.343849
K03737	pyruvate-ferredoxin/flavodoxin oxidoreductase	K21573	TonB-dependent starch-binding outer membrane protein SusC	-0.136754	-0.318344	0.0545161	0.160484	0.344923
K01006	pyruvate, orthophosphate dikinase	K01818	L-fucose/D-arabinose isomerase	0.190242	-0.0763106	0.431416	0.160625	0.344923
K02406	flagellin	K01179	endoglucanase	0.185709	-0.0745501	0.422283	0.160776	0.344923
K00260	glutamate dehydrogenase	K01805	xylose isomerase	-0.136521	-0.31813	0.0547531	0.161208	0.345101
K00626	acetyl-CoA C-acetyltransferase	K03545	trigger factor	-0.197268	-0.445976	0.0797202	0.161423	0.345101
K00927	phosphoglycerate kinase	K02027	multiple sugar transport system substrate-binding protein	0.151357	-0.0613562	0.350919	0.162349	0.346477
K00261	glutamate dehydrogenase (NAD(P)+)	K03545	trigger factor	-0.1446	-0.337198	0.0596153	0.164477	0.350227
K10200	N-acetylglucosamine transport system substrate-binding protein	K01818	L-fucose/D-arabinose isomerase	0.135415	-0.0558794	0.31712	0.164678	0.350227
K04077	chaperonin GroEL	K10117	raffinose/stachyose/melibiose transport system substrate-binding protein	0.144729	-0.0600833	0.337848	0.165331	0.350383
K00626	acetyl-CoA C-acetyltransferase	K00239	succinate dehydrogenase flavoprotein subunit	-0.160694	-0.372439	0.0669527	0.165609	0.350383
K22432	caffeyl-CoA reductase-Etf complex subunit CarE	K10200	N-acetylglucosamine transport system substrate-binding protein	0.134984	-0.0563208	0.316728	0.166052	0.350383
K02406	flagellin	K13993	HSP20 family protein	0.187444	-0.0786539	0.428608	0.166164	0.350383
K03521	electron transfer flavoprotein beta subunit	K00874	2-dehydro-3-deoxygluconokinase	0.134939	-0.0563604	0.316681	0.166181	0.350383
K10540	methyl-galactoside transport system substrate-binding protein	K01818	L-fucose/D-arabinose isomerase	0.147384	-0.0625596	0.344837	0.168084	0.353593
K02355	elongation factor G	K00024	malate dehydrogenase	0.134285	-0.0570298	0.316087	0.168282	0.353593
K00053	ketol-acid reductoisomerase	K22432	caffeyl-CoA reductase-Etf complex subunit CarE	0.150713	-0.0649073	0.352887	0.169897	0.356377
K02035	peptide/nickel transport system substrate-binding protein	K02357	elongation factor Ts	-0.236226	-0.526702	0.103649	0.171107	0.3583
K17318	putative aldouronate transport system substrate-binding protein	K00616	transaldolase	0.14831	-0.0647489	0.348437	0.171684	0.358895
K01179	endoglucanase	K00874	2-dehydro-3-deoxygluconokinase	0.13306	-0.0582672	0.314958	0.172232	0.359427
K04077	chaperonin GroEL	K15125	filamentous hemagglutinin	0.216525	-0.095848	0.490074	0.17259	0.359563
K00134	glyceraldehyde 3-phosphate dehydrogenase (phosphorylating)	K02358	elongation factor Tu	0.237053	-0.105982	0.529666	0.173556	0.36096
K15770	arabinogalactan oligomer / maltooligosaccharide transport system substrate-binding protein	K00616	transaldolase	0.131369	-0.0599818	0.313408	0.177813	0.367947
K04043	molecular chaperone DnaK	K00239	succinate dehydrogenase flavoprotein subunit	-0.260872	-0.575395	0.12087	0.177917	0.367947
K02358	elongation factor Tu	K10112	multiple sugar transport system ATP-binding protein	0.18895	-0.0867811	0.437791	0.177935	0.367947
K00927	phosphoglycerate kinase	K15125	filamentous hemagglutinin	-0.131205	-0.313258	0.0601502	0.178366	0.367947
K02035	peptide/nickel transport system substrate-binding protein	K13993	HSP20 family protein	-0.131189	-0.313242	0.060165	0.178417	0.367947
K00927	phosphoglycerate kinase	K20276	large repetitive protein	-0.130913	-0.312989	0.0604454	0.179344	0.369237
K00261	glutamate dehydrogenase (NAD(P)+)	K00874	2-dehydro-3-deoxygluconokinase	0.156137	-0.0726587	0.369321	0.180156	0.370287
K00074	3-hydroxybutyryl-CoA dehydrogenase	K00024	malate dehydrogenase	-0.130335	-0.312458	0.0610303	0.181292	0.371997
K00134	glyceraldehyde 3-phosphate dehydrogenase (phosphorylating)	K00874	2-dehydro-3-deoxygluconokinase	0.139807	-0.0659547	0.334163	0.182237	0.37275
K00053	ketol-acid reductoisomerase	K03522	electron transfer flavoprotein alpha subunit	0.156543	-0.0739634	0.371171	0.182267	0.37275
K00074	3-hydroxybutyryl-CoA dehydrogenase	K01818	L-fucose/D-arabinose isomerase	0.169866	-0.0806985	0.400237	0.182875	0.373369
K01803	triosephosphate isomerase (TIM)	K02027	multiple sugar transport system substrate-binding protein	0.138618	-0.0664335	0.332435	0.184475	0.376009
K21572	starch-binding outer membrane protein, SusD/RagB family	K10200	N-acetylglucosamine transport system substrate-binding protein	-0.153879	-0.366578	0.0741057	0.184998	0.37645
K02358	elongation factor Tu	K00074	3-hydroxybutyryl-CoA dehydrogenase	0.235911	-0.115649	0.534945	0.186339	0.37817
K01610	phosphoenolpyruvate carboxykinase (ATP)	K00053	ketol-acid reductoisomerase	0.13521	-0.0657731	0.32565	0.186642	0.37817
K22432	caffeyl-CoA reductase-Etf complex subunit CarE	K02357	elongation factor Ts	0.132794	-0.064644	0.320226	0.18677	0.37817
K02035	peptide/nickel transport system substrate-binding protein	K03527	4-hydroxy-3-methylbut-2-en-1-yl diphosphate reductase	0.14533	-0.071199	0.348778	0.187561	0.379147
K03737	pyruvate-ferredoxin/flavodoxin oxidoreductase	K00248	butyryl-CoA dehydrogenase	0.258327	-0.128555	0.576964	0.188098	0.379605
K21573	TonB-dependent starch-binding outer membrane protein SusC	K15770	arabinogalactan oligomer / maltooligosaccharide transport system substrate-binding protein	-0.177258	-0.418699	0.0875883	0.188421	0.379631
K02355	elongation factor G	K22432	caffeyl-CoA reductase-Etf complex subunit CarE	0.172892	-0.0859015	0.409829	0.189283	0.380743
K01818	L-fucose/D-arabinose isomerase	K03527	4-hydroxy-3-methylbut-2-en-1-yl diphosphate reductase	0.168748	-0.0843711	0.401409	0.190262	0.382084
K01610	phosphoenolpyruvate carboxykinase (ATP)	K01689	enolase	-0.16437	-0.392861	0.0832361	0.192211	0.385367
K00626	acetyl-CoA C-acetyltransferase	K00874	2-dehydro-3-deoxygluconokinase	0.126019	-0.0654007	0.308493	0.196343	0.393008
K00134	glyceraldehyde 3-phosphate dehydrogenase (phosphorylating)	K01803	triosephosphate isomerase (TIM)	0.188516	-0.098596	0.446654	0.196782	0.393243
K00134	glyceraldehyde 3-phosphate dehydrogenase (phosphorylating)	K00024	malate dehydrogenase	0.130567	-0.0685444	0.319675	0.198066	0.395165
K03737	pyruvate-ferredoxin/flavodoxin oxidoreductase	K10112	multiple sugar transport system ATP-binding protein	0.170968	-0.0914241	0.411161	0.200472	0.397968
K00261	glutamate dehydrogenase (NAD(P)+)	K02355	elongation factor G	0.208689	-0.112031	0.490033	0.200532	0.397968
K01179	endoglucanase	K10200	N-acetylglucosamine transport system substrate-binding protein	-0.124776	-0.30735	0.0666583	0.200841	0.397968
K10540	methyl-galactoside transport system substrate-binding protein	K00239	succinate dehydrogenase flavoprotein subunit	-0.13864	-0.339426	0.0742293	0.201051	0.397968
K01803	triosephosphate isomerase (TIM)	K21573	TonB-dependent starch-binding outer membrane protein SusC	0.166522	-0.0893672	0.401789	0.201096	0.397968
K00261	glutamate dehydrogenase (NAD(P)+)	K17318	putative aldouronate transport system substrate-binding protein	0.180597	-0.0973231	0.43239	0.201561	0.398245
K01179	endoglucanase	K02357	elongation factor Ts	-0.151376	-0.368778	0.0817282	0.202228	0.398919
K01610	phosphoenolpyruvate carboxykinase (ATP)	K02027	multiple sugar transport system substrate-binding protein	-0.123929	-0.306571	0.0675142	0.203946	0.401096
K04077	chaperonin GroEL	K01179	endoglucanase	-0.131915	-0.32526	0.0720153	0.204202	0.401096
K20276	large repetitive protein	K10200	N-acetylglucosamine transport system substrate-binding protein	0.204641	-0.112453	0.483907	0.204313	0.401096
K21573	TonB-dependent starch-binding outer membrane protein SusC	K00260	glutamate dehydrogenase	0.123632	-0.067815	0.306297	0.205045	0.401888
K00134	glyceraldehyde 3-phosphate dehydrogenase (phosphorylating)	K01689	enolase	-0.123314	-0.306005	0.0681357	0.206222	0.403003
K02406	flagellin	K22432	caffeyl-CoA reductase-Etf complex subunit CarE	0.123301	-0.0681492	0.305993	0.206272	0.403003
K15125	filamentous hemagglutinin	K10200	N-acetylglucosamine transport system substrate-binding protein	0.187229	-0.105664	0.45023	0.208914	0.407027
K00626	acetyl-CoA C-acetyltransferase	K10200	N-acetylglucosamine transport system substrate-binding protein	0.122572	-0.0688864	0.305322	0.208996	0.407027
K02406	flagellin	K00053	ketol-acid reductoisomerase	0.124633	-0.0712588	0.311268	0.211815	0.411862
K03522	electron transfer flavoprotein alpha subunit	K13993	HSP20 family protein	0.121611	-0.0698572	0.304437	0.212624	0.412781
K01610	phosphoenolpyruvate carboxykinase (ATP)	K00261	glutamate dehydrogenase (NAD(P)+)	-0.155104	-0.38239	0.0898792	0.213738	0.414286
K04077	chaperonin GroEL	K20276	large repetitive protein	0.204007	-0.119397	0.488273	0.214743	0.415576
K02027	multiple sugar transport system substrate-binding protein	K00874	2-dehydro-3-deoxygluconokinase	0.165087	-0.0969815	0.405749	0.215932	0.417219
K00053	ketol-acid reductoisomerase	K01179	endoglucanase	0.119771	-0.0717143	0.302742	0.219692	0.423815
K01610	phosphoenolpyruvate carboxykinase (ATP)	K00260	glutamate dehydrogenase	-0.119381	-0.302382	0.0721087	0.221215	0.426082
K10117	raffinose/stachyose/melibiose transport system substrate-binding protein	K00260	glutamate dehydrogenase	0.141341	-0.0875422	0.35605	0.225417	0.433494
K17318	putative aldouronate transport system substrate-binding protein	K02357	elongation factor Ts	-0.159018	-0.397659	0.0997735	0.227534	0.436336
K02035	peptide/nickel transport system substrate-binding protein	K00239	succinate dehydrogenase flavoprotein subunit	-0.166026	-0.413643	0.104461	0.22795	0.436336
K03737	pyruvate-ferredoxin/flavodoxin oxidoreductase	K01179	endoglucanase	0.125236	-0.0786381	0.319054	0.228029	0.436336
K04043	molecular chaperone DnaK	K01624	fructose-bisphosphate aldolase, class II	0.170092	-0.107372	0.422975	0.228494	0.436336
K00134	glyceraldehyde 3-phosphate dehydrogenase (phosphorylating)	K20276	large repetitive protein	0.117493	-0.0740132	0.300641	0.228676	0.436336
K01610	phosphoenolpyruvate carboxykinase (ATP)	K03527	4-hydroxy-3-methylbut-2-en-1-yl diphosphate reductase	0.117155	-0.0743584	0.300334	0.23004	0.438256
K02035	peptide/nickel transport system substrate-binding protein	K21573	TonB-dependent starch-binding outer membrane protein SusC	-0.135592	-0.345149	0.0868419	0.231514	0.44038
K00239	succinate dehydrogenase flavoprotein subunit	K01805	xylose isomerase	-0.116598	-0.299816	0.074915	0.232271	0.441134
K01689	enolase	K01805	xylose isomerase	0.159348	-0.102863	0.400852	0.232701	0.441267
K17318	putative aldouronate transport system substrate-binding protein	K00874	2-dehydro-3-deoxygluconokinase	0.116131	-0.0753863	0.299385	0.234166	0.442701
K03521	electron transfer flavoprotein beta subunit	K20276	large repetitive protein	-0.116127	-0.299382	0.0753898	0.23418	0.442701
K21573	TonB-dependent starch-binding outer membrane protein SusC	K02357	elongation factor Ts	0.166349	-0.109546	0.418446	0.236318	0.44603
K00927	phosphoglycerate kinase	K01938	formate--tetrahydrofolate ligase	0.115517	-0.0760046	0.298819	0.236669	0.44603
K00927	phosphoglycerate kinase	K02035	peptide/nickel transport system substrate-binding protein	-0.128631	-0.330907	0.0849463	0.237245	0.44643
K01689	enolase	K03521	electron transfer flavoprotein beta subunit	0.11509	-0.076435	0.298424	0.238422	0.447956
K02355	elongation factor G	K00626	acetyl-CoA C-acetyltransferase	0.160098	-0.106886	0.405547	0.23897	0.448297
K15770	arabinogalactan oligomer / maltooligosaccharide transport system substrate-binding protein	K00656	formate C-acetyltransferase	0.188102	-0.126209	0.468092	0.239563	0.448722
K00053	ketol-acid reductoisomerase	K21573	TonB-dependent starch-binding outer membrane protein SusC	0.148048	-0.0994366	0.378283	0.240241	0.449305
K02358	elongation factor Tu	K00626	acetyl-CoA C-acetyltransferase	0.165714	-0.112482	0.419819	0.242054	0.452007
K02406	flagellin	K21573	TonB-dependent starch-binding outer membrane protein SusC	-0.114096	-0.297506	0.0774365	0.242539	0.45213
K00053	ketol-acid reductoisomerase	K02035	peptide/nickel transport system substrate-binding protein	0.125165	-0.0851651	0.324816	0.242932	0.45213
K10117	raffinose/stachyose/melibiose transport system substrate-binding protein	K00053	ketol-acid reductoisomerase	0.113837	-0.077697	0.297267	0.243618	0.45213
K01624	fructose-bisphosphate aldolase, class II	K01689	enolase	0.168684	-0.115621	0.427443	0.243895	0.45213
K00248	butyryl-CoA dehydrogenase	K01805	xylose isomerase	0.113754	-0.0777809	0.297191	0.243966	0.45213
K15770	arabinogalactan oligomer / maltooligosaccharide transport system substrate-binding protein	K01805	xylose isomerase	0.113244	-0.0782946	0.296719	0.246106	0.455407
K03522	electron transfer flavoprotein alpha subunit	K00239	succinate dehydrogenase flavoprotein subunit	-0.130894	-0.340251	0.0908278	0.246665	0.455754
K04043	molecular chaperone DnaK	K00074	3-hydroxybutyryl-CoA dehydrogenase	0.113695	-0.0799056	0.299029	0.249295	0.459919
K17318	putative aldouronate transport system substrate-binding protein	K13993	HSP20 family protein	0.112095	-0.079451	0.295658	0.250971	0.462315
K02406	flagellin	K21572	starch-binding outer membrane protein, SusD/RagB family	-0.190725	-0.480074	0.136052	0.251445	0.462493
K04043	molecular chaperone DnaK	K03522	electron transfer flavoprotein alpha subunit	0.111127	-0.0804252	0.294763	0.255123	0.468554
K04043	molecular chaperone DnaK	K10540	methyl-galactoside transport system substrate-binding protein	0.152069	-0.111834	0.395936	0.258007	0.473142
K04077	chaperonin GroEL	K00239	succinate dehydrogenase flavoprotein subunit	-0.129277	-0.341333	0.0953015	0.258699	0.473702
K00134	glyceraldehyde 3-phosphate dehydrogenase (phosphorylating)	K01805	xylose isomerase	0.176027	-0.130558	0.451886	0.259491	0.474442
K04043	molecular chaperone DnaK	K02027	multiple sugar transport system substrate-binding protein	0.109639	-0.0819215	0.293387	0.261593	0.477573
K00248	butyryl-CoA dehydrogenase	K01179	endoglucanase	0.144475	-0.108354	0.379751	0.262087	0.477763
K10117	raffinose/stachyose/melibiose transport system substrate-binding protein	K00656	formate C-acetyltransferase	0.122406	-0.0930595	0.326919	0.265074	0.48249
K00239	succinate dehydrogenase flavoprotein subunit	K10200	N-acetylglucosamine transport system substrate-binding protein	-0.110156	-0.296684	0.084469	0.266943	0.485171
K04043	molecular chaperone DnaK	K21573	TonB-dependent starch-binding outer membrane protein SusC	-0.149	-0.393394	0.115063	0.268126	0.486598
K10192	oligogalacturonide transport system substrate-binding protein	K03522	electron transfer flavoprotein alpha subunit	0.146377	-0.114053	0.387982	0.270032	0.489332
K03545	trigger factor	K00874	2-dehydro-3-deoxygluconokinase	0.116885	-0.0918724	0.3158	0.272097	0.491987
K02355	elongation factor G	K03522	electron transfer flavoprotein alpha subunit	0.168811	-0.133069	0.442027	0.2723	0.491987
K04043	molecular chaperone DnaK	K15125	filamentous hemagglutinin	0.203481	-0.161226	0.519291	0.273044	0.492374
K00656	formate C-acetyltransferase	K04078	chaperonin GroES	-0.164859	-0.433638	0.13086	0.273822	0.492374
K21572	starch-binding outer membrane protein, SusD/RagB family	K01689	enolase	0.152727	-0.121426	0.405231	0.274272	0.492374
K00262	glutamate dehydrogenase (NADP+)	K10112	multiple sugar transport system ATP-binding protein	0.106772	-0.0848025	0.290733	0.274373	0.492374
K03521	electron transfer flavoprotein beta subunit	K01938	formate--tetrahydrofolate ligase	0.18889	-0.150587	0.488518	0.274524	0.492374
K02358	elongation factor Tu	K00024	malate dehydrogenase	0.10664	-0.0849349	0.290611	0.274971	0.492455
K04077	chaperonin GroEL	K21572	starch-binding outer membrane protein, SusD/RagB family	-0.130081	-0.350499	0.103991	0.275621	0.492629
K00626	acetyl-CoA C-acetyltransferase	K01818	L-fucose/D-arabinose isomerase	0.135626	-0.10857	0.364385	0.275872	0.492629
K01610	phosphoenolpyruvate carboxykinase (ATP)	K00616	transaldolase	-0.145918	-0.39063	0.118056	0.27809	0.495704
K00927	phosphoglycerate kinase	K10200	N-acetylglucosamine transport system substrate-binding protein	0.105815	-0.0857634	0.289847	0.27873	0.495704
K01624	fructose-bisphosphate aldolase, class II	K01938	formate--tetrahydrofolate ligase	0.105799	-0.0857815	0.289835	0.278808	0.495704
K10112	multiple sugar transport system ATP-binding protein	K13993	HSP20 family protein	0.108255	-0.0885606	0.296936	0.280731	0.4984
K10540	methyl-galactoside transport system substrate-binding protein	K22432	caffeyl-CoA reductase-Etf complex subunit CarE	0.171732	-0.141461	0.453675	0.281807	0.499585
K00260	glutamate dehydrogenase	K00239	succinate dehydrogenase flavoprotein subunit	-0.170317	-0.450697	0.140648	0.282372	0.499863
K00262	glutamate dehydrogenase (NADP+)	K10192	oligogalacturonide transport system substrate-binding protein	-0.104869	-0.288971	0.0867122	0.28308	0.500394
K03521	electron transfer flavoprotein beta subunit	K15125	filamentous hemagglutinin	-0.104777	-0.288886	0.0868045	0.283505	0.500423
K02358	elongation factor Tu	K02406	flagellin	0.121776	-0.101187	0.333091	0.284068	0.500695
K00261	glutamate dehydrogenase (NAD(P)+)	K01689	enolase	0.104433	-0.0871503	0.288566	0.285104	0.501107
K00248	butyryl-CoA dehydrogenase	K21573	TonB-dependent starch-binding outer membrane protein SusC	-0.122083	-0.334311	0.101929	0.28512	0.501107
K04043	molecular chaperone DnaK	K20276	large repetitive protein	0.207376	-0.174475	0.535008	0.286187	0.502261
K13993	HSP20 family protein	K00616	transaldolase	0.118751	-0.10032	0.32684	0.287739	0.504264
K01006	pyruvate, orthophosphate dikinase	K10540	methyl-galactoside transport system substrate-binding protein	0.103729	-0.087856	0.287914	0.288384	0.504672
K22432	caffeyl-CoA reductase-Etf complex subunit CarE	K00874	2-dehydro-3-deoxygluconokinase	0.10362	-0.0879651	0.287813	0.288894	0.504843
K04043	molecular chaperone DnaK	K00053	ketol-acid reductoisomerase	-0.106028	-0.294829	0.0907396	0.290686	0.506572
K02027	multiple sugar transport system substrate-binding protein	K01938	formate--tetrahydrofolate ligase	0.103234	-0.088353	0.287455	0.29071	0.506572
K01805	xylose isomerase	K13993	HSP20 family protein	-0.102995	-0.287234	0.0885921	0.291834	0.507808
K00262	glutamate dehydrogenase (NADP+)	K01689	enolase	0.102726	-0.0888621	0.286984	0.293107	0.509299
K01803	triosephosphate isomerase (TIM)	K04077	chaperonin GroEL	0.138103	-0.122164	0.380598	0.298023	0.516154
K01610	phosphoenolpyruvate carboxykinase (ATP)	K10192	oligogalacturonide transport system substrate-binding protein	0.10156	-0.0900384	0.285909	0.298677	0.516154
K10117	raffinose/stachyose/melibiose transport system substrate-binding protein	K13993	HSP20 family protein	0.101497	-0.0900938	0.285844	0.298959	0.516154
K02355	elongation factor G	K10200	N-acetylglucosamine transport system substrate-binding protein	0.10128	-0.0903114	0.285643	0.300001	0.516154
K01624	fructose-bisphosphate aldolase, class II	K00024	malate dehydrogenase	0.131612	-0.117546	0.365181	0.300257	0.516154
K00262	glutamate dehydrogenase (NADP+)	K02355	elongation factor G	0.126219	-0.112764	0.351397	0.300348	0.516154
K10112	multiple sugar transport system ATP-binding protein	K04078	chaperonin GroES	-0.113989	-0.319583	0.101854	0.30043	0.516154
K10540	methyl-galactoside transport system substrate-binding protein	K00260	glutamate dehydrogenase	-0.101145	-0.285517	0.0904467	0.30065	0.516154
K21572	starch-binding outer membrane protein, SusD/RagB family	K00260	glutamate dehydrogenase	-0.121856	-0.340375	0.109151	0.300966	0.516154
K21572	starch-binding outer membrane protein, SusD/RagB family	K13993	HSP20 family protein	-0.12877	-0.35836	0.115507	0.301265	0.516154
K01938	formate--tetrahydrofolate ligase	K00616	transaldolase	0.120377	-0.10863	0.337252	0.302685	0.517848
K00626	acetyl-CoA C-acetyltransferase	K10192	oligogalacturonide transport system substrate-binding protein	0.113248	-0.10237	0.318702	0.303099	0.517848
K00262	glutamate dehydrogenase (NADP+)	K00656	formate C-acetyltransferase	0.100539	-0.0910542	0.284955	0.303577	0.517941
K02355	elongation factor G	K15125	filamentous hemagglutinin	0.100323	-0.0912742	0.284758	0.304633	0.51902
K01803	triosephosphate isomerase (TIM)	K04078	chaperonin GroES	-0.124514	-0.349656	0.114224	0.306486	0.520163
K02406	flagellin	K00248	butyryl-CoA dehydrogenase	0.110141	-0.101042	0.311827	0.306534	0.520163
K00262	glutamate dehydrogenase (NADP+)	K13993	HSP20 family protein	-0.0998696	-0.284335	0.0917264	0.306833	0.520163
K01624	fructose-bisphosphate aldolase, class II	K02035	peptide/nickel transport system substrate-binding protein	-0.124533	-0.34993	0.114495	0.307002	0.520163
K01803	triosephosphate isomerase (TIM)	K10112	multiple sugar transport system ATP-binding protein	0.157314	-0.145943	0.433546	0.309011	0.522843
K01689	enolase	K00616	transaldolase	0.150804	-0.141246	0.418708	0.311291	0.525512
K02406	flagellin	K00616	transaldolase	0.113744	-0.106562	0.323405	0.311446	0.525512
K15125	filamentous hemagglutinin	K02357	elongation factor Ts	-0.112078	-0.319316	0.10539	0.312323	0.526266
K20276	large repetitive protein	K03527	4-hydroxy-3-methylbut-2-en-1-yl diphosphate reductase	-0.0986455	-0.283197	0.0929503	0.312835	0.526405
K10112	multiple sugar transport system ATP-binding protein	K10540	methyl-galactoside transport system substrate-binding protein	0.0983286	-0.0932675	0.282902	0.314402	0.528316
K02355	elongation factor G	K10192	oligogalacturonide transport system substrate-binding protein	0.0982274	-0.0933688	0.282808	0.314904	0.528434
K02355	elongation factor G	K20276	large repetitive protein	0.0980982	-0.0934987	0.282689	0.315546	0.528788
K00927	phosphoglycerate kinase	K00656	formate C-acetyltransferase	0.097721	-0.0938759	0.282338	0.317422	0.531204
K04043	molecular chaperone DnaK	K17318	putative aldouronate transport system substrate-binding protein	0.132304	-0.12781	0.375389	0.318713	0.532638
K02355	elongation factor G	K00616	transaldolase	0.096859	-0.0947404	0.281539	0.321742	0.536967
K01006	pyruvate, orthophosphate dikinase	K04043	molecular chaperone DnaK	0.117906	-0.116644	0.339999	0.324474	0.539555
K01689	enolase	K02357	elongation factor Ts	0.0962554	-0.0953444	0.280978	0.324786	0.539555
K01006	pyruvate, orthophosphate dikinase	K03545	trigger factor	0.102271	-0.101375	0.297691	0.324957	0.539555
K00656	formate C-acetyltransferase	K01179	endoglucanase	0.102938	-0.102148	0.29963	0.325222	0.539555
K21573	TonB-dependent starch-binding outer membrane protein SusC	K04078	chaperonin GroES	-0.0961142	-0.280844	0.0954832	0.325495	0.539555
K03737	pyruvate-ferredoxin/flavodoxin oxidoreductase	K02035	peptide/nickel transport system substrate-binding protein	-0.153018	-0.432305	0.153056	0.327155	0.541574
K01179	endoglucanase	K03527	4-hydroxy-3-methylbut-2-en-1-yl diphosphate reductase	0.0952897	-0.0963076	0.280078	0.329688	0.54503
K01689	enolase	K02035	peptide/nickel transport system substrate-binding protein	0.129671	-0.1324	0.374797	0.332216	0.548469
K04077	chaperonin GroEL	K01818	L-fucose/D-arabinose isomerase	0.094352	-0.0972449	0.279206	0.334498	0.551493
K21573	TonB-dependent starch-binding outer membrane protein SusC	K03545	trigger factor	0.0997032	-0.103044	0.294496	0.335186	0.551885
K00074	3-hydroxybutyryl-CoA dehydrogenase	K10540	methyl-galactoside transport system substrate-binding protein	0.0940166	-0.0975813	0.278895	0.336232	0.552627
K10540	methyl-galactoside transport system substrate-binding protein	K03522	electron transfer flavoprotein alpha subunit	0.138738	-0.144136	0.40065	0.336539	0.552627
K03545	trigger factor	K01818	L-fucose/D-arabinose isomerase	-0.0937915	-0.278684	0.0978051	0.337394	0.553291
K02406	flagellin	K03527	4-hydroxy-3-methylbut-2-en-1-yl diphosphate reductase	0.093607	-0.0979905	0.278513	0.338354	0.554122
K01805	xylose isomerase	K00874	2-dehydro-3-deoxygluconokinase	0.0933878	-0.0982091	0.278309	0.339492	0.555244
K00134	glyceraldehyde 3-phosphate dehydrogenase (phosphorylating)	K00261	glutamate dehydrogenase (NAD(P)+)	-0.179617	-0.505352	0.190922	0.342427	0.558709
K10192	oligogalacturonide transport system substrate-binding protein	K00239	succinate dehydrogenase flavoprotein subunit	-0.101556	-0.302558	0.108095	0.342523	0.558709
K04077	chaperonin GroEL	K15770	arabinogalactan oligomer / maltooligosaccharide transport system substrate-binding protein	0.124467	-0.13315	0.366329	0.343852	0.560131
K03737	pyruvate-ferredoxin/flavodoxin oxidoreductase	K10540	methyl-galactoside transport system substrate-binding protein	-0.107686	-0.321487	0.116562	0.346773	0.564139
K10117	raffinose/stachyose/melibiose transport system substrate-binding protein	K01805	xylose isomerase	0.0916269	-0.0999672	0.276669	0.348728	0.566567
K00024	malate dehydrogenase	K10192	oligogalacturonide transport system substrate-binding protein	-0.116433	-0.348375	0.128943	0.352623	0.571969
K01689	enolase	K17318	putative aldouronate transport system substrate-binding protein	-0.0985179	-0.298075	0.109291	0.352987	0.571969
K21572	starch-binding outer membrane protein, SusD/RagB family	K22432	caffeyl-CoA reductase-Etf complex subunit CarE	-0.142343	-0.419775	0.159416	0.355653	0.575528
K00261	glutamate dehydrogenase (NAD(P)+)	K13993	HSP20 family protein	-0.0965373	-0.293637	0.108436	0.356167	0.575599
K04077	chaperonin GroEL	K00626	acetyl-CoA C-acetyltransferase	0.0900446	-0.101546	0.275195	0.357161	0.576445
K15770	arabinogalactan oligomer / maltooligosaccharide transport system substrate-binding protein	K10192	oligogalacturonide transport system substrate-binding protein	0.101151	-0.11435	0.30756	0.357837	0.576777
K00053	ketol-acid reductoisomerase	K03545	trigger factor	0.0907694	-0.104089	0.278917	0.36147	0.581866
K10117	raffinose/stachyose/melibiose transport system substrate-binding protein	K20276	large repetitive protein	-0.0890066	-0.274228	0.102582	0.36276	0.583177
K01803	triosephosphate isomerase (TIM)	K10200	N-acetylglucosamine transport system substrate-binding protein	0.133264	-0.15397	0.399731	0.363692	0.583909
K10117	raffinose/stachyose/melibiose transport system substrate-binding protein	K01624	fructose-bisphosphate aldolase, class II	0.0886737	-0.102917	0.27392	0.364575	0.58456
K10117	raffinose/stachyose/melibiose transport system substrate-binding protein	K02355	elongation factor G	0.0884879	-0.103099	0.273744	0.365579	0.584643
K15125	filamentous hemagglutinin	K03527	4-hydroxy-3-methylbut-2-en-1-yl diphosphate reductase	-0.0884777	-0.273734	0.103109	0.365634	0.584643
K01610	phosphoenolpyruvate carboxykinase (ATP)	K10112	multiple sugar transport system ATP-binding protein	-0.118336	-0.359996	0.138204	0.366395	0.584643
K00248	butyryl-CoA dehydrogenase	K04078	chaperonin GroES	-0.104743	-0.321497	0.12244	0.366535	0.584643
K01938	formate--tetrahydrofolate ligase	K22432	caffeyl-CoA reductase-Etf complex subunit CarE	0.127563	-0.149832	0.386342	0.367964	0.586159
K01006	pyruvate, orthophosphate dikinase	K13993	HSP20 family protein	0.0879535	-0.103632	0.273246	0.368497	0.586245
K00053	ketol-acid reductoisomerase	K20276	large repetitive protein	-0.120577	-0.368418	0.143266	0.370934	0.589357
K17318	putative aldouronate transport system substrate-binding protein	K00260	glutamate dehydrogenase	0.145494	-0.173727	0.437048	0.372491	0.590345
K03521	electron transfer flavoprotein beta subunit	K01805	xylose isomerase	-0.130542	-0.396835	0.156019	0.37258	0.590345
K00053	ketol-acid reductoisomerase	K04078	chaperonin GroES	-0.0871233	-0.272471	0.10446	0.373057	0.590345
K02035	peptide/nickel transport system substrate-binding protein	K10192	oligogalacturonide transport system substrate-binding protein	0.0870077	-0.104575	0.272364	0.373695	0.590345
K03522	electron transfer flavoprotein alpha subunit	K00874	2-dehydro-3-deoxygluconokinase	0.0897793	-0.108009	0.280731	0.373966	0.590345
K02035	peptide/nickel transport system substrate-binding protein	K03545	trigger factor	-0.11164	-0.345412	0.135177	0.375847	0.591323
K04077	chaperonin GroEL	K01805	xylose isomerase	0.0865605	-0.10502	0.271946	0.376169	0.591323
K00053	ketol-acid reductoisomerase	K17318	putative aldouronate transport system substrate-binding protein	0.086503	-0.105078	0.271893	0.376487	0.591323
K00248	butyryl-CoA dehydrogenase	K00239	succinate dehydrogenase flavoprotein subunit	-0.171284	-0.505293	0.207358	0.376516	0.591323
K01803	triosephosphate isomerase (TIM)	K10117	raffinose/stachyose/melibiose transport system substrate-binding protein	0.105	-0.128401	0.32738	0.378407	0.593132
K02355	elongation factor G	K01818	L-fucose/D-arabinose isomerase	0.128693	-0.157643	0.395066	0.379111	0.593132
K00262	glutamate dehydrogenase (NADP+)	K02357	elongation factor Ts	-0.0928953	-0.292022	0.11395	0.37912	0.593132
K01689	enolase	K00260	glutamate dehydrogenase	0.0858337	-0.105744	0.271268	0.380209	0.593947
K02406	flagellin	K04078	chaperonin GroES	0.0866562	-0.107115	0.274085	0.381102	0.593947
K10112	multiple sugar transport system ATP-binding protein	K01689	enolase	0.0856005	-0.105977	0.271051	0.381511	0.593947
K04043	molecular chaperone DnaK	K00024	malate dehydrogenase	0.137007	-0.169453	0.419307	0.381798	0.593947
K01938	formate--tetrahydrofolate ligase	K01179	endoglucanase	0.0855014	-0.106076	0.270958	0.382066	0.593947
K00261	glutamate dehydrogenase (NAD(P)+)	K03521	electron transfer flavoprotein beta subunit	0.165011	-0.205215	0.493925	0.383706	0.595741
K00134	glyceraldehyde 3-phosphate dehydrogenase (phosphorylating)	K00626	acetyl-CoA C-acetyltransferase	-0.155252	-0.470407	0.195027	0.386274	0.598754
K00134	glyceraldehyde 3-phosphate dehydrogenase (phosphorylating)	K02027	multiple sugar transport system substrate-binding protein	0.114574	-0.144428	0.358883	0.386624	0.598754
K01610	phosphoenolpyruvate carboxykinase (ATP)	K01818	L-fucose/D-arabinose isomerase	-0.0980436	-0.312439	0.125856	0.391314	0.604947
K00024	malate dehydrogenase	K10200	N-acetylglucosamine transport system substrate-binding protein	-0.0998384	-0.317934	0.128292	0.391611	0.604947
K00134	glyceraldehyde 3-phosphate dehydrogenase (phosphorylating)	K21572	starch-binding outer membrane protein, SusD/RagB family	-0.104607	-0.33267	0.135015	0.392863	0.606117
K00134	glyceraldehyde 3-phosphate dehydrogenase (phosphorylating)	K01610	phosphoenolpyruvate carboxykinase (ATP)	0.0826197	-0.108944	0.268267	0.39839	0.613416
K20276	large repetitive protein	K01938	formate--tetrahydrofolate ligase	-0.103292	-0.331355	0.136175	0.398595	0.613416
K10117	raffinose/stachyose/melibiose transport system substrate-binding protein	K00927	phosphoglycerate kinase	0.08248	-0.109083	0.268136	0.399192	0.613564
K01803	triosephosphate isomerase (TIM)	K02035	peptide/nickel transport system substrate-binding protein	-0.101227	-0.325688	0.134036	0.39975	0.613651
K01689	enolase	K15770	arabinogalactan oligomer / maltooligosaccharide transport system substrate-binding protein	0.0948035	-0.126766	0.307362	0.402329	0.616046
K00239	succinate dehydrogenase flavoprotein subunit	K02357	elongation factor Ts	-0.081905	-0.2676	0.109656	0.402505	0.616046
K20276	large repetitive protein	K22432	caffeyl-CoA reductase-Etf complex subunit CarE	-0.0818521	-0.267554	0.109712	0.402819	0.616046
K00626	acetyl-CoA C-acetyltransferase	K01805	xylose isomerase	0.0973891	-0.131189	0.316135	0.404381	0.617665
K00053	ketol-acid reductoisomerase	K00874	2-dehydro-3-deoxygluconokinase	0.0929098	-0.125508	0.302738	0.405086	0.61797
K00262	glutamate dehydrogenase (NADP+)	K02406	flagellin	0.105575	-0.143431	0.34201	0.406837	0.618619
K00134	glyceraldehyde 3-phosphate dehydrogenase (phosphorylating)	K10200	N-acetylglucosamine transport system substrate-binding protein	0.0810822	-0.110478	0.266834	0.407279	0.618619
K17318	putative aldouronate transport system substrate-binding protein	K01805	xylose isomerase	0.0810545	-0.110501	0.266804	0.407427	0.618619
K02355	elongation factor G	K10540	methyl-galactoside transport system substrate-binding protein	-0.0810386	-0.266793	0.110521	0.407531	0.618619
K01610	phosphoenolpyruvate carboxykinase (ATP)	K00239	succinate dehydrogenase flavoprotein subunit	0.130714	-0.179977	0.417692	0.411016	0.622951
K03737	pyruvate-ferredoxin/flavodoxin oxidoreductase	K01805	xylose isomerase	0.0803735	-0.11118	0.266169	0.411402	0.622951
K10117	raffinose/stachyose/melibiose transport system substrate-binding protein	K00616	transaldolase	0.10814	-0.150008	0.352485	0.412617	0.624019
K10200	N-acetylglucosamine transport system substrate-binding protein	K00616	transaldolase	0.0890754	-0.124121	0.294411	0.413534	0.624635
K01689	enolase	K00656	formate C-acetyltransferase	0.0867676	-0.12138	0.287606	0.414577	0.624813
K02027	multiple sugar transport system substrate-binding protein	K00053	ketol-acid reductoisomerase	0.0796821	-0.111865	0.26552	0.415449	0.624813
K01689	enolase	K01938	formate--tetrahydrofolate ligase	-0.0868487	-0.288223	0.121882	0.415456	0.624813
K10192	oligogalacturonide transport system substrate-binding protein	K01805	xylose isomerase	0.0795978	-0.111949	0.265441	0.415944	0.624813
K00053	ketol-acid reductoisomerase	K01689	enolase	0.0894238	-0.125817	0.296624	0.416202	0.624813
K02035	peptide/nickel transport system substrate-binding protein	K04078	chaperonin GroES	-0.132896	-0.427295	0.186984	0.417096	0.625389
K02358	elongation factor Tu	K01610	phosphoenolpyruvate carboxykinase (ATP)	0.104415	-0.149799	0.345681	0.421872	0.63173
K00134	glyceraldehyde 3-phosphate dehydrogenase (phosphorylating)	K00053	ketol-acid reductoisomerase	-0.0785125	-0.264426	0.113027	0.422356	0.63173
K00134	glyceraldehyde 3-phosphate dehydrogenase (phosphorylating)	K01818	L-fucose/D-arabinose isomerase	0.113141	-0.164084	0.373801	0.425084	0.635034
K01803	triosephosphate isomerase (TIM)	K04043	molecular chaperone DnaK	0.144012	-0.209087	0.46389	0.426236	0.63598
K00134	glyceraldehyde 3-phosphate dehydrogenase (phosphorylating)	K03527	4-hydroxy-3-methylbut-2-en-1-yl diphosphate reductase	0.111042	-0.162725	0.368933	0.427947	0.637223
K00134	glyceraldehyde 3-phosphate dehydrogenase (phosphorylating)	K00074	3-hydroxybutyryl-CoA dehydrogenase	-0.160107	-0.508672	0.233552	0.42811	0.637223
K02355	elongation factor G	K01689	enolase	-0.0846319	-0.287317	0.125308	0.430255	0.63927
K00656	formate C-acetyltransferase	K03521	electron transfer flavoprotein beta subunit	0.0771429	-0.114387	0.263144	0.430529	0.63927
K01803	triosephosphate isomerase (TIM)	K01179	endoglucanase	0.077017	-0.114512	0.263026	0.431284	0.639617
K01938	formate--tetrahydrofolate ligase	K01805	xylose isomerase	-0.112025	-0.374143	0.166667	0.432214	0.640108
K02358	elongation factor Tu	K00239	succinate dehydrogenase flavoprotein subunit	-0.078861	-0.26959	0.117821	0.432661	0.640108
K10117	raffinose/stachyose/melibiose transport system substrate-binding protein	K01689	enolase	0.0841235	-0.126436	0.28743	0.434425	0.641943
K10540	methyl-galactoside transport system substrate-binding protein	K00616	transaldolase	0.0777818	-0.117598	0.267365	0.435954	0.642182
K10112	multiple sugar transport system ATP-binding protein	K01818	L-fucose/D-arabinose isomerase	0.0993576	-0.150098	0.336919	0.436191	0.642182
K10112	multiple sugar transport system ATP-binding protein	K03545	trigger factor	0.0884231	-0.133903	0.302275	0.436621	0.642182
K00248	butyryl-CoA dehydrogenase	K10200	N-acetylglucosamine transport system substrate-binding protein	0.116941	-0.17679	0.391545	0.436865	0.642182
K00053	ketol-acid reductoisomerase	K10200	N-acetylglucosamine transport system substrate-binding protein	-0.104797	-0.354791	0.159182	0.437864	0.642182
K00134	glyceraldehyde 3-phosphate dehydrogenase (phosphorylating)	K02355	elongation factor G	0.110299	-0.167641	0.371997	0.438182	0.642182
K15125	filamentous hemagglutinin	K22432	caffeyl-CoA reductase-Etf complex subunit CarE	-0.0756642	-0.261761	0.115857	0.439457	0.642182
K21573	TonB-dependent starch-binding outer membrane protein SusC	K03527	4-hydroxy-3-methylbut-2-en-1-yl diphosphate reductase	-0.114771	-0.386379	0.175155	0.439469	0.642182
K00053	ketol-acid reductoisomerase	K00239	succinate dehydrogenase flavoprotein subunit	-0.0878154	-0.301658	0.13444	0.43966	0.642182
K00261	glutamate dehydrogenase (NAD(P)+)	K01624	fructose-bisphosphate aldolase, class II	0.131513	-0.200586	0.436502	0.439829	0.642182
K01689	enolase	K00024	malate dehydrogenase	-0.136797	-0.45216	0.208969	0.440454	0.642328
K10192	oligogalacturonide transport system substrate-binding protein	K13993	HSP20 family protein	0.0748383	-0.116682	0.260992	0.444498	0.647456
K10117	raffinose/stachyose/melibiose transport system substrate-binding protein	K15125	filamentous hemagglutinin	-0.0743255	-0.260504	0.117183	0.44762	0.65099
K01689	enolase	K00874	2-dehydro-3-deoxygluconokinase	0.105549	-0.166195	0.362394	0.448046	0.65099
K01803	triosephosphate isomerase (TIM)	K01805	xylose isomerase	-0.0983989	-0.33993	0.155309	0.448519	0.65099
K04077	chaperonin GroEL	K00260	glutamate dehydrogenase	0.0739588	-0.117547	0.260161	0.449872	0.652181
K00262	glutamate dehydrogenase (NADP+)	K00024	malate dehydrogenase	0.0736975	-0.117806	0.259916	0.45148	0.653422
K04077	chaperonin GroEL	K01938	formate--tetrahydrofolate ligase	-0.0736465	-0.259868	0.117856	0.451795	0.653422
K02358	elongation factor Tu	K04077	chaperonin GroEL	0.109673	-0.175868	0.378192	0.45336	0.654874
K02355	elongation factor G	K02027	multiple sugar transport system substrate-binding protein	0.0733107	-0.118189	0.259553	0.453867	0.654874
K00239	succinate dehydrogenase flavoprotein subunit	K00874	2-dehydro-3-deoxygluconokinase	0.0720391	-0.11945	0.258361	0.461763	0.66543
K04077	chaperonin GroEL	K21573	TonB-dependent starch-binding outer membrane protein SusC	-0.0896003	-0.31796	0.148586	0.46227	0.66543
K15125	filamentous hemagglutinin	K01805	xylose isomerase	0.0803948	-0.133944	0.287548	0.463331	0.666174
K04077	chaperonin GroEL	K02035	peptide/nickel transport system substrate-binding protein	-0.0715016	-0.257859	0.119985	0.465132	0.667979
K02406	flagellin	K15125	filamentous hemagglutinin	0.0795797	-0.134723	0.286771	0.467841	0.671084
K00074	3-hydroxybutyryl-CoA dehydrogenase	K03545	trigger factor	-0.094751	-0.338389	0.160793	0.468999	0.671957
K00260	glutamate dehydrogenase	K10200	N-acetylglucosamine transport system substrate-binding protein	-0.0779964	-0.282568	0.133361	0.470614	0.672669
K17318	putative aldouronate transport system substrate-binding protein	K20276	large repetitive protein	-0.070552	-0.256971	0.120929	0.471107	0.672669
K01803	triosephosphate isomerase (TIM)	K00656	formate C-acetyltransferase	-0.135908	-0.469193	0.231267	0.471542	0.672669
K00074	3-hydroxybutyryl-CoA dehydrogenase	K21573	TonB-dependent starch-binding outer membrane protein SusC	0.0978396	-0.167814	0.350245	0.472153	0.672669
K00261	glutamate dehydrogenase (NAD(P)+)	K01805	xylose isomerase	-0.126901	-0.442608	0.216796	0.472241	0.672669
K00261	glutamate dehydrogenase (NAD(P)+)	K02027	multiple sugar transport system substrate-binding protein	0.107775	-0.185717	0.383612	0.473874	0.674211
K00927	phosphoglycerate kinase	K00248	butyryl-CoA dehydrogenase	-0.0698839	-0.256338	0.121584	0.475316	0.675479
K00134	glyceraldehyde 3-phosphate dehydrogenase (phosphorylating)	K00262	glutamate dehydrogenase (NADP+)	-0.121199	-0.43137	0.214594	0.482324	0.684643
K10540	methyl-galactoside transport system substrate-binding protein	K20276	large repetitive protein	0.0686465	-0.12281	0.255177	0.483195	0.685086
K02406	flagellin	K01938	formate--tetrahydrofolate ligase	0.121735	-0.217945	0.435108	0.485568	0.687654
K01803	triosephosphate isomerase (TIM)	K00248	butyryl-CoA dehydrogenase	-0.105693	-0.384214	0.190461	0.486653	0.688394
K00262	glutamate dehydrogenase (NADP+)	K00616	transaldolase	0.0807789	-0.146484	0.299942	0.487434	0.688705
K01624	fructose-bisphosphate aldolase, class II	K10112	multiple sugar transport system ATP-binding protein	0.106208	-0.192579	0.386972	0.488463	0.688825
K02358	elongation factor Tu	K04043	molecular chaperone DnaK	0.122821	-0.222185	0.440493	0.488644	0.688825
K00262	glutamate dehydrogenase (NADP+)	K10117	raffinose/stachyose/melibiose transport system substrate-binding protein	-0.0897197	-0.332261	0.163951	0.489968	0.689898
K10540	methyl-galactoside transport system substrate-binding protein	K03521	electron transfer flavoprotein beta subunit	0.0673843	-0.124058	0.25399	0.4913	0.690978
K00927	phosphoglycerate kinase	K00239	succinate dehydrogenase flavoprotein subunit	0.107794	-0.197923	0.394399	0.49216	0.691394
K02406	flagellin	K02355	elongation factor G	0.153471	-0.280828	0.535602	0.493983	0.69288
K04078	chaperonin GroES	K01818	L-fucose/D-arabinose isomerase	-0.0668626	-0.253501	0.124575	0.494673	0.69288
K04043	molecular chaperone DnaK	K01689	enolase	-0.066825	-0.253464	0.124611	0.494914	0.69288
K01624	fructose-bisphosphate aldolase, class II	K04078	chaperonin GroES	0.066398	-0.125033	0.253063	0.497683	0.695961
K01006	pyruvate, orthophosphate dikinase	K01805	xylose isomerase	0.0662643	-0.125165	0.252937	0.498552	0.696381
K01624	fructose-bisphosphate aldolase, class II	K10540	methyl-galactoside transport system substrate-binding protein	0.0674322	-0.128114	0.257931	0.500242	0.696934
K00656	formate C-acetyltransferase	K15125	filamentous hemagglutinin	-0.1489	-0.527318	0.27881	0.500476	0.696934
K00927	phosphoglycerate kinase	K10112	multiple sugar transport system ATP-binding protein	0.0893844	-0.169554	0.336778	0.500655	0.696934
K15770	arabinogalactan oligomer / maltooligosaccharide transport system substrate-binding protein	K13993	HSP20 family protein	0.0656496	-0.125773	0.252359	0.502556	0.69811
K20276	large repetitive protein	K02357	elongation factor Ts	-0.0762197	-0.290996	0.14587	0.502639	0.69811
K00024	malate dehydrogenase	K03522	electron transfer flavoprotein alpha subunit	-0.0860274	-0.326939	0.165383	0.504336	0.698911
K00927	phosphoglycerate kinase	K01818	L-fucose/D-arabinose isomerase	-0.0653739	-0.2521	0.126046	0.504357	0.698911
K00927	phosphoglycerate kinase	K01689	enolase	0.0809948	-0.156632	0.309758	0.505808	0.699148
K00656	formate C-acetyltransferase	K20276	large repetitive protein	-0.145811	-0.522541	0.278553	0.506183	0.699148
K01803	triosephosphate isomerase (TIM)	K01818	L-fucose/D-arabinose isomerase	0.0878731	-0.170008	0.33449	0.50624	0.699148
K00248	butyryl-CoA dehydrogenase	K13993	HSP20 family protein	0.0645668	-0.126843	0.251341	0.509649	0.703063
K00260	glutamate dehydrogenase	K13993	HSP20 family protein	0.0644467	-0.126962	0.251228	0.510439	0.703361
K00134	glyceraldehyde 3-phosphate dehydrogenase (phosphorylating)	K03522	electron transfer flavoprotein alpha subunit	-0.102651	-0.389239	0.202056	0.511975	0.703624
K02406	flagellin	K20276	large repetitive protein	0.067797	-0.13449	0.26466	0.51253	0.703624
K01803	triosephosphate isomerase (TIM)	K15770	arabinogalactan oligomer / maltooligosaccharide transport system substrate-binding protein	0.0640691	-0.127335	0.250873	0.512927	0.703624
K00134	glyceraldehyde 3-phosphate dehydrogenase (phosphorylating)	K00260	glutamate dehydrogenase	-0.0972048	-0.371059	0.192205	0.512973	0.703624
K10192	oligogalacturonide transport system substrate-binding protein	K01179	endoglucanase	0.0677549	-0.134868	0.264939	0.513502	0.703624
K02358	elongation factor Tu	K00261	glutamate dehydrogenase (NAD(P)+)	0.126162	-0.249572	0.468879	0.514961	0.704835
K00134	glyceraldehyde 3-phosphate dehydrogenase (phosphorylating)	K03737	pyruvate-ferredoxin/flavodoxin oxidoreductase	0.238944	-0.454869	0.752255	0.515567	0.704876
K00134	glyceraldehyde 3-phosphate dehydrogenase (phosphorylating)	K03521	electron transfer flavoprotein beta subunit	-0.149729	-0.54468	0.299581	0.520285	0.70976
K00656	formate C-acetyltransferase	K01805	xylose isomerase	-0.0658013	-0.26064	0.134187	0.520297	0.70976
K00074	3-hydroxybutyryl-CoA dehydrogenase	K20276	large repetitive protein	-0.0683019	-0.271053	0.140253	0.522361	0.711254
K04043	molecular chaperone DnaK	K00874	2-dehydro-3-deoxygluconokinase	-0.0653814	-0.261096	0.135496	0.524849	0.711254
K03737	pyruvate-ferredoxin/flavodoxin oxidoreductase	K10192	oligogalacturonide transport system substrate-binding protein	0.0621308	-0.129249	0.249048	0.525793	0.711254
K01610	phosphoenolpyruvate carboxykinase (ATP)	K03737	pyruvate-ferredoxin/flavodoxin oxidoreductase	0.10587	-0.218932	0.409551	0.526434	0.711254
K01624	fructose-bisphosphate aldolase, class II	K01818	L-fucose/D-arabinose isomerase	-0.0620339	-0.24896	0.129348	0.526447	0.711254
K01610	phosphoenolpyruvate carboxykinase (ATP)	K10200	N-acetylglucosamine transport system substrate-binding protein	0.0647517	-0.135112	0.259552	0.526761	0.711254
K00262	glutamate dehydrogenase (NADP+)	K21572	starch-binding outer membrane protein, SusD/RagB family	0.0837751	-0.174384	0.331158	0.526978	0.711254
K00134	glyceraldehyde 3-phosphate dehydrogenase (phosphorylating)	K01938	formate--tetrahydrofolate ligase	-0.102091	-0.396821	0.211723	0.527011	0.711254
K21573	TonB-dependent starch-binding outer membrane protein SusC	K00874	2-dehydro-3-deoxygluconokinase	0.0619426	-0.129435	0.248871	0.527051	0.711254
K00053	ketol-acid reductoisomerase	K15125	filamentous hemagglutinin	-0.0806828	-0.320251	0.168585	0.527895	0.711254
K10540	methyl-galactoside transport system substrate-binding protein	K13993	HSP20 family protein	-0.1065	-0.413385	0.222113	0.528936	0.711254
K03737	pyruvate-ferredoxin/flavodoxin oxidoreductase	K00616	transaldolase	0.0693458	-0.145753	0.278184	0.529019	0.711254
K02355	elongation factor G	K01179	endoglucanase	-0.0616361	-0.248582	0.129737	0.529102	0.711254
K21572	starch-binding outer membrane protein, SusD/RagB family	K03522	electron transfer flavoprotein alpha subunit	-0.0934258	-0.368001	0.196136	0.529974	0.711254
K00074	3-hydroxybutyryl-CoA dehydrogenase	K02357	elongation factor Ts	0.061487	-0.129884	0.248442	0.530102	0.711254
K21572	starch-binding outer membrane protein, SusD/RagB family	K00927	phosphoglycerate kinase	-0.0646276	-0.261571	0.137483	0.532225	0.712947
K04077	chaperonin GroEL	K00248	butyryl-CoA dehydrogenase	0.0611258	-0.130241	0.248102	0.532527	0.712947
K00134	glyceraldehyde 3-phosphate dehydrogenase (phosphorylating)	K15770	arabinogalactan oligomer / maltooligosaccharide transport system substrate-binding protein	-0.0826667	-0.331409	0.17682	0.534677	0.714812
K01818	L-fucose/D-arabinose isomerase	K00616	transaldolase	0.0607464	-0.130618	0.247747	0.535088	0.714812
K01689	enolase	K13993	HSP20 family protein	0.0638671	-0.13979	0.26234	0.540239	0.720907
K04043	molecular chaperone DnaK	K00656	formate C-acetyltransferase	-0.120903	-0.470819	0.261881	0.54108	0.721243
K01006	pyruvate, orthophosphate dikinase	K01610	phosphoenolpyruvate carboxykinase (ATP)	-0.08161	-0.331693	0.17919	0.54207	0.721779
K01803	triosephosphate isomerase (TIM)	K15125	filamentous hemagglutinin	-0.0690342	-0.284095	0.152641	0.543355	0.722703
K02406	flagellin	K00927	phosphoglycerate kinase	-0.0929603	-0.376706	0.206733	0.546452	0.726034
K02035	peptide/nickel transport system substrate-binding protein	K01805	xylose isomerase	-0.0631682	-0.264037	0.142953	0.549608	0.728901
K03737	pyruvate-ferredoxin/flavodoxin oxidoreductase	K15770	arabinogalactan oligomer / maltooligosaccharide transport system substrate-binding protein	0.0759285	-0.171525	0.31437	0.5498	0.728901
K01624	fructose-bisphosphate aldolase, class II	K00239	succinate dehydrogenase flavoprotein subunit	0.084458	-0.191326	0.347883	0.551129	0.729873
K20276	large repetitive protein	K01805	xylose isomerase	0.0642595	-0.149297	0.272088	0.557046	0.736382
K01938	formate--tetrahydrofolate ligase	K15125	filamentous hemagglutinin	-0.0698425	-0.294704	0.162348	0.557495	0.736382
K10112	multiple sugar transport system ATP-binding protein	K02357	elongation factor Ts	-0.0574038	-0.244599	0.133917	0.557847	0.736382
K00262	glutamate dehydrogenase (NADP+)	K22432	caffeyl-CoA reductase-Etf complex subunit CarE	0.0594911	-0.139515	0.253878	0.559414	0.737655
K10112	multiple sugar transport system ATP-binding protein	K20276	large repetitive protein	-0.056959	-0.244173	0.134349	0.560897	0.738816
K00024	malate dehydrogenase	K13993	HSP20 family protein	0.0581017	-0.13871	0.250498	0.564321	0.741389
K10192	oligogalacturonide transport system substrate-binding protein	K03545	trigger factor	0.0608091	-0.145182	0.261747	0.564479	0.741389
K00262	glutamate dehydrogenase (NADP+)	K04078	chaperonin GroES	0.0564131	-0.134887	0.243658	0.564666	0.741389
K10540	methyl-galactoside transport system substrate-binding protein	K02357	elongation factor Ts	-0.0854996	-0.361077	0.203811	0.565643	0.741722
K01938	formate--tetrahydrofolate ligase	K10200	N-acetylglucosamine transport system substrate-binding protein	0.0701096	-0.168143	0.300623	0.566279	0.741722
K00927	phosphoglycerate kinase	K04078	chaperonin GroES	0.0941064	-0.224642	0.394663	0.566736	0.741722
K04043	molecular chaperone DnaK	K01938	formate--tetrahydrofolate ligase	-0.0557516	-0.243034	0.135538	0.569249	0.744216
K00262	glutamate dehydrogenase (NADP+)	K03527	4-hydroxy-3-methylbut-2-en-1-yl diphosphate reductase	0.0754904	-0.183163	0.324369	0.569888	0.744257
K01179	endoglucanase	K00616	transaldolase	-0.0555367	-0.242831	0.13575	0.570742	0.744578
K00626	acetyl-CoA C-acetyltransferase	K10540	methyl-galactoside transport system substrate-binding protein	0.0551163	-0.136169	0.242439	0.573678	0.746897
K01938	formate--tetrahydrofolate ligase	K03522	electron transfer flavoprotein alpha subunit	0.0730006	-0.179688	0.316652	0.573739	0.746897
K01689	enolase	K10540	methyl-galactoside transport system substrate-binding protein	-0.0549955	-0.24232	0.136282	0.574509	0.747106
K03522	electron transfer flavoprotein alpha subunit	K01805	xylose isomerase	0.0707661	-0.175318	0.308528	0.575389	0.747326
K00024	malate dehydrogenase	K01818	L-fucose/D-arabinose isomerase	-0.0547964	-0.242133	0.136479	0.575899	0.747326
K02357	elongation factor Ts	K01818	L-fucose/D-arabinose isomerase	-0.0544703	-0.241826	0.136801	0.57818	0.749492
K03522	electron transfer flavoprotein alpha subunit	K10200	N-acetylglucosamine transport system substrate-binding protein	0.069532	-0.175643	0.306585	0.580709	0.751976
K01803	triosephosphate isomerase (TIM)	K10540	methyl-galactoside transport system substrate-binding protein	0.0539134	-0.137347	0.241299	0.582076	0.752949
K01803	triosephosphate isomerase (TIM)	K20276	large repetitive protein	-0.0568197	-0.254173	0.145076	0.582856	0.753163
K00261	glutamate dehydrogenase (NAD(P)+)	K10200	N-acetylglucosamine transport system substrate-binding protein	-0.0532075	-0.240636	0.138046	0.587045	0.757191
K00239	succinate dehydrogenase flavoprotein subunit	K01818	L-fucose/D-arabinose isomerase	0.0545586	-0.141638	0.246631	0.58729	0.757191
K01818	L-fucose/D-arabinose isomerase	K00874	2-dehydro-3-deoxygluconokinase	0.0561468	-0.14616	0.253946	0.588131	0.757191
K21573	TonB-dependent starch-binding outer membrane protein SusC	K20276	large repetitive protein	-0.061578	-0.277517	0.160283	0.588445	0.757191
K10540	methyl-galactoside transport system substrate-binding protein	K15125	filamentous hemagglutinin	0.0524478	-0.138792	0.239916	0.592402	0.761481
K03737	pyruvate-ferredoxin/flavodoxin oxidoreductase	K03545	trigger factor	0.0861495	-0.228751	0.384728	0.595948	0.764776
K00024	malate dehydrogenase	K00874	2-dehydro-3-deoxygluconokinase	0.0816937	-0.217997	0.367305	0.596895	0.764776
K00248	butyryl-CoA dehydrogenase	K10192	oligogalacturonide transport system substrate-binding protein	0.0755021	-0.202074	0.34185	0.597157	0.764776
K02406	flagellin	K10540	methyl-galactoside transport system substrate-binding protein	-0.0516769	-0.239185	0.139547	0.597859	0.764776
K10540	methyl-galactoside transport system substrate-binding protein	K03545	trigger factor	0.0544099	-0.147136	0.251618	0.59841	0.764776
K01624	fructose-bisphosphate aldolase, class II	K10200	N-acetylglucosamine transport system substrate-binding protein	-0.0534876	-0.247922	0.145089	0.59919	0.764776
K00074	3-hydroxybutyryl-CoA dehydrogenase	K01805	xylose isomerase	-0.0582747	-0.269431	0.158228	0.599764	0.764776
K15125	filamentous hemagglutinin	K00616	transaldolase	-0.0513813	-0.238906	0.139838	0.599959	0.764776
K00134	glyceraldehyde 3-phosphate dehydrogenase (phosphorylating)	K10540	methyl-galactoside transport system substrate-binding protein	0.0511465	-0.140069	0.238684	0.601629	0.766107
K15770	arabinogalactan oligomer / maltooligosaccharide transport system substrate-binding protein	K00874	2-dehydro-3-deoxygluconokinase	0.071679	-0.195951	0.329371	0.602643	0.766602
K01006	pyruvate, orthophosphate dikinase	K02357	elongation factor Ts	0.0522198	-0.144334	0.244809	0.604188	0.767769
K00053	ketol-acid reductoisomerase	K00024	malate dehydrogenase	0.0505823	-0.140623	0.23815	0.605652	0.768833
K01803	triosephosphate isomerase (TIM)	K21572	starch-binding outer membrane protein, SusD/RagB family	-0.0760646	-0.350808	0.210736	0.60669	0.768901
K01689	enolase	K03545	trigger factor	-0.0851564	-0.388984	0.235379	0.606961	0.768901
K00248	butyryl-CoA dehydrogenase	K01689	enolase	0.0502867	-0.140914	0.237871	0.607764	0.769123
K10192	oligogalacturonide transport system substrate-binding protein	K01818	L-fucose/D-arabinose isomerase	0.0499063	-0.141287	0.237511	0.610486	0.771771
K02355	elongation factor G	K00239	succinate dehydrogenase flavoprotein subunit	-0.0746778	-0.348669	0.211072	0.61201	0.772899
K00261	glutamate dehydrogenase (NAD(P)+)	K20276	large repetitive protein	-0.0495754	-0.237198	0.141612	0.612859	0.773175
K21573	TonB-dependent starch-binding outer membrane protein SusC	K15125	filamentous hemagglutinin	-0.0598906	-0.28521	0.171701	0.614563	0.774527
K02358	elongation factor Tu	K01938	formate--tetrahydrofolate ligase	0.0578167	-0.168105	0.277968	0.618169	0.778186
K21572	starch-binding outer membrane protein, SusD/RagB family	K10540	methyl-galactoside transport system substrate-binding protein	-0.0620429	-0.297518	0.180547	0.618738	0.778186
K02357	elongation factor Ts	K00616	transaldolase	0.0842083	-0.243851	0.394975	0.619612	0.778487
K17318	putative aldouronate transport system substrate-binding protein	K15125	filamentous hemagglutinin	-0.04848	-0.236162	0.14269	0.620745	0.779112
K17318	putative aldouronate transport system substrate-binding protein	K03545	trigger factor	-0.0510216	-0.250644	0.152763	0.625443	0.784205
K00656	formate C-acetyltransferase	K10192	oligogalacturonide transport system substrate-binding protein	0.0475526	-0.143599	0.235283	0.62745	0.785917
K02406	flagellin	K00874	2-dehydro-3-deoxygluconokinase	-0.058684	-0.288276	0.177288	0.628412	0.786098
K21573	TonB-dependent starch-binding outer membrane protein SusC	K01938	formate--tetrahydrofolate ligase	-0.0473558	-0.235097	0.143792	0.628878	0.786098
K00074	3-hydroxybutyryl-CoA dehydrogenase	K04078	chaperonin GroES	0.0468644	-0.144274	0.234632	0.632448	0.789695
K00262	glutamate dehydrogenase (NADP+)	K03737	pyruvate-ferredoxin/flavodoxin oxidoreductase	0.0725453	-0.221904	0.354869	0.633045	0.789695
K00134	glyceraldehyde 3-phosphate dehydrogenase (phosphorylating)	K00248	butyryl-CoA dehydrogenase	-0.0813912	-0.39507	0.249285	0.634422	0.790607
K01179	endoglucanase	K04078	chaperonin GroES	-0.0699263	-0.344943	0.216148	0.635544	0.791201
K10117	raffinose/stachyose/melibiose transport system substrate-binding protein	K02357	elongation factor Ts	-0.0579005	-0.290026	0.180659	0.636829	0.791996
K01938	formate--tetrahydrofolate ligase	K00874	2-dehydro-3-deoxygluconokinase	0.0460639	-0.14506	0.233874	0.638282	0.792527
K00248	butyryl-CoA dehydrogenase	K00874	2-dehydro-3-deoxygluconokinase	-0.0459022	-0.23372	0.145218	0.639462	0.792527
K03521	electron transfer flavoprotein beta subunit	K01818	L-fucose/D-arabinose isomerase	0.0627671	-0.198167	0.315394	0.640371	0.792527
K21573	TonB-dependent starch-binding outer membrane protein SusC	K00616	transaldolase	-0.0746972	-0.370969	0.235376	0.641165	0.792527
K01179	endoglucanase	K01805	xylose isomerase	0.0456153	-0.1455	0.233449	0.641561	0.792527
K00134	glyceraldehyde 3-phosphate dehydrogenase (phosphorylating)	K13993	HSP20 family protein	0.0455982	-0.145517	0.233432	0.641685	0.792527
K02358	elongation factor Tu	K01818	L-fucose/D-arabinose isomerase	-0.0747964	-0.371923	0.236232	0.641785	0.792527
K00239	succinate dehydrogenase flavoprotein subunit	K04078	chaperonin GroES	-0.0587551	-0.298995	0.188489	0.644142	0.793927
K01805	xylose isomerase	K04078	chaperonin GroES	0.0452528	-0.145855	0.233105	0.644215	0.793927
K02358	elongation factor Tu	K15770	arabinogalactan oligomer / maltooligosaccharide transport system substrate-binding protein	0.0584591	-0.189644	0.299544	0.647002	0.795876
K00134	glyceraldehyde 3-phosphate dehydrogenase (phosphorylating)	K03545	trigger factor	-0.0799738	-0.399679	0.257078	0.647096	0.795876
K00626	acetyl-CoA C-acetyltransferase	K02357	elongation factor Ts	-0.0460715	-0.24004	0.151435	0.649297	0.797782
K01938	formate--tetrahydrofolate ligase	K13993	HSP20 family protein	-0.0437403	-0.231671	0.147338	0.655339	0.804399
K22432	caffeyl-CoA reductase-Etf complex subunit CarE	K01805	xylose isomerase	0.0556924	-0.187365	0.292324	0.656069	0.804489
K03737	pyruvate-ferredoxin/flavodoxin oxidoreductase	K00260	glutamate dehydrogenase	0.052	-0.179309	0.277861	0.661951	0.810691
K01179	endoglucanase	K01818	L-fucose/D-arabinose isomerase	-0.0427786	-0.230759	0.148281	0.662451	0.810691
K01624	fructose-bisphosphate aldolase, class II	K00248	butyryl-CoA dehydrogenase	0.0423541	-0.148697	0.230357	0.6656	0.813732
K02035	peptide/nickel transport system substrate-binding protein	K03521	electron transfer flavoprotein beta subunit	0.0761857	-0.269844	0.404789	0.671717	0.820392
K02355	elongation factor G	K21573	TonB-dependent starch-binding outer membrane protein SusC	-0.0413943	-0.229446	0.149637	0.672741	0.820824
K17318	putative aldouronate transport system substrate-binding protein	K04078	chaperonin GroES	-0.0411533	-0.229218	0.149873	0.674538	0.821459
K00260	glutamate dehydrogenase	K02357	elongation factor Ts	0.041121	-0.149904	0.229187	0.674779	0.821459
K02355	elongation factor G	K02035	peptide/nickel transport system substrate-binding protein	-0.0596609	-0.326756	0.216259	0.675273	0.821459
K00927	phosphoglycerate kinase	K01179	endoglucanase	-0.0408235	-0.228909	0.1502	0.677008	0.821949
K02406	flagellin	K04043	molecular chaperone DnaK	-0.0424903	-0.237921	0.156247	0.677018	0.821949
K00134	glyceraldehyde 3-phosphate dehydrogenase (phosphorylating)	K22432	caffeyl-CoA reductase-Etf complex subunit CarE	-0.0641479	-0.352777	0.235628	0.679142	0.822609
K02358	elongation factor Tu	K10200	N-acetylglucosamine transport system substrate-binding protein	0.0405166	-0.150496	0.228613	0.679296	0.822609
K01938	formate--tetrahydrofolate ligase	K03545	trigger factor	-0.0604491	-0.336129	0.224771	0.681676	0.822609
K15770	arabinogalactan oligomer / maltooligosaccharide transport system substrate-binding protein	K04078	chaperonin GroES	-0.0484412	-0.273243	0.181377	0.681982	0.822609
K02358	elongation factor Tu	K17318	putative aldouronate transport system substrate-binding protein	0.0562095	-0.210289	0.314932	0.682648	0.822609
K02358	elongation factor Tu	K21573	TonB-dependent starch-binding outer membrane protein SusC	-0.0488905	-0.276286	0.183689	0.682863	0.822609
K00262	glutamate dehydrogenase (NADP+)	K01805	xylose isomerase	-0.0636154	-0.353445	0.237358	0.682943	0.822609
K00134	glyceraldehyde 3-phosphate dehydrogenase (phosphorylating)	K17318	putative aldouronate transport system substrate-binding protein	-0.0400232	-0.228145	0.150979	0.682992	0.822609
K00262	glutamate dehydrogenase (NADP+)	K15770	arabinogalactan oligomer / maltooligosaccharide transport system substrate-binding protein	-0.0469436	-0.26659	0.177338	0.683984	0.822609
K10117	raffinose/stachyose/melibiose transport system substrate-binding protein	K00874	2-dehydro-3-deoxygluconokinase	0.0647768	-0.242842	0.360558	0.684276	0.822609
K21573	TonB-dependent starch-binding outer membrane protein SusC	K03521	electron transfer flavoprotein beta subunit	0.0582208	-0.223124	0.330612	0.688773	0.827203
K02358	elongation factor Tu	K01805	xylose isomerase	-0.0520641	-0.298833	0.201231	0.690061	0.827938
K00248	butyryl-CoA dehydrogenase	K10540	methyl-galactoside transport system substrate-binding protein	0.0542308	-0.211379	0.312382	0.692349	0.829871
K04077	chaperonin GroEL	K10200	N-acetylglucosamine transport system substrate-binding protein	0.0384636	-0.152505	0.226663	0.694722	0.831901
K00248	butyryl-CoA dehydrogenase	K15125	filamentous hemagglutinin	0.0383009	-0.15267	0.226515	0.69596	0.832569
K03737	pyruvate-ferredoxin/flavodoxin oxidoreductase	K20276	large repetitive protein	-0.0440393	-0.259703	0.175809	0.696872	0.832847
K04078	chaperonin GroES	K00874	2-dehydro-3-deoxygluconokinase	-0.0523223	-0.306915	0.209259	0.698256	0.833687
K15125	filamentous hemagglutinin	K03545	trigger factor	-0.0430836	-0.256177	0.174004	0.699503	0.834363
K01006	pyruvate, orthophosphate dikinase	K15125	filamentous hemagglutinin	0.0382178	-0.156516	0.230092	0.702268	0.836144
K00261	glutamate dehydrogenase (NAD(P)+)	K15125	filamentous hemagglutinin	-0.037396	-0.225649	0.153549	0.702794	0.836144
K03737	pyruvate-ferredoxin/flavodoxin oxidoreductase	K00656	formate C-acetyltransferase	0.0579862	-0.236947	0.343133	0.704106	0.836144
K03522	electron transfer flavoprotein alpha subunit	K04078	chaperonin GroES	-0.0467093	-0.280426	0.192236	0.704306	0.836144
K22432	caffeyl-CoA reductase-Etf complex subunit CarE	K01818	L-fucose/D-arabinose isomerase	0.0411487	-0.169871	0.248561	0.704409	0.836144
K00134	glyceraldehyde 3-phosphate dehydrogenase (phosphorylating)	K21573	TonB-dependent starch-binding outer membrane protein SusC	0.0535265	-0.220545	0.319764	0.705432	0.836548
K10112	multiple sugar transport system ATP-binding protein	K15125	filamentous hemagglutinin	-0.0364384	-0.224739	0.154485	0.710063	0.840732
K02406	flagellin	K02357	elongation factor Ts	0.0520234	-0.2191	0.315689	0.710333	0.840732
K00074	3-hydroxybutyryl-CoA dehydrogenase	K15125	filamentous hemagglutinin	-0.0398821	-0.246958	0.170677	0.712541	0.842531
K10192	oligogalacturonide transport system substrate-binding protein	K20276	large repetitive protein	-0.035922	-0.224251	0.154993	0.713998	0.84344
K00134	glyceraldehyde 3-phosphate dehydrogenase (phosphorylating)	K00927	phosphoglycerate kinase	0.0537099	-0.232976	0.331807	0.717367	0.846379
K04043	molecular chaperone DnaK	K01805	xylose isomerase	0.0416461	-0.182313	0.261497	0.717868	0.846379
K00024	malate dehydrogenase	K01805	xylose isomerase	0.0351843	-0.155711	0.223546	0.719621	0.84763
K03737	pyruvate-ferredoxin/flavodoxin oxidoreductase	K01818	L-fucose/D-arabinose isomerase	0.0348234	-0.156063	0.223203	0.722379	0.850062
K02027	multiple sugar transport system substrate-binding protein	K13993	HSP20 family protein	-0.0490765	-0.311053	0.219832	0.72398	0.851128
K02358	elongation factor Tu	K02035	peptide/nickel transport system substrate-binding protein	0.0551729	-0.247682	0.348205	0.725396	0.851418
K15125	filamentous hemagglutinin	K00239	succinate dehydrogenase flavoprotein subunit	-0.0864187	-0.515843	0.377712	0.72573	0.851418
K00261	glutamate dehydrogenase (NAD(P)+)	K10540	methyl-galactoside transport system substrate-binding protein	-0.0343098	-0.222714	0.156565	0.726311	0.851418
K00134	glyceraldehyde 3-phosphate dehydrogenase (phosphorylating)	K00616	transaldolase	-0.0620886	-0.390176	0.27999	0.727617	0.852133
K01938	formate--tetrahydrofolate ligase	K00239	succinate dehydrogenase flavoprotein subunit	-0.0639021	-0.404249	0.291988	0.730949	0.855217
K02358	elongation factor Tu	K10117	raffinose/stachyose/melibiose transport system substrate-binding protein	0.0460906	-0.214237	0.300305	0.731769	0.85536
K10117	raffinose/stachyose/melibiose transport system substrate-binding protein	K03545	trigger factor	-0.0350171	-0.2329	0.16565	0.734211	0.856117
K01624	fructose-bisphosphate aldolase, class II	K17318	putative aldouronate transport system substrate-binding protein	-0.0343055	-0.228486	0.1625	0.734421	0.856117
K00656	formate C-acetyltransferase	K00874	2-dehydro-3-deoxygluconokinase	-0.0330257	-0.221492	0.157819	0.736173	0.856117
K21572	starch-binding outer membrane protein, SusD/RagB family	K01624	fructose-bisphosphate aldolase, class II	-0.0331503	-0.22282	0.158937	0.73689	0.856117
K04077	chaperonin GroEL	K02027	multiple sugar transport system substrate-binding protein	-0.0559355	-0.365186	0.264433	0.737055	0.856117
K02035	peptide/nickel transport system substrate-binding protein	K10200	N-acetylglucosamine transport system substrate-binding protein	0.0328242	-0.158018	0.221303	0.737727	0.856117
K03737	pyruvate-ferredoxin/flavodoxin oxidoreductase	K02406	flagellin	-0.0589985	-0.385135	0.280238	0.738665	0.856117
K15770	arabinogalactan oligomer / maltooligosaccharide transport system substrate-binding protein	K01818	L-fucose/D-arabinose isomerase	0.0389806	-0.187905	0.261917	0.738715	0.856117
K04043	molecular chaperone DnaK	K00260	glutamate dehydrogenase	-0.0328469	-0.222348	0.159046	0.738962	0.856117
K03737	pyruvate-ferredoxin/flavodoxin oxidoreductase	K04078	chaperonin GroES	-0.0326056	-0.221097	0.158234	0.739415	0.856117
K04077	chaperonin GroEL	K00874	2-dehydro-3-deoxygluconokinase	0.0478603	-0.230867	0.319328	0.740104	0.856117
K01803	triosephosphate isomerase (TIM)	K13993	HSP20 family protein	0.0427517	-0.207914	0.288148	0.741104	0.856465
K02358	elongation factor Tu	K00248	butyryl-CoA dehydrogenase	-0.0425662	-0.288232	0.208357	0.742459	0.857222
K21572	starch-binding outer membrane protein, SusD/RagB family	K20276	large repetitive protein	-0.0525826	-0.356174	0.26105	0.747078	0.861743
K04043	molecular chaperone DnaK	K00626	acetyl-CoA C-acetyltransferase	0.0314534	-0.159353	0.219995	0.748305	0.861771
K17318	putative aldouronate transport system substrate-binding protein	K01818	L-fucose/D-arabinose isomerase	0.0314287	-0.159387	0.219981	0.74851	0.861771
K00656	formate C-acetyltransferase	K00239	succinate dehydrogenase flavoprotein subunit	-0.0858167	-0.551732	0.420922	0.752566	0.86505
K00134	glyceraldehyde 3-phosphate dehydrogenase (phosphorylating)	K01006	pyruvate, orthophosphate dikinase	-0.0439518	-0.307928	0.226308	0.753307	0.86505
K21572	starch-binding outer membrane protein, SusD/RagB family	K15125	filamentous hemagglutinin	-0.0498833	-0.346528	0.255832	0.753476	0.86505
K04077	chaperonin GroEL	K10192	oligogalacturonide transport system substrate-binding protein	0.050955	-0.262301	0.354495	0.754449	0.865146
K01803	triosephosphate isomerase (TIM)	K00616	transaldolase	0.0391596	-0.203972	0.277741	0.754972	0.865146
K00262	glutamate dehydrogenase (NADP+)	K20276	large repetitive protein	-0.0323254	-0.232666	0.170647	0.756816	0.866449
K15125	filamentous hemagglutinin	K01818	L-fucose/D-arabinose isomerase	0.0332194	-0.178528	0.242026	0.760522	0.869176
K00656	formate C-acetyltransferase	K02357	elongation factor Ts	-0.0298659	-0.218482	0.160901	0.760617	0.869176
K21572	starch-binding outer membrane protein, SusD/RagB family	K01818	L-fucose/D-arabinose isomerase	-0.0351883	-0.256951	0.190095	0.761817	0.869735
K10192	oligogalacturonide transport system substrate-binding protein	K15125	filamentous hemagglutinin	-0.0302292	-0.225104	0.166971	0.765598	0.871724
K21572	starch-binding outer membrane protein, SusD/RagB family	K00053	ketol-acid reductoisomerase	-0.0292238	-0.21787	0.161527	0.765614	0.871724
K20276	large repetitive protein	K03522	electron transfer flavoprotein alpha subunit	-0.0366544	-0.270912	0.201701	0.765694	0.871724
K21573	TonB-dependent starch-binding outer membrane protein SusC	K01818	L-fucose/D-arabinose isomerase	-0.0294255	-0.221013	0.164349	0.767682	0.872658
K02406	flagellin	K01805	xylose isomerase	-0.0289256	-0.217586	0.161819	0.767939	0.872658
K10540	methyl-galactoside transport system substrate-binding protein	K01805	xylose isomerase	0.02882	-0.161921	0.217485	0.768762	0.872783
K01689	enolase	K03527	4-hydroxy-3-methylbut-2-en-1-yl diphosphate reductase	0.0508759	-0.284157	0.374836	0.771154	0.874689
K03545	trigger factor	K01179	endoglucanase	-0.0399947	-0.301331	0.22693	0.772241	0.875111
K02358	elongation factor Tu	K04078	chaperonin GroES	0.0348283	-0.199415	0.265306	0.773205	0.875394
K01624	fructose-bisphosphate aldolase, class II	K20276	large repetitive protein	0.0280834	-0.162639	0.216783	0.774514	0.876066
K02406	flagellin	K01818	L-fucose/D-arabinose isomerase	-0.0279206	-0.216629	0.162799	0.775788	0.876698
K02358	elongation factor Tu	K00262	glutamate dehydrogenase (NADP+)	0.0429562	-0.249251	0.327995	0.777114	0.877257
K00260	glutamate dehydrogenase	K00874	2-dehydro-3-deoxygluconokinase	0.0279545	-0.164888	0.218738	0.777975	0.877257
K03545	trigger factor	K00616	transaldolase	0.0275585	-0.16315	0.216282	0.778619	0.877257
K01610	phosphoenolpyruvate carboxykinase (ATP)	K20276	large repetitive protein	0.0274917	-0.16322	0.216223	0.779147	0.877257
K01610	phosphoenolpyruvate carboxykinase (ATP)	K15125	filamentous hemagglutinin	0.0271751	-0.163528	0.215921	0.781627	0.879241
K04077	chaperonin GroEL	K01689	enolase	-0.0368964	-0.292396	0.22352	0.784264	0.881398
K21573	TonB-dependent starch-binding outer membrane protein SusC	K22432	caffeyl-CoA reductase-Etf complex subunit CarE	-0.0333332	-0.269218	0.206324	0.787687	0.884433
K02406	flagellin	K10192	oligogalacturonide transport system substrate-binding protein	-0.0274952	-0.226636	0.173852	0.790738	0.887046
K03522	electron transfer flavoprotein alpha subunit	K01818	L-fucose/D-arabinose isomerase	0.0259974	-0.166292	0.216382	0.792623	0.887903
K00261	glutamate dehydrogenase (NAD(P)+)	K00927	phosphoglycerate kinase	-0.03497	-0.287846	0.222465	0.792952	0.887903
K00262	glutamate dehydrogenase (NADP+)	K04077	chaperonin GroEL	-0.0269828	-0.227194	0.175417	0.795635	0.890094
K00260	glutamate dehydrogenase	K20276	large repetitive protein	-0.0248699	-0.213716	0.165768	0.799742	0.893872
K00261	glutamate dehydrogenase (NAD(P)+)	K04078	chaperonin GroES	-0.023586	-0.212489	0.167017	0.809881	0.904379
K01006	pyruvate, orthophosphate dikinase	K01689	enolase	0.0258151	-0.185267	0.23462	0.812413	0.906381
K04043	molecular chaperone DnaK	K10112	multiple sugar transport system ATP-binding protein	0.0229984	-0.167591	0.211931	0.814534	0.906677
K10540	methyl-galactoside transport system substrate-binding protein	K01938	formate--tetrahydrofolate ligase	-0.0258686	-0.239089	0.189732	0.815995	0.906677
K00261	glutamate dehydrogenase (NAD(P)+)	K10192	oligogalacturonide transport system substrate-binding protein	0.023942	-0.176589	0.222565	0.81663	0.906677
K00262	glutamate dehydrogenase (NADP+)	K03521	electron transfer flavoprotein beta subunit	0.0407622	-0.295494	0.368032	0.816958	0.906677
K10200	N-acetylglucosamine transport system substrate-binding protein	K04078	chaperonin GroES	-0.0558261	-0.490922	0.401559	0.820011	0.906677
K02406	flagellin	K03545	trigger factor	-0.0359419	-0.333475	0.268102	0.820601	0.906677
K00927	phosphoglycerate kinase	K10540	methyl-galactoside transport system substrate-binding protein	-0.0221905	-0.211156	0.168374	0.820936	0.906677
K02027	multiple sugar transport system substrate-binding protein	K01179	endoglucanase	0.0295661	-0.223221	0.278627	0.821293	0.906677
K01006	pyruvate, orthophosphate dikinase	K00874	2-dehydro-3-deoxygluconokinase	0.0219216	-0.168635	0.210899	0.82307	0.906677
K03545	trigger factor	K10200	N-acetylglucosamine transport system substrate-binding protein	-0.0218272	-0.210809	0.168727	0.82382	0.906677
K02358	elongation factor Tu	K10540	methyl-galactoside transport system substrate-binding protein	-0.0217424	-0.210728	0.168809	0.824494	0.906677
K04077	chaperonin GroEL	K10112	multiple sugar transport system ATP-binding protein	0.0217167	-0.168834	0.210703	0.824698	0.906677
K00927	phosphoglycerate kinase	K00260	glutamate dehydrogenase	0.0216237	-0.168925	0.210614	0.825436	0.906677
K01803	triosephosphate isomerase (TIM)	K01689	enolase	0.0402533	-0.308694	0.379651	0.826142	0.906677
K02406	flagellin	K10200	N-acetylglucosamine transport system substrate-binding protein	0.0224383	-0.176829	0.219939	0.826907	0.906677
K04077	chaperonin GroEL	K00656	formate C-acetyltransferase	-0.0228514	-0.224391	0.180563	0.827376	0.906677
K03522	electron transfer flavoprotein alpha subunit	K15125	filamentous hemagglutinin	-0.0285007	-0.277768	0.224363	0.827723	0.906677
K20276	large repetitive protein	K00239	succinate dehydrogenase flavoprotein subunit	-0.0536176	-0.490763	0.405093	0.827737	0.906677
K10540	methyl-galactoside transport system substrate-binding protein	K00656	formate C-acetyltransferase	0.021264	-0.169274	0.21027	0.828296	0.906677
K00261	glutamate dehydrogenase (NAD(P)+)	K21573	TonB-dependent starch-binding outer membrane protein SusC	-0.0211662	-0.210177	0.169369	0.829074	0.906677
K02027	multiple sugar transport system substrate-binding protein	K02357	elongation factor Ts	-0.0291618	-0.286069	0.231656	0.829256	0.906677
K20276	large repetitive protein	K00616	transaldolase	-0.0211076	-0.210121	0.169426	0.829539	0.906677
K00626	acetyl-CoA C-acetyltransferase	K15125	filamentous hemagglutinin	0.0210878	-0.169452	0.210108	0.829702	0.906677
K00024	malate dehydrogenase	K00616	transaldolase	-0.0209604	-0.209982	0.169572	0.830713	0.906972
K00262	glutamate dehydrogenase (NADP+)	K15125	filamentous hemagglutinin	-0.0212676	-0.216458	0.175558	0.833785	0.909516
K00134	glyceraldehyde 3-phosphate dehydrogenase (phosphorylating)	K04078	chaperonin GroES	0.0316087	-0.259785	0.317727	0.834985	0.910014
K00260	glutamate dehydrogenase	K04078	chaperonin GroES	-0.0202497	-0.2093	0.17026	0.836369	0.910713
K21572	starch-binding outer membrane protein, SusD/RagB family	K00874	2-dehydro-3-deoxygluconokinase	0.0196699	-0.170823	0.208745	0.840993	0.914935
K01610	phosphoenolpyruvate carboxykinase (ATP)	K03521	electron transfer flavoprotein beta subunit	0.0191991	-0.17128	0.208295	0.84475	0.917521
K00134	glyceraldehyde 3-phosphate dehydrogenase (phosphorylating)	K00239	succinate dehydrogenase flavoprotein subunit	0.0191843	-0.171295	0.208281	0.844868	0.917521
K15125	filamentous hemagglutinin	K13993	HSP20 family protein	0.0186199	-0.171844	0.207742	0.849379	0.921152
K00656	formate C-acetyltransferase	K13993	HSP20 family protein	0.0185187	-0.171944	0.207647	0.850189	0.921152
K00262	glutamate dehydrogenase (NADP+)	K03522	electron transfer flavoprotein alpha subunit	0.0184836	-0.171975	0.20761	0.850468	0.921152
K00134	glyceraldehyde 3-phosphate dehydrogenase (phosphorylating)	K10112	multiple sugar transport system ATP-binding protein	-0.0257735	-0.292464	0.244637	0.854474	0.924674
K00927	phosphoglycerate kinase	K17318	putative aldouronate transport system substrate-binding protein	0.0178193	-0.17262	0.206974	0.855783	0.925273
K21573	TonB-dependent starch-binding outer membrane protein SusC	K13993	HSP20 family protein	0.0175497	-0.17289	0.206725	0.857949	0.926797
K01805	xylose isomerase	K03527	4-hydroxy-3-methylbut-2-en-1-yl diphosphate reductase	-0.0256607	-0.299063	0.251635	0.858828	0.926928
K04077	chaperonin GroEL	K10540	methyl-galactoside transport system substrate-binding protein	0.0244727	-0.247353	0.292727	0.862532	0.92999
K01624	fructose-bisphosphate aldolase, class II	K00656	formate C-acetyltransferase	0.0168959	-0.173516	0.20609	0.863182	0.92999
K15770	arabinogalactan oligomer / maltooligosaccharide transport system substrate-binding protein	K15125	filamentous hemagglutinin	0.016604	-0.173802	0.205813	0.865526	0.931695
K20276	large repetitive protein	K13993	HSP20 family protein	-0.0163383	-0.20556	0.174061	0.867659	0.933172
K01006	pyruvate, orthophosphate dikinase	K04078	chaperonin GroES	-0.0157494	-0.204991	0.174628	0.872385	0.937431
K13993	HSP20 family protein	K10200	N-acetylglucosamine transport system substrate-binding protein	0.022671	-0.25537	0.297249	0.875574	0.940033
K20276	large repetitive protein	K03545	trigger factor	-0.0162601	-0.218259	0.187075	0.876785	0.940067
K01610	phosphoenolpyruvate carboxykinase (ATP)	K21572	starch-binding outer membrane protein, SusD/RagB family	0.0151583	-0.175205	0.204429	0.87714	0.940067
K00262	glutamate dehydrogenase (NADP+)	K01610	phosphoenolpyruvate carboxykinase (ATP)	0.016087	-0.187807	0.218651	0.878431	0.940474
K01803	triosephosphate isomerase (TIM)	K17318	putative aldouronate transport system substrate-binding protein	0.0176716	-0.210111	0.243634	0.880781	0.940474
K03737	pyruvate-ferredoxin/flavodoxin oxidoreductase	K00024	malate dehydrogenase	-0.014637	-0.203926	0.175707	0.881332	0.940474
K21573	TonB-dependent starch-binding outer membrane protein SusC	K01179	endoglucanase	0.0146341	-0.175709	0.203923	0.881355	0.940474
K15770	arabinogalactan oligomer / maltooligosaccharide transport system substrate-binding protein	K20276	large repetitive protein	-0.0145724	-0.203871	0.175776	0.881856	0.940474
K03521	electron transfer flavoprotein beta subunit	K04078	chaperonin GroES	-0.0155618	-0.217741	0.187898	0.882126	0.940474
K00927	phosphoglycerate kinase	K15770	arabinogalactan oligomer / maltooligosaccharide transport system substrate-binding protein	0.0142755	-0.17606	0.203582	0.884244	0.941912
K10112	multiple sugar transport system ATP-binding protein	K01805	xylose isomerase	-0.0134564	-0.202793	0.17685	0.890841	0.94687
K01624	fructose-bisphosphate aldolase, class II	K01179	endoglucanase	0.0190389	-0.248042	0.28343	0.891014	0.94687
K15770	arabinogalactan oligomer / maltooligosaccharide transport system substrate-binding protein	K03545	trigger factor	-0.0133438	-0.202685	0.176959	0.891749	0.94687
K03737	pyruvate-ferredoxin/flavodoxin oxidoreductase	K02027	multiple sugar transport system substrate-binding protein	0.0140893	-0.187061	0.214106	0.89199	0.94687
K02027	multiple sugar transport system substrate-binding protein	K00260	glutamate dehydrogenase	-0.0128774	-0.202248	0.177422	0.895517	0.949367
K04077	chaperonin GroEL	K17318	putative aldouronate transport system substrate-binding protein	0.0153722	-0.21165	0.24082	0.895893	0.949367
K10192	oligogalacturonide transport system substrate-binding protein	K01938	formate--tetrahydrofolate ligase	0.0127147	-0.177569	0.202082	0.896824	0.949533
K01803	triosephosphate isomerase (TIM)	K00024	malate dehydrogenase	-0.0188773	-0.301856	0.267159	0.899393	0.95143
K21572	starch-binding outer membrane protein, SusD/RagB family	K01805	xylose isomerase	0.0120219	-0.17824	0.201417	0.902418	0.953589
K10192	oligogalacturonide transport system substrate-binding protein	K02357	elongation factor Ts	0.0135107	-0.201575	0.227353	0.903262	0.953589
K01805	xylose isomerase	K01818	L-fucose/D-arabinose isomerase	-0.0118547	-0.201257	0.178402	0.903769	0.953589
K10192	oligogalacturonide transport system substrate-binding protein	K04078	chaperonin GroES	0.0164473	-0.252228	0.282768	0.906418	0.955561
K00626	acetyl-CoA C-acetyltransferase	K21573	TonB-dependent starch-binding outer membrane protein SusC	-0.0128099	-0.224539	0.200074	0.907298	0.955667
K02027	multiple sugar transport system substrate-binding protein	K03545	trigger factor	0.0119242	-0.194305	0.217144	0.910846	0.958579
K10200	N-acetylglucosamine transport system substrate-binding protein	K00874	2-dehydro-3-deoxygluconokinase	0.0122016	-0.211044	0.234238	0.915896	0.963067
K00656	formate C-acetyltransferase	K03545	trigger factor	-0.0098376	-0.19932	0.180354	0.920083	0.966639
K21572	starch-binding outer membrane protein, SusD/RagB family	K02357	elongation factor Ts	0.0137255	-0.261252	0.286642	0.923775	0.969347
K01610	phosphoenolpyruvate carboxykinase (ATP)	K04078	chaperonin GroES	-0.00930464	-0.198808	0.18087	0.924399	0.969347
K15770	arabinogalactan oligomer / maltooligosaccharide transport system substrate-binding protein	K02357	elongation factor Ts	-0.00922637	-0.198735	0.180947	0.925034	0.969347
K00927	phosphoglycerate kinase	K00616	transaldolase	0.0104775	-0.21135	0.231278	0.927296	0.970887
K03737	pyruvate-ferredoxin/flavodoxin oxidoreductase	K01689	enolase	-0.00915205	-0.211946	0.194397	0.930628	0.972865
K20276	large repetitive protein	K01818	L-fucose/D-arabinose isomerase	0.00969399	-0.206034	0.224523	0.930774	0.972865
K01689	enolase	K00239	succinate dehydrogenase flavoprotein subunit	0.00868208	-0.196499	0.213135	0.934724	0.975486
K01610	phosphoenolpyruvate carboxykinase (ATP)	K01938	formate--tetrahydrofolate ligase	0.0116424	-0.261686	0.283242	0.934943	0.975486
K01610	phosphoenolpyruvate carboxykinase (ATP)	K10540	methyl-galactoside transport system substrate-binding protein	0.00865798	-0.198904	0.215476	0.935671	0.975486
K02027	multiple sugar transport system substrate-binding protein	K20276	large repetitive protein	-0.00781379	-0.211623	0.196647	0.941038	0.980247
K21573	TonB-dependent starch-binding outer membrane protein SusC	K03522	electron transfer flavoprotein alpha subunit	0.00866547	-0.230635	0.246977	0.944397	0.982602
K00053	ketol-acid reductoisomerase	K10192	oligogalacturonide transport system substrate-binding protein	-0.00751793	-0.217234	0.202862	0.944907	0.982602
K00260	glutamate dehydrogenase	K10192	oligogalacturonide transport system substrate-binding protein	0.0066778	-0.18341	0.196284	0.945704	0.982602
K10117	raffinose/stachyose/melibiose transport system substrate-binding protein	K04078	chaperonin GroES	-0.0078753	-0.233612	0.218667	0.946523	0.982611
K02406	flagellin	K04077	chaperonin GroEL	0.00638707	-0.183691	0.196004	0.948064	0.982611
K00262	glutamate dehydrogenase (NADP+)	K00927	phosphoglycerate kinase	-0.00775038	-0.236635	0.221949	0.948119	0.982611
K04043	molecular chaperone DnaK	K00248	butyryl-CoA dehydrogenase	0.00630326	-0.189265	0.20139	0.950217	0.983953
K04043	molecular chaperone DnaK	K02035	peptide/nickel transport system substrate-binding protein	0.00946699	-0.286408	0.303693	0.951348	0.984291
K02355	elongation factor G	K04078	chaperonin GroES	-0.00795796	-0.266063	0.251211	0.953005	0.985174
K01179	endoglucanase	K13993	HSP20 family protein	0.00536243	-0.184681	0.195019	0.956387	0.987837
K10540	methyl-galactoside transport system substrate-binding protein	K01179	endoglucanase	0.00516667	-0.18487	0.194831	0.957978	0.988646
K00260	glutamate dehydrogenase	K03545	trigger factor	0.00476609	-0.185263	0.194451	0.961235	0.991172
K21572	starch-binding outer membrane protein, SusD/RagB family	K03545	trigger factor	0.00652154	-0.26866	0.280719	0.963839	0.993022
K01938	formate--tetrahydrofolate ligase	K02357	elongation factor Ts	-0.00433695	-0.194033	0.185672	0.964722	0.993096
K00626	acetyl-CoA C-acetyltransferase	K04078	chaperonin GroES	-0.00402131	-0.193728	0.185976	0.967288	0.994175
K03737	pyruvate-ferredoxin/flavodoxin oxidoreductase	K15125	filamentous hemagglutinin	0.00471712	-0.217904	0.226871	0.967393	0.994175
K01689	enolase	K15125	filamentous hemagglutinin	0.00904113	-0.440966	0.455416	0.970701	0.996738
K00927	phosphoglycerate kinase	K00626	acetyl-CoA C-acetyltransferase	0.00350064	-0.186478	0.193227	0.971521	0.996745
K04078	chaperonin GroES	K00616	transaldolase	0.00456458	-0.251785	0.260316	0.972748	0.997002
K01006	pyruvate, orthophosphate dikinase	K20276	large repetitive protein	0.0034428	-0.19634	0.202951	0.9734	0.997002
K02027	multiple sugar transport system substrate-binding protein	K04078	chaperonin GroES	-0.00356156	-0.23222	0.22547	0.976097	0.998929
K03737	pyruvate-ferredoxin/flavodoxin oxidoreductase	K00261	glutamate dehydrogenase (NAD(P)+)	-0.00457926	-0.333824	0.325661	0.979097	0.998971
K01689	enolase	K20276	large repetitive protein	0.00628208	-0.447204	0.457199	0.979849	0.998971
K22432	caffeyl-CoA reductase-Etf complex subunit CarE	K04078	chaperonin GroES	0.00243849	-0.187503	0.192205	0.98016	0.998971
K01006	pyruvate, orthophosphate dikinase	K00262	glutamate dehydrogenase (NADP+)	-0.00276265	-0.221053	0.215791	0.980541	0.998971
K00248	butyryl-CoA dehydrogenase	K20276	large repetitive protein	-0.00236356	-0.192138	0.187582	0.98077	0.998971
K02355	elongation factor G	K00248	butyryl-CoA dehydrogenase	-0.00345564	-0.286299	0.279942	0.981436	0.998971
K01624	fructose-bisphosphate aldolase, class II	K15125	filamentous hemagglutinin	-0.00218503	-0.19196	0.187748	0.982222	0.998971
K03522	electron transfer flavoprotein alpha subunit	K03545	trigger factor	0.00281136	-0.268609	0.273818	0.984196	0.998971
K00262	glutamate dehydrogenase (NADP+)	K03545	trigger factor	-0.00187848	-0.191665	0.188044	0.984716	0.998971
K21572	starch-binding outer membrane protein, SusD/RagB family	K04078	chaperonin GroES	0.00282067	-0.306622	0.311724	0.9862	0.998971
K00260	glutamate dehydrogenase	K15125	filamentous hemagglutinin	-0.00154152	-0.191341	0.188369	0.987457	0.998971
K02357	elongation factor Ts	K10200	N-acetylglucosamine transport system substrate-binding protein	-0.00155895	-0.217195	0.214222	0.988876	0.998971
K00626	acetyl-CoA C-acetyltransferase	K20276	large repetitive protein	0.00134834	-0.188555	0.191155	0.989029	0.998971
K01624	fructose-bisphosphate aldolase, class II	K02027	multiple sugar transport system substrate-binding protein	-0.00121669	-0.191028	0.188682	0.9901	0.998971
K00134	glyceraldehyde 3-phosphate dehydrogenase (phosphorylating)	K00656	formate C-acetyltransferase	-0.00135687	-0.213919	0.211328	0.990173	0.998971
K02027	multiple sugar transport system substrate-binding protein	K15125	filamentous hemagglutinin	0.00126238	-0.197326	0.199751	0.990189	0.998971
K02035	peptide/nickel transport system substrate-binding protein	K20276	large repetitive protein	-0.00123808	-0.215527	0.213165	0.991107	0.998971
K01689	enolase	K21573	TonB-dependent starch-binding outer membrane protein SusC	0.000878456	-0.192558	0.194249	0.992987	0.998971
K01689	enolase	K10200	N-acetylglucosamine transport system substrate-binding protein	-0.000802755	-0.190629	0.189081	0.993468	0.998971
K00053	ketol-acid reductoisomerase	K15770	arabinogalactan oligomer / maltooligosaccharide transport system substrate-binding protein	-0.000938832	-0.250912	0.249152	0.994253	0.998971
K03737	pyruvate-ferredoxin/flavodoxin oxidoreductase	K00239	succinate dehydrogenase flavoprotein subunit	0.000728004	-0.235903	0.237278	0.995279	0.998971
K00656	formate C-acetyltransferase	K10200	N-acetylglucosamine transport system substrate-binding protein	-0.000676682	-0.2622	0.260939	0.996048	0.998971
K22432	caffeyl-CoA reductase-Etf complex subunit CarE	K03545	trigger factor	0.000592109	-0.267751	0.26885	0.996633	0.998971
K00261	glutamate dehydrogenase (NAD(P)+)	K04077	chaperonin GroEL	-0.000388065	-0.190229	0.189481	0.996842	0.998971
K02035	peptide/nickel transport system substrate-binding protein	K15125	filamentous hemagglutinin	-0.000366171	-0.234474	0.233782	0.9976	0.998971
K03545	trigger factor	K00239	succinate dehydrogenase flavoprotein subunit	0.000225209	-0.212066	0.212496	0.998366	0.998971
K10540	methyl-galactoside transport system substrate-binding protein	K04078	chaperonin GroES	-0.000230595	-0.260172	0.259742	0.998645	0.998971
K00134	glyceraldehyde 3-phosphate dehydrogenase (phosphorylating)	K02357	elongation factor Ts	-0.000174996	-0.259918	0.259591	0.998971	0.998971

## Sheet: top50 highcv KOs vs highcv KOs
KO 1	KO 1 name	KO 2	KO 2 name	rho	CI-LB	CI-UB	p	FDR
K02557	chemotaxis protein MotB	K00333	NADH-quinone oxidoreductase subunit D	0.569652	0.421921	0.687915	1.2125e-10	1.48531e-07
K02557	chemotaxis protein MotB	K13378	NADH-quinone oxidoreductase subunit C/D	0.550013	0.398125	0.672547	7.59779e-10	4.65365e-07
K03749	DedD protein	K00333	NADH-quinone oxidoreductase subunit D	0.503641	0.342739	0.635836	3.5067e-08	1.4319e-05
K03749	DedD protein	K13378	NADH-quinone oxidoreductase subunit C/D	0.483753	0.313497	0.623877	3.67177e-07	0.000112448
K00764	amidophosphoribosyltransferase	K13378	NADH-quinone oxidoreductase subunit C/D	0.500689	0.317013	0.648165	1.17448e-06	0.000242757
K00764	amidophosphoribosyltransferase	K00333	NADH-quinone oxidoreductase subunit D	0.490823	0.309877	0.637458	1.18901e-06	0.000242757
K00394	adenylylsulfate reductase, subunit A	K00958	sulfate adenylyltransferase	0.417553	0.242796	0.56606	9.64388e-06	0.00168768
K13811	3'-phosphoadenosine 5'-phosphosulfate synthase	K00394	adenylylsulfate reductase, subunit A	0.410533	0.234802	0.560278	1.42096e-05	0.00217441
K03749	DedD protein	K01586	diaminopimelate decarboxylase	0.436583	0.250002	0.591901	1.59753e-05	0.00217441
K02557	chemotaxis protein MotB	K00764	amidophosphoribosyltransferase	0.426976	0.242344	0.581762	1.87278e-05	0.00229416
K01586	diaminopimelate decarboxylase	K00333	NADH-quinone oxidoreductase subunit D	0.422306	0.233521	0.580409	3.27537e-05	0.00364757
K03594	bacterioferritin	K01035	acetate CoA/acetoacetate CoA-transferase beta subunit	-0.379958	-0.531474	-0.204883	4.51516e-05	0.00460923
K00765	ATP phosphoribosyltransferase	K03832	periplasmic protein TonB	0.408629	0.215407	0.57106	7.69593e-05	0.00725194
K01844	beta-lysine 5,6-aminomutase alpha subunit	K01035	acetate CoA/acetoacetate CoA-transferase beta subunit	0.425009	0.22114	0.593288	0.000102334	0.00895426
K03749	DedD protein	K00549	5-methyltetrahydropteroyltriglutamate--homocysteine methyltransferase	0.399025	0.204436	0.563277	0.000118548	0.00926479
K22405	NADH oxidase (H2O-forming)	K13963	serpin B	0.412039	0.21147	0.579307	0.000121009	0.00926479
K01586	diaminopimelate decarboxylase	K13378	NADH-quinone oxidoreductase subunit C/D	0.385521	0.191545	0.550513	0.000178248	0.0128443
K03749	DedD protein	K00610	aspartate carbamoyltransferase regulatory subunit	0.384006	0.187379	0.551044	0.000226456	0.0154116
K03749	DedD protein	K22405	NADH oxidase (H2O-forming)	0.409815	0.197427	0.585456	0.000287742	0.0174068
K13963	serpin B	K00333	NADH-quinone oxidoreductase subunit D	0.371921	0.177409	0.538468	0.000291419	0.0174068
K00549	5-methyltetrahydropteroyltriglutamate--homocysteine methyltransferase	K13378	NADH-quinone oxidoreductase subunit C/D	0.377358	0.179867	0.545607	0.000298403	0.0174068
K13963	serpin B	K13378	NADH-quinone oxidoreductase subunit C/D	0.360794	0.164933	0.529279	0.000458982	0.0255569
K02557	chemotaxis protein MotB	K13963	serpin B	0.352087	0.159328	0.518986	0.000500322	0.0266476
K22405	NADH oxidase (H2O-forming)	K03832	periplasmic protein TonB	0.35875	0.161438	0.528484	0.000537207	0.0274199
K01035	acetate CoA/acetoacetate CoA-transferase beta subunit	K18014	3-aminobutyryl-CoA ammonia-lyase	0.322178	0.140944	0.482519	0.00065687	0.0321866
K03749	DedD protein	K02557	chemotaxis protein MotB	0.476075	0.21319	0.674679	0.000757239	0.0343817
K22405	NADH oxidase (H2O-forming)	K00333	NADH-quinone oxidoreductase subunit D	0.43042	0.190121	0.622062	0.000757801	0.0343817
K03749	DedD protein	K00278	L-aspartate oxidase	0.355811	0.153198	0.529716	0.000807061	0.0353089
K03783	purine-nucleoside phosphorylase	K13963	serpin B	0.431493	0.188282	0.624838	0.000846147	0.0357424
K00549	5-methyltetrahydropteroyltriglutamate--homocysteine methyltransferase	K00333	NADH-quinone oxidoreductase subunit D	0.34812	0.147098	0.521526	0.000933259	0.0381081
K22405	NADH oxidase (H2O-forming)	K13378	NADH-quinone oxidoreductase subunit C/D	0.413634	0.176011	0.605706	0.00100225	0.0396052
K03749	DedD protein	K13963	serpin B	0.476528	0.205428	0.679708	0.00104864	0.0401432
K04047	starvation-inducible DNA-binding protein	K19118	CRISPR-associated protein Csd2	-0.331595	-0.503175	-0.134863	0.00122552	0.0454926
K00549	5-methyltetrahydropteroyltriglutamate--homocysteine methyltransferase	K00764	amidophosphoribosyltransferase	0.328655	0.131622	0.500706	0.00136516	0.0491859
K02557	chemotaxis protein MotB	K06178	23S rRNA pseudouridine2605 synthase	0.386183	0.153161	0.578521	0.00159826	0.055939
K03783	purine-nucleoside phosphorylase	K01586	diaminopimelate decarboxylase	0.321726	0.120401	0.497633	0.00210196	0.0715251
K01223	6-phospho-beta-glucosidase	K01668	tyrosine phenol-lyase	-0.338638	-0.522951	-0.124071	0.00242297	0.0802201
K03431	phosphoglucosamine mutase	K06178	23S rRNA pseudouridine2605 synthase	0.314156	0.113314	0.490333	0.00256704	0.0827532
K03783	purine-nucleoside phosphorylase	K22405	NADH oxidase (H2O-forming)	0.339701	0.12139	0.526665	0.00277508	0.0860734
K00764	amidophosphoribosyltransferase	K00278	L-aspartate oxidase	0.308139	0.109122	0.483404	0.00281056	0.0860734
K03335	inosose dehydratase	K03559	biopolymer transport protein ExbD	0.30802	0.10781	0.484221	0.00298294	0.0891246
K13963	serpin B	K03832	periplasmic protein TonB	0.402296	0.143071	0.609868	0.00307589	0.0897135
K00765	ATP phosphoribosyltransferase	K13963	serpin B	0.409858	0.142589	0.621419	0.00345525	0.0984346
K00765	ATP phosphoribosyltransferase	K06178	23S rRNA pseudouridine2605 synthase	0.306603	0.101313	0.486849	0.0038997	0.108571
K01844	beta-lysine 5,6-aminomutase alpha subunit	K15986	manganese-dependent inorganic pyrophosphatase	0.293999	0.0960463	0.469582	0.00405346	0.109541
K22405	NADH oxidase (H2O-forming)	K00610	aspartate carbamoyltransferase regulatory subunit	0.321705	0.105318	0.509004	0.00411337	0.109541
K02557	chemotaxis protein MotB	K00610	aspartate carbamoyltransferase regulatory subunit	0.334294	0.108933	0.526972	0.00424267	0.11058
K03783	purine-nucleoside phosphorylase	K00610	aspartate carbamoyltransferase regulatory subunit	0.303124	0.097515	0.483917	0.00435522	0.111149
K03749	DedD protein	K00764	amidophosphoribosyltransferase	0.373081	0.121141	0.579864	0.00447146	0.111787
K02557	chemotaxis protein MotB	K22405	NADH oxidase (H2O-forming)	0.287808	0.0893416	0.464293	0.004957	0.121447
K00765	ATP phosphoribosyltransferase	K00333	NADH-quinone oxidoreductase subunit D	0.533241	0.175261	0.766685	0.00525177	0.126146
K01586	diaminopimelate decarboxylase	K22405	NADH oxidase (H2O-forming)	0.371635	0.115047	0.581734	0.00536467	0.126379
K02557	chemotaxis protein MotB	K00549	5-methyltetrahydropteroyltriglutamate--homocysteine methyltransferase	0.349471	0.10471	0.554313	0.00590545	0.136494
K03335	inosose dehydratase	K00394	adenylylsulfate reductase, subunit A	-0.269076	-0.442956	-0.0756882	0.00687191	0.155891
K00765	ATP phosphoribosyltransferase	K13378	NADH-quinone oxidoreductase subunit C/D	0.48441	0.139599	0.724448	0.00759906	0.169252
K01845	glutamate-1-semialdehyde 2,1-aminomutase	K13811	3'-phosphoadenosine 5'-phosphosulfate synthase	0.280068	0.0750226	0.46239	0.00797968	0.173037
K00549	5-methyltetrahydropteroyltriglutamate--homocysteine methyltransferase	K06178	23S rRNA pseudouridine2605 synthase	0.282925	0.0755846	0.466814	0.00805153	0.173037
K03749	DedD protein	K03783	purine-nucleoside phosphorylase	0.440019	0.116614	0.679057	0.00914625	0.193175
K15923	alpha-L-fucosidase 2	K02669	twitching motility protein PilT	-0.274243	-0.457409	-0.0687531	0.00946323	0.196482
K03783	purine-nucleoside phosphorylase	K01844	beta-lysine 5,6-aminomutase alpha subunit	0.286915	0.0679286	0.479527	0.0108671	0.220885
K01586	diaminopimelate decarboxylase	K01035	acetate CoA/acetoacetate CoA-transferase beta subunit	0.262087	0.0614247	0.442387	0.0109992	0.220885
K02557	chemotaxis protein MotB	K03783	purine-nucleoside phosphorylase	0.31788	0.0734641	0.526273	0.0115991	0.229176
K00278	L-aspartate oxidase	K06178	23S rRNA pseudouridine2605 synthase	0.306835	0.0693373	0.511417	0.012083	0.234947
K22405	NADH oxidase (H2O-forming)	K00549	5-methyltetrahydropteroyltriglutamate--homocysteine methyltransferase	0.291549	0.0649335	0.489567	0.012358	0.23654
K00765	ATP phosphoribosyltransferase	K00764	amidophosphoribosyltransferase	0.603075	0.144597	0.848371	0.0132611	0.24827
K03749	DedD protein	K00765	ATP phosphoribosyltransferase	0.348861	0.0754696	0.573471	0.0133762	0.24827
K01629	rhamnulose-1-phosphate aldolase	K03559	biopolymer transport protein ExbD	0.258436	0.0542521	0.441875	0.0136441	0.249462
K03431	phosphoglucosamine mutase	K03559	biopolymer transport protein ExbD	-0.403174	-0.646418	-0.0855372	0.0142136	0.256054
K01845	glutamate-1-semialdehyde 2,1-aminomutase	K00958	sulfate adenylyltransferase	0.251276	0.0501377	0.432826	0.0148499	0.263639
K03335	inosose dehydratase	K01629	rhamnulose-1-phosphate aldolase	0.250044	0.0489965	0.431618	0.0152851	0.26749
K03749	DedD protein	K03559	biopolymer transport protein ExbD	-0.29996	-0.509029	-0.0574694	0.0160606	0.267841
K00848	rhamnulokinase	K01679	fumarate hydratase, class II	0.270771	0.051535	0.465109	0.0160813	0.267841
K00610	aspartate carbamoyltransferase regulatory subunit	K03832	periplasmic protein TonB	0.257606	0.0483742	0.445179	0.0163492	0.267841
K02669	twitching motility protein PilT	K18014	3-aminobutyryl-CoA ammonia-lyase	0.236522	0.0440751	0.412043	0.0164493	0.267841
K15986	manganese-dependent inorganic pyrophosphatase	K01990	ABC-2 type transport system ATP-binding protein	0.271687	0.0507964	0.467236	0.0165163	0.267841
K13811	3'-phosphoadenosine 5'-phosphosulfate synthase	K00958	sulfate adenylyltransferase	0.99998	0.779498	1	0.0166171	0.267841
K01265	methionyl aminopeptidase	K03832	periplasmic protein TonB	0.252966	0.0459621	0.439138	0.0171246	0.272438
K00958	sulfate adenylyltransferase	K15986	manganese-dependent inorganic pyrophosphatase	0.244637	0.0430793	0.42706	0.0178406	0.280189
K00333	NADH-quinone oxidoreductase subunit D	K13378	NADH-quinone oxidoreductase subunit C/D	0.999553	0.605402	1	0.0186363	0.28898
K01845	glutamate-1-semialdehyde 2,1-aminomutase	K03431	phosphoglucosamine mutase	0.261055	0.0438573	0.454688	0.0190238	0.291302
K00765	ATP phosphoribosyltransferase	K01679	fumarate hydratase, class II	0.265511	0.044162	0.462011	0.0192779	0.291548
K02557	chemotaxis protein MotB	K00278	L-aspartate oxidase	0.407433	0.0691873	0.66166	0.0196015	0.292827
K02653	type IV pilus assembly protein PilC	K15923	alpha-L-fucosidase 2	-0.26557	-0.463283	-0.0426733	0.020083	0.293283
K01629	rhamnulose-1-phosphate aldolase	K00764	amidophosphoribosyltransferase	0.246783	0.0393797	0.4338	0.0201673	0.293283
K00610	aspartate carbamoyltransferase regulatory subunit	K13378	NADH-quinone oxidoreductase subunit C/D	0.343113	0.0554184	0.578203	0.0203503	0.293283
K01844	beta-lysine 5,6-aminomutase alpha subunit	K18014	3-aminobutyryl-CoA ammonia-lyase	0.237948	0.0359875	0.421235	0.021362	0.304284
K22405	NADH oxidase (H2O-forming)	K00764	amidophosphoribosyltransferase	0.332953	0.0504352	0.566133	0.0217572	0.306352
K03431	phosphoglucosamine mutase	K05343	maltose alpha-D-glucosyltransferase / alpha-amylase	0.255117	0.0375068	0.449628	0.0220651	0.307156
K03335	inosose dehydratase	K13378	NADH-quinone oxidoreductase subunit C/D	0.226664	0.030626	0.40591	0.0238128	0.327761
K15923	alpha-L-fucosidase 2	K00764	amidophosphoribosyltransferase	0.255661	0.0336108	0.453659	0.0244992	0.329945
K00394	adenylylsulfate reductase, subunit A	K15986	manganese-dependent inorganic pyrophosphatase	0.251877	0.033074	0.447641	0.0245102	0.329945
K01586	diaminopimelate decarboxylase	K00278	L-aspartate oxidase	0.279811	0.0340774	0.493641	0.0261715	0.348479
K03431	phosphoglucosamine mutase	K00042	2-hydroxy-3-oxopropionate reductase	0.252498	0.0296712	0.451417	0.0267837	0.351194
K22405	NADH oxidase (H2O-forming)	K00765	ATP phosphoribosyltransferase	0.398924	0.0481316	0.662114	0.0269487	0.351194
K02557	chemotaxis protein MotB	K00765	ATP phosphoribosyltransferase	0.230528	0.0258125	0.416687	0.0276537	0.356587
K03832	periplasmic protein TonB	K00333	NADH-quinone oxidoreductase subunit D	0.302598	0.0334471	0.530827	0.0281575	0.359301
K01586	diaminopimelate decarboxylase	K00765	ATP phosphoribosyltransferase	0.299166	0.0323061	0.52621	0.0285807	0.360941
K03335	inosose dehydratase	K01679	fumarate hydratase, class II	0.227798	0.0217354	0.415294	0.0305616	0.38202
K13811	3'-phosphoadenosine 5'-phosphosulfate synthase	K03594	bacterioferritin	0.21296	0.0192869	0.39123	0.0314058	0.385799
K13963	serpin B	K00549	5-methyltetrahydropteroyltriglutamate--homocysteine methyltransferase	0.243369	0.0220298	0.441966	0.0314938	0.385799
K03594	bacterioferritin	K18014	3-aminobutyryl-CoA ammonia-lyase	-0.206284	-0.38121	-0.0170975	0.0328146	0.394464
K02669	twitching motility protein PilT	K01035	acetate CoA/acetoacetate CoA-transferase beta subunit	0.258858	0.0215957	0.468518	0.0328452	0.394464
K03832	periplasmic protein TonB	K13378	NADH-quinone oxidoreductase subunit C/D	0.28434	0.0230977	0.509233	0.0333287	0.396384
K03783	purine-nucleoside phosphorylase	K00765	ATP phosphoribosyltransferase	0.600522	0.0512316	0.870866	0.034316	0.400374
K01586	diaminopimelate decarboxylase	K03832	periplasmic protein TonB	0.225594	0.016957	0.415406	0.0343178	0.400374
K14155	cysteine-S-conjugate beta-lyase	K00278	L-aspartate oxidase	-0.217792	-0.403592	-0.0147418	0.0357438	0.413077
K22405	NADH oxidase (H2O-forming)	K06178	23S rRNA pseudouridine2605 synthase	0.223468	0.0147187	0.413551	0.0361109	0.41342
K13811	3'-phosphoadenosine 5'-phosphosulfate synthase	K15986	manganese-dependent inorganic pyrophosphatase	0.223066	0.0142953	0.4132	0.0364589	0.413539
K13963	serpin B	K00764	amidophosphoribosyltransferase	0.294367	0.0163385	0.530141	0.0383073	0.430518
K13378	NADH-quinone oxidoreductase subunit C/D	K06178	23S rRNA pseudouridine2605 synthase	0.238568	0.0122607	0.441626	0.0390177	0.434516
K00958	sulfate adenylyltransferase	K19118	CRISPR-associated protein Csd2	0.215782	0.0102982	0.40378	0.0397272	0.435683
K01442	choloylglycine hydrolase	K01679	fumarate hydratase, class II	-0.213334	-0.39967	-0.0100664	0.0398339	0.435683
K01990	ABC-2 type transport system ATP-binding protein	K06178	23S rRNA pseudouridine2605 synthase	0.219956	0.00847957	0.412599	0.041628	0.451277
K03749	DedD protein	K06178	23S rRNA pseudouridine2605 synthase	0.215891	0.00770475	0.40614	0.0422227	0.453709
K03335	inosose dehydratase	K00848	rhamnulokinase	0.198517	0.00616842	0.3767	0.0431807	0.457789
K03783	purine-nucleoside phosphorylase	K06178	23S rRNA pseudouridine2605 synthase	0.200301	0.00606623	0.379972	0.0433498	0.457789
K00765	ATP phosphoribosyltransferase	K00278	L-aspartate oxidase	0.255949	0.00731406	0.47478	0.0437684	0.458259
K03783	purine-nucleoside phosphorylase	K03832	periplasmic protein TonB	0.375301	0.00907246	0.652755	0.0448466	0.465568
K02653	type IV pilus assembly protein PilC	K03559	biopolymer transport protein ExbD	0.229869	0.00465936	0.432887	0.0455246	0.468636
K00610	aspartate carbamoyltransferase regulatory subunit	K01679	fumarate hydratase, class II	0.227862	0.00409422	0.429898	0.0460228	0.469816
K22405	NADH oxidase (H2O-forming)	K00278	L-aspartate oxidase	0.205635	0.00201446	0.392882	0.0478075	0.47855
K03749	DedD protein	K15986	manganese-dependent inorganic pyrophosphatase	0.211181	0.00182265	0.402803	0.0480678	0.47855
K01586	diaminopimelate decarboxylase	K00764	amidophosphoribosyltransferase	0.299603	0.00218657	0.548323	0.0483899	0.47855
K03749	DedD protein	K01844	beta-lysine 5,6-aminomutase alpha subunit	0.231778	0.00161666	0.438618	0.048441	0.47855
K13811	3'-phosphoadenosine 5'-phosphosulfate synthase	K19118	CRISPR-associated protein Csd2	0.215732	0.000288938	0.412036	0.0496983	0.487044
K00610	aspartate carbamoyltransferase regulatory subunit	K00764	amidophosphoribosyltransferase	0.249159	-0.00100483	0.469974	0.0509078	0.491134
K03749	DedD protein	K01223	6-phospho-beta-glucosidase	0.210912	-0.00100463	0.404699	0.0510795	0.491134
K01356	repressor LexA	K22405	NADH oxidase (H2O-forming)	0.222743	-0.00129694	0.42549	0.0513185	0.491134
K03431	phosphoglucosamine mutase	K00549	5-methyltetrahydropteroyltriglutamate--homocysteine methyltransferase	0.264443	-0.0032964	0.496804	0.0528188	0.496499
K17213	inositol transport system substrate-binding protein	K18014	3-aminobutyryl-CoA ammonia-lyase	0.344259	-0.00457004	0.618396	0.0529508	0.496499
K00610	aspartate carbamoyltransferase regulatory subunit	K00333	NADH-quinone oxidoreductase subunit D	0.315684	-0.00467738	0.577277	0.0533211	0.496499
K03783	purine-nucleoside phosphorylase	K00333	NADH-quinone oxidoreductase subunit D	0.29755	-0.00462469	0.549932	0.0535003	0.496499
K01421	putative membrane protein	K15923	alpha-L-fucosidase 2	-0.220322	-0.423403	0.00384272	0.0539912	0.497288
K01421	putative membrane protein	K16089	outer membrane receptor for ferrienterochelin and colicins	-0.201602	-0.391297	0.00452736	0.0551754	0.498677
K01845	glutamate-1-semialdehyde 2,1-aminomutase	K00215	4-hydroxy-tetrahydrodipicolinate reductase	0.212259	-0.00505126	0.410425	0.055482	0.498677
K00958	sulfate adenylyltransferase	K03431	phosphoglucosamine mutase	0.198031	-0.00477356	0.385189	0.0555658	0.498677
K22405	NADH oxidase (H2O-forming)	K01679	fumarate hydratase, class II	0.241332	-0.00611417	0.460928	0.0558164	0.498677
K03559	biopolymer transport protein ExbD	K00278	L-aspartate oxidase	-0.209342	-0.406382	0.00630256	0.056975	0.498677
K01421	putative membrane protein	K01990	ABC-2 type transport system ATP-binding protein	-0.199599	-0.389528	0.00661419	0.0577072	0.498677
K13963	serpin B	K01035	acetate CoA/acetoacetate CoA-transferase beta subunit	0.196276	-0.00659933	0.383633	0.0578268	0.498677
K00215	4-hydroxy-tetrahydrodipicolinate reductase	K03832	periplasmic protein TonB	0.39474	-0.01417	0.690534	0.0580119	0.498677
K13811	3'-phosphoadenosine 5'-phosphosulfate synthase	K03431	phosphoglucosamine mutase	0.201528	-0.00702011	0.393275	0.058111	0.498677
K02557	chemotaxis protein MotB	K15986	manganese-dependent inorganic pyrophosphatase	0.197017	-0.00696691	0.38526	0.0582426	0.498677
K00764	amidophosphoribosyltransferase	K06178	23S rRNA pseudouridine2605 synthase	0.442198	-0.0182224	0.747887	0.059088	0.498677
K17213	inositol transport system substrate-binding protein	K00333	NADH-quinone oxidoreductase subunit D	0.266886	-0.0106645	0.506255	0.0592401	0.498677
K05520	protease I	K06178	23S rRNA pseudouridine2605 synthase	-0.236558	-0.455679	0.00959322	0.0594342	0.498677
K13963	serpin B	K06178	23S rRNA pseudouridine2605 synthase	0.199463	-0.00917227	0.391457	0.0608064	0.50672
K01845	glutamate-1-semialdehyde 2,1-aminomutase	K03594	bacterioferritin	0.211184	-0.0103235	0.412935	0.061494	0.507839
K01356	repressor LexA	K01679	fumarate hydratase, class II	0.262425	-0.0132366	0.501014	0.0617698	0.507839
K02557	chemotaxis protein MotB	K03431	phosphoglucosamine mutase	0.192959	-0.0100467	0.380689	0.0623049	0.508823
K00610	aspartate carbamoyltransferase regulatory subunit	K06178	23S rRNA pseudouridine2605 synthase	0.343629	-0.0221691	0.628284	0.0649337	0.52678
K03335	inosose dehydratase	K01668	tyrosine phenol-lyase	0.194334	-0.0132878	0.385892	0.0663555	0.52835
K03431	phosphoglucosamine mutase	K00765	ATP phosphoribosyltransferase	0.219802	-0.0151349	0.431739	0.0664136	0.52835
K01421	putative membrane protein	K03559	biopolymer transport protein ExbD	-0.210196	-0.41465	0.0144591	0.0664212	0.52835
K01442	choloylglycine hydrolase	K03431	phosphoglucosamine mutase	0.197308	-0.0144071	0.392091	0.0675177	0.530481
K03783	purine-nucleoside phosphorylase	K03594	bacterioferritin	-0.181675	-0.363312	0.0132656	0.0675551	0.530481
K03335	inosose dehydratase	K00333	NADH-quinone oxidoreductase subunit D	0.182219	-0.0157559	0.366446	0.0709852	0.544127
K05520	protease I	K01265	methionyl aminopeptidase	0.221725	-0.019283	0.43838	0.070992	0.544127
K00333	NADH-quinone oxidoreductase subunit D	K06178	23S rRNA pseudouridine2605 synthase	0.218753	-0.0190835	0.433158	0.0710709	0.544127
K00394	adenylylsulfate reductase, subunit A	K01181	endo-1,4-beta-xylanase	-0.179207	-0.361094	0.0158159	0.071454	0.544127
K01679	fumarate hydratase, class II	K06178	23S rRNA pseudouridine2605 synthase	0.192617	-0.0175282	0.386465	0.0721228	0.544127
K17213	inositol transport system substrate-binding protein	K00610	aspartate carbamoyltransferase regulatory subunit	-0.248608	-0.486047	0.0230109	0.0723222	0.544127
K00610	aspartate carbamoyltransferase regulatory subunit	K00549	5-methyltetrahydropteroyltriglutamate--homocysteine methyltransferase	0.188964	-0.0176643	0.380113	0.0727752	0.544127
K00610	aspartate carbamoyltransferase regulatory subunit	K00278	L-aspartate oxidase	0.188918	-0.0177118	0.380072	0.0728464	0.544127
K01990	ABC-2 type transport system ATP-binding protein	K03559	biopolymer transport protein ExbD	0.233023	-0.0226214	0.460064	0.0735483	0.54604
K00549	5-methyltetrahydropteroyltriglutamate--homocysteine methyltransferase	K03832	periplasmic protein TonB	0.192312	-0.02039	0.38836	0.0760346	0.558739
K03749	DedD protein	K18014	3-aminobutyryl-CoA ammonia-lyase	0.176362	-0.018753	0.358536	0.0761709	0.558739
K13963	serpin B	K01990	ABC-2 type transport system ATP-binding protein	0.20138	-0.0221387	0.405725	0.0770271	0.560643
K01844	beta-lysine 5,6-aminomutase alpha subunit	K02669	twitching motility protein PilT	0.259886	-0.0292828	0.508915	0.0774734	0.560643
K02653	type IV pilus assembly protein PilC	K01265	methionyl aminopeptidase	0.234337	-0.0265831	0.465364	0.0778035	0.560643
K02557	chemotaxis protein MotB	K17213	inositol transport system substrate-binding protein	0.170689	-0.0198099	0.349229	0.0787621	0.563164
K02557	chemotaxis protein MotB	K15923	alpha-L-fucosidase 2	0.182669	-0.0218501	0.372513	0.0796639	0.563164
K17213	inositol transport system substrate-binding protein	K13378	NADH-quinone oxidoreductase subunit C/D	0.247512	-0.0305471	0.490014	0.0803643	0.563164
K15923	alpha-L-fucosidase 2	K00042	2-hydroxy-3-oxopropionate reductase	-0.21412	-0.431148	0.0263298	0.0804187	0.563164
K02669	twitching motility protein PilT	K05343	maltose alpha-D-glucosyltransferase / alpha-amylase	0.225032	-0.0279722	0.450941	0.0807197	0.563164
K03431	phosphoglucosamine mutase	K13378	NADH-quinone oxidoreductase subunit C/D	0.185904	-0.0232495	0.379466	0.0811043	0.563164
K22405	NADH oxidase (H2O-forming)	K01442	choloylglycine hydrolase	-0.269888	-0.528819	0.0350038	0.0818917	0.563164
K01265	methionyl aminopeptidase	K01679	fumarate hydratase, class II	0.181178	-0.0233897	0.371184	0.0822063	0.563164
K01629	rhamnulose-1-phosphate aldolase	K15986	manganese-dependent inorganic pyrophosphatase	-0.183982	-0.376717	0.0240202	0.0825866	0.563164
K01586	diaminopimelate decarboxylase	K03559	biopolymer transport protein ExbD	-0.180864	-0.370904	0.0237143	0.0827506	0.563164
K05520	protease I	K03594	bacterioferritin	0.181943	-0.0249377	0.37388	0.0843508	0.570883
K01844	beta-lysine 5,6-aminomutase alpha subunit	K00042	2-hydroxy-3-oxopropionate reductase	0.180142	-0.0256182	0.371259	0.0857553	0.57274
K03594	bacterioferritin	K13963	serpin B	-0.177544	-0.366962	0.0260112	0.0869371	0.57274
K15986	manganese-dependent inorganic pyrophosphatase	K16089	outer membrane receptor for ferrienterochelin and colicins	0.216685	-0.0325226	0.440526	0.087704	0.57274
K03749	DedD protein	K03832	periplasmic protein TonB	0.26318	-0.0402845	0.522193	0.0881967	0.57274
K13811	3'-phosphoadenosine 5'-phosphosulfate synthase	K00848	rhamnulokinase	0.172035	-0.0262654	0.357309	0.0886518	0.57274
K02557	chemotaxis protein MotB	K03594	bacterioferritin	-0.178281	-0.36961	0.0275503	0.089131	0.57274
K00215	4-hydroxy-tetrahydrodipicolinate reductase	K00042	2-hydroxy-3-oxopropionate reductase	0.18216	-0.0283605	0.377208	0.0894289	0.57274
K03594	bacterioferritin	K00764	amidophosphoribosyltransferase	-0.179081	-0.371328	0.0278884	0.0894559	0.57274
K03335	inosose dehydratase	K01265	methionyl aminopeptidase	0.179752	-0.0283919	0.372957	0.0900629	0.57274
K00765	ATP phosphoribosyltransferase	K00610	aspartate carbamoyltransferase regulatory subunit	0.239125	-0.0381379	0.482201	0.090119	0.57274
K01845	glutamate-1-semialdehyde 2,1-aminomutase	K00610	aspartate carbamoyltransferase regulatory subunit	-0.194437	-0.400951	0.0308831	0.0902257	0.57274
K00215	4-hydroxy-tetrahydrodipicolinate reductase	K01668	tyrosine phenol-lyase	0.181628	-0.0289101	0.376736	0.0903895	0.57274
K03594	bacterioferritin	K01629	rhamnulose-1-phosphate aldolase	0.166568	-0.026879	0.34799	0.0910733	0.57274
K01679	fumarate hydratase, class II	K19118	CRISPR-associated protein Csd2	0.210764	-0.035317	0.432748	0.0925314	0.57274
K01181	endo-1,4-beta-xylanase	K01679	fumarate hydratase, class II	0.201877	-0.0340083	0.416457	0.0928356	0.57274
K02557	chemotaxis protein MotB	K03559	biopolymer transport protein ExbD	-0.178476	-0.372113	0.0300488	0.0929475	0.57274
K18014	3-aminobutyryl-CoA ammonia-lyase	K00333	NADH-quinone oxidoreductase subunit D	0.167217	-0.0281706	0.350297	0.093037	0.57274
K15923	alpha-L-fucosidase 2	K04047	starvation-inducible DNA-binding protein	0.175212	-0.0295469	0.365859	0.093041	0.57274
K03431	phosphoglucosamine mutase	K04047	starvation-inducible DNA-binding protein	0.205987	-0.0354623	0.424715	0.0938327	0.574725
K00394	adenylylsulfate reductase, subunit A	K00765	ATP phosphoribosyltransferase	-0.181122	-0.378473	0.0319796	0.0952133	0.58028
K03335	inosose dehydratase	K01181	endo-1,4-beta-xylanase	0.28948	-0.0543233	0.571922	0.097416	0.590765
K01845	glutamate-1-semialdehyde 2,1-aminomutase	K03559	biopolymer transport protein ExbD	-0.170685	-0.36181	0.034209	0.101987	0.613619
K01442	choloylglycine hydrolase	K00278	L-aspartate oxidase	-0.1589	-0.338542	0.0319181	0.102186	0.613619
K03335	inosose dehydratase	K00610	aspartate carbamoyltransferase regulatory subunit	0.209704	-0.0433384	0.437462	0.103473	0.618312
K13963	serpin B	K16089	outer membrane receptor for ferrienterochelin and colicins	-0.184963	-0.391381	0.0391762	0.105123	0.623689
K03431	phosphoglucosamine mutase	K00333	NADH-quinone oxidoreductase subunit D	0.172637	-0.0369446	0.367671	0.105837	0.623689
K03335	inosose dehydratase	K18014	3-aminobutyryl-CoA ammonia-lyase	0.176233	-0.0379381	0.374925	0.106174	0.623689
K03832	periplasmic protein TonB	K06178	23S rRNA pseudouridine2605 synthase	0.242227	-0.0532488	0.498702	0.106906	0.623689
K03431	phosphoglucosamine mutase	K15986	manganese-dependent inorganic pyrophosphatase	0.181606	-0.0396905	0.385921	0.107072	0.623689
K01845	glutamate-1-semialdehyde 2,1-aminomutase	K01679	fumarate hydratase, class II	0.167891	-0.0370818	0.359307	0.107834	0.623689
K03335	inosose dehydratase	K01990	ABC-2 type transport system ATP-binding protein	0.172613	-0.0382066	0.368722	0.107936	0.623689
K01586	diaminopimelate decarboxylase	K15986	manganese-dependent inorganic pyrophosphatase	0.167218	-0.0377738	0.358704	0.109281	0.628494
K01845	glutamate-1-semialdehyde 2,1-aminomutase	K18014	3-aminobutyryl-CoA ammonia-lyase	0.166846	-0.0381556	0.35837	0.110086	0.630166
K01181	endo-1,4-beta-xylanase	K18014	3-aminobutyryl-CoA ammonia-lyase	0.158934	-0.0366713	0.342809	0.11073	0.630906
K00958	sulfate adenylyltransferase	K03594	bacterioferritin	0.152951	-0.0380076	0.333132	0.115912	0.656472
K03832	periplasmic protein TonB	K00764	amidophosphoribosyltransferase	0.199879	-0.0506389	0.426732	0.116932	0.656472
K01421	putative membrane protein	K01442	choloylglycine hydrolase	0.202064	-0.0514072	0.431078	0.117219	0.656472
K03594	bacterioferritin	K00765	ATP phosphoribosyltransferase	-0.201655	-0.430376	0.0513993	0.117361	0.656472
K01586	diaminopimelate decarboxylase	K03594	bacterioferritin	-0.162741	-0.354688	0.0423679	0.119286	0.664205
K02557	chemotaxis protein MotB	K01223	6-phospho-beta-glucosidase	0.164213	-0.0431886	0.358046	0.120051	0.665442
K02653	type IV pilus assembly protein PilC	K00764	amidophosphoribosyltransferase	-0.18147	-0.393643	0.0490591	0.122045	0.672164
K01845	glutamate-1-semialdehyde 2,1-aminomutase	K01035	acetate CoA/acetoacetate CoA-transferase beta subunit	0.163149	-0.0441942	0.357018	0.122361	0.672164
K00764	amidophosphoribosyltransferase	K00848	rhamnulokinase	-0.165359	-0.362251	0.0456612	0.123881	0.674464
K00764	amidophosphoribosyltransferase	K00042	2-hydroxy-3-oxopropionate reductase	-0.176637	-0.385366	0.0492877	0.124631	0.674464
K01586	diaminopimelate decarboxylase	K16089	outer membrane receptor for ferrienterochelin and colicins	0.2267	-0.064523	0.482339	0.125733	0.674464
K00549	5-methyltetrahydropteroyltriglutamate--homocysteine methyltransferase	K15986	manganese-dependent inorganic pyrophosphatase	0.175889	-0.0500579	0.384708	0.126269	0.674464
K02669	twitching motility protein PilT	K00215	4-hydroxy-tetrahydrodipicolinate reductase	-0.152457	-0.336939	0.0432983	0.126296	0.674464
K00610	aspartate carbamoyltransferase regulatory subunit	K01181	endo-1,4-beta-xylanase	0.275538	-0.0797899	0.568736	0.126512	0.674464
K03783	purine-nucleoside phosphorylase	K03559	biopolymer transport protein ExbD	-0.199277	-0.431046	0.0571599	0.126693	0.674464
K00958	sulfate adenylyltransferase	K01223	6-phospho-beta-glucosidase	0.161184	-0.0463035	0.355338	0.127185	0.674464
K17213	inositol transport system substrate-binding protein	K00042	2-hydroxy-3-oxopropionate reductase	0.218347	-0.063924	0.468268	0.128213	0.676986
K02557	chemotaxis protein MotB	K00848	rhamnulokinase	-0.149849	-0.332831	0.0440072	0.129164	0.67908
K13963	serpin B	K00610	aspartate carbamoyltransferase regulatory subunit	0.219254	-0.0663183	0.471626	0.131046	0.679359
K13811	3'-phosphoadenosine 5'-phosphosulfate synthase	K01990	ABC-2 type transport system ATP-binding protein	0.164158	-0.0494377	0.363396	0.131248	0.679359
K03832	periplasmic protein TonB	K14155	cysteine-S-conjugate beta-lyase	-0.16224	-0.359465	0.0488582	0.131261	0.679359
K04047	starvation-inducible DNA-binding protein	K01181	endo-1,4-beta-xylanase	-0.150418	-0.335088	0.0453805	0.131525	0.679359
K01421	putative membrane protein	K00394	adenylylsulfate reductase, subunit A	0.163845	-0.0497538	0.363111	0.13199	0.679359
K03335	inosose dehydratase	K14155	cysteine-S-conjugate beta-lyase	0.159181	-0.0495392	0.35458	0.134262	0.688161
K01181	endo-1,4-beta-xylanase	K00333	NADH-quinone oxidoreductase subunit D	0.187599	-0.0589567	0.412582	0.134884	0.688468
K01844	beta-lysine 5,6-aminomutase alpha subunit	K00278	L-aspartate oxidase	0.163589	-0.0517768	0.364415	0.135786	0.690201
K02653	type IV pilus assembly protein PilC	K02669	twitching motility protein PilT	0.172415	-0.0568357	0.384396	0.13959	0.698493
K17213	inositol transport system substrate-binding protein	K05343	maltose alpha-D-glucosyltransferase / alpha-amylase	0.154385	-0.0509215	0.347171	0.139822	0.698493
K01356	repressor LexA	K01990	ABC-2 type transport system ATP-binding protein	-0.155814	-0.350508	0.0517892	0.140564	0.698493
K01845	glutamate-1-semialdehyde 2,1-aminomutase	K01356	repressor LexA	0.169597	-0.0565253	0.379169	0.140701	0.698493
K01845	glutamate-1-semialdehyde 2,1-aminomutase	K00042	2-hydroxy-3-oxopropionate reductase	0.180986	-0.0605957	0.402538	0.14103	0.698493
K17213	inositol transport system substrate-binding protein	K13963	serpin B	0.165724	-0.0554279	0.371376	0.141086	0.698493
K00394	adenylylsulfate reductase, subunit A	K03431	phosphoglucosamine mutase	0.157055	-0.0529294	0.353738	0.141928	0.698493
K00215	4-hydroxy-tetrahydrodipicolinate reductase	K01990	ABC-2 type transport system ATP-binding protein	0.182381	-0.0620039	0.406134	0.142544	0.698493
K01668	tyrosine phenol-lyase	K14155	cysteine-S-conjugate beta-lyase	0.153346	-0.0519823	0.346235	0.14255	0.698493
K02653	type IV pilus assembly protein PilC	K03594	bacterioferritin	-0.168201	-0.37752	0.0574715	0.143205	0.698909
K03335	inosose dehydratase	K00765	ATP phosphoribosyltransferase	0.475205	-0.176452	0.837238	0.145074	0.705219
K00958	sulfate adenylyltransferase	K01990	ABC-2 type transport system ATP-binding protein	0.153859	-0.0537863	0.34875	0.145695	0.705441
K03783	purine-nucleoside phosphorylase	K13378	NADH-quinone oxidoreductase subunit C/D	0.248119	-0.0889706	0.534212	0.147157	0.70687
K04047	starvation-inducible DNA-binding protein	K15986	manganese-dependent inorganic pyrophosphatase	0.151336	-0.0540348	0.344422	0.147943	0.70687
K17213	inositol transport system substrate-binding protein	K01442	choloylglycine hydrolase	-0.161685	-0.366739	0.058351	0.148983	0.70687
K01845	glutamate-1-semialdehyde 2,1-aminomutase	K00394	adenylylsulfate reductase, subunit A	0.154871	-0.056397	0.352864	0.150024	0.70687
K01845	glutamate-1-semialdehyde 2,1-aminomutase	K01421	putative membrane protein	0.165472	-0.0607549	0.375529	0.15081	0.70687
K01586	diaminopimelate decarboxylase	K05343	maltose alpha-D-glucosyltransferase / alpha-amylase	0.205056	-0.0758521	0.455809	0.151149	0.70687
K03783	purine-nucleoside phosphorylase	K00278	L-aspartate oxidase	0.183711	-0.0678204	0.413285	0.1512	0.70687
K02557	chemotaxis protein MotB	K01586	diaminopimelate decarboxylase	0.205144	-0.0759601	0.45604	0.151257	0.70687
K22405	NADH oxidase (H2O-forming)	K03431	phosphoglucosamine mutase	0.161926	-0.0599185	0.368528	0.151703	0.70687
K02653	type IV pilus assembly protein PilC	K13963	serpin B	-0.276254	-0.585933	0.10383	0.151761	0.70687
K01844	beta-lysine 5,6-aminomutase alpha subunit	K16089	outer membrane receptor for ferrienterochelin and colicins	0.164345	-0.0619082	0.374534	0.153661	0.713011
K05520	protease I	K16089	outer membrane receptor for ferrienterochelin and colicins	0.194619	-0.0746919	0.437471	0.15541	0.716429
K01668	tyrosine phenol-lyase	K00042	2-hydroxy-3-oxopropionate reductase	-0.245348	-0.535013	0.0959321	0.156792	0.716429
K01035	acetate CoA/acetoacetate CoA-transferase beta subunit	K01990	ABC-2 type transport system ATP-binding protein	0.162407	-0.0638831	0.372812	0.158646	0.716429
K02653	type IV pilus assembly protein PilC	K01181	endo-1,4-beta-xylanase	0.154315	-0.0608047	0.355736	0.158935	0.716429
K03335	inosose dehydratase	K22405	NADH oxidase (H2O-forming)	0.149343	-0.0595872	0.345738	0.160467	0.716429
K03783	purine-nucleoside phosphorylase	K01035	acetate CoA/acetoacetate CoA-transferase beta subunit	0.21853	-0.0880092	0.487261	0.160702	0.716429
K13811	3'-phosphoadenosine 5'-phosphosulfate synthase	K05343	maltose alpha-D-glucosyltransferase / alpha-amylase	0.168158	-0.0676664	0.386188	0.161277	0.716429
K00394	adenylylsulfate reductase, subunit A	K01442	choloylglycine hydrolase	0.139857	-0.0561412	0.325476	0.161284	0.716429
K00958	sulfate adenylyltransferase	K01629	rhamnulose-1-phosphate aldolase	0.137685	-0.0563948	0.321739	0.163743	0.716429
K01265	methionyl aminopeptidase	K02669	twitching motility protein PilT	0.166747	-0.0685695	0.384488	0.163922	0.716429
K01845	glutamate-1-semialdehyde 2,1-aminomutase	K15986	manganese-dependent inorganic pyrophosphatase	0.20794	-0.0861035	0.468659	0.164232	0.716429
K03335	inosose dehydratase	K01223	6-phospho-beta-glucosidase	-0.149406	-0.347957	0.0619712	0.165175	0.716429
K03749	DedD protein	K01035	acetate CoA/acetoacetate CoA-transferase beta subunit	0.192343	-0.0803893	0.438281	0.165603	0.716429
K03832	periplasmic protein TonB	K01223	6-phospho-beta-glucosidase	-0.227909	-0.508308	0.0961808	0.166277	0.716429
K02653	type IV pilus assembly protein PilC	K16089	outer membrane receptor for ferrienterochelin and colicins	0.162563	-0.0684748	0.377052	0.16695	0.716429
K01265	methionyl aminopeptidase	K00549	5-methyltetrahydropteroyltriglutamate--homocysteine methyltransferase	0.215443	-0.0913379	0.484875	0.167052	0.716429
K01679	fumarate hydratase, class II	K13378	NADH-quinone oxidoreductase subunit C/D	0.204139	-0.086592	0.462829	0.16729	0.716429
K03335	inosose dehydratase	K06178	23S rRNA pseudouridine2605 synthase	0.156358	-0.0660583	0.363973	0.167396	0.716429
K01265	methionyl aminopeptidase	K06178	23S rRNA pseudouridine2605 synthase	0.165167	-0.069841	0.382805	0.167406	0.716429
K01586	diaminopimelate decarboxylase	K00958	sulfate adenylyltransferase	-0.144424	-0.338183	0.0610813	0.167656	0.716429
K13811	3'-phosphoadenosine 5'-phosphosulfate synthase	K01629	rhamnulose-1-phosphate aldolase	0.139864	-0.0591783	0.32821	0.167757	0.716429
K01586	diaminopimelate decarboxylase	K18014	3-aminobutyryl-CoA ammonia-lyase	0.144159	-0.0613517	0.337944	0.16845	0.716429
K01356	repressor LexA	K02669	twitching motility protein PilT	0.230779	-0.0995828	0.515314	0.169046	0.716429
K00610	aspartate carbamoyltransferase regulatory subunit	K15986	manganese-dependent inorganic pyrophosphatase	-0.158432	-0.369303	0.0679557	0.169294	0.716429
K05520	protease I	K02669	twitching motility protein PilT	0.197539	-0.0858638	0.451368	0.170502	0.716429
K03335	inosose dehydratase	K00764	amidophosphoribosyltransferase	0.439164	-0.199922	0.816105	0.170522	0.716429
K05343	maltose alpha-D-glucosyltransferase / alpha-amylase	K00848	rhamnulokinase	0.145694	-0.0633043	0.34245	0.171093	0.716429
K00765	ATP phosphoribosyltransferase	K00549	5-methyltetrahydropteroyltriglutamate--homocysteine methyltransferase	0.178733	-0.077999	0.413234	0.171273	0.716429
K01845	glutamate-1-semialdehyde 2,1-aminomutase	K01844	beta-lysine 5,6-aminomutase alpha subunit	0.208741	-0.0916494	0.474309	0.171641	0.716429
K05520	protease I	K04047	starvation-inducible DNA-binding protein	-0.185744	-0.428099	0.0815349	0.171943	0.716429
K13963	serpin B	K01679	fumarate hydratase, class II	0.161608	-0.0714304	0.377916	0.173149	0.719009
K00958	sulfate adenylyltransferase	K01679	fumarate hydratase, class II	0.142054	-0.0634874	0.336035	0.17483	0.722143
K00215	4-hydroxy-tetrahydrodipicolinate reductase	K00848	rhamnulokinase	0.137395	-0.0616882	0.325964	0.175491	0.722143
K15923	alpha-L-fucosidase 2	K01629	rhamnulose-1-phosphate aldolase	0.17074	-0.0773092	0.398884	0.176248	0.722143
K02557	chemotaxis protein MotB	K03832	periplasmic protein TonB	0.20712	-0.0941449	0.473635	0.176262	0.722143
K01844	beta-lysine 5,6-aminomutase alpha subunit	K04047	starvation-inducible DNA-binding protein	0.151172	-0.0690541	0.357349	0.177668	0.723074
K01181	endo-1,4-beta-xylanase	K00848	rhamnulokinase	-0.136712	-0.32534	0.0623796	0.17767	0.723074
K13963	serpin B	K00278	L-aspartate oxidase	0.185785	-0.0855622	0.431476	0.178354	0.723454
K01990	ABC-2 type transport system ATP-binding protein	K13378	NADH-quinone oxidoreductase subunit C/D	0.146435	-0.0675318	0.347524	0.179022	0.72377
K03783	purine-nucleoside phosphorylase	K01181	endo-1,4-beta-xylanase	0.141624	-0.0660377	0.337528	0.180593	0.72772
K01844	beta-lysine 5,6-aminomutase alpha subunit	K00765	ATP phosphoribosyltransferase	0.154135	-0.0723375	0.365492	0.181355	0.728395
K01845	glutamate-1-semialdehyde 2,1-aminomutase	K22405	NADH oxidase (H2O-forming)	0.1482	-0.0702298	0.353069	0.182779	0.731712
K03594	bacterioferritin	K01265	methionyl aminopeptidase	-0.165975	-0.392704	0.0797726	0.184571	0.736479
K15923	alpha-L-fucosidase 2	K13963	serpin B	0.166238	-0.0810093	0.394212	0.186546	0.740439
K01356	repressor LexA	K13378	NADH-quinone oxidoreductase subunit C/D	-0.186399	-0.437072	0.0911452	0.186772	0.740439
K01181	endo-1,4-beta-xylanase	K00042	2-hydroxy-3-oxopropionate reductase	0.141969	-0.0695367	0.341261	0.187564	0.741181
K01421	putative membrane protein	K01586	diaminopimelate decarboxylase	-0.151739	-0.363364	0.0747775	0.188346	0.741876
K02653	type IV pilus assembly protein PilC	K18014	3-aminobutyryl-CoA ammonia-lyase	0.138907	-0.0702001	0.33632	0.192203	0.747279
K03832	periplasmic protein TonB	K01990	ABC-2 type transport system ATP-binding protein	0.177658	-0.0901326	0.421492	0.192316	0.747279
K01265	methionyl aminopeptidase	K01223	6-phospho-beta-glucosidase	0.150363	-0.0761776	0.362142	0.192447	0.747279
K01629	rhamnulose-1-phosphate aldolase	K19118	CRISPR-associated protein Csd2	-0.139773	-0.339285	0.0717724	0.194589	0.747279
K01421	putative membrane protein	K05343	maltose alpha-D-glucosyltransferase / alpha-amylase	-0.213058	-0.495528	0.110167	0.194653	0.747279
K03749	DedD protein	K00215	4-hydroxy-tetrahydrodipicolinate reductase	0.260947	-0.136189	0.585827	0.195183	0.747279
K02557	chemotaxis protein MotB	K01844	beta-lysine 5,6-aminomutase alpha subunit	0.154326	-0.0800121	0.372498	0.195892	0.747279
K04047	starvation-inducible DNA-binding protein	K01679	fumarate hydratase, class II	-0.195951	-0.461976	0.102424	0.19658	0.747279
K13811	3'-phosphoadenosine 5'-phosphosulfate synthase	K01265	methionyl aminopeptidase	-0.139021	-0.338601	0.0725295	0.197021	0.747279
K01356	repressor LexA	K00333	NADH-quinone oxidoreductase subunit D	-0.182963	-0.435272	0.0959919	0.197344	0.747279
K02557	chemotaxis protein MotB	K00394	adenylylsulfate reductase, subunit A	0.196906	-0.103787	0.464618	0.197856	0.747279
K01629	rhamnulose-1-phosphate aldolase	K14155	cysteine-S-conjugate beta-lyase	0.236421	-0.125723	0.542966	0.198564	0.747279
K01356	repressor LexA	K03783	purine-nucleoside phosphorylase	0.157275	-0.083467	0.380671	0.199459	0.747279
K18014	3-aminobutyryl-CoA ammonia-lyase	K13378	NADH-quinone oxidoreductase subunit C/D	0.127965	-0.0682032	0.314608	0.200446	0.747279
K01265	methionyl aminopeptidase	K01035	acetate CoA/acetoacetate CoA-transferase beta subunit	0.133968	-0.0716933	0.328702	0.201024	0.747279
K01668	tyrosine phenol-lyase	K03559	biopolymer transport protein ExbD	0.133963	-0.0716985	0.328698	0.201041	0.747279
K01265	methionyl aminopeptidase	K18014	3-aminobutyryl-CoA ammonia-lyase	0.133899	-0.0717626	0.32864	0.201257	0.747279
K01442	choloylglycine hydrolase	K00765	ATP phosphoribosyltransferase	-0.135221	-0.331919	0.0727459	0.20184	0.747279
K01181	endo-1,4-beta-xylanase	K03559	biopolymer transport protein ExbD	0.13751	-0.0740614	0.337236	0.201996	0.747279
K00958	sulfate adenylyltransferase	K18014	3-aminobutyryl-CoA ammonia-lyase	0.124399	-0.0670389	0.307004	0.202218	0.747279
K03783	purine-nucleoside phosphorylase	K01990	ABC-2 type transport system ATP-binding protein	-0.138974	-0.34081	0.0751092	0.202528	0.747279
K00042	2-hydroxy-3-oxopropionate reductase	K19118	CRISPR-associated protein Csd2	0.146737	-0.0798621	0.358916	0.203556	0.748818
K01223	6-phospho-beta-glucosidase	K14155	cysteine-S-conjugate beta-lyase	-0.210527	-0.495932	0.115929	0.204552	0.75023
K03431	phosphoglucosamine mutase	K00764	amidophosphoribosyltransferase	0.200402	-0.111335	0.476233	0.206147	0.751891
K05520	protease I	K01223	6-phospho-beta-glucosidase	0.13393	-0.0740537	0.330749	0.206233	0.751891
K00958	sulfate adenylyltransferase	K00765	ATP phosphoribosyltransferase	-0.133632	-0.330479	0.0743559	0.207257	0.752467
K17213	inositol transport system substrate-binding protein	K15923	alpha-L-fucosidase 2	0.132052	-0.0736332	0.326962	0.207619	0.752467
K15986	manganese-dependent inorganic pyrophosphatase	K00333	NADH-quinone oxidoreductase subunit D	0.135341	-0.0762589	0.335276	0.209293	0.755166
K17213	inositol transport system substrate-binding protein	K03431	phosphoglucosamine mutase	-0.13077	-0.324778	0.0737987	0.209597	0.755166
K03594	bacterioferritin	K00278	L-aspartate oxidase	-0.121909	-0.304712	0.0695557	0.211493	0.759761
K03783	purine-nucleoside phosphorylase	K00764	amidophosphoribosyltransferase	0.430832	-0.261292	0.830371	0.214899	0.768293
K22405	NADH oxidase (H2O-forming)	K01265	methionyl aminopeptidase	0.15585	-0.0910589	0.384707	0.215122	0.768293
K03594	bacterioferritin	K00333	NADH-quinone oxidoreductase subunit D	-0.123568	-0.310576	0.0726488	0.216522	0.768775
K01421	putative membrane protein	K00215	4-hydroxy-tetrahydrodipicolinate reductase	0.134787	-0.0793516	0.337035	0.216643	0.768775
K00333	NADH-quinone oxidoreductase subunit D	K01679	fumarate hydratase, class II	0.179136	-0.106095	0.437128	0.21714	0.768775
K01356	repressor LexA	K01668	tyrosine phenol-lyase	-0.173286	-0.425235	0.103587	0.218816	0.772476
K01181	endo-1,4-beta-xylanase	K13378	NADH-quinone oxidoreductase subunit C/D	0.153888	-0.0925698	0.382578	0.220143	0.773072
K15923	alpha-L-fucosidase 2	K01035	acetate CoA/acetoacetate CoA-transferase beta subunit	-0.128462	-0.323696	0.0772643	0.220389	0.773072
K00215	4-hydroxy-tetrahydrodipicolinate reductase	K13378	NADH-quinone oxidoreductase subunit C/D	0.18333	-0.110985	0.448081	0.220878	0.773072
K00549	5-methyltetrahydropteroyltriglutamate--homocysteine methyltransferase	K00278	L-aspartate oxidase	0.129431	-0.0786052	0.326665	0.222069	0.774789
K05343	maltose alpha-D-glucosyltransferase / alpha-amylase	K03832	periplasmic protein TonB	0.131351	-0.0803004	0.331669	0.223211	0.774789
K05343	maltose alpha-D-glucosyltransferase / alpha-amylase	K01181	endo-1,4-beta-xylanase	-0.131333	-0.331649	0.0803144	0.223266	0.774789
K03749	DedD protein	K03335	inosose dehydratase	0.132771	-0.0819417	0.335707	0.224871	0.776681
K00958	sulfate adenylyltransferase	K01035	acetate CoA/acetoacetate CoA-transferase beta subunit	0.129298	-0.0800747	0.327744	0.22552	0.776681
K15923	alpha-L-fucosidase 2	K01668	tyrosine phenol-lyase	0.153696	-0.0954253	0.384699	0.225713	0.776681
K02557	chemotaxis protein MotB	K01679	fumarate hydratase, class II	0.12627	-0.0794792	0.3217	0.228454	0.783154
K00958	sulfate adenylyltransferase	K00549	5-methyltetrahydropteroyltriglutamate--homocysteine methyltransferase	0.154085	-0.0974462	0.387113	0.229019	0.783154
K00042	2-hydroxy-3-oxopropionate reductase	K06178	23S rRNA pseudouridine2605 synthase	0.129533	-0.0821339	0.330018	0.22975	0.783154
K01223	6-phospho-beta-glucosidase	K19118	CRISPR-associated protein Csd2	-0.127133	-0.324576	0.0809272	0.23048	0.783154
K01421	putative membrane protein	K00278	L-aspartate oxidase	-0.127049	-0.3245	0.0810116	0.230791	0.783154
K13811	3'-phosphoadenosine 5'-phosphosulfate synthase	K01679	fumarate hydratase, class II	0.129005	-0.0826675	0.329539	0.231677	0.78399
K02653	type IV pilus assembly protein PilC	K17213	inositol transport system substrate-binding protein	-0.149241	-0.377535	0.0961556	0.232465	0.78449
K05520	protease I	K03431	phosphoglucosamine mutase	-0.13649	-0.348434	0.0887316	0.234249	0.788337
K03335	inosose dehydratase	K02669	twitching motility protein PilT	0.173141	-0.113626	0.433278	0.23559	0.790392
K00610	aspartate carbamoyltransferase regulatory subunit	K19118	CRISPR-associated protein Csd2	0.125247	-0.082831	0.32286	0.237546	0.790392
K15986	manganese-dependent inorganic pyrophosphatase	K13378	NADH-quinone oxidoreductase subunit C/D	0.127357	-0.0843306	0.328046	0.237758	0.790392
K00765	ATP phosphoribosyltransferase	K00215	4-hydroxy-tetrahydrodipicolinate reductase	0.128723	-0.0854798	0.331552	0.238284	0.790392
K00765	ATP phosphoribosyltransferase	K01181	endo-1,4-beta-xylanase	0.193277	-0.129726	0.479195	0.239558	0.790392
K01181	endo-1,4-beta-xylanase	K01668	tyrosine phenol-lyase	0.126494	-0.0852018	0.327262	0.240989	0.790392
K03783	purine-nucleoside phosphorylase	K14155	cysteine-S-conjugate beta-lyase	-0.200227	-0.495409	0.13641	0.242312	0.790392
K03431	phosphoglucosamine mutase	K00278	L-aspartate oxidase	0.121915	-0.0827426	0.316705	0.242473	0.790392
K04047	starvation-inducible DNA-binding protein	K00042	2-hydroxy-3-oxopropionate reductase	-0.155795	-0.397447	0.106064	0.242734	0.790392
K01421	putative membrane protein	K01668	tyrosine phenol-lyase	-0.168573	-0.426721	0.114975	0.242943	0.790392
K03749	DedD protein	K00848	rhamnulokinase	0.118586	-0.0807113	0.308767	0.243041	0.790392
K02653	type IV pilus assembly protein PilC	K06178	23S rRNA pseudouridine2605 synthase	0.127787	-0.087722	0.331869	0.244608	0.790392
K13811	3'-phosphoadenosine 5'-phosphosulfate synthase	K03783	purine-nucleoside phosphorylase	-0.120269	-0.313603	0.0826393	0.244855	0.790392
K01845	glutamate-1-semialdehyde 2,1-aminomutase	K00765	ATP phosphoribosyltransferase	-0.170814	-0.432972	0.117986	0.245359	0.790392
K22405	NADH oxidase (H2O-forming)	K01035	acetate CoA/acetoacetate CoA-transferase beta subunit	0.121645	-0.0841449	0.317482	0.246135	0.790392
K03594	bacterioferritin	K01844	beta-lysine 5,6-aminomutase alpha subunit	-0.153907	-0.394732	0.106706	0.246276	0.790392
K03783	purine-nucleoside phosphorylase	K00215	4-hydroxy-tetrahydrodipicolinate reductase	0.410511	-0.29334	0.825763	0.246936	0.790392
K03431	phosphoglucosamine mutase	K01679	fumarate hydratase, class II	0.131181	-0.0911597	0.341063	0.246946	0.790392
K18014	3-aminobutyryl-CoA ammonia-lyase	K00764	amidophosphoribosyltransferase	-0.122607	-0.320457	0.0854926	0.247683	0.790392
K01265	methionyl aminopeptidase	K01990	ABC-2 type transport system ATP-binding protein	0.159452	-0.111432	0.408281	0.247764	0.790392
K00394	adenylylsulfate reductase, subunit A	K03559	biopolymer transport protein ExbD	-0.123884	-0.324896	0.0878369	0.250946	0.798465
K02653	type IV pilus assembly protein PilC	K01668	tyrosine phenol-lyase	-0.132511	-0.347579	0.0958023	0.254747	0.804623
K03431	phosphoglucosamine mutase	K18014	3-aminobutyryl-CoA ammonia-lyase	-0.118812	-0.31387	0.0858697	0.254793	0.804623
K03594	bacterioferritin	K03832	periplasmic protein TonB	-0.141023	-0.368289	0.102146	0.255045	0.804623
K22405	NADH oxidase (H2O-forming)	K05343	maltose alpha-D-glucosyltransferase / alpha-amylase	0.119187	-0.0866212	0.315238	0.255905	0.804623
K01844	beta-lysine 5,6-aminomutase alpha subunit	K14155	cysteine-S-conjugate beta-lyase	-0.119122	-0.315178	0.0866863	0.256166	0.804623
K01586	diaminopimelate decarboxylase	K00215	4-hydroxy-tetrahydrodipicolinate reductase	0.154889	-0.113673	0.402358	0.257562	0.80694
K01845	glutamate-1-semialdehyde 2,1-aminomutase	K01223	6-phospho-beta-glucosidase	0.130645	-0.0961432	0.344538	0.258337	0.807303
K13963	serpin B	K14155	cysteine-S-conjugate beta-lyase	-0.127428	-0.337689	0.0949463	0.260889	0.809573
K03749	DedD protein	K14155	cysteine-S-conjugate beta-lyase	-0.133183	-0.352095	0.0995456	0.261484	0.809573
K02653	type IV pilus assembly protein PilC	K01442	choloylglycine hydrolase	0.175668	-0.131831	0.452326	0.26191	0.809573
K22405	NADH oxidase (H2O-forming)	K19118	CRISPR-associated protein Csd2	0.129624	-0.0971717	0.343623	0.262118	0.809573
K01356	repressor LexA	K00958	sulfate adenylyltransferase	0.118794	-0.089333	0.31698	0.262846	0.809573
K14155	cysteine-S-conjugate beta-lyase	K19118	CRISPR-associated protein Csd2	-0.129315	-0.343346	0.097483	0.26327	0.809573
K00765	ATP phosphoribosyltransferase	K14155	cysteine-S-conjugate beta-lyase	-0.185281	-0.474837	0.14047	0.263914	0.809573
K03335	inosose dehydratase	K00958	sulfate adenylyltransferase	-0.118547	-0.316952	0.0897992	0.26435	0.809573
K01586	diaminopimelate decarboxylase	K01223	6-phospho-beta-glucosidase	-0.128574	-0.34268	0.0982298	0.266048	0.811566
K03594	bacterioferritin	K00610	aspartate carbamoyltransferase regulatory subunit	-0.124179	-0.332115	0.0952672	0.266947	0.811566
K13963	serpin B	K00848	rhamnulokinase	-0.117546	-0.315841	0.090588	0.267939	0.811566
K01442	choloylglycine hydrolase	K00610	aspartate carbamoyltransferase regulatory subunit	-0.129141	-0.344891	0.0995694	0.267952	0.811566
K03594	bacterioferritin	K04047	starvation-inducible DNA-binding protein	0.126646	-0.098185	0.339177	0.269126	0.811566
K00765	ATP phosphoribosyltransferase	K00042	2-hydroxy-3-oxopropionate reductase	0.127751	-0.0990579	0.341942	0.269153	0.811566
K05343	maltose alpha-D-glucosyltransferase / alpha-amylase	K18014	3-aminobutyryl-CoA ammonia-lyase	0.115732	-0.0900969	0.312079	0.270075	0.811566
K00958	sulfate adenylyltransferase	K13963	serpin B	0.114686	-0.0900191	0.310094	0.271816	0.811566
K05343	maltose alpha-D-glucosyltransferase / alpha-amylase	K00278	L-aspartate oxidase	0.115235	-0.0906001	0.311627	0.272165	0.811566
K01265	methionyl aminopeptidase	K00042	2-hydroxy-3-oxopropionate reductase	-0.12157	-0.328037	0.0959812	0.27301	0.811566
K01356	repressor LexA	K03594	bacterioferritin	0.116186	-0.0919577	0.314602	0.273571	0.811566
K03431	phosphoglucosamine mutase	K01181	endo-1,4-beta-xylanase	-0.117463	-0.317939	0.0930664	0.273788	0.811566
K03594	bacterioferritin	K14155	cysteine-S-conjugate beta-lyase	0.132976	-0.105602	0.357079	0.274178	0.811566
K03749	DedD protein	K05343	maltose alpha-D-glucosyltransferase / alpha-amylase	0.167622	-0.133482	0.440395	0.274489	0.811566
K00394	adenylylsulfate reductase, subunit A	K18014	3-aminobutyryl-CoA ammonia-lyase	0.127597	-0.101673	0.343996	0.274939	0.811566
K13811	3'-phosphoadenosine 5'-phosphosulfate synthase	K01586	diaminopimelate decarboxylase	-0.117567	-0.31915	0.0941941	0.276175	0.812571
K04047	starvation-inducible DNA-binding protein	K13378	NADH-quinone oxidoreductase subunit C/D	0.157145	-0.126926	0.417393	0.277637	0.812571
K01356	repressor LexA	K00848	rhamnulokinase	0.117047	-0.094713	0.318674	0.278315	0.812571
K05520	protease I	K03783	purine-nucleoside phosphorylase	-0.118429	-0.322215	0.0958478	0.278345	0.812571
K15923	alpha-L-fucosidase 2	K00610	aspartate carbamoyltransferase regulatory subunit	-0.180662	-0.473458	0.148087	0.28065	0.812571
K22405	NADH oxidase (H2O-forming)	K16089	outer membrane receptor for ferrienterochelin and colicins	0.124599	-0.102229	0.33911	0.281276	0.812571
K05520	protease I	K01586	diaminopimelate decarboxylase	-0.124167	-0.338722	0.102663	0.282963	0.812571
K04047	starvation-inducible DNA-binding protein	K00215	4-hydroxy-tetrahydrodipicolinate reductase	0.10702	-0.0893112	0.295346	0.285095	0.812571
K00333	NADH-quinone oxidoreductase subunit D	K01990	ABC-2 type transport system ATP-binding protein	0.116774	-0.0975099	0.320711	0.285178	0.812571
K00958	sulfate adenylyltransferase	K00610	aspartate carbamoyltransferase regulatory subunit	-0.113397	-0.312051	0.0947574	0.285354	0.812571
K17213	inositol transport system substrate-binding protein	K03832	periplasmic protein TonB	0.129859	-0.108978	0.354522	0.286207	0.812571
K05520	protease I	K02557	chemotaxis protein MotB	-0.113133	-0.31181	0.0950218	0.286484	0.812571
K02557	chemotaxis protein MotB	K02669	twitching motility protein PilT	-0.106603	-0.29496	0.0897286	0.286988	0.812571
K00765	ATP phosphoribosyltransferase	K15986	manganese-dependent inorganic pyrophosphatase	0.123041	-0.103794	0.337709	0.287397	0.812571
K01845	glutamate-1-semialdehyde 2,1-aminomutase	K02557	chemotaxis protein MotB	0.111549	-0.0942987	0.308249	0.287925	0.812571
K22405	NADH oxidase (H2O-forming)	K00848	rhamnulokinase	0.113222	-0.0961188	0.312971	0.288856	0.812571
K03431	phosphoglucosamine mutase	K01223	6-phospho-beta-glucosidase	0.121462	-0.103873	0.334936	0.290454	0.812571
K01586	diaminopimelate decarboxylase	K06178	23S rRNA pseudouridine2605 synthase	0.114106	-0.0976668	0.315993	0.290683	0.812571
K01442	choloylglycine hydrolase	K00958	sulfate adenylyltransferase	0.103107	-0.0884796	0.287338	0.291305	0.812571
K04047	starvation-inducible DNA-binding protein	K00333	NADH-quinone oxidoreductase subunit D	0.153248	-0.132366	0.415365	0.292517	0.812571
K16089	outer membrane receptor for ferrienterochelin and colicins	K06178	23S rRNA pseudouridine2605 synthase	-0.114831	-0.318943	0.0994601	0.293343	0.812571
K01668	tyrosine phenol-lyase	K13378	NADH-quinone oxidoreductase subunit C/D	0.113327	-0.098448	0.315282	0.294016	0.812571
K01421	putative membrane protein	K04047	starvation-inducible DNA-binding protein	-0.111268	-0.310104	0.096893	0.29457	0.812571
K00610	aspartate carbamoyltransferase regulatory subunit	K03559	biopolymer transport protein ExbD	-0.136012	-0.373872	0.118634	0.294828	0.812571
K05520	protease I	K14155	cysteine-S-conjugate beta-lyase	0.983402	-0.96962	0.999998	0.295147	0.812571
K02557	chemotaxis protein MotB	K18014	3-aminobutyryl-CoA ammonia-lyase	0.102286	-0.0893118	0.286583	0.295216	0.812571
K13811	3'-phosphoadenosine 5'-phosphosulfate synthase	K14155	cysteine-S-conjugate beta-lyase	0.26432	-0.232588	0.651798	0.295896	0.812571
K03749	DedD protein	K01679	fumarate hydratase, class II	0.112844	-0.0989329	0.314841	0.296098	0.812571
K01844	beta-lysine 5,6-aminomutase alpha subunit	K03559	biopolymer transport protein ExbD	-0.124849	-0.346076	0.109531	0.296199	0.812571
K02653	type IV pilus assembly protein PilC	K00042	2-hydroxy-3-oxopropionate reductase	0.121634	-0.106745	0.337821	0.296286	0.812571
K00394	adenylylsulfate reductase, subunit A	K01265	methionyl aminopeptidase	-0.112516	-0.314543	0.0992636	0.297521	0.812571
K01421	putative membrane protein	K03335	inosose dehydratase	-0.112481	-0.314513	0.0992995	0.297673	0.812571
K01421	putative membrane protein	K14155	cysteine-S-conjugate beta-lyase	0.982862	-0.970728	0.999998	0.298713	0.812571
K02653	type IV pilus assembly protein PilC	K01679	fumarate hydratase, class II	0.133412	-0.118409	0.369109	0.298809	0.812571
K13963	serpin B	K05343	maltose alpha-D-glucosyltransferase / alpha-amylase	0.143806	-0.127737	0.395293	0.298946	0.812571
K17213	inositol transport system substrate-binding protein	K22405	NADH oxidase (H2O-forming)	-0.138933	-0.383401	0.123728	0.299563	0.812571
K00765	ATP phosphoribosyltransferase	K01223	6-phospho-beta-glucosidase	-0.14039	-0.387178	0.12517	0.299822	0.812571
K03335	inosose dehydratase	K03832	periplasmic protein TonB	0.122596	-0.109815	0.342297	0.300966	0.813404
K02653	type IV pilus assembly protein PilC	K00848	rhamnulokinase	0.112167	-0.100862	0.315361	0.301892	0.813404
K15923	alpha-L-fucosidase 2	K13378	NADH-quinone oxidoreductase subunit C/D	0.111446	-0.100334	0.313566	0.302172	0.813404
K00765	ATP phosphoribosyltransferase	K01629	rhamnulose-1-phosphate aldolase	0.145181	-0.131125	0.400558	0.302786	0.813404
K22405	NADH oxidase (H2O-forming)	K03559	biopolymer transport protein ExbD	-0.107799	-0.30481	0.098059	0.304572	0.815542
K03431	phosphoglucosamine mutase	K01844	beta-lysine 5,6-aminomutase alpha subunit	0.151446	-0.138055	0.417104	0.304913	0.815542
K02557	chemotaxis protein MotB	K01035	acetate CoA/acetoacetate CoA-transferase beta subunit	0.0997867	-0.0918076	0.284256	0.307233	0.816912
K01265	methionyl aminopeptidase	K01181	endo-1,4-beta-xylanase	-0.186831	-0.502938	0.173359	0.308939	0.816912
K00549	5-methyltetrahydropteroyltriglutamate--homocysteine methyltransferase	K01990	ABC-2 type transport system ATP-binding protein	0.10798	-0.10019	0.307092	0.309191	0.816912
K02653	type IV pilus assembly protein PilC	K01844	beta-lysine 5,6-aminomutase alpha subunit	0.149558	-0.139591	0.415205	0.310468	0.816912
K00610	aspartate carbamoyltransferase regulatory subunit	K00042	2-hydroxy-3-oxopropionate reductase	-0.126943	-0.357835	0.118577	0.310719	0.816912
K00394	adenylylsulfate reductase, subunit A	K03594	bacterioferritin	0.101433	-0.0949114	0.290181	0.311183	0.816912
K13963	serpin B	K00215	4-hydroxy-tetrahydrodipicolinate reductase	0.190631	-0.178677	0.512857	0.311326	0.816912
K03594	bacterioferritin	K13378	NADH-quinone oxidoreductase subunit C/D	-0.101362	-0.290114	0.094982	0.311524	0.816912
K01845	glutamate-1-semialdehyde 2,1-aminomutase	K03832	periplasmic protein TonB	-0.185034	-0.500596	0.173934	0.312038	0.816912
K01845	glutamate-1-semialdehyde 2,1-aminomutase	K15923	alpha-L-fucosidase 2	0.142937	-0.134319	0.399439	0.312094	0.816912
K05343	maltose alpha-D-glucosyltransferase / alpha-amylase	K00549	5-methyltetrahydropteroyltriglutamate--homocysteine methyltransferase	0.141096	-0.133264	0.39537	0.313304	0.818332
K03832	periplasmic protein TonB	K01668	tyrosine phenol-lyase	0.1085	-0.103286	0.310874	0.315238	0.818705
K01265	methionyl aminopeptidase	K01629	rhamnulose-1-phosphate aldolase	-0.107253	-0.30751	0.102102	0.315248	0.818705
K17213	inositol transport system substrate-binding protein	K00764	amidophosphoribosyltransferase	0.15574	-0.148472	0.433024	0.315493	0.818705
K01035	acetate CoA/acetoacetate CoA-transferase beta subunit	K01629	rhamnulose-1-phosphate aldolase	-0.158055	-0.439026	0.151077	0.31612	0.818705
K15986	manganese-dependent inorganic pyrophosphatase	K00042	2-hydroxy-3-oxopropionate reductase	0.104991	-0.100871	0.302232	0.317439	0.819899
K15986	manganese-dependent inorganic pyrophosphatase	K06178	23S rRNA pseudouridine2605 synthase	0.261051	-0.251672	0.659353	0.31792	0.819899
K01442	choloylglycine hydrolase	K05343	maltose alpha-D-glucosyltransferase / alpha-amylase	-0.104475	-0.301757	0.101388	0.319842	0.821838
K01356	repressor LexA	K03431	phosphoglucosamine mutase	0.115794	-0.112459	0.33244	0.320014	0.821838
K15923	alpha-L-fucosidase 2	K19118	CRISPR-associated protein Csd2	-0.114372	-0.329896	0.112485	0.323053	0.824738
K01035	acetate CoA/acetoacetate CoA-transferase beta subunit	K00278	L-aspartate oxidase	0.0965836	-0.0950142	0.281281	0.323124	0.824738
K01586	diaminopimelate decarboxylase	K01442	choloylglycine hydrolase	-0.103769	-0.301115	0.102101	0.323163	0.824738
K01421	putative membrane protein	K00042	2-hydroxy-3-oxopropionate reductase	0.113875	-0.112981	0.329448	0.325175	0.827203
K03749	DedD protein	K16089	outer membrane receptor for ferrienterochelin and colicins	0.107508	-0.106796	0.312267	0.325479	0.827203
K00549	5-methyltetrahydropteroyltriglutamate--homocysteine methyltransferase	K14155	cysteine-S-conjugate beta-lyase	-0.137265	-0.391822	0.136813	0.326286	0.827538
K03783	purine-nucleoside phosphorylase	K00958	sulfate adenylyltransferase	-0.0981062	-0.2871	0.0982399	0.327427	0.828292
K15986	manganese-dependent inorganic pyrophosphatase	K00278	L-aspartate oxidase	0.131303	-0.131755	0.377085	0.327936	0.828292
K01845	glutamate-1-semialdehyde 2,1-aminomutase	K00848	rhamnulokinase	0.103988	-0.105368	0.304518	0.330316	0.831092
K13811	3'-phosphoadenosine 5'-phosphosulfate synthase	K00610	aspartate carbamoyltransferase regulatory subunit	-0.10634	-0.3112	0.107964	0.330803	0.831092
K00394	adenylylsulfate reductase, subunit A	K00278	L-aspartate oxidase	0.0970662	-0.0992792	0.286136	0.332612	0.831092
K01356	repressor LexA	K13811	3'-phosphoadenosine 5'-phosphosulfate synthase	0.105937	-0.108367	0.310831	0.332655	0.831092
K05343	maltose alpha-D-glucosyltransferase / alpha-amylase	K00333	NADH-quinone oxidoreductase subunit D	0.157625	-0.16191	0.447243	0.333738	0.831092
K18014	3-aminobutyryl-CoA ammonia-lyase	K06178	23S rRNA pseudouridine2605 synthase	-0.114726	-0.336158	0.118725	0.335528	0.831092
K01844	beta-lysine 5,6-aminomutase alpha subunit	K00848	rhamnulokinase	-0.102636	-0.303277	0.10672	0.336691	0.831092
K03335	inosose dehydratase	K05343	maltose alpha-D-glucosyltransferase / alpha-amylase	0.122437	-0.127495	0.357748	0.337087	0.831092
K00610	aspartate carbamoyltransferase regulatory subunit	K16089	outer membrane receptor for ferrienterochelin and colicins	-0.101578	-0.301218	0.106593	0.33897	0.831092
K01990	ABC-2 type transport system ATP-binding protein	K00278	L-aspartate oxidase	-0.101271	-0.300936	0.1069	0.340444	0.831092
K00958	sulfate adenylyltransferase	K05343	maltose alpha-D-glucosyltransferase / alpha-amylase	0.125082	-0.132086	0.366474	0.340592	0.831092
K03832	periplasmic protein TonB	K01679	fumarate hydratase, class II	0.108714	-0.115046	0.321976	0.341089	0.831092
K01629	rhamnulose-1-phosphate aldolase	K03832	periplasmic protein TonB	0.0968576	-0.102511	0.288745	0.341093	0.831092
K01421	putative membrane protein	K05520	protease I	0.96044	-0.968959	0.999987	0.342141	0.831092
K03783	purine-nucleoside phosphorylase	K00848	rhamnulokinase	-0.0964674	-0.288384	0.102901	0.343054	0.831092
K15986	manganese-dependent inorganic pyrophosphatase	K00764	amidophosphoribosyltransferase	0.123622	-0.132438	0.364213	0.344217	0.831092
K22405	NADH oxidase (H2O-forming)	K14155	cysteine-S-conjugate beta-lyase	-0.0991536	-0.296863	0.106707	0.345288	0.831092
K22405	NADH oxidase (H2O-forming)	K15923	alpha-L-fucosidase 2	0.0989252	-0.106934	0.296652	0.346406	0.831092
K03594	bacterioferritin	K01181	endo-1,4-beta-xylanase	-0.100815	-0.302116	0.109093	0.346679	0.831092
K01223	6-phospho-beta-glucosidase	K00278	L-aspartate oxidase	0.10925	-0.118285	0.325884	0.346844	0.831092
K01181	endo-1,4-beta-xylanase	K01223	6-phospho-beta-glucosidase	0.103349	-0.112036	0.309458	0.347143	0.831092
K03431	phosphoglucosamine mutase	K00215	4-hydroxy-tetrahydrodipicolinate reductase	0.165506	-0.180188	0.47481	0.348495	0.831092
K02653	type IV pilus assembly protein PilC	K00958	sulfate adenylyltransferase	0.135944	-0.148944	0.399994	0.34997	0.831092
K00610	aspartate carbamoyltransferase regulatory subunit	K14155	cysteine-S-conjugate beta-lyase	-0.107854	-0.324002	0.118995	0.351628	0.831092
K01035	acetate CoA/acetoacetate CoA-transferase beta subunit	K19118	CRISPR-associated protein Csd2	0.0989604	-0.109206	0.298812	0.351648	0.831092
K05520	protease I	K00278	L-aspartate oxidase	-0.0987417	-0.298611	0.109425	0.352721	0.831092
K00765	ATP phosphoribosyltransferase	K19118	CRISPR-associated protein Csd2	0.122457	-0.136433	0.365689	0.354196	0.831092
K01442	choloylglycine hydrolase	K19118	CRISPR-associated protein Csd2	-0.0979455	-0.297878	0.110219	0.356642	0.831092
K17213	inositol transport system substrate-binding protein	K00549	5-methyltetrahydropteroyltriglutamate--homocysteine methyltransferase	0.118836	-0.133673	0.356856	0.356643	0.831092
K13811	3'-phosphoadenosine 5'-phosphosulfate synthase	K01181	endo-1,4-beta-xylanase	-0.0922171	-0.281638	0.104122	0.357479	0.831092
K13811	3'-phosphoadenosine 5'-phosphosulfate synthase	K00042	2-hydroxy-3-oxopropionate reductase	0.099186	-0.112591	0.302344	0.35889	0.831092
K03749	DedD protein	K01629	rhamnulose-1-phosphate aldolase	-0.0933564	-0.285503	0.106005	0.358938	0.831092
K03783	purine-nucleoside phosphorylase	K15923	alpha-L-fucosidase 2	0.128951	-0.146353	0.385716	0.359014	0.831092
K00333	NADH-quinone oxidoreductase subunit D	K01668	tyrosine phenol-lyase	0.0990294	-0.112748	0.3022	0.359654	0.831092
K03783	purine-nucleoside phosphorylase	K05343	maltose alpha-D-glucosyltransferase / alpha-amylase	-0.258833	-0.6818	0.293832	0.360427	0.831092
K03431	phosphoglucosamine mutase	K13963	serpin B	0.0954604	-0.109267	0.292418	0.361016	0.831092
K02653	type IV pilus assembly protein PilC	K03431	phosphoglucosamine mutase	0.105477	-0.121365	0.321848	0.362427	0.831092
K15923	alpha-L-fucosidase 2	K00333	NADH-quinone oxidoreductase subunit D	0.0984463	-0.113329	0.301665	0.362508	0.831092
K05520	protease I	K01844	beta-lysine 5,6-aminomutase alpha subunit	-0.105447	-0.321822	0.121395	0.362562	0.831092
K02557	chemotaxis protein MotB	K00958	sulfate adenylyltransferase	0.0890002	-0.102588	0.274222	0.362795	0.831092
K00394	adenylylsulfate reductase, subunit A	K00549	5-methyltetrahydropteroyltriglutamate--homocysteine methyltransferase	0.12545	-0.144894	0.378364	0.363544	0.831092
K02653	type IV pilus assembly protein PilC	K02557	chemotaxis protein MotB	-0.111842	-0.34149	0.130408	0.365922	0.831092
K00848	rhamnulokinase	K01990	ABC-2 type transport system ATP-binding protein	0.0974252	-0.114347	0.300727	0.36754	0.831092
K01845	glutamate-1-semialdehyde 2,1-aminomutase	K13963	serpin B	0.102303	-0.120109	0.314937	0.367654	0.831092
K05520	protease I	K19118	CRISPR-associated protein Csd2	-0.125483	-0.380552	0.147329	0.36784	0.831092
K01845	glutamate-1-semialdehyde 2,1-aminomutase	K13378	NADH-quinone oxidoreductase subunit C/D	0.125324	-0.147158	0.380126	0.367869	0.831092
K00333	NADH-quinone oxidoreductase subunit D	K00278	L-aspartate oxidase	0.107601	-0.126451	0.330304	0.367945	0.831092
K01442	choloylglycine hydrolase	K18014	3-aminobutyryl-CoA ammonia-lyase	0.0880359	-0.103554	0.273327	0.368056	0.831092
K02669	twitching motility protein PilT	K01629	rhamnulose-1-phosphate aldolase	0.120997	-0.142307	0.368308	0.368256	0.831092
K03832	periplasmic protein TonB	K18014	3-aminobutyryl-CoA ammonia-lyase	-0.105255	-0.324201	0.124394	0.369405	0.831092
K00394	adenylylsulfate reductase, subunit A	K00610	aspartate carbamoyltransferase regulatory subunit	-0.0980958	-0.303656	0.116191	0.369935	0.831092
K03749	DedD protein	K01442	choloylglycine hydrolase	-0.160488	-0.475028	0.190416	0.370974	0.831092
K02653	type IV pilus assembly protein PilC	K01356	repressor LexA	0.105747	-0.125787	0.326356	0.371107	0.831092
K00215	4-hydroxy-tetrahydrodipicolinate reductase	K00333	NADH-quinone oxidoreductase subunit D	0.136425	-0.162642	0.412535	0.371976	0.831092
K01356	repressor LexA	K15986	manganese-dependent inorganic pyrophosphatase	0.131294	-0.156657	0.398674	0.372146	0.831092
K05520	protease I	K03559	biopolymer transport protein ExbD	0.10317	-0.12367	0.319763	0.373113	0.831092
K01442	choloylglycine hydrolase	K01990	ABC-2 type transport system ATP-binding protein	0.105905	-0.127332	0.328042	0.373931	0.831092
K01421	putative membrane protein	K01181	endo-1,4-beta-xylanase	-0.0972386	-0.302872	0.117046	0.374164	0.831092
K00394	adenylylsulfate reductase, subunit A	K01586	diaminopimelate decarboxylase	-0.100985	-0.314108	0.121828	0.374783	0.831092
K15986	manganese-dependent inorganic pyrophosphatase	K01181	endo-1,4-beta-xylanase	0.131878	-0.159183	0.401848	0.37522	0.831092
K03335	inosose dehydratase	K03783	purine-nucleoside phosphorylase	0.311127	-0.372203	0.775733	0.376232	0.831092
K05520	protease I	K13378	NADH-quinone oxidoreductase subunit C/D	-0.0968051	-0.302473	0.117476	0.376306	0.831092
K02653	type IV pilus assembly protein PilC	K13811	3'-phosphoadenosine 5'-phosphosulfate synthase	0.120386	-0.146587	0.371013	0.377421	0.831092
K00958	sulfate adenylyltransferase	K00848	rhamnulokinase	0.0875468	-0.10684	0.275487	0.377719	0.831092
K05520	protease I	K01181	endo-1,4-beta-xylanase	-0.096354	-0.302059	0.117925	0.378548	0.831092
K00394	adenylylsulfate reductase, subunit A	K01629	rhamnulose-1-phosphate aldolase	-0.105413	-0.328655	0.128985	0.378574	0.831092
K01356	repressor LexA	K00765	ATP phosphoribosyltransferase	0.0934115	-0.114737	0.293703	0.37948	0.831092
K17213	inositol transport system substrate-binding protein	K01844	beta-lysine 5,6-aminomutase alpha subunit	-0.0923724	-0.290609	0.113467	0.379487	0.831092
K00765	ATP phosphoribosyltransferase	K02669	twitching motility protein PilT	0.0960544	-0.118223	0.301784	0.380042	0.831092
K13811	3'-phosphoadenosine 5'-phosphosulfate synthase	K01035	acetate CoA/acetoacetate CoA-transferase beta subunit	0.103072	-0.127002	0.32262	0.380403	0.831092
K00215	4-hydroxy-tetrahydrodipicolinate reductase	K15986	manganese-dependent inorganic pyrophosphatase	0.121953	-0.150731	0.377391	0.381428	0.831092
K01035	acetate CoA/acetoacetate CoA-transferase beta subunit	K03559	biopolymer transport protein ExbD	-0.0918141	-0.290093	0.114023	0.38239	0.831092
K13811	3'-phosphoadenosine 5'-phosphosulfate synthase	K13963	serpin B	0.0937656	-0.116768	0.296234	0.383141	0.831092
K01356	repressor LexA	K01442	choloylglycine hydrolase	-0.111467	-0.348574	0.139049	0.383777	0.831092
K03749	DedD protein	K01356	repressor LexA	-0.0952355	-0.301033	0.119038	0.384142	0.831092
K01668	tyrosine phenol-lyase	K00848	rhamnulokinase	-0.0928104	-0.294242	0.116516	0.385289	0.831092
K01990	ABC-2 type transport system ATP-binding protein	K00042	2-hydroxy-3-oxopropionate reductase	0.100559	-0.126259	0.317386	0.385399	0.831092
K22405	NADH oxidase (H2O-forming)	K01629	rhamnulose-1-phosphate aldolase	0.0926702	-0.116656	0.294113	0.386012	0.831092
K03749	DedD protein	K00958	sulfate adenylyltransferase	0.08677	-0.10955	0.276574	0.386741	0.831092
K18014	3-aminobutyryl-CoA ammonia-lyase	K00042	2-hydroxy-3-oxopropionate reductase	0.130683	-0.165911	0.405596	0.388758	0.831092
K22405	NADH oxidase (H2O-forming)	K00042	2-hydroxy-3-oxopropionate reductase	-0.126519	-0.394417	0.161201	0.389669	0.831092
K03783	purine-nucleoside phosphorylase	K00549	5-methyltetrahydropteroyltriglutamate--homocysteine methyltransferase	0.0940502	-0.120217	0.299945	0.390123	0.831092
K03335	inosose dehydratase	K01442	choloylglycine hydrolase	-0.0851684	-0.273271	0.109208	0.390878	0.831092
K13378	NADH-quinone oxidoreductase subunit C/D	K00278	L-aspartate oxidase	0.10268	-0.13162	0.326116	0.390983	0.831092
K01265	methionyl aminopeptidase	K00765	ATP phosphoribosyltransferase	-0.0993809	-0.316315	0.12743	0.391028	0.831092
K01679	fumarate hydratase, class II	K00278	L-aspartate oxidase	0.108017	-0.138648	0.342063	0.391413	0.831092
K03749	DedD protein	K01668	tyrosine phenol-lyase	-0.0980298	-0.312608	0.126068	0.391805	0.831092
K13811	3'-phosphoadenosine 5'-phosphosulfate synthase	K18014	3-aminobutyryl-CoA ammonia-lyase	0.085751	-0.110564	0.275626	0.39237	0.831092
K05343	maltose alpha-D-glucosyltransferase / alpha-amylase	K13378	NADH-quinone oxidoreductase subunit C/D	0.140082	-0.180366	0.433646	0.392737	0.831092
K01035	acetate CoA/acetoacetate CoA-transferase beta subunit	K16089	outer membrane receptor for ferrienterochelin and colicins	0.092924	-0.119962	0.29764	0.392781	0.831092
K01356	repressor LexA	K19118	CRISPR-associated protein Csd2	0.130618	-0.169616	0.408665	0.394896	0.831092
K01421	putative membrane protein	K15986	manganese-dependent inorganic pyrophosphatase	0.131272	-0.17067	0.410675	0.395235	0.831092
K03594	bacterioferritin	K15923	alpha-L-fucosidase 2	0.0890487	-0.116774	0.287537	0.396968	0.831092
K01845	glutamate-1-semialdehyde 2,1-aminomutase	K06178	23S rRNA pseudouridine2605 synthase	-0.133661	-0.418432	0.175036	0.39725	0.831092
K00848	rhamnulokinase	K19118	CRISPR-associated protein Csd2	0.111418	-0.146157	0.354846	0.397353	0.831092
K14155	cysteine-S-conjugate beta-lyase	K03559	biopolymer transport protein ExbD	0.0889433	-0.116879	0.28744	0.39753	0.831092
K01629	rhamnulose-1-phosphate aldolase	K00042	2-hydroxy-3-oxopropionate reductase	-0.0904026	-0.292023	0.118911	0.397808	0.831092
K01629	rhamnulose-1-phosphate aldolase	K16089	outer membrane receptor for ferrienterochelin and colicins	-0.0913327	-0.295126	0.120409	0.398438	0.831092
K02669	twitching motility protein PilT	K01181	endo-1,4-beta-xylanase	-0.0845758	-0.274532	0.111733	0.398922	0.831092
K01586	diaminopimelate decarboxylase	K00549	5-methyltetrahydropteroyltriglutamate--homocysteine methyltransferase	0.0977271	-0.129073	0.314811	0.399012	0.831092
K01845	glutamate-1-semialdehyde 2,1-aminomutase	K05520	protease I	0.0976421	-0.129157	0.314734	0.399425	0.831092
K03749	DedD protein	K03594	bacterioferritin	-0.118167	-0.375581	0.156172	0.399495	0.831092
K01629	rhamnulose-1-phosphate aldolase	K00848	rhamnulokinase	0.083563	-0.110805	0.271774	0.399913	0.831092
K01442	choloylglycine hydrolase	K01181	endo-1,4-beta-xylanase	0.103776	-0.137773	0.333674	0.400502	0.831092
K02653	type IV pilus assembly protein PilC	K14155	cysteine-S-conjugate beta-lyase	-0.103981	-0.334374	0.13814	0.400695	0.831092
K01265	methionyl aminopeptidase	K19118	CRISPR-associated protein Csd2	0.0973266	-0.129471	0.314447	0.400959	0.831092
K01586	diaminopimelate decarboxylase	K13963	serpin B	0.15987	-0.213159	0.492219	0.402757	0.833408
K00549	5-methyltetrahydropteroyltriglutamate--homocysteine methyltransferase	K00042	2-hydroxy-3-oxopropionate reductase	-0.0962507	-0.313468	0.130538	0.406219	0.834466
K01629	rhamnulose-1-phosphate aldolase	K06178	23S rRNA pseudouridine2605 synthase	0.0845294	-0.114794	0.27731	0.406419	0.834466
K01586	diaminopimelate decarboxylase	K01844	beta-lysine 5,6-aminomutase alpha subunit	0.087174	-0.118637	0.285803	0.407034	0.834466
K13811	3'-phosphoadenosine 5'-phosphosulfate synthase	K02557	chemotaxis protein MotB	0.0827891	-0.11351	0.272867	0.409005	0.834466
K01845	glutamate-1-semialdehyde 2,1-aminomutase	K00333	NADH-quinone oxidoreductase subunit D	0.110163	-0.151044	0.35699	0.409439	0.834466
K03335	inosose dehydratase	K00278	L-aspartate oxidase	0.0817588	-0.112599	0.270091	0.410213	0.834466
K15923	alpha-L-fucosidase 2	K01265	methionyl aminopeptidase	-0.088864	-0.292392	0.122366	0.410272	0.834466
K01845	glutamate-1-semialdehyde 2,1-aminomutase	K14155	cysteine-S-conjugate beta-lyase	0.101437	-0.139785	0.331293	0.41068	0.834466
K02653	type IV pilus assembly protein PilC	K01421	putative membrane protein	-0.0971758	-0.318596	0.134301	0.411404	0.834466
K16089	outer membrane receptor for ferrienterochelin and colicins	K00042	2-hydroxy-3-oxopropionate reductase	-0.0950656	-0.312389	0.131714	0.412058	0.834466
K02653	type IV pilus assembly protein PilC	K01586	diaminopimelate decarboxylase	0.129422	-0.179745	0.41532	0.413389	0.834466
K01265	methionyl aminopeptidase	K00610	aspartate carbamoyltransferase regulatory subunit	0.0947865	-0.13199	0.312135	0.41344	0.834466
K03335	inosose dehydratase	K16089	outer membrane receptor for ferrienterochelin and colicins	-0.117374	-0.380478	0.163308	0.413631	0.834466
K00215	4-hydroxy-tetrahydrodipicolinate reductase	K19118	CRISPR-associated protein Csd2	-0.0894127	-0.295683	0.124824	0.414052	0.834466
K03832	periplasmic protein TonB	K00278	L-aspartate oxidase	0.141895	-0.197439	0.450864	0.414214	0.834466
K05520	protease I	K01035	acetate CoA/acetoacetate CoA-transferase beta subunit	0.0867289	-0.12138	0.287534	0.414698	0.834466
K00549	5-methyltetrahydropteroyltriglutamate--homocysteine methyltransferase	K03559	biopolymer transport protein ExbD	-0.139482	-0.445614	0.195857	0.416701	0.834466
K03783	purine-nucleoside phosphorylase	K01223	6-phospho-beta-glucosidase	-0.151073	-0.478129	0.212777	0.417869	0.834466
K03335	inosose dehydratase	K00215	4-hydroxy-tetrahydrodipicolinate reductase	0.112847	-0.159712	0.369419	0.418272	0.834466
K03832	periplasmic protein TonB	K03559	biopolymer transport protein ExbD	0.0873745	-0.124339	0.291479	0.419305	0.834466
K04047	starvation-inducible DNA-binding protein	K14155	cysteine-S-conjugate beta-lyase	0.084812	-0.121058	0.283687	0.420097	0.834466
K00215	4-hydroxy-tetrahydrodipicolinate reductase	K18014	3-aminobutyryl-CoA ammonia-lyase	-0.147654	-0.470662	0.210256	0.420864	0.834466
K17213	inositol transport system substrate-binding protein	K14155	cysteine-S-conjugate beta-lyase	0.0846382	-0.121161	0.283461	0.420897	0.834466
K17213	inositol transport system substrate-binding protein	K15986	manganese-dependent inorganic pyrophosphatase	0.0846563	-0.121285	0.28361	0.421121	0.834466
K00215	4-hydroxy-tetrahydrodipicolinate reductase	K14155	cysteine-S-conjugate beta-lyase	-0.0869947	-0.291129	0.124716	0.42134	0.834466
K00394	adenylylsulfate reductase, subunit A	K16089	outer membrane receptor for ferrienterochelin and colicins	0.087764	-0.126459	0.294166	0.422758	0.834466
K03431	phosphoglucosamine mutase	K02669	twitching motility protein PilT	0.114445	-0.164797	0.376703	0.423122	0.834466
K00394	adenylylsulfate reductase, subunit A	K03832	periplasmic protein TonB	-0.0800122	-0.270278	0.116268	0.424968	0.834466
K02653	type IV pilus assembly protein PilC	K00215	4-hydroxy-tetrahydrodipicolinate reductase	0.0948305	-0.137674	0.31743	0.42498	0.834466
K01586	diaminopimelate decarboxylase	K17213	inositol transport system substrate-binding protein	0.0837784	-0.122008	0.282659	0.42564	0.834466
K00042	2-hydroxy-3-oxopropionate reductase	K03559	biopolymer transport protein ExbD	0.0909732	-0.132545	0.305687	0.425896	0.834466
K01844	beta-lysine 5,6-aminomutase alpha subunit	K01181	endo-1,4-beta-xylanase	0.131361	-0.190893	0.428055	0.426122	0.834466
K01265	methionyl aminopeptidase	K01844	beta-lysine 5,6-aminomutase alpha subunit	-0.0836639	-0.282553	0.122122	0.426276	0.834466
K17213	inositol transport system substrate-binding protein	K00848	rhamnulokinase	-0.080985	-0.273996	0.118297	0.426429	0.834466
K15923	alpha-L-fucosidase 2	K01679	fumarate hydratase, class II	-0.0834104	-0.282323	0.122378	0.427697	0.835323
K00215	4-hydroxy-tetrahydrodipicolinate reductase	K00764	amidophosphoribosyltransferase	-0.0867377	-0.293221	0.127477	0.428231	0.835323
K05343	maltose alpha-D-glucosyltransferase / alpha-amylase	K01679	fumarate hydratase, class II	0.0824337	-0.123342	0.281413	0.433141	0.837283
K03431	phosphoglucosamine mutase	K15923	alpha-L-fucosidase 2	0.106982	-0.16028	0.359629	0.434048	0.837283
K01035	acetate CoA/acetoacetate CoA-transferase beta subunit	K15986	manganese-dependent inorganic pyrophosphatase	0.0822708	-0.123504	0.281262	0.434055	0.837283
K00958	sulfate adenylyltransferase	K01181	endo-1,4-beta-xylanase	-0.078441	-0.268812	0.117828	0.434156	0.837283
K01679	fumarate hydratase, class II	K01990	ABC-2 type transport system ATP-binding protein	-0.0942434	-0.320568	0.142261	0.435853	0.837283
K01845	glutamate-1-semialdehyde 2,1-aminomutase	K01990	ABC-2 type transport system ATP-binding protein	0.0903176	-0.136424	0.308067	0.435947	0.837283
K01421	putative membrane protein	K01679	fumarate hydratase, class II	-0.0900103	-0.30778	0.136721	0.437505	0.837283
K01844	beta-lysine 5,6-aminomutase alpha subunit	K01629	rhamnulose-1-phosphate aldolase	-0.144532	-0.472538	0.218643	0.437948	0.837283
K00610	aspartate carbamoyltransferase regulatory subunit	K01668	tyrosine phenol-lyase	0.0962472	-0.14667	0.328216	0.43856	0.837283
K03431	phosphoglucosamine mutase	K03594	bacterioferritin	-0.109557	-0.370174	0.167048	0.439066	0.837283
K01442	choloylglycine hydrolase	K00848	rhamnulokinase	-0.0767071	-0.265372	0.117615	0.439861	0.837283
K02669	twitching motility protein PilT	K13963	serpin B	-0.0830225	-0.286325	0.127434	0.440287	0.837283
K03335	inosose dehydratase	K04047	starvation-inducible DNA-binding protein	0.0765587	-0.117762	0.265233	0.44075	0.837283
K15986	manganese-dependent inorganic pyrophosphatase	K19118	CRISPR-associated protein Csd2	0.0890819	-0.137639	0.306933	0.442272	0.837283
K02669	twitching motility protein PilT	K00042	2-hydroxy-3-oxopropionate reductase	0.0830301	-0.12865	0.287473	0.442924	0.837283
K02653	type IV pilus assembly protein PilC	K03832	periplasmic protein TonB	0.11371	-0.176028	0.385318	0.443474	0.837283
K01442	choloylglycine hydrolase	K01265	methionyl aminopeptidase	0.0922492	-0.143688	0.318264	0.444619	0.837283
K00394	adenylylsulfate reductase, subunit A	K01844	beta-lysine 5,6-aminomutase alpha subunit	0.112008	-0.174151	0.380722	0.44466	0.837283
K01586	diaminopimelate decarboxylase	K02669	twitching motility protein PilT	0.0825951	-0.129087	0.287078	0.445343	0.837283
K04047	starvation-inducible DNA-binding protein	K18014	3-aminobutyryl-CoA ammonia-lyase	-0.0920661	-0.318174	0.143952	0.445691	0.837283
K01356	repressor LexA	K05343	maltose alpha-D-glucosyltransferase / alpha-amylase	0.0883122	-0.1384	0.30623	0.446246	0.837283
K03594	bacterioferritin	K01668	tyrosine phenol-lyase	-0.0800946	-0.279243	0.12566	0.446365	0.837283
K00610	aspartate carbamoyltransferase regulatory subunit	K00848	rhamnulokinase	0.0877258	-0.137621	0.304438	0.446518	0.837283
K03783	purine-nucleoside phosphorylase	K01442	choloylglycine hydrolase	-0.076297	-0.26681	0.119954	0.446873	0.837283
K00610	aspartate carbamoyltransferase regulatory subunit	K01629	rhamnulose-1-phosphate aldolase	0.0822955	-0.129383	0.2868	0.447001	0.837283
K00764	amidophosphoribosyltransferase	K19118	CRISPR-associated protein Csd2	0.0898477	-0.141428	0.311823	0.447526	0.837283
K01356	repressor LexA	K00610	aspartate carbamoyltransferase regulatory subunit	-0.0807608	-0.282012	0.127298	0.44769	0.837283
K03335	inosose dehydratase	K13811	3'-phosphoadenosine 5'-phosphosulfate synthase	-0.0801476	-0.280528	0.126927	0.449001	0.838455
K00549	5-methyltetrahydropteroyltriglutamate--homocysteine methyltransferase	K01181	endo-1,4-beta-xylanase	-0.110678	-0.379993	0.175934	0.450903	0.839174
K05520	protease I	K00333	NADH-quinone oxidoreductase subunit D	-0.08251	-0.289324	0.131663	0.451192	0.839174
K01586	diaminopimelate decarboxylase	K01990	ABC-2 type transport system ATP-binding protein	0.0885768	-0.142257	0.310273	0.453164	0.839174
K13811	3'-phosphoadenosine 5'-phosphosulfate synthase	K01668	tyrosine phenol-lyase	-0.0853186	-0.299601	0.137159	0.453356	0.839174
K01442	choloylglycine hydrolase	K04047	starvation-inducible DNA-binding protein	0.0805745	-0.130331	0.284503	0.454972	0.839174
K02557	chemotaxis protein MotB	K01990	ABC-2 type transport system ATP-binding protein	0.0794481	-0.128597	0.280795	0.455138	0.839174
K00394	adenylylsulfate reductase, subunit A	K19118	CRISPR-associated protein Csd2	0.0919499	-0.148775	0.322387	0.455358	0.839174
K03749	DedD protein	K00394	adenylylsulfate reductase, subunit A	0.0896999	-0.14522	0.315046	0.455462	0.839174
K02669	twitching motility protein PilT	K00764	amidophosphoribosyltransferase	-0.0815874	-0.288472	0.132576	0.456292	0.839174
K01844	beta-lysine 5,6-aminomutase alpha subunit	K03832	periplasmic protein TonB	-0.12878	-0.438488	0.208267	0.456496	0.839174
K01181	endo-1,4-beta-xylanase	K00278	L-aspartate oxidase	-0.0826614	-0.292347	0.134608	0.456922	0.839174
K01586	diaminopimelate decarboxylase	K15923	alpha-L-fucosidase 2	-0.0874939	-0.309017	0.143034	0.458157	0.840183
K00848	rhamnulokinase	K16089	outer membrane receptor for ferrienterochelin and colicins	0.081817	-0.134959	0.291119	0.460542	0.843295
K01356	repressor LexA	K16089	outer membrane receptor for ferrienterochelin and colicins	-0.0785806	-0.280913	0.13044	0.46224	0.843619
K13963	serpin B	K03559	biopolymer transport protein ExbD	-0.127487	-0.438566	0.210873	0.462928	0.843619
K02669	twitching motility protein PilT	K01679	fumarate hydratase, class II	0.079434	-0.132204	0.284145	0.463007	0.843619
K01442	choloylglycine hydrolase	K03594	bacterioferritin	-0.0717221	-0.25807	0.119771	0.46376	0.843619
K01442	choloylglycine hydrolase	K01668	tyrosine phenol-lyase	-0.0770065	-0.276376	0.128717	0.464162	0.843619
K01035	acetate CoA/acetoacetate CoA-transferase beta subunit	K00764	amidophosphoribosyltransferase	-0.0881126	-0.315309	0.148637	0.467081	0.846702
K01442	choloylglycine hydrolase	K00215	4-hydroxy-tetrahydrodipicolinate reductase	0.0727472	-0.123476	0.263495	0.46839	0.846702
K15923	alpha-L-fucosidase 2	K06178	23S rRNA pseudouridine2605 synthase	-0.0784617	-0.283255	0.133175	0.468543	0.846702
K00764	amidophosphoribosyltransferase	K16089	outer membrane receptor for ferrienterochelin and colicins	-0.0771007	-0.278618	0.130919	0.468623	0.846702
K01223	6-phospho-beta-glucosidase	K00042	2-hydroxy-3-oxopropionate reductase	0.0944655	-0.16143	0.338458	0.470978	0.848482
K15923	alpha-L-fucosidase 2	K16089	outer membrane receptor for ferrienterochelin and colicins	0.0833796	-0.143271	0.30172	0.472178	0.848482
K13811	3'-phosphoadenosine 5'-phosphosulfate synthase	K00765	ATP phosphoribosyltransferase	-0.0786058	-0.285719	0.135523	0.472988	0.848482
K04047	starvation-inducible DNA-binding protein	K01990	ABC-2 type transport system ATP-binding protein	0.083818	-0.144523	0.303683	0.473175	0.848482
K15986	manganese-dependent inorganic pyrophosphatase	K18014	3-aminobutyryl-CoA ammonia-lyase	-0.0758096	-0.2762	0.130898	0.473331	0.848482
K01844	beta-lysine 5,6-aminomutase alpha subunit	K19118	CRISPR-associated protein Csd2	0.124233	-0.214343	0.436157	0.474972	0.848482
K01586	diaminopimelate decarboxylase	K00848	rhamnulokinase	0.116729	-0.201819	0.412944	0.475223	0.848482
K00848	rhamnulokinase	K06178	23S rRNA pseudouridine2605 synthase	-0.0724491	-0.266064	0.126785	0.477043	0.848482
K00394	adenylylsulfate reductase, subunit A	K00764	amidophosphoribosyltransferase	-0.0778497	-0.28502	0.136269	0.477273	0.848482
K01844	beta-lysine 5,6-aminomutase alpha subunit	K01679	fumarate hydratase, class II	-0.0747248	-0.274255	0.130973	0.477556	0.848482
K01629	rhamnulose-1-phosphate aldolase	K13378	NADH-quinone oxidoreductase subunit C/D	0.072236	-0.126983	0.265853	0.478316	0.848482
K03335	inosose dehydratase	K01586	diaminopimelate decarboxylase	0.157003	-0.272404	0.534256	0.478456	0.848482
K03783	purine-nucleoside phosphorylase	K15986	manganese-dependent inorganic pyrophosphatase	0.0766239	-0.134983	0.281546	0.47905	0.848482
K03594	bacterioferritin	K03559	biopolymer transport protein ExbD	0.0796206	-0.140614	0.292347	0.479859	0.848482
K04047	starvation-inducible DNA-binding protein	K00549	5-methyltetrahydropteroyltriglutamate--homocysteine methyltransferase	0.0749576	-0.133037	0.276628	0.481122	0.848482
K02653	type IV pilus assembly protein PilC	K00610	aspartate carbamoyltransferase regulatory subunit	0.13627	-0.24022	0.477124	0.481864	0.848482
K05520	protease I	K00215	4-hydroxy-tetrahydrodipicolinate reductase	-0.122534	-0.435327	0.216656	0.481988	0.848482
K03749	DedD protein	K15923	alpha-L-fucosidase 2	0.0983188	-0.174725	0.357321	0.48233	0.848482
K03594	bacterioferritin	K16089	outer membrane receptor for ferrienterochelin and colicins	0.0797272	-0.142372	0.294183	0.483019	0.848482
K02669	twitching motility protein PilT	K16089	outer membrane receptor for ferrienterochelin and colicins	0.100775	-0.179733	0.366127	0.483462	0.848482
K04047	starvation-inducible DNA-binding protein	K01668	tyrosine phenol-lyase	0.0780165	-0.141562	0.290278	0.487516	0.854373
K04047	starvation-inducible DNA-binding protein	K16089	outer membrane receptor for ferrienterochelin and colicins	0.0734378	-0.134538	0.275217	0.490092	0.85631
K00848	rhamnulokinase	K14155	cysteine-S-conjugate beta-lyase	-0.0738489	-0.276705	0.135308	0.49014	0.85631
K01586	diaminopimelate decarboxylase	K14155	cysteine-S-conjugate beta-lyase	-0.072139	-0.271849	0.133528	0.492982	0.85631
K00215	4-hydroxy-tetrahydrodipicolinate reductase	K00278	L-aspartate oxidase	-0.120038	-0.435123	0.22124	0.493914	0.85631
K01990	ABC-2 type transport system ATP-binding protein	K16089	outer membrane receptor for ferrienterochelin and colicins	0.0727466	-0.135223	0.274577	0.494206	0.85631
K22405	NADH oxidase (H2O-forming)	K01668	tyrosine phenol-lyase	-0.0718409	-0.271571	0.133822	0.494777	0.85631
K00848	rhamnulokinase	K00278	L-aspartate oxidase	-0.091148	-0.340111	0.169755	0.495471	0.85631
K00848	rhamnulokinase	K00042	2-hydroxy-3-oxopropionate reductase	-0.103423	-0.383398	0.19396	0.49805	0.85631
K03335	inosose dehydratase	K13963	serpin B	0.105437	-0.198039	0.390467	0.498595	0.85631
K03749	DedD protein	K03431	phosphoglucosamine mutase	0.104176	-0.195772	0.386299	0.49868	0.85631
K02669	twitching motility protein PilT	K03559	biopolymer transport protein ExbD	0.145435	-0.271391	0.516321	0.499202	0.85631
K00958	sulfate adenylyltransferase	K00215	4-hydroxy-tetrahydrodipicolinate reductase	0.0676943	-0.128468	0.258759	0.499934	0.85631
K03783	purine-nucleoside phosphorylase	K03431	phosphoglucosamine mutase	0.07667	-0.145647	0.291616	0.50054	0.85631
K01442	choloylglycine hydrolase	K01035	acetate CoA/acetoacetate CoA-transferase beta subunit	0.0737334	-0.140578	0.281444	0.501463	0.85631
K03559	biopolymer transport protein ExbD	K19118	CRISPR-associated protein Csd2	-0.131185	-0.475471	0.247948	0.501958	0.85631
K03431	phosphoglucosamine mutase	K16089	outer membrane receptor for ferrienterochelin and colicins	-0.0773392	-0.294793	0.14773	0.502138	0.85631
K18014	3-aminobutyryl-CoA ammonia-lyase	K14155	cysteine-S-conjugate beta-lyase	0.0705448	-0.135101	0.270364	0.50262	0.85631
K01356	repressor LexA	K03832	periplasmic protein TonB	0.0873932	-0.16702	0.330895	0.502707	0.85631
K00958	sulfate adenylyltransferase	K01668	tyrosine phenol-lyase	-0.0819131	-0.311704	0.15693	0.503169	0.85631
K19118	CRISPR-associated protein Csd2	K06178	23S rRNA pseudouridine2605 synthase	0.0733123	-0.140745	0.280822	0.503419	0.85631
K01845	glutamate-1-semialdehyde 2,1-aminomutase	K05343	maltose alpha-D-glucosyltransferase / alpha-amylase	0.0901196	-0.172736	0.340993	0.503672	0.85631
K03749	DedD protein	K01181	endo-1,4-beta-xylanase	0.0890374	-0.170887	0.337375	0.504	0.85631
K04047	starvation-inducible DNA-binding protein	K00764	amidophosphoribosyltransferase	0.0766009	-0.148591	0.29424	0.506501	0.856923
K03749	DedD protein	K00042	2-hydroxy-3-oxopropionate reductase	-0.0718078	-0.277079	0.139732	0.50721	0.856923
K01845	glutamate-1-semialdehyde 2,1-aminomutase	K00549	5-methyltetrahydropteroyltriglutamate--homocysteine methyltransferase	-0.0768817	-0.295764	0.14967	0.507535	0.856923
K01356	repressor LexA	K02557	chemotaxis protein MotB	-0.113794	-0.423959	0.220261	0.50778	0.856923
K03783	purine-nucleoside phosphorylase	K01265	methionyl aminopeptidase	-0.0716986	-0.276978	0.13984	0.507858	0.856923
K02669	twitching motility protein PilT	K00278	L-aspartate oxidase	0.0656389	-0.1305	0.256833	0.513081	0.862272
K13963	serpin B	K01223	6-phospho-beta-glucosidase	0.0782987	-0.155571	0.303857	0.513417	0.862272
K00549	5-methyltetrahydropteroyltriglutamate--homocysteine methyltransferase	K01223	6-phospho-beta-glucosidase	-0.0695055	-0.27156	0.138417	0.513702	0.862272
K03594	bacterioferritin	K01679	fumarate hydratase, class II	-0.0687082	-0.268653	0.136913	0.513844	0.862272
K15923	alpha-L-fucosidase 2	K14155	cysteine-S-conjugate beta-lyase	-0.0685816	-0.268535	0.137037	0.514622	0.862397
K01845	glutamate-1-semialdehyde 2,1-aminomutase	K00764	amidophosphoribosyltransferase	-0.126816	-0.47209	0.252192	0.516558	0.864459
K03783	purine-nucleoside phosphorylase	K00042	2-hydroxy-3-oxopropionate reductase	0.0699476	-0.141565	0.275352	0.518311	0.865032
K05343	maltose alpha-D-glucosyltransferase / alpha-amylase	K00215	4-hydroxy-tetrahydrodipicolinate reductase	-0.0699472	-0.275352	0.141565	0.518313	0.865032
K01629	rhamnulose-1-phosphate aldolase	K01181	endo-1,4-beta-xylanase	0.06514	-0.133991	0.259215	0.522722	0.869249
K03335	inosose dehydratase	K19118	CRISPR-associated protein Csd2	-0.090123	-0.351846	0.184669	0.522822	0.869249
K00394	adenylylsulfate reductase, subunit A	K14155	cysteine-S-conjugate beta-lyase	-0.0691731	-0.274633	0.142327	0.522968	0.869249
K00958	sulfate adenylyltransferase	K16089	outer membrane receptor for ferrienterochelin and colicins	-0.0676111	-0.269796	0.140283	0.525279	0.871143
K01035	acetate CoA/acetoacetate CoA-transferase beta subunit	K00549	5-methyltetrahydropteroyltriglutamate--homocysteine methyltransferase	0.0675702	-0.140324	0.269758	0.52553	0.871143
K00333	NADH-quinone oxidoreductase subunit D	K03559	biopolymer transport protein ExbD	-0.0749453	-0.298393	0.156291	0.527051	0.872483
K02557	chemotaxis protein MotB	K01265	methionyl aminopeptidase	0.0662533	-0.139332	0.266363	0.529043	0.874257
K01629	rhamnulose-1-phosphate aldolase	K00278	L-aspartate oxidase	-0.0624758	-0.252031	0.131697	0.52955	0.874257
K02557	chemotaxis protein MotB	K05343	maltose alpha-D-glucosyltransferase / alpha-amylase	0.138163	-0.286967	0.517824	0.53032	0.874351
K01442	choloylglycine hydrolase	K03832	periplasmic protein TonB	-0.087935	-0.349191	0.186006	0.531802	0.875523
K01629	rhamnulose-1-phosphate aldolase	K01679	fumarate hydratase, class II	0.0668098	-0.142246	0.270159	0.532561	0.875523
K01442	choloylglycine hydrolase	K01223	6-phospho-beta-glucosidase	0.0663317	-0.141545	0.268606	0.533176	0.875523
K01356	repressor LexA	K00764	amidophosphoribosyltransferase	-0.0686085	-0.278204	0.147224	0.534862	0.876038
K01442	choloylglycine hydrolase	K00549	5-methyltetrahydropteroyltriglutamate--homocysteine methyltransferase	-0.0660499	-0.268342	0.141822	0.53492	0.876038
K00549	5-methyltetrahydropteroyltriglutamate--homocysteine methyltransferase	K01679	fumarate hydratase, class II	0.0840249	-0.180469	0.337186	0.535932	0.876525
K00958	sulfate adenylyltransferase	K15923	alpha-L-fucosidase 2	0.0687383	-0.149414	0.280509	0.538513	0.877372
K13811	3'-phosphoadenosine 5'-phosphosulfate synthase	K15923	alpha-L-fucosidase 2	0.0692806	-0.151247	0.283238	0.539766	0.877372
K17213	inositol transport system substrate-binding protein	K00765	ATP phosphoribosyltransferase	0.10154	-0.220166	0.403324	0.539805	0.877372
K03594	bacterioferritin	K00848	rhamnulokinase	0.0608311	-0.133315	0.250481	0.540463	0.877372
K02557	chemotaxis protein MotB	K00042	2-hydroxy-3-oxopropionate reductase	0.0644027	-0.141154	0.264636	0.540646	0.877372
K01586	diaminopimelate decarboxylase	K01181	endo-1,4-beta-xylanase	-0.0903849	-0.364193	0.197805	0.541685	0.877372
K18014	3-aminobutyryl-CoA ammonia-lyase	K19118	CRISPR-associated protein Csd2	0.100902	-0.220608	0.402635	0.542148	0.877372
K01181	endo-1,4-beta-xylanase	K16089	outer membrane receptor for ferrienterochelin and colicins	0.0666842	-0.147268	0.274675	0.542899	0.877372
K05520	protease I	K13963	serpin B	-0.0699637	-0.288008	0.154977	0.543916	0.877372
K03832	periplasmic protein TonB	K00848	rhamnulokinase	-0.0985491	-0.395466	0.217016	0.544037	0.877372
K01845	glutamate-1-semialdehyde 2,1-aminomutase	K02669	twitching motility protein PilT	-0.0762923	-0.312719	0.169037	0.544329	0.877372
K01356	repressor LexA	K18014	3-aminobutyryl-CoA ammonia-lyase	-0.0638539	-0.266296	0.143983	0.548624	0.881978
K01356	repressor LexA	K14155	cysteine-S-conjugate beta-lyase	0.0855181	-0.192399	0.350735	0.549242	0.881978
K00848	rhamnulokinase	K13378	NADH-quinone oxidoreductase subunit C/D	0.081826	-0.184316	0.336788	0.549347	0.881978
K03783	purine-nucleoside phosphorylase	K18014	3-aminobutyryl-CoA ammonia-lyase	0.0784612	-0.178228	0.325152	0.551515	0.88204
K01442	choloylglycine hydrolase	K01844	beta-lysine 5,6-aminomutase alpha subunit	-0.0696485	-0.290758	0.158523	0.551557	0.88204
K05520	protease I	K03832	periplasmic protein TonB	-0.0894681	-0.367148	0.202854	0.551725	0.88204
K03832	periplasmic protein TonB	K19118	CRISPR-associated protein Csd2	-0.0647485	-0.27288	0.149173	0.554711	0.88204
K01356	repressor LexA	K00394	adenylylsulfate reductase, subunit A	0.0914056	-0.209526	0.37652	0.554983	0.88204
K15986	manganese-dependent inorganic pyrophosphatase	K14155	cysteine-S-conjugate beta-lyase	0.0620565	-0.143462	0.262444	0.555534	0.88204
K02669	twitching motility protein PilT	K00610	aspartate carbamoyltransferase regulatory subunit	0.0688131	-0.159249	0.289903	0.556193	0.88204
K01265	methionyl aminopeptidase	K00848	rhamnulokinase	0.103576	-0.237924	0.422285	0.556568	0.88204
K05520	protease I	K18014	3-aminobutyryl-CoA ammonia-lyase	0.0862698	-0.199183	0.358228	0.556655	0.88204
K02669	twitching motility protein PilT	K00333	NADH-quinone oxidoreductase subunit D	-0.0588719	-0.250476	0.13717	0.557569	0.88204
K03749	DedD protein	K02653	type IV pilus assembly protein PilC	0.0790796	-0.18482	0.332342	0.559603	0.88204
K16089	outer membrane receptor for ferrienterochelin and colicins	K03559	biopolymer transport protein ExbD	0.0990816	-0.230911	0.408631	0.560321	0.88204
K02669	twitching motility protein PilT	K00549	5-methyltetrahydropteroyltriglutamate--homocysteine methyltransferase	0.0635987	-0.150298	0.271808	0.561776	0.88204
K01035	acetate CoA/acetoacetate CoA-transferase beta subunit	K00848	rhamnulokinase	-0.0576341	-0.247472	0.136465	0.562003	0.88204
K05520	protease I	K03335	inosose dehydratase	-0.0628057	-0.26871	0.148587	0.56204	0.88204
K01035	acetate CoA/acetoacetate CoA-transferase beta subunit	K00333	NADH-quinone oxidoreductase subunit D	0.0581456	-0.137885	0.249792	0.562451	0.88204
K01586	diaminopimelate decarboxylase	K01265	methionyl aminopeptidase	-0.0846984	-0.355928	0.199692	0.562472	0.88204
K01421	putative membrane protein	K00549	5-methyltetrahydropteroyltriglutamate--homocysteine methyltransferase	-0.0615622	-0.264154	0.146233	0.563098	0.88204
K01586	diaminopimelate decarboxylase	K01629	rhamnulose-1-phosphate aldolase	-0.0740312	-0.316239	0.177238	0.566042	0.88204
K15923	alpha-L-fucosidase 2	K03832	periplasmic protein TonB	0.0805137	-0.192456	0.341918	0.56605	0.88204
K16089	outer membrane receptor for ferrienterochelin and colicins	K13378	NADH-quinone oxidoreductase subunit C/D	-0.0746875	-0.318993	0.178925	0.566267	0.88204
K00765	ATP phosphoribosyltransferase	K05343	maltose alpha-D-glucosyltransferase / alpha-amylase	0.0863879	-0.206444	0.365017	0.566418	0.88204
K15923	alpha-L-fucosidase 2	K00549	5-methyltetrahydropteroyltriglutamate--homocysteine methyltransferase	0.0673299	-0.162157	0.289907	0.567282	0.88204
K01586	diaminopimelate decarboxylase	K00610	aspartate carbamoyltransferase regulatory subunit	0.0661963	-0.160159	0.285937	0.568493	0.88204
K22405	NADH oxidase (H2O-forming)	K00958	sulfate adenylyltransferase	0.0599281	-0.145556	0.260456	0.569212	0.88204
K01845	glutamate-1-semialdehyde 2,1-aminomutase	K03335	inosose dehydratase	-0.0719149	-0.309957	0.174611	0.569844	0.88204
K02653	type IV pilus assembly protein PilC	K01990	ABC-2 type transport system ATP-binding protein	-0.0672714	-0.291289	0.16374	0.570234	0.88204
K01844	beta-lysine 5,6-aminomutase alpha subunit	K06178	23S rRNA pseudouridine2605 synthase	0.0819529	-0.19885	0.350321	0.57037	0.88204
K02653	type IV pilus assembly protein PilC	K01223	6-phospho-beta-glucosidase	0.0932676	-0.225654	0.394134	0.570481	0.88204
K00549	5-methyltetrahydropteroyltriglutamate--homocysteine methyltransferase	K19118	CRISPR-associated protein Csd2	0.0603254	-0.147448	0.262999	0.570986	0.88204
K05520	protease I	K22405	NADH oxidase (H2O-forming)	0.0655813	-0.160755	0.285365	0.572092	0.882052
K01356	repressor LexA	K17213	inositol transport system substrate-binding protein	-0.0599726	-0.262671	0.147796	0.573248	0.882052
K00394	adenylylsulfate reductase, subunit A	K01223	6-phospho-beta-glucosidase	0.0615966	-0.152268	0.269951	0.5742	0.882052
K01586	diaminopimelate decarboxylase	K04047	starvation-inducible DNA-binding protein	0.0590368	-0.146429	0.259619	0.574978	0.882052
K22405	NADH oxidase (H2O-forming)	K01181	endo-1,4-beta-xylanase	-0.060991	-0.268315	0.151733	0.575928	0.882052
K04047	starvation-inducible DNA-binding protein	K01223	6-phospho-beta-glucosidase	0.0592851	-0.148471	0.26203	0.577664	0.882052
K03335	inosose dehydratase	K03594	bacterioferritin	-0.0551691	-0.245153	0.138895	0.578891	0.882052
K01035	acetate CoA/acetoacetate CoA-transferase beta subunit	K01679	fumarate hydratase, class II	-0.0583679	-0.258993	0.147086	0.579328	0.882052
K00765	ATP phosphoribosyltransferase	K01668	tyrosine phenol-lyase	0.0692189	-0.174308	0.304767	0.579824	0.882052
K00042	2-hydroxy-3-oxopropionate reductase	K00278	L-aspartate oxidase	-0.0819488	-0.3567	0.20585	0.580092	0.882052
K01421	putative membrane protein	K01265	methionyl aminopeptidase	-0.0875516	-0.378999	0.219697	0.58028	0.882052
K00549	5-methyltetrahydropteroyltriglutamate--homocysteine methyltransferase	K16089	outer membrane receptor for ferrienterochelin and colicins	0.0606277	-0.153686	0.269493	0.581093	0.882052
K01421	putative membrane protein	K06178	23S rRNA pseudouridine2605 synthase	0.0657984	-0.166688	0.291354	0.581249	0.882052
K03749	DedD protein	K19118	CRISPR-associated protein Csd2	0.0604534	-0.153383	0.268881	0.581333	0.882052
K02669	twitching motility protein PilT	K19118	CRISPR-associated protein Csd2	0.0603814	-0.153459	0.268819	0.581794	0.882052
K03431	phosphoglucosamine mutase	K01629	rhamnulose-1-phosphate aldolase	-0.0584189	-0.261218	0.149319	0.583245	0.882539
K05343	maltose alpha-D-glucosyltransferase / alpha-amylase	K01035	acetate CoA/acetoacetate CoA-transferase beta subunit	0.057687	-0.147764	0.258365	0.583789	0.882539
K03431	phosphoglucosamine mutase	K19118	CRISPR-associated protein Csd2	0.0630963	-0.161708	0.281675	0.584277	0.882539
K05520	protease I	K15986	manganese-dependent inorganic pyrophosphatase	-0.0790087	-0.34901	0.203104	0.586295	0.882587
K05520	protease I	K01442	choloylglycine hydrolase	0.0590814	-0.153548	0.266481	0.587862	0.882587
K04047	starvation-inducible DNA-binding protein	K03832	periplasmic protein TonB	0.0544	-0.14157	0.246267	0.587946	0.882587
K01844	beta-lysine 5,6-aminomutase alpha subunit	K05343	maltose alpha-D-glucosyltransferase / alpha-amylase	-0.0570114	-0.25773	0.148425	0.588209	0.882587
K05343	maltose alpha-D-glucosyltransferase / alpha-amylase	K14155	cysteine-S-conjugate beta-lyase	0.0724252	-0.188026	0.323359	0.588502	0.882587
K01442	choloylglycine hydrolase	K15986	manganese-dependent inorganic pyrophosphatase	0.056861	-0.148566	0.257584	0.589184	0.882587
K01442	choloylglycine hydrolase	K13963	serpin B	0.0637388	-0.167482	0.288314	0.591186	0.882587
K13811	3'-phosphoadenosine 5'-phosphosulfate synthase	K00215	4-hydroxy-tetrahydrodipicolinate reductase	0.0538826	-0.142078	0.245779	0.591507	0.882587
K04047	starvation-inducible DNA-binding protein	K00278	L-aspartate oxidase	-0.0524731	-0.239938	0.138765	0.592219	0.882587
K01421	putative membrane protein	K03783	purine-nucleoside phosphorylase	0.0586796	-0.155126	0.267234	0.592507	0.882587
K01845	glutamate-1-semialdehyde 2,1-aminomutase	K01668	tyrosine phenol-lyase	-0.0918814	-0.405425	0.241006	0.593115	0.882587
K03749	DedD protein	K04047	starvation-inducible DNA-binding protein	0.0536431	-0.142313	0.245553	0.593159	0.882587
K01629	rhamnulose-1-phosphate aldolase	K01990	ABC-2 type transport system ATP-binding protein	0.0827387	-0.218818	0.369868	0.594512	0.882587
K00958	sulfate adenylyltransferase	K03832	periplasmic protein TonB	-0.053365	-0.245292	0.142588	0.595082	0.882587
K01223	6-phospho-beta-glucosidase	K01679	fumarate hydratase, class II	0.0776866	-0.206498	0.349784	0.595454	0.882587
K01844	beta-lysine 5,6-aminomutase alpha subunit	K00333	NADH-quinone oxidoreductase subunit D	0.0574653	-0.153825	0.26373	0.595836	0.882587
K01356	repressor LexA	K01629	rhamnulose-1-phosphate aldolase	0.0761697	-0.205575	0.346254	0.59952	0.883267
K02669	twitching motility protein PilT	K01990	ABC-2 type transport system ATP-binding protein	0.0818372	-0.220792	0.370092	0.599946	0.883267
K02669	twitching motility protein PilT	K13378	NADH-quinone oxidoreductase subunit C/D	-0.0525874	-0.244558	0.14335	0.600466	0.883267
K18014	3-aminobutyryl-CoA ammonia-lyase	K00848	rhamnulokinase	0.0745724	-0.202209	0.340323	0.600666	0.883267
K03335	inosose dehydratase	K01035	acetate CoA/acetoacetate CoA-transferase beta subunit	-0.0742543	-0.33914	0.201541	0.600903	0.883267
K03749	DedD protein	K05520	protease I	-0.0572466	-0.265893	0.156523	0.601586	0.883267
K05520	protease I	K00394	adenylylsulfate reductase, subunit A	-0.0571125	-0.265768	0.156655	0.602439	0.883267
K03335	inosose dehydratase	K01356	repressor LexA	0.0686684	-0.187794	0.316365	0.602498	0.883267
K13811	3'-phosphoadenosine 5'-phosphosulfate synthase	K00549	5-methyltetrahydropteroyltriglutamate--homocysteine methyltransferase	0.0791629	-0.216021	0.361088	0.602826	0.883267
K01845	glutamate-1-semialdehyde 2,1-aminomutase	K01181	endo-1,4-beta-xylanase	0.0595545	-0.163894	0.27719	0.603506	0.883267
K05343	maltose alpha-D-glucosyltransferase / alpha-amylase	K01223	6-phospho-beta-glucosidase	0.0693961	-0.191312	0.320958	0.604745	0.884025
K00610	aspartate carbamoyltransferase regulatory subunit	K18014	3-aminobutyryl-CoA ammonia-lyase	-0.0586682	-0.274564	0.162859	0.605786	0.884491
K00394	adenylylsulfate reductase, subunit A	K03783	purine-nucleoside phosphorylase	-0.0647397	-0.301931	0.18	0.606676	0.884736
K03749	DedD protein	K01265	methionyl aminopeptidase	0.0597906	-0.167259	0.280817	0.607949	0.885539
K01421	putative membrane protein	K03832	periplasmic protein TonB	-0.0835482	-0.384252	0.233182	0.609455	0.886678
K01181	endo-1,4-beta-xylanase	K14155	cysteine-S-conjugate beta-lyase	0.0551683	-0.156074	0.261584	0.610645	0.886703
K03749	DedD protein	K13811	3'-phosphoadenosine 5'-phosphosulfate synthase	0.051017	-0.144892	0.243077	0.61141	0.886703
K03594	bacterioferritin	K01223	6-phospho-beta-glucosidase	0.0540712	-0.153584	0.257152	0.611644	0.886703
K01035	acetate CoA/acetoacetate CoA-transferase beta subunit	K01223	6-phospho-beta-glucosidase	-0.0537128	-0.256813	0.153931	0.614005	0.887773
K00394	adenylylsulfate reductase, subunit A	K05343	maltose alpha-D-glucosyltransferase / alpha-amylase	0.0545595	-0.156669	0.261015	0.614597	0.887773
K02557	chemotaxis protein MotB	K01181	endo-1,4-beta-xylanase	0.0719494	-0.20591	0.339073	0.615129	0.887773
K03783	purine-nucleoside phosphorylase	K19118	CRISPR-associated protein Csd2	0.0551051	-0.158618	0.263896	0.615281	0.887773
K01356	repressor LexA	K01035	acetate CoA/acetoacetate CoA-transferase beta subunit	0.0602342	-0.174749	0.288726	0.617771	0.890317
K01668	tyrosine phenol-lyase	K00278	L-aspartate oxidase	-0.0522826	-0.25329	0.153052	0.619571	0.891862
K00394	adenylylsulfate reductase, subunit A	K00215	4-hydroxy-tetrahydrodipicolinate reductase	-0.0775231	-0.368575	0.227371	0.622322	0.893752
K13963	serpin B	K01629	rhamnulose-1-phosphate aldolase	0.0524549	-0.155162	0.255635	0.622343	0.893752
K22405	NADH oxidase (H2O-forming)	K00215	4-hydroxy-tetrahydrodipicolinate reductase	0.0531806	-0.158135	0.259839	0.623784	0.894297
K03335	inosose dehydratase	K15923	alpha-L-fucosidase 2	-0.0523697	-0.256673	0.156414	0.624893	0.894297
K00958	sulfate adenylyltransferase	K03559	biopolymer transport protein ExbD	-0.0535282	-0.262182	0.159907	0.625033	0.894297
K01844	beta-lysine 5,6-aminomutase alpha subunit	K13963	serpin B	0.0718702	-0.214463	0.346828	0.626369	0.894297
K00215	4-hydroxy-tetrahydrodipicolinate reductase	K06178	23S rRNA pseudouridine2605 synthase	0.0488456	-0.147035	0.24104	0.626703	0.894297
K00394	adenylylsulfate reductase, subunit A	K01990	ABC-2 type transport system ATP-binding protein	0.052995	-0.160681	0.261926	0.628905	0.894297
K13811	3'-phosphoadenosine 5'-phosphosulfate synthase	K13378	NADH-quinone oxidoreductase subunit C/D	0.0831425	-0.249539	0.39827	0.629188	0.894297
K01586	diaminopimelate decarboxylase	K19118	CRISPR-associated protein Csd2	0.0559482	-0.170159	0.276459	0.629951	0.894297
K01421	putative membrane protein	K22405	NADH oxidase (H2O-forming)	-0.0847942	-0.40601	0.25507	0.630001	0.894297
K05520	protease I	K00610	aspartate carbamoyltransferase regulatory subunit	-0.0512707	-0.254524	0.156321	0.630237	0.894297
K13963	serpin B	K01668	tyrosine phenol-lyase	0.0546666	-0.167053	0.271123	0.631096	0.894297
K13811	3'-phosphoadenosine 5'-phosphosulfate synthase	K16089	outer membrane receptor for ferrienterochelin and colicins	-0.052524	-0.261486	0.161141	0.631963	0.894297
K01035	acetate CoA/acetoacetate CoA-transferase beta subunit	K03832	periplasmic protein TonB	0.0594999	-0.183007	0.295181	0.633211	0.894297
K00765	ATP phosphoribosyltransferase	K00848	rhamnulokinase	-0.0515122	-0.258165	0.159649	0.634539	0.894297
K03749	DedD protein	K17213	inositol transport system substrate-binding protein	0.0717338	-0.221926	0.353463	0.635969	0.894297
K01223	6-phospho-beta-glucosidase	K03559	biopolymer transport protein ExbD	-0.0549647	-0.275547	0.171117	0.635992	0.894297
K22405	NADH oxidase (H2O-forming)	K01223	6-phospho-beta-glucosidase	0.0635521	-0.197489	0.316177	0.63629	0.894297
K01679	fumarate hydratase, class II	K14155	cysteine-S-conjugate beta-lyase	0.0497031	-0.155577	0.250868	0.636982	0.894297
K15986	manganese-dependent inorganic pyrophosphatase	K03832	periplasmic protein TonB	-0.14546	-0.638287	0.43194	0.637172	0.894297
K15923	alpha-L-fucosidase 2	K01223	6-phospho-beta-glucosidase	0.0643813	-0.200791	0.320763	0.637323	0.894297
K13811	3'-phosphoadenosine 5'-phosphosulfate synthase	K01442	choloylglycine hydrolase	0.0470543	-0.148781	0.239338	0.639404	0.895178
K01181	endo-1,4-beta-xylanase	K06178	23S rRNA pseudouridine2605 synthase	0.0690224	-0.216814	0.343958	0.639691	0.895178
K00764	amidophosphoribosyltransferase	K03559	biopolymer transport protein ExbD	-0.0542911	-0.274923	0.171772	0.640143	0.895178
K00958	sulfate adenylyltransferase	K02669	twitching motility protein PilT	0.0463099	-0.150035	0.23914	0.645618	0.900557
K01356	repressor LexA	K00278	L-aspartate oxidase	0.0489229	-0.158621	0.252326	0.646017	0.900557
K01356	repressor LexA	K15923	alpha-L-fucosidase 2	-0.0532377	-0.273946	0.172798	0.646658	0.900557
K01845	glutamate-1-semialdehyde 2,1-aminomutase	K01442	choloylglycine hydrolase	0.0482423	-0.157005	0.249495	0.646931	0.900557
K05520	protease I	K00764	amidophosphoribosyltransferase	-0.0591087	-0.303879	0.192982	0.648718	0.900863
K22405	NADH oxidase (H2O-forming)	K01844	beta-lysine 5,6-aminomutase alpha subunit	-0.0479402	-0.249213	0.157303	0.648999	0.900863
K13811	3'-phosphoadenosine 5'-phosphosulfate synthase	K22405	NADH oxidase (H2O-forming)	0.0498016	-0.164225	0.259349	0.650423	0.900863
K00765	ATP phosphoribosyltransferase	K03559	biopolymer transport protein ExbD	0.0666998	-0.218879	0.341753	0.650845	0.900863
K22405	NADH oxidase (H2O-forming)	K04047	starvation-inducible DNA-binding protein	-0.0731156	-0.372604	0.240167	0.651869	0.900863
K00610	aspartate carbamoyltransferase regulatory subunit	K00215	4-hydroxy-tetrahydrodipicolinate reductase	0.0794852	-0.260606	0.402027	0.652227	0.900863
K13811	3'-phosphoadenosine 5'-phosphosulfate synthase	K03559	biopolymer transport protein ExbD	0.0591579	-0.197036	0.307789	0.653855	0.900863
K13378	NADH-quinone oxidoreductase subunit C/D	K03559	biopolymer transport protein ExbD	-0.0528834	-0.277006	0.176696	0.654051	0.900863
K01421	putative membrane protein	K01356	repressor LexA	0.0725832	-0.241831	0.373204	0.655494	0.900863
K14155	cysteine-S-conjugate beta-lyase	K01990	ABC-2 type transport system ATP-binding protein	-0.0695251	-0.359598	0.232802	0.656398	0.900863
K01356	repressor LexA	K01223	6-phospho-beta-glucosidase	-0.0534837	-0.281943	0.180715	0.656956	0.900863
K05343	maltose alpha-D-glucosyltransferase / alpha-amylase	K01629	rhamnulose-1-phosphate aldolase	0.0513075	-0.173778	0.271298	0.65736	0.900863
K03783	purine-nucleoside phosphorylase	K01629	rhamnulose-1-phosphate aldolase	0.0508965	-0.172428	0.269244	0.657385	0.900863
K18014	3-aminobutyryl-CoA ammonia-lyase	K00278	L-aspartate oxidase	-0.0434553	-0.231403	0.14762	0.657446	0.900863
K18014	3-aminobutyryl-CoA ammonia-lyase	K16089	outer membrane receptor for ferrienterochelin and colicins	0.0760763	-0.255792	0.391904	0.658324	0.901058
K01990	ABC-2 type transport system ATP-binding protein	K19118	CRISPR-associated protein Csd2	0.0466979	-0.16079	0.250233	0.661102	0.90385
K13963	serpin B	K18014	3-aminobutyryl-CoA ammonia-lyase	0.0456616	-0.158419	0.246001	0.662916	0.904227
K00394	adenylylsulfate reductase, subunit A	K13378	NADH-quinone oxidoreductase subunit C/D	-0.0469901	-0.25318	0.163284	0.663422	0.904227
K01265	methionyl aminopeptidase	K04047	starvation-inducible DNA-binding protein	-0.0456524	-0.247059	0.159536	0.66472	0.904227
K13811	3'-phosphoadenosine 5'-phosphosulfate synthase	K00764	amidophosphoribosyltransferase	-0.0591292	-0.315963	0.205778	0.665012	0.904227
K01586	diaminopimelate decarboxylase	K03431	phosphoglucosamine mutase	0.0660822	-0.229315	0.350333	0.665108	0.904227
K01442	choloylglycine hydrolase	K06178	23S rRNA pseudouridine2605 synthase	-0.0508518	-0.274621	0.178143	0.665807	0.904227
K05343	maltose alpha-D-glucosyltransferase / alpha-amylase	K00764	amidophosphoribosyltransferase	0.0595608	-0.209108	0.319869	0.667272	0.904616
K01844	beta-lysine 5,6-aminomutase alpha subunit	K13378	NADH-quinone oxidoreductase subunit C/D	0.0465063	-0.164631	0.253568	0.668007	0.904616
K14155	cysteine-S-conjugate beta-lyase	K00042	2-hydroxy-3-oxopropionate reductase	-0.0618945	-0.33264	0.218277	0.668673	0.904616
K03594	bacterioferritin	K06178	23S rRNA pseudouridine2605 synthase	-0.0681864	-0.363961	0.240081	0.669066	0.904616
K02669	twitching motility protein PilT	K01668	tyrosine phenol-lyase	-0.0462205	-0.253208	0.164814	0.669785	0.904616
K01586	diaminopimelate decarboxylase	K00042	2-hydroxy-3-oxopropionate reductase	0.0716842	-0.254682	0.38339	0.671834	0.905427
K01356	repressor LexA	K00042	2-hydroxy-3-oxopropionate reductase	0.0492008	-0.176721	0.270198	0.671864	0.905427
K01668	tyrosine phenol-lyase	K19118	CRISPR-associated protein Csd2	-0.0490187	-0.270029	0.176898	0.67301	0.905975
K01629	rhamnulose-1-phosphate aldolase	K00333	NADH-quinone oxidoreductase subunit D	0.042611	-0.15611	0.238017	0.676121	0.909164
K01844	beta-lysine 5,6-aminomutase alpha subunit	K01990	ABC-2 type transport system ATP-binding protein	0.0598753	-0.219971	0.330616	0.678629	0.910948
K15923	alpha-L-fucosidase 2	K18014	3-aminobutyryl-CoA ammonia-lyase	-0.0470524	-0.263674	0.174087	0.678935	0.910948
K17213	inositol transport system substrate-binding protein	K00278	L-aspartate oxidase	0.0402268	-0.15078	0.228338	0.681466	0.913168
K14155	cysteine-S-conjugate beta-lyase	K06178	23S rRNA pseudouridine2605 synthase	-0.0612251	-0.341351	0.22889	0.683107	0.913168
K01356	repressor LexA	K01181	endo-1,4-beta-xylanase	-0.0445624	-0.254037	0.168906	0.684555	0.913168
K02653	type IV pilus assembly protein PilC	K01035	acetate CoA/acetoacetate CoA-transferase beta subunit	0.0434856	-0.165089	0.248337	0.684838	0.913168
K00394	adenylylsulfate reductase, subunit A	K02669	twitching motility protein PilT	0.0407449	-0.154954	0.233367	0.685008	0.913168
K05343	maltose alpha-D-glucosyltransferase / alpha-amylase	K04047	starvation-inducible DNA-binding protein	0.0427042	-0.162413	0.244284	0.685197	0.913168
K03594	bacterioferritin	K19118	CRISPR-associated protein Csd2	-0.0430015	-0.246757	0.164396	0.686473	0.913168
K02557	chemotaxis protein MotB	K14155	cysteine-S-conjugate beta-lyase	-0.0425101	-0.244101	0.162603	0.686554	0.913168
K00958	sulfate adenylyltransferase	K14155	cysteine-S-conjugate beta-lyase	0.0420833	-0.163019	0.243699	0.689539	0.915301
K02653	type IV pilus assembly protein PilC	K03335	inosose dehydratase	-0.0520124	-0.298229	0.200694	0.689651	0.915301
K15923	alpha-L-fucosidase 2	K15986	manganese-dependent inorganic pyrophosphatase	0.0415871	-0.163507	0.243235	0.693023	0.918023
K05520	protease I	K05343	maltose alpha-D-glucosyltransferase / alpha-amylase	-0.049973	-0.28993	0.195895	0.693201	0.918023
K01421	putative membrane protein	K00958	sulfate adenylyltransferase	0.0418321	-0.165536	0.245657	0.694574	0.91803
K01442	choloylglycine hydrolase	K00764	amidophosphoribosyltransferase	-0.0578543	-0.333851	0.227279	0.694705	0.91803
K18014	3-aminobutyryl-CoA ammonia-lyase	K03559	biopolymer transport protein ExbD	0.0411594	-0.163928	0.242836	0.696031	0.918791
K01629	rhamnulose-1-phosphate aldolase	K00215	4-hydroxy-tetrahydrodipicolinate reductase	-0.0396509	-0.235219	0.159003	0.697493	0.91973
K01629	rhamnulose-1-phosphate aldolase	K18014	3-aminobutyryl-CoA ammonia-lyase	0.0384261	-0.155308	0.229314	0.699219	0.919971
K17213	inositol transport system substrate-binding protein	K06178	23S rRNA pseudouridine2605 synthase	0.0387579	-0.156901	0.23149	0.699625	0.919971
K01223	6-phospho-beta-glucosidase	K00764	amidophosphoribosyltransferase	0.0410616	-0.166286	0.244932	0.699929	0.919971
K13811	3'-phosphoadenosine 5'-phosphosulfate synthase	K02669	twitching motility protein PilT	0.0390216	-0.158807	0.233838	0.700884	0.920239
K01844	beta-lysine 5,6-aminomutase alpha subunit	K00215	4-hydroxy-tetrahydrodipicolinate reductase	0.0718302	-0.288429	0.414274	0.702173	0.920944
K03832	periplasmic protein TonB	K00042	2-hydroxy-3-oxopropionate reductase	-0.0508782	-0.302938	0.207835	0.703066	0.921129
K05520	protease I	K00958	sulfate adenylyltransferase	-0.0397046	-0.243653	0.167607	0.709398	0.926758
K01223	6-phospho-beta-glucosidase	K00848	rhamnulokinase	0.0403531	-0.170527	0.247698	0.709709	0.926758
K01181	endo-1,4-beta-xylanase	K01990	ABC-2 type transport system ATP-binding protein	0.0443039	-0.187113	0.271062	0.71001	0.926758
K02653	type IV pilus assembly protein PilC	K03783	purine-nucleoside phosphorylase	0.0466556	-0.19713	0.285008	0.710388	0.926758
K01629	rhamnulose-1-phosphate aldolase	K00549	5-methyltetrahydropteroyltriglutamate--homocysteine methyltransferase	0.0396284	-0.171231	0.247017	0.714698	0.930986
K05520	protease I	K13811	3'-phosphoadenosine 5'-phosphosulfate synthase	-0.0400009	-0.249756	0.17334	0.71539	0.930986
K03431	phosphoglucosamine mutase	K01668	tyrosine phenol-lyase	-0.0413612	-0.258723	0.179987	0.716487	0.930986
K03559	biopolymer transport protein ExbD	K06178	23S rRNA pseudouridine2605 synthase	-0.0431795	-0.269707	0.187877	0.716669	0.930986
K01035	acetate CoA/acetoacetate CoA-transferase beta subunit	K04047	starvation-inducible DNA-binding protein	0.0354133	-0.155487	0.223764	0.717873	0.931561
K00215	4-hydroxy-tetrahydrodipicolinate reductase	K01181	endo-1,4-beta-xylanase	0.0356225	-0.159957	0.228511	0.722892	0.936538
K01356	repressor LexA	K01586	diaminopimelate decarboxylase	0.0408268	-0.184838	0.262402	0.725283	0.936538
K17213	inositol transport system substrate-binding protein	K02669	twitching motility protein PilT	0.035297	-0.160275	0.228202	0.725323	0.936538
K01442	choloylglycine hydrolase	K15923	alpha-L-fucosidase 2	-0.0370146	-0.238918	0.167956	0.72535	0.936538
K02653	type IV pilus assembly protein PilC	K15986	manganese-dependent inorganic pyrophosphatase	0.0524262	-0.237219	0.333511	0.726739	0.936538
K15923	alpha-L-fucosidase 2	K00765	ATP phosphoribosyltransferase	-0.0404087	-0.262012	0.185243	0.727987	0.936538
K00764	amidophosphoribosyltransferase	K01990	ABC-2 type transport system ATP-binding protein	0.0369879	-0.170254	0.241096	0.728489	0.936538
K01356	repressor LexA	K04047	starvation-inducible DNA-binding protein	-0.036789	-0.240905	0.170444	0.729889	0.936538
K01035	acetate CoA/acetoacetate CoA-transferase beta subunit	K14155	cysteine-S-conjugate beta-lyase	-0.0363007	-0.238246	0.168654	0.730446	0.936538
K01442	choloylglycine hydrolase	K00333	NADH-quinone oxidoreductase subunit D	-0.0466696	-0.303323	0.216298	0.731211	0.936538
K13811	3'-phosphoadenosine 5'-phosphosulfate synthase	K03832	periplasmic protein TonB	-0.0344481	-0.227627	0.16134	0.731995	0.936538
K01845	glutamate-1-semialdehyde 2,1-aminomutase	K01265	methionyl aminopeptidase	-0.0490246	-0.318644	0.227934	0.732253	0.936538
K01223	6-phospho-beta-glucosidase	K16089	outer membrane receptor for ferrienterochelin and colicins	0.0364349	-0.170788	0.240571	0.73239	0.936538
K01845	glutamate-1-semialdehyde 2,1-aminomutase	K00278	L-aspartate oxidase	-0.0599664	-0.383531	0.27671	0.732411	0.936538
K17213	inositol transport system substrate-binding protein	K01629	rhamnulose-1-phosphate aldolase	-0.0335481	-0.224681	0.160071	0.7359	0.937766
K01421	putative membrane protein	K13963	serpin B	-0.048253	-0.318105	0.228832	0.736473	0.937766
K00958	sulfate adenylyltransferase	K00333	NADH-quinone oxidoreductase subunit D	-0.0364064	-0.244392	0.174782	0.737534	0.937766
K01035	acetate CoA/acetoacetate CoA-transferase beta subunit	K00215	4-hydroxy-tetrahydrodipicolinate reductase	0.0425492	-0.20459	0.284589	0.738639	0.937766
K13378	NADH-quinone oxidoreductase subunit C/D	K00042	2-hydroxy-3-oxopropionate reductase	0.0442282	-0.21286	0.295589	0.739072	0.937766
K03783	purine-nucleoside phosphorylase	K01668	tyrosine phenol-lyase	-0.0393859	-0.265252	0.190578	0.739573	0.937766
K01421	putative membrane protein	K03431	phosphoglucosamine mutase	0.038234	-0.185874	0.258561	0.74043	0.937766
K17213	inositol transport system substrate-binding protein	K01223	6-phospho-beta-glucosidase	0.0545798	-0.262965	0.361455	0.740967	0.937766
K00394	adenylylsulfate reductase, subunit A	K04047	starvation-inducible DNA-binding protein	0.0345227	-0.169395	0.235605	0.741956	0.937766
K00610	aspartate carbamoyltransferase regulatory subunit	K01035	acetate CoA/acetoacetate CoA-transferase beta subunit	-0.035015	-0.239231	0.172168	0.74245	0.937766
K15923	alpha-L-fucosidase 2	K00278	L-aspartate oxidase	0.0345762	-0.170331	0.236617	0.742797	0.937766
K05520	protease I	K01668	tyrosine phenol-lyase	-0.0380993	-0.259857	0.187475	0.742982	0.937766
K01181	endo-1,4-beta-xylanase	K19118	CRISPR-associated protein Csd2	0.0359859	-0.178741	0.247441	0.744694	0.937766
K05520	protease I	K01629	rhamnulose-1-phosphate aldolase	0.0363901	-0.181236	0.250619	0.745308	0.937766
K02653	type IV pilus assembly protein PilC	K00394	adenylylsulfate reductase, subunit A	0.0395277	-0.197194	0.271894	0.746062	0.937766
K01679	fumarate hydratase, class II	K00042	2-hydroxy-3-oxopropionate reductase	0.0488128	-0.242334	0.331894	0.746424	0.937766
K01035	acetate CoA/acetoacetate CoA-transferase beta subunit	K13378	NADH-quinone oxidoreductase subunit C/D	0.0323722	-0.163126	0.225424	0.747288	0.937766
K05520	protease I	K01990	ABC-2 type transport system ATP-binding protein	-0.0544002	-0.367756	0.27005	0.747393	0.937766
K03594	bacterioferritin	K02669	twitching motility protein PilT	0.0399916	-0.201277	0.276686	0.747976	0.937766
K01421	putative membrane protein	K02669	twitching motility protein PilT	-0.0438145	-0.302902	0.221303	0.749273	0.937766
K00333	NADH-quinone oxidoreductase subunit D	K00042	2-hydroxy-3-oxopropionate reductase	0.0425821	-0.215447	0.295053	0.749448	0.937766
K03783	purine-nucleoside phosphorylase	K16089	outer membrane receptor for ferrienterochelin and colicins	-0.0348236	-0.244892	0.178368	0.75095	0.938688
K15923	alpha-L-fucosidase 2	K00848	rhamnulokinase	-0.0336679	-0.239088	0.174637	0.753401	0.940791
K02669	twitching motility protein PilT	K03832	periplasmic protein TonB	-0.0313372	-0.224441	0.164134	0.75511	0.941965
K00333	NADH-quinone oxidoreductase subunit D	K00848	rhamnulokinase	0.0426541	-0.224035	0.3034	0.757204	0.9429
K13963	serpin B	K15986	manganese-dependent inorganic pyrophosphatase	0.0351871	-0.185964	0.252945	0.757398	0.9429
K00765	ATP phosphoribosyltransferase	K01990	ABC-2 type transport system ATP-binding protein	-0.032729	-0.237072	0.174388	0.758736	0.943576
K01356	repressor LexA	K01265	methionyl aminopeptidase	-0.035515	-0.257442	0.189971	0.759874	0.943576
K01844	beta-lysine 5,6-aminomutase alpha subunit	K00610	aspartate carbamoyltransferase regulatory subunit	0.0397565	-0.212427	0.286975	0.760253	0.943576
K01223	6-phospho-beta-glucosidase	K01990	ABC-2 type transport system ATP-binding protein	0.0320992	-0.174999	0.236477	0.763242	0.946327
K00610	aspartate carbamoyltransferase regulatory subunit	K01990	ABC-2 type transport system ATP-binding protein	-0.0387969	-0.285137	0.212351	0.764944	0.947479
K00394	adenylylsulfate reductase, subunit A	K00848	rhamnulokinase	-0.0302705	-0.226326	0.168143	0.766707	0.948254
K01356	repressor LexA	K03559	biopolymer transport protein ExbD	0.0529593	-0.29001	0.383874	0.767608	0.948254
K17213	inositol transport system substrate-binding protein	K00215	4-hydroxy-tetrahydrodipicolinate reductase	0.0349439	-0.19468	0.260937	0.767892	0.948254
K03749	DedD protein	K01845	glutamate-1-semialdehyde 2,1-aminomutase	0.0370875	-0.207623	0.277429	0.769149	0.94885
K16089	outer membrane receptor for ferrienterochelin and colicins	K00278	L-aspartate oxidase	0.0417639	-0.234444	0.311733	0.770433	0.949021
K03594	bacterioferritin	K00215	4-hydroxy-tetrahydrodipicolinate reductase	-0.0340526	-0.257396	0.192745	0.770867	0.949021
K03749	DedD protein	K01990	ABC-2 type transport system ATP-binding protein	0.0317835	-0.181612	0.24232	0.772396	0.949021
K05520	protease I	K01356	repressor LexA	0.0359136	-0.205114	0.272834	0.772878	0.949021
K13811	3'-phosphoadenosine 5'-phosphosulfate synthase	K01223	6-phospho-beta-glucosidase	0.0316275	-0.18146	0.241878	0.773162	0.949021
K01421	putative membrane protein	K00333	NADH-quinone oxidoreductase subunit D	-0.0314988	-0.241757	0.181585	0.77406	0.949173
K01035	acetate CoA/acetoacetate CoA-transferase beta subunit	K06178	23S rRNA pseudouridine2605 synthase	0.0285017	-0.166895	0.221744	0.776663	0.951412
K01668	tyrosine phenol-lyase	K06178	23S rRNA pseudouridine2605 synthase	-0.0374652	-0.289446	0.219372	0.777914	0.951993
K17213	inositol transport system substrate-binding protein	K01668	tyrosine phenol-lyase	0.02941	-0.175345	0.231726	0.780173	0.953662
K00394	adenylylsulfate reductase, subunit A	K00333	NADH-quinone oxidoreductase subunit D	-0.0319682	-0.25221	0.191422	0.781326	0.953662
K01265	methionyl aminopeptidase	K00333	NADH-quinone oxidoreductase subunit D	-0.0311256	-0.246111	0.186779	0.781613	0.953662
K01442	choloylglycine hydrolase	K13378	NADH-quinone oxidoreductase subunit C/D	-0.0374165	-0.296915	0.227228	0.784812	0.955684
K02653	type IV pilus assembly protein PilC	K22405	NADH oxidase (H2O-forming)	-0.0416591	-0.329452	0.253217	0.785741	0.955684
K03783	purine-nucleoside phosphorylase	K02669	twitching motility protein PilT	-0.0272297	-0.220533	0.168132	0.786388	0.955684
K00333	NADH-quinone oxidoreductase subunit D	K16089	outer membrane receptor for ferrienterochelin and colicins	-0.0378377	-0.302378	0.232115	0.786766	0.955684
K03431	phosphoglucosamine mutase	K01990	ABC-2 type transport system ATP-binding protein	-0.0311645	-0.251944	0.192699	0.787172	0.955684
K02653	type IV pilus assembly protein PilC	K01629	rhamnulose-1-phosphate aldolase	-0.0292502	-0.238426	0.182519	0.788573	0.956437
K03783	purine-nucleoside phosphorylase	K01679	fumarate hydratase, class II	0.0300988	-0.194576	0.251772	0.79507	0.960104
K02669	twitching motility protein PilT	K04047	starvation-inducible DNA-binding protein	-0.0259319	-0.219297	0.169394	0.796344	0.960104
K03594	bacterioferritin	K00042	2-hydroxy-3-oxopropionate reductase	-0.0271554	-0.22959	0.177531	0.796649	0.960104
K22405	NADH oxidase (H2O-forming)	K03594	bacterioferritin	0.0270618	-0.177623	0.229503	0.797336	0.960104
K00958	sulfate adenylyltransferase	K13378	NADH-quinone oxidoreductase subunit C/D	0.0454167	-0.29474	0.375358	0.798654	0.960104
K22405	NADH oxidase (H2O-forming)	K02669	twitching motility protein PilT	0.0275912	-0.182907	0.23567	0.799152	0.960104
K01845	glutamate-1-semialdehyde 2,1-aminomutase	K17213	inositol transport system substrate-binding protein	-0.0267526	-0.229208	0.177922	0.799601	0.960104
K17213	inositol transport system substrate-binding protein	K01679	fumarate hydratase, class II	-0.0306202	-0.260972	0.203031	0.799637	0.960104
K01421	putative membrane protein	K00764	amidophosphoribosyltransferase	-0.0270475	-0.231698	0.179896	0.799655	0.960104
K00958	sulfate adenylyltransferase	K00764	amidophosphoribosyltransferase	-0.027015	-0.231668	0.179928	0.799891	0.960104
K02653	type IV pilus assembly protein PilC	K00765	ATP phosphoribosyltransferase	-0.0460924	-0.383453	0.30212	0.800623	0.960104
K02653	type IV pilus assembly protein PilC	K00333	NADH-quinone oxidoreductase subunit D	0.0277512	-0.186478	0.239461	0.801536	0.960104
K05343	maltose alpha-D-glucosyltransferase / alpha-amylase	K19118	CRISPR-associated protein Csd2	-0.0491617	-0.408805	0.323699	0.802207	0.960104
K18014	3-aminobutyryl-CoA ammonia-lyase	K01668	tyrosine phenol-lyase	0.0263049	-0.178355	0.228784	0.802887	0.960104
K05520	protease I	K17213	inositol transport system substrate-binding protein	-0.0265384	-0.231219	0.180392	0.803352	0.960104
K01845	glutamate-1-semialdehyde 2,1-aminomutase	K03783	purine-nucleoside phosphorylase	0.0311886	-0.215117	0.273763	0.806566	0.962089
K02557	chemotaxis protein MotB	K04047	starvation-inducible DNA-binding protein	0.0321384	-0.221482	0.281687	0.806584	0.962089
K01845	glutamate-1-semialdehyde 2,1-aminomutase	K19118	CRISPR-associated protein Csd2	0.0282335	-0.196987	0.250624	0.80805	0.962507
K05520	protease I	K15923	alpha-L-fucosidase 2	-0.0277709	-0.25019	0.197432	0.811137	0.962507
K04047	starvation-inducible DNA-binding protein	K00848	rhamnulokinase	-0.0237448	-0.215345	0.169616	0.811352	0.962507
K01181	endo-1,4-beta-xylanase	K00764	amidophosphoribosyltransferase	0.034731	-0.245885	0.309976	0.811651	0.962507
K13811	3'-phosphoadenosine 5'-phosphosulfate synthase	K17213	inositol transport system substrate-binding protein	0.0239388	-0.17133	0.217398	0.811696	0.962507
K00958	sulfate adenylyltransferase	K06178	23S rRNA pseudouridine2605 synthase	0.0371531	-0.262963	0.330713	0.812096	0.962507
K05343	maltose alpha-D-glucosyltransferase / alpha-amylase	K01668	tyrosine phenol-lyase	-0.0250065	-0.227552	0.179613	0.812435	0.962507
K01421	putative membrane protein	K00765	ATP phosphoribosyltransferase	-0.0250488	-0.229804	0.18183	0.814184	0.963038
K01629	rhamnulose-1-phosphate aldolase	K01668	tyrosine phenol-lyase	-0.0250929	-0.23098	0.182945	0.814904	0.963038
K01442	choloylglycine hydrolase	K14155	cysteine-S-conjugate beta-lyase	0.0300779	-0.218686	0.275171	0.815241	0.963038
K00610	aspartate carbamoyltransferase regulatory subunit	K01223	6-phospho-beta-glucosidase	-0.0285463	-0.264029	0.210148	0.817024	0.964214
K01223	6-phospho-beta-glucosidase	K00333	NADH-quinone oxidoreductase subunit D	0.0252779	-0.187601	0.235889	0.817826	0.964231
K01442	choloylglycine hydrolase	K16089	outer membrane receptor for ferrienterochelin and colicins	-0.024339	-0.229132	0.182517	0.819359	0.964378
K02653	type IV pilus assembly protein PilC	K01845	glutamate-1-semialdehyde 2,1-aminomutase	0.0396808	-0.29255	0.363364	0.819524	0.964378
K22405	NADH oxidase (H2O-forming)	K18014	3-aminobutyryl-CoA ammonia-lyase	-0.0237513	-0.226361	0.180828	0.821691	0.965999
K05520	protease I	K00042	2-hydroxy-3-oxopropionate reductase	0.0260355	-0.1991	0.248561	0.822741	0.966261
K18014	3-aminobutyryl-CoA ammonia-lyase	K01223	6-phospho-beta-glucosidase	0.023773	-0.183064	0.228595	0.823491	0.966261
K02653	type IV pilus assembly protein PilC	K19118	CRISPR-associated protein Csd2	0.0364957	-0.27939	0.345253	0.824944	0.96704
K01845	glutamate-1-semialdehyde 2,1-aminomutase	K16089	outer membrane receptor for ferrienterochelin and colicins	0.0255265	-0.199589	0.248083	0.826152	0.96753
K17213	inositol transport system substrate-binding protein	K03594	bacterioferritin	0.0211329	-0.169403	0.210146	0.829339	0.969111
K14155	cysteine-S-conjugate beta-lyase	K13378	NADH-quinone oxidoreductase subunit C/D	0.0239964	-0.193394	0.239141	0.83058	0.969111
K13963	serpin B	K19118	CRISPR-associated protein Csd2	-0.0425828	-0.410827	0.337607	0.832139	0.969111
K01844	beta-lysine 5,6-aminomutase alpha subunit	K01668	tyrosine phenol-lyase	-0.0222426	-0.224928	0.182288	0.832848	0.969111
K00215	4-hydroxy-tetrahydrodipicolinate reductase	K01223	6-phospho-beta-glucosidase	-0.0272614	-0.274747	0.223612	0.833813	0.969111
K17213	inositol transport system substrate-binding protein	K03559	biopolymer transport protein ExbD	-0.0220827	-0.224776	0.182443	0.834033	0.969111
K01356	repressor LexA	K13963	serpin B	-0.0246561	-0.250772	0.204011	0.834665	0.969111
K01668	tyrosine phenol-lyase	K01990	ABC-2 type transport system ATP-binding protein	0.0242507	-0.200816	0.246886	0.834716	0.969111
K02557	chemotaxis protein MotB	K19118	CRISPR-associated protein Csd2	0.0266428	-0.220504	0.270575	0.83505	0.969111
K18014	3-aminobutyryl-CoA ammonia-lyase	K01990	ABC-2 type transport system ATP-binding protein	-0.0223748	-0.230119	0.18732	0.836046	0.969111
K00958	sulfate adenylyltransferase	K00042	2-hydroxy-3-oxopropionate reductase	0.0217896	-0.182726	0.224498	0.836204	0.969111
K15986	manganese-dependent inorganic pyrophosphatase	K00848	rhamnulokinase	-0.0218232	-0.227881	0.186105	0.838674	0.971055
K03335	inosose dehydratase	K01844	beta-lysine 5,6-aminomutase alpha subunit	0.021561	-0.186358	0.227632	0.840587	0.971556
K01421	putative membrane protein	K18014	3-aminobutyryl-CoA ammonia-lyase	0.0274456	-0.235712	0.286853	0.840693	0.971556
K15923	alpha-L-fucosidase 2	K01844	beta-lysine 5,6-aminomutase alpha subunit	0.0336618	-0.289717	0.350142	0.842389	0.971925
K00549	5-methyltetrahydropteroyltriglutamate--homocysteine methyltransferase	K00848	rhamnulokinase	-0.0213811	-0.229791	0.188903	0.843704	0.971925
K15986	manganese-dependent inorganic pyrophosphatase	K01679	fumarate hydratase, class II	0.0324405	-0.284205	0.342705	0.8447	0.971925
K01223	6-phospho-beta-glucosidase	K06178	23S rRNA pseudouridine2605 synthase	-0.028691	-0.307861	0.255028	0.845934	0.971925
K01421	putative membrane protein	K13378	NADH-quinone oxidoreductase subunit C/D	-0.0212674	-0.232093	0.191467	0.846342	0.971925
K15986	manganese-dependent inorganic pyrophosphatase	K03559	biopolymer transport protein ExbD	-0.0267255	-0.289408	0.239701	0.846802	0.971925
K02653	type IV pilus assembly protein PilC	K00278	L-aspartate oxidase	0.0275799	-0.248018	0.299047	0.847354	0.971925
K00333	NADH-quinone oxidoreductase subunit D	K14155	cysteine-S-conjugate beta-lyase	0.0213863	-0.194306	0.235106	0.847639	0.971925
K19118	CRISPR-associated protein Csd2	K00278	L-aspartate oxidase	0.0204085	-0.186319	0.225406	0.848153	0.971925
K03431	phosphoglucosamine mutase	K00610	aspartate carbamoyltransferase regulatory subunit	-0.0347378	-0.373789	0.312503	0.849136	0.971946
K01421	putative membrane protein	K17213	inositol transport system substrate-binding protein	0.0237594	-0.218535	0.263294	0.849759	0.971946
K03783	purine-nucleoside phosphorylase	K17213	inositol transport system substrate-binding protein	0.0338955	-0.309116	0.369103	0.850863	0.972302
K15923	alpha-L-fucosidase 2	K01990	ABC-2 type transport system ATP-binding protein	-0.0217072	-0.244493	0.203256	0.851845	0.972346
K02653	type IV pilus assembly protein PilC	K04047	starvation-inducible DNA-binding protein	-0.0199297	-0.226109	0.187959	0.852526	0.972346
K15923	alpha-L-fucosidase 2	K01181	endo-1,4-beta-xylanase	-0.0196837	-0.228182	0.19054	0.855974	0.972346
K17213	inositol transport system substrate-binding protein	K19118	CRISPR-associated protein Csd2	-0.019279	-0.224333	0.18741	0.856465	0.972346
K01265	methionyl aminopeptidase	K00215	4-hydroxy-tetrahydrodipicolinate reductase	0.0195767	-0.190644	0.22808	0.856749	0.972346
K01442	choloylglycine hydrolase	K03559	biopolymer transport protein ExbD	0.0188551	-0.185569	0.221714	0.858021	0.972346
K15923	alpha-L-fucosidase 2	K03559	biopolymer transport protein ExbD	0.026434	-0.257437	0.306105	0.85808	0.972346
K00215	4-hydroxy-tetrahydrodipicolinate reductase	K01679	fumarate hydratase, class II	-0.0292407	-0.338473	0.285691	0.85918	0.972346
K02557	chemotaxis protein MotB	K01668	tyrosine phenol-lyase	-0.0186541	-0.221518	0.185757	0.859515	0.972346
K01356	repressor LexA	K00549	5-methyltetrahydropteroyltriglutamate--homocysteine methyltransferase	-0.0186858	-0.223766	0.187979	0.860835	0.972346
K00394	adenylylsulfate reductase, subunit A	K17213	inositol transport system substrate-binding protein	-0.0175343	-0.211285	0.177543	0.861484	0.972346
K01845	glutamate-1-semialdehyde 2,1-aminomutase	K01586	diaminopimelate decarboxylase	0.0235395	-0.238418	0.282304	0.862603	0.972346
K00549	5-methyltetrahydropteroyltriglutamate--homocysteine methyltransferase	K01668	tyrosine phenol-lyase	0.020109	-0.204788	0.242989	0.862643	0.972346
K00394	adenylylsulfate reductase, subunit A	K01668	tyrosine phenol-lyase	-0.0187069	-0.227255	0.191482	0.86305	0.972346
K01265	methionyl aminopeptidase	K15986	manganese-dependent inorganic pyrophosphatase	0.0234268	-0.241203	0.284814	0.864683	0.972346
K01265	methionyl aminopeptidase	K16089	outer membrane receptor for ferrienterochelin and colicins	0.0196125	-0.20527	0.242528	0.866007	0.972346
K14155	cysteine-S-conjugate beta-lyase	K16089	outer membrane receptor for ferrienterochelin and colicins	-0.0195061	-0.242422	0.205366	0.866723	0.972346
K01421	putative membrane protein	K01223	6-phospho-beta-glucosidase	-0.0210292	-0.260963	0.221352	0.866979	0.972346
K17213	inositol transport system substrate-binding protein	K01181	endo-1,4-beta-xylanase	-0.0167307	-0.210517	0.178321	0.867774	0.972346
K13811	3'-phosphoadenosine 5'-phosphosulfate synthase	K01844	beta-lysine 5,6-aminomutase alpha subunit	-0.0315972	-0.385317	0.330218	0.868676	0.972346
K01586	diaminopimelate decarboxylase	K01668	tyrosine phenol-lyase	-0.0173316	-0.220259	0.187034	0.869384	0.972346
K05343	maltose alpha-D-glucosyltransferase / alpha-amylase	K01990	ABC-2 type transport system ATP-binding protein	-0.0190984	-0.242038	0.205757	0.869484	0.972346
K01035	acetate CoA/acetoacetate CoA-transferase beta subunit	K01181	endo-1,4-beta-xylanase	-0.0198846	-0.25211	0.214507	0.869789	0.972346
K01265	methionyl aminopeptidase	K14155	cysteine-S-conjugate beta-lyase	-0.0212853	-0.269332	0.22941	0.869952	0.972346
K01421	putative membrane protein	K02557	chemotaxis protein MotB	-0.0171877	-0.222342	0.189424	0.871894	0.973418
K00765	ATP phosphoribosyltransferase	K04047	starvation-inducible DNA-binding protein	0.0170914	-0.189521	0.222255	0.872608	0.973418
K05343	maltose alpha-D-glucosyltransferase / alpha-amylase	K06178	23S rRNA pseudouridine2605 synthase	0.0293593	-0.320014	0.371704	0.873329	0.973418
K04047	starvation-inducible DNA-binding protein	K01629	rhamnulose-1-phosphate aldolase	0.0238943	-0.265242	0.309088	0.87411	0.973418
K00848	rhamnulokinase	K03559	biopolymer transport protein ExbD	0.0168521	-0.190902	0.223161	0.875084	0.973418
K13811	3'-phosphoadenosine 5'-phosphosulfate synthase	K00278	L-aspartate oxidase	-0.0158719	-0.212553	0.182045	0.876365	0.973418
K01668	tyrosine phenol-lyase	K16089	outer membrane receptor for ferrienterochelin and colicins	-0.0210524	-0.278951	0.239679	0.876473	0.973418
K01586	diaminopimelate decarboxylase	K01679	fumarate hydratase, class II	0.0162213	-0.188105	0.219202	0.877684	0.973762
K16089	outer membrane receptor for ferrienterochelin and colicins	K19118	CRISPR-associated protein Csd2	0.0162491	-0.19033	0.221451	0.878836	0.973762
K03431	phosphoglucosamine mutase	K01035	acetate CoA/acetoacetate CoA-transferase beta subunit	0.0236091	-0.273667	0.316767	0.879168	0.973762
K00394	adenylylsulfate reductase, subunit A	K15923	alpha-L-fucosidase 2	-0.0161764	-0.224853	0.193919	0.881432	0.974363
K17213	inositol transport system substrate-binding protein	K00958	sulfate adenylyltransferase	0.0145306	-0.175809	0.203823	0.882187	0.974363
K02557	chemotaxis protein MotB	K01629	rhamnulose-1-phosphate aldolase	0.0147031	-0.178387	0.206703	0.882519	0.974363
K01442	choloylglycine hydrolase	K00042	2-hydroxy-3-oxopropionate reductase	-0.0156921	-0.221542	0.191497	0.883322	0.974363
K01844	beta-lysine 5,6-aminomutase alpha subunit	K01223	6-phospho-beta-glucosidase	0.0170815	-0.210965	0.243364	0.884885	0.974363
K00764	amidophosphoribosyltransferase	K01668	tyrosine phenol-lyase	0.0168049	-0.207953	0.239877	0.885045	0.974363
K03594	bacterioferritin	K00549	5-methyltetrahydropteroyltriglutamate--homocysteine methyltransferase	-0.015379	-0.220622	0.191168	0.885278	0.974363
K01421	putative membrane protein	K01629	rhamnulose-1-phosphate aldolase	-0.0153949	-0.224111	0.194671	0.887121	0.975077
K00958	sulfate adenylyltransferase	K00278	L-aspartate oxidase	-0.0136236	-0.202954	0.176688	0.889493	0.975077
K02653	type IV pilus assembly protein PilC	K05343	maltose alpha-D-glucosyltransferase / alpha-amylase	0.0202085	-0.261215	0.298466	0.890456	0.975077
K02557	chemotaxis protein MotB	K00215	4-hydroxy-tetrahydrodipicolinate reductase	-0.0209242	-0.317915	0.279806	0.894195	0.975077
K02669	twitching motility protein PilT	K06178	23S rRNA pseudouridine2605 synthase	-0.0130397	-0.206986	0.181893	0.896762	0.975077
K01845	glutamate-1-semialdehyde 2,1-aminomutase	K04047	starvation-inducible DNA-binding protein	-0.0136088	-0.216713	0.190624	0.897267	0.975077
K15986	manganese-dependent inorganic pyrophosphatase	K01223	6-phospho-beta-glucosidase	0.0182089	-0.25467	0.288402	0.898062	0.975077
K00394	adenylylsulfate reductase, subunit A	K01679	fumarate hydratase, class II	0.0138262	-0.19618	0.22262	0.898559	0.975077
K01629	rhamnulose-1-phosphate aldolase	K01223	6-phospho-beta-glucosidase	-0.0159142	-0.255099	0.225106	0.898663	0.975077
K01442	choloylglycine hydrolase	K02669	twitching motility protein PilT	0.0127193	-0.182203	0.20668	0.899285	0.975077
K02653	type IV pilus assembly protein PilC	K00549	5-methyltetrahydropteroyltriglutamate--homocysteine methyltransferase	-0.0148934	-0.242563	0.214331	0.900124	0.975077
K05343	maltose alpha-D-glucosyltransferase / alpha-amylase	K00610	aspartate carbamoyltransferase regulatory subunit	0.0285327	-0.395219	0.442271	0.900303	0.975077
K03335	inosose dehydratase	K02557	chemotaxis protein MotB	0.0126718	-0.183542	0.207915	0.900332	0.975077
K01223	6-phospho-beta-glucosidase	K13378	NADH-quinone oxidoreductase subunit C/D	0.0136678	-0.198783	0.224892	0.900898	0.975077
K00394	adenylylsulfate reductase, subunit A	K13963	serpin B	0.0132336	-0.195558	0.220878	0.902319	0.975077
K00394	adenylylsulfate reductase, subunit A	K22405	NADH oxidase (H2O-forming)	-0.019453	-0.31879	0.283413	0.902367	0.975077
K00333	NADH-quinone oxidoreductase subunit D	K19118	CRISPR-associated protein Csd2	0.0147478	-0.219996	0.247877	0.903489	0.975077
K22405	NADH oxidase (H2O-forming)	K01990	ABC-2 type transport system ATP-binding protein	-0.0140727	-0.2373	0.210566	0.903637	0.975077
K03431	phosphoglucosamine mutase	K01265	methionyl aminopeptidase	-0.0158433	-0.266428	0.236748	0.903885	0.975077
K01421	putative membrane protein	K00848	rhamnulokinase	0.0162055	-0.24237	0.272631	0.904046	0.975077
K05343	maltose alpha-D-glucosyltransferase / alpha-amylase	K00042	2-hydroxy-3-oxopropionate reductase	-0.0126657	-0.215817	0.191537	0.904354	0.975077
K03594	bacterioferritin	K05343	maltose alpha-D-glucosyltransferase / alpha-amylase	-0.014107	-0.240042	0.213278	0.904601	0.975077
K02669	twitching motility protein PilT	K00848	rhamnulokinase	0.0121711	-0.185683	0.209077	0.905069	0.975077
K00610	aspartate carbamoyltransferase regulatory subunit	K04047	starvation-inducible DNA-binding protein	-0.0126701	-0.218042	0.193777	0.905383	0.975077
K01421	putative membrane protein	K03594	bacterioferritin	-0.0136934	-0.236032	0.210008	0.905826	0.975077
K03335	inosose dehydratase	K17213	inositol transport system substrate-binding protein	0.0161	-0.247896	0.27787	0.906703	0.975164
K01356	repressor LexA	K06178	23S rRNA pseudouridine2605 synthase	0.0127426	-0.199668	0.224009	0.907574	0.975244
K00958	sulfate adenylyltransferase	K01844	beta-lysine 5,6-aminomutase alpha subunit	-0.0186447	-0.326392	0.292676	0.90911	0.976039
K01035	acetate CoA/acetoacetate CoA-transferase beta subunit	K00042	2-hydroxy-3-oxopropionate reductase	-0.0126708	-0.228866	0.204716	0.910249	0.976405
K02557	chemotaxis protein MotB	K16089	outer membrane receptor for ferrienterochelin and colicins	0.0118255	-0.19459	0.217238	0.911664	0.977068
K01265	methionyl aminopeptidase	K00764	amidophosphoribosyltransferase	-0.0125052	-0.23582	0.212064	0.914328	0.977149
K00549	5-methyltetrahydropteroyltriglutamate--homocysteine methyltransferase	K18014	3-aminobutyryl-CoA ammonia-lyase	0.0114389	-0.194962	0.216869	0.91454	0.977149
K00764	amidophosphoribosyltransferase	K14155	cysteine-S-conjugate beta-lyase	-0.0223424	-0.412776	0.375028	0.916273	0.977149
K05520	protease I	K00848	rhamnulokinase	-0.0144427	-0.278883	0.252034	0.917116	0.977149
K13811	3'-phosphoadenosine 5'-phosphosulfate synthase	K06178	23S rRNA pseudouridine2605 synthase	-0.0201223	-0.379623	0.344658	0.917217	0.977149
K00215	4-hydroxy-tetrahydrodipicolinate reductase	K00549	5-methyltetrahydropteroyltriglutamate--homocysteine methyltransferase	0.0167352	-0.290814	0.32115	0.917372	0.977149
K00958	sulfate adenylyltransferase	K04047	starvation-inducible DNA-binding protein	0.0100427	-0.180158	0.199519	0.918424	0.977149
K02669	twitching motility protein PilT	K15986	manganese-dependent inorganic pyrophosphatase	0.01099	-0.198906	0.219922	0.91929	0.977149
K00215	4-hydroxy-tetrahydrodipicolinate reductase	K03559	biopolymer transport protein ExbD	-0.017361	-0.341566	0.310537	0.919922	0.977149
K00394	adenylylsulfate reductase, subunit A	K01035	acetate CoA/acetoacetate CoA-transferase beta subunit	0.0125534	-0.228853	0.252505	0.920175	0.977149
K03335	inosose dehydratase	K15986	manganese-dependent inorganic pyrophosphatase	0.0106975	-0.196826	0.217304	0.920514	0.977149
K03431	phosphoglucosamine mutase	K00848	rhamnulokinase	0.0156645	-0.287781	0.316252	0.921558	0.97741
K03783	purine-nucleoside phosphorylase	K04047	starvation-inducible DNA-binding protein	0.011506	-0.224484	0.246221	0.925097	0.978127
K18014	3-aminobutyryl-CoA ammonia-lyase	K01679	fumarate hydratase, class II	-0.0098382	-0.21312	0.19426	0.925637	0.978127
K17213	inositol transport system substrate-binding protein	K01990	ABC-2 type transport system ATP-binding protein	0.00980603	-0.196536	0.215317	0.926705	0.978127
K01035	acetate CoA/acetoacetate CoA-transferase beta subunit	K01668	tyrosine phenol-lyase	0.00962516	-0.194461	0.212912	0.927241	0.978127
K02653	type IV pilus assembly protein PilC	K05520	protease I	-0.0108357	-0.238739	0.218199	0.927247	0.978127
K04047	starvation-inducible DNA-binding protein	K06178	23S rRNA pseudouridine2605 synthase	-0.0100726	-0.223476	0.204252	0.927588	0.978127
K02557	chemotaxis protein MotB	K01442	choloylglycine hydrolase	-0.0112136	-0.252094	0.230975	0.928932	0.978127
K00765	ATP phosphoribosyltransferase	K16089	outer membrane receptor for ferrienterochelin and colicins	0.00940164	-0.196921	0.214927	0.929718	0.978127
K01679	fumarate hydratase, class II	K03559	biopolymer transport protein ExbD	-0.00923481	-0.21254	0.194836	0.930184	0.978127
K17213	inositol transport system substrate-binding protein	K04047	starvation-inducible DNA-binding protein	-0.00851841	-0.198053	0.18163	0.930771	0.978127
K13378	NADH-quinone oxidoreductase subunit C/D	K19118	CRISPR-associated protein Csd2	0.010239	-0.225323	0.24467	0.933219	0.978127
K01421	putative membrane protein	K13811	3'-phosphoadenosine 5'-phosphosulfate synthase	0.00913068	-0.203134	0.220576	0.933702	0.978127
K01265	methionyl aminopeptidase	K05343	maltose alpha-D-glucosyltransferase / alpha-amylase	-0.00874514	-0.212073	0.195308	0.933878	0.978127
K17213	inositol transport system substrate-binding protein	K01035	acetate CoA/acetoacetate CoA-transferase beta subunit	-0.00790748	-0.197466	0.182221	0.935725	0.978127
K03431	phosphoglucosamine mutase	K03832	periplasmic protein TonB	0.00865226	-0.199961	0.216515	0.936045	0.978127
K00765	ATP phosphoribosyltransferase	K01035	acetate CoA/acetoacetate CoA-transferase beta subunit	-0.00891841	-0.223461	0.206448	0.936201	0.978127
K15923	alpha-L-fucosidase 2	K05343	maltose alpha-D-glucosyltransferase / alpha-amylase	-0.00897889	-0.227166	0.210067	0.936877	0.978127
K02653	type IV pilus assembly protein PilC	K13378	NADH-quinone oxidoreductase subunit C/D	-0.00859007	-0.221309	0.204909	0.937996	0.978127
K05343	maltose alpha-D-glucosyltransferase / alpha-amylase	K03559	biopolymer transport protein ExbD	0.0131885	-0.313691	0.337273	0.939005	0.978127
K01265	methionyl aminopeptidase	K03559	biopolymer transport protein ExbD	-0.00804449	-0.211403	0.195981	0.939165	0.978127
K05343	maltose alpha-D-glucosyltransferase / alpha-amylase	K15986	manganese-dependent inorganic pyrophosphatase	-0.0116613	-0.303451	0.282128	0.939601	0.978127
K03749	DedD protein	K02669	twitching motility protein PilT	0.00758987	-0.187158	0.201763	0.9398	0.978127
K03594	bacterioferritin	K01990	ABC-2 type transport system ATP-binding protein	-0.0113797	-0.302745	0.281931	0.94096	0.978503
K01421	putative membrane protein	K19118	CRISPR-associated protein Csd2	0.0108262	-0.278933	0.298778	0.943109	0.979156
K02669	twitching motility protein PilT	K01223	6-phospho-beta-glucosidase	-0.007822	-0.21933	0.204388	0.943187	0.979156
K01265	methionyl aminopeptidase	K13963	serpin B	0.00795374	-0.21213	0.22727	0.944356	0.979539
K13811	3'-phosphoadenosine 5'-phosphosulfate synthase	K04047	starvation-inducible DNA-binding protein	-0.00677236	-0.200979	0.187947	0.946274	0.980699
K03431	phosphoglucosamine mutase	K14155	cysteine-S-conjugate beta-lyase	0.007268	-0.212789	0.226623	0.949147	0.982845
K00764	amidophosphoribosyltransferase	K01679	fumarate hydratase, class II	0.00705778	-0.217261	0.230668	0.951586	0.984411
K15923	alpha-L-fucosidase 2	K00215	4-hydroxy-tetrahydrodipicolinate reductase	-0.0113694	-0.370357	0.350574	0.952923	0.984411
K17213	inositol transport system substrate-binding protein	K16089	outer membrane receptor for ferrienterochelin and colicins	-0.00851453	-0.291128	0.275465	0.954312	0.984411
K05520	protease I	K00765	ATP phosphoribosyltransferase	0.00598571	-0.200202	0.211666	0.95522	0.984411
K17213	inositol transport system substrate-binding protein	K01265	methionyl aminopeptidase	-0.00578345	-0.209242	0.198155	0.956243	0.984411
K05343	maltose alpha-D-glucosyltransferase / alpha-amylase	K16089	outer membrane receptor for ferrienterochelin and colicins	-0.00632718	-0.229976	0.217957	0.956592	0.984411
K03749	DedD protein	K01421	putative membrane protein	0.00827065	-0.283513	0.298652	0.956874	0.984411
K01845	glutamate-1-semialdehyde 2,1-aminomutase	K01629	rhamnulose-1-phosphate aldolase	-0.00972729	-0.348783	0.33158	0.957088	0.984411
K01421	putative membrane protein	K00610	aspartate carbamoyltransferase regulatory subunit	0.00543295	-0.200742	0.211147	0.959354	0.985104
K00765	ATP phosphoribosyltransferase	K18014	3-aminobutyryl-CoA ammonia-lyase	0.00576713	-0.216666	0.227631	0.960096	0.985104
K05520	protease I	K00549	5-methyltetrahydropteroyltriglutamate--homocysteine methyltransferase	0.00516432	-0.200991	0.210881	0.96136	0.985104
K01356	repressor LexA	K00215	4-hydroxy-tetrahydrodipicolinate reductase	-0.00664999	-0.271155	0.258789	0.961705	0.985104
K13963	serpin B	K01181	endo-1,4-beta-xylanase	0.00825693	-0.318063	0.332827	0.961783	0.985104
K13811	3'-phosphoadenosine 5'-phosphosulfate synthase	K00333	NADH-quinone oxidoreductase subunit D	-0.00528953	-0.226521	0.216461	0.963286	0.985819
K01442	choloylglycine hydrolase	K01629	rhamnulose-1-phosphate aldolase	-0.00428309	-0.198564	0.190322	0.966002	0.987455
K22405	NADH oxidase (H2O-forming)	K15986	manganese-dependent inorganic pyrophosphatase	0.00442737	-0.199457	0.207944	0.966496	0.987455
K01265	methionyl aminopeptidase	K00278	L-aspartate oxidase	0.00596915	-0.302378	0.313186	0.970661	0.990884
K03594	bacterioferritin	K15986	manganese-dependent inorganic pyrophosphatase	0.0046744	-0.271757	0.280393	0.974214	0.9923
K01356	repressor LexA	K01844	beta-lysine 5,6-aminomutase alpha subunit	-0.00762419	-0.438385	0.425985	0.974231	0.9923
K01265	methionyl aminopeptidase	K13378	NADH-quinone oxidoreductase subunit C/D	0.00340992	-0.207099	0.213618	0.975033	0.9923
[truncated: 22 more rows]

## Sheet: pathways vs pathways
pathway 1	pathway 2	rho	CI-LB	CI-UB	p	FDR
[truncated: 666 more rows]

[truncated: 4 more sheets: phyla vs age, genera vs age, KOs vs age, pathways vs age]
