# Supplementary material for: Metaproteomic portrait of the healthy human gut microbiota
Source: NPJ Biofilms Microbiomes. 2024 Jun 28;10:54. doi: 10.1038/s41522-024-00526-4 (PMC11214629; doi:10.1038/s41522-024-00526-4)
Supplement: Supplementary file 6 — Supplementary Data 5 [file 41522_2024_526_MOESM6_ESM.xlsx]

## Sheet: Bacillota-specific KOs
KO	KO name	pathways	higher in	p-value	q-value	log ratio
K10117	raffinose/stachyose/melibiose transport system substrate-binding protein	ABC transporters	Bacillota	9.17795e-186	4.39853e-183	26.0315
K02406	flagellin	Flagellar assembly;Two-component system	Bacillota	6.25003e-136	3.52391e-134	25.6161
K00626	acetyl-CoA C-acetyltransferase	Benzoate degradation;Butanoate metabolism;Carbon fixation pathways in prokaryotes;Carbon metabolism;Fatty acid degradation;Fatty acid metabolism;Glyoxylate and dicarboxylate metabolism;Lysine degradation;Pyruvate metabolism;Terpenoid backbone biosynthesis;Tryptophan metabolism;Two-component system;Valine, leucine and isoleucine degradation	Bacillota	5.09439e-181	1.39514e-178	25.4208
K17318	putative aldouronate transport system substrate-binding protein	ABC transporters	Bacillota	2.68177e-180	5.71216e-178	25.1886
K02027	multiple sugar transport system substrate-binding protein		Bacillota	8.22061e-169	1.05059e-166	25.1007
K00074	3-hydroxybutyryl-CoA dehydrogenase	Benzoate degradation;Butanoate metabolism;Carbon metabolism;Phenylalanine metabolism	Bacillota	1.39532e-194	2.67482e-191	24.952
K10540	methyl-galactoside transport system substrate-binding protein	ABC transporters;Bacterial chemotaxis	Bacillota	3.62569e-181	1.15841e-178	24.8553
K02035	peptide/nickel transport system substrate-binding protein	Quorum sensing	Bacillota	2.17365e-167	2.6043e-165	24.8544
K15770	arabinogalactan oligomer / maltooligosaccharide transport system substrate-binding protein	ABC transporters	Bacillota	5.72145e-156	4.57001e-154	24.5585
K00248	butyryl-CoA dehydrogenase	beta-Alanine metabolism;Butanoate metabolism;Carbon metabolism;Fatty acid degradation;Fatty acid metabolism;Propanoate metabolism;Valine, leucine and isoleucine degradation	Bacillota	5.42909e-133	2.97359e-131	24.502
K10439	ribose transport system substrate-binding protein	ABC transporters;Bacterial chemotaxis	Bacillota	6.19366e-192	5.93662e-189	24.4665
K22432	caffeyl-CoA reductase-Etf complex subunit CarE		Bacillota	7.19943e-171	1.15011e-168	24.3017
K10200	N-acetylglucosamine transport system substrate-binding protein	ABC transporters	Bacillota	2.07672e-180	4.97635e-178	24.2512
K07335	basic membrane protein A and related proteins	ABC transporters	Bacillota	2.14971e-182	8.24197e-180	23.9251
K03527	4-hydroxy-3-methylbut-2-en-1-yl diphosphate reductase	Terpenoid backbone biosynthesis	Bacillota	2.79693e-170	3.8298e-168	23.8276
K10192	oligogalacturonide transport system substrate-binding protein	ABC transporters	Bacillota	5.7033e-148	3.90472e-146	23.8089
K01715	enoyl-CoA hydratase	Butanoate metabolism;Carbon metabolism	Bacillota	4.24061e-187	2.70975e-184	23.7701
K22431	caffeyl-CoA reductase-Etf complex subunit CarD		Bacillota	7.43479e-160	7.91805e-158	23.4679
K15580	oligopeptide transport system substrate-binding protein	ABC transporters;beta-Lactam resistance;Quorum sensing	Bacillota	1.3367e-157	1.16475e-155	23.4308
K10188	lactose/L-arabinose transport system substrate-binding protein	ABC transporters	Bacillota	5.49323e-173	9.57321e-171	23.0896
K02058	simple sugar transport system substrate-binding protein		Bacillota	1.12968e-158	1.03124e-156	23.0195
K04072	acetaldehyde dehydrogenase / alcohol dehydrogenase	Butanoate metabolism;Chloroalkane and chloroalkene degradation;Degradation of aromatic compounds;Fatty acid degradation;Glycolysis / Gluconeogenesis;Naphthalene degradation;Pyruvate metabolism;Tyrosine metabolism	Bacillota	2.88692e-174	5.53422e-172	22.9137
K00261	glutamate dehydrogenase (NAD(P)+)	Alanine, aspartate and glutamate metabolism;Arginine biosynthesis;Carbon metabolism;Nitrogen metabolism	Bacillota	1.34695e-79	4.03453e-78	22.9028
K10112	multiple sugar transport system ATP-binding protein	ABC transporters	Bacillota	4.29733e-97	1.61529e-95	22.631
K00198	anaerobic carbon-monoxide dehydrogenase catalytic subunit	Carbon fixation pathways in prokaryotes;Carbon metabolism;Methane metabolism;Nitrotoluene degradation	Bacillota	1.93175e-132	1.00086e-130	22.1993
K20829	cellulose 1,4-beta-cellobiosidase		Bacillota	8.86981e-130	4.35985e-128	22.0879
K15023	5-methyltetrahydrofolate corrinoid/iron sulfur protein methyltransferase	Carbon fixation pathways in prokaryotes;Carbon metabolism	Bacillota	1.06258e-132	5.65825e-131	21.7827
K00975	glucose-1-phosphate adenylyltransferase	Amino sugar and nucleotide sugar metabolism;Biofilm formation (multiple organisms);Biosynthesis of nucleotide sugars;Starch and sucrose metabolism	Bacillota	1.40646e-153	1.07848e-151	21.7621
K14138	acetyl-CoA synthase	Carbon fixation pathways in prokaryotes;Carbon metabolism	Bacillota	1.76937e-119	7.88812e-118	21.624
K00244	succinate dehydrogenase flavoprotein subunit	Butanoate metabolism;Carbon fixation pathways in prokaryotes;Carbon metabolism;Citrate cycle (TCA cycle);Oxidative phosphorylation;Pyruvate metabolism;Two-component system	Bacillota	2.87019e-166	3.23656e-164	21.4208
K10546	putative multiple sugar transport system substrate-binding protein	ABC transporters	Bacillota	2.50081e-157	2.08437e-155	21.4026
K13810	transaldolase / glucose-6-phosphate isomerase	Amino sugar and nucleotide sugar metabolism;Biosynthesis of amino acids;Biosynthesis of nucleotide sugars;Carbon metabolism;Glycolysis / Gluconeogenesis;Pentose phosphate pathway;Starch and sucrose metabolism	Bacillota	1.30258e-146	8.61052e-145	21.3113
K10672	glycine reductase complex component B subunit gamma		Bacillota	4.5383e-143	2.86411e-141	20.9442
K01848	methylmalonyl-CoA mutase, N-terminal domain	Carbon fixation pathways in prokaryotes;Carbon metabolism;Glyoxylate and dicarboxylate metabolism;Propanoate metabolism;Valine, leucine and isoleucine degradation	Bacillota	4.63158e-143	2.86411e-141	20.9044
K07469	aldehyde oxidoreductase		Bacillota	3.53962e-114	1.50788e-112	20.8382
K13922	propionaldehyde dehydrogenase	Propanoate metabolism	Bacillota	6.73601e-142	4.03529e-140	20.8329
K10671	glycine reductase complex component B subunit alpha and beta		Bacillota	5.51839e-159	5.46416e-157	20.7333
K00260	glutamate dehydrogenase	Alanine, aspartate and glutamate metabolism;Arginine biosynthesis;Nitrogen metabolism;Taurine and hypotaurine metabolism	Bacillota	2.16172e-82	6.9067e-81	20.5365
K00132	acetaldehyde dehydrogenase (acetylating)	Butanoate metabolism;Pyruvate metabolism	Bacillota	1.31428e-141	7.63475e-140	20.4431
K10555	AI-2 transport system substrate-binding protein	ABC transporters;Quorum sensing	Bacillota	8.97462e-123	4.30109e-121	20.3677
K00104	glycolate dehydrogenase FAD-linked subunit	Glyoxylate and dicarboxylate metabolism	Bacillota	6.8554e-118	2.98677e-116	20.3346
K11184	catabolite repression HPr-like protein		Bacillota	1.09318e-111	4.45877e-110	20.3018
K00016	L-lactate dehydrogenase	Cysteine and methionine metabolism;Glycolysis / Gluconeogenesis;Propanoate metabolism;Pyruvate metabolism	Bacillota	1.19595e-121	5.59179e-120	20.2797
K01999	branched-chain amino acid transport system substrate-binding protein	ABC transporters;Quorum sensing	Bacillota	9.90713e-87	3.39142e-85	20.1216
K20038	choline trimethylamine-lyase		Bacillota	2.17476e-86	7.31405e-85	20.0021
K13954	alcohol dehydrogenase	Chloroalkane and chloroalkene degradation;Degradation of aromatic compounds;Fatty acid degradation;Glycolysis / Gluconeogenesis;Naphthalene degradation;Pyruvate metabolism;Tyrosine metabolism	Bacillota	6.59383e-114	2.74791e-112	19.9737
K02619	4-amino-4-deoxychorismate lyase	Biosynthesis of cofactors;Folate biosynthesis	Bacillota	3.29061e-88	1.14693e-86	19.7581
K01596	phosphoenolpyruvate carboxykinase (GTP)	Citrate cycle (TCA cycle);Glycolysis / Gluconeogenesis;Pyruvate metabolism	Bacillota	1.75373e-88	6.22576e-87	19.7364
K00864	glycerol kinase	Glycerolipid metabolism	Bacillota	1.22933e-81	3.86331e-80	19.5334
K17363	urocanate reductase	Histidine metabolism	Bacillota	1.76518e-119	7.88812e-118	19.5185
K10793	D-proline reductase (dithiol) PrdA	Arginine and proline metabolism	Bacillota	3.56017e-101	1.36497e-99	19.4397
K04112	benzoyl-CoA reductase subunit C	Benzoate degradation;Degradation of aromatic compounds	Bacillota	1.73892e-110	6.94482e-109	19.3882
K01628	L-fuculose-phosphate aldolase	Fructose and mannose metabolism;Pentose and glucuronate interconversions	Bacillota	1.35124e-61	2.97739e-60	19.355
K01007	pyruvate, water dikinase	Carbon fixation pathways in prokaryotes;Carbon metabolism;Glycolysis / Gluconeogenesis;Methane metabolism;Pyruvate metabolism	Bacillota	1.15455e-103	4.51687e-102	19.2699
K10708	fructoselysine 6-phosphate deglycase		Bacillota	2.20305e-76	6.30336e-75	19.1542
K22430	caffeyl-CoA reductase-Etf complex subunit CarC		Bacillota	9.76063e-93	3.59829e-91	19.0471
K03704	cold shock protein		Bacillota	4.78791e-57	8.65889e-56	18.7464
K01621	xylulose-5-phosphate/fructose-6-phosphate phosphoketolase	Pentose phosphate pathway	Bacillota	1.08432e-69	2.88701e-68	18.7096
K11751	5'-nucleotidase / UDP-sugar diphosphatase	Nicotinate and nicotinamide metabolism;Purine metabolism;Pyrimidine metabolism	Bacillota	1.34502e-58	2.63102e-57	18.6991
K15125	filamentous hemagglutinin		Bacillota	1.45977e-55	2.52107e-54	18.6729
K02030	polar amino acid transport system substrate-binding protein		Bacillota	5.02049e-58	9.62428e-57	18.4798
K07080	uncharacterized protein		Bacillota	4.90819e-61	1.05719e-59	18.3328
K00194	acetyl-CoA decarbonylase/synthase, CODH/ACS complex subunit delta	Carbon fixation pathways in prokaryotes;Carbon metabolism;Methane metabolism	Bacillota	3.51032e-61	7.64691e-60	18.321
K02431	L-fucose mutarotase		Bacillota	1.51324e-79	4.4629e-78	18.2143
K04487	cysteine desulfurase	Biosynthesis of cofactors;Sulfur relay system;Thiamine metabolism	Bacillota	3.52644e-80	1.07305e-78	18.2016
K02948	small subunit ribosomal protein S11	Ribosome	Bacillota	8.4823e-61	1.80673e-59	17.8148
K01989	putative tryptophan/tyrosine transport system substrate-binding protein		Bacillota	4.12732e-68	1.0692e-66	17.8103
K17202	erythritol transport system substrate-binding protein	ABC transporters	Bacillota	5.27991e-71	1.44594e-69	17.7655
K17234	arabinooligosaccharide transport system substrate-binding protein	ABC transporters	Bacillota	4.8954e-62	1.10406e-60	17.6632
K00197	acetyl-CoA decarbonylase/synthase, CODH/ACS complex subunit gamma	Carbon fixation pathways in prokaryotes;Carbon metabolism;Methane metabolism	Bacillota	1.23183e-51	1.96785e-50	17.5954
K21577	glycine/sarcosine/betaine reductase complex component C subunit beta		Bacillota	8.57643e-71	2.31564e-69	17.57
K08299	crotonobetainyl-CoA hydratase		Bacillota	2.72991e-67	6.90011e-66	17.4587
K07546	(E)-benzylidenesuccinyl-CoA hydratase	Degradation of aromatic compounds	Bacillota	2.73557e-67	6.90011e-66	17.4559
K02803	N-acetylglucosamine PTS system EIIB component		Bacillota	4.24161e-56	7.52886e-55	17.3898
K02804	N-acetylglucosamine PTS system EIICBA or EIICB component	Amino sugar and nucleotide sugar metabolism;Phosphotransferase system (PTS)	Bacillota	4.24161e-56	7.52886e-55	17.3898
K02029	polar amino acid transport system permease protein		Bacillota	8.42269e-56	1.48131e-54	17.3538
K10254	oleate hydratase		Bacillota	3.25341e-73	9.03881e-72	17.267
K02794	mannose PTS system EIIAB component	Amino sugar and nucleotide sugar metabolism;Fructose and mannose metabolism;Phosphotransferase system (PTS)	Bacillota	1.91834e-51	3.0373e-50	17.1391
K07030	fatty acid kinase		Bacillota	2.27813e-55	3.86476e-54	17.0951
K01571	oxaloacetate decarboxylase (Na+ extruding) subunit alpha	Pyruvate metabolism	Bacillota	4.26788e-50	6.65164e-49	16.9161
K01849	methylmalonyl-CoA mutase, C-terminal domain	Carbon fixation pathways in prokaryotes;Carbon metabolism;Glyoxylate and dicarboxylate metabolism;Propanoate metabolism;Valine, leucine and isoleucine degradation	Bacillota	3.02307e-57	5.51926e-56	16.9057
K08483	phosphoenolpyruvate-protein phosphotransferase (PTS system enzyme I)	Phosphotransferase system (PTS)	Bacillota	1.06664e-60	2.24699e-59	16.9045
K02082	D-galactosamine 6-phosphate deaminase/isomerase	Galactose metabolism	Bacillota	1.19951e-58	2.37059e-57	16.8812
K02777	sugar PTS system EIIA component	Amino sugar and nucleotide sugar metabolism;Biofilm formation (multiple organisms);Glycolysis / Gluconeogenesis;Phosphotransferase system (PTS);Starch and sucrose metabolism	Bacillota	2.27051e-64	5.24407e-63	16.876
K00297	methylenetetrahydrofolate reductase (NADH)	Carbon fixation pathways in prokaryotes;Carbon metabolism;One carbon pool by folate	Bacillota	9.29674e-52	1.51033e-50	16.8334
K02755	beta-glucoside PTS system EIIA component		Bacillota	1.08582e-57	2.02089e-56	16.7432
K02757	beta-glucoside PTS system EIICBA component	Phosphotransferase system (PTS)	Bacillota	1.08582e-57	2.02089e-56	16.7432
K08302	tagatose 1,6-diphosphate aldolase GatY/KbaY	Galactose metabolism	Bacillota	4.27865e-58	8.28502e-57	16.5602
K03406	methyl-accepting chemotaxis protein	Bacterial chemotaxis;Two-component system	Bacillota	7.00239e-59	1.41301e-57	16.5545
K15024	putative phosphotransacetylase	Carbon fixation pathways in prokaryotes;Carbon metabolism;Propanoate metabolism;Pyruvate metabolism;Taurine and hypotaurine metabolism	Bacillota	1.24146e-55	2.16353e-54	16.5386
K13889	glutathione transport system substrate-binding protein	ABC transporters	Bacillota	1.84624e-55	3.16003e-54	16.3249
K01119	2',3'-cyclic-nucleotide 2'-phosphodiesterase / 3'-nucleotidase	Purine metabolism;Pyrimidine metabolism	Bacillota	1.36025e-49	2.06952e-48	16.308
K01938	formate--tetrahydrofolate ligase	Biosynthesis of cofactors;Carbon fixation pathways in prokaryotes;Carbon metabolism;One carbon pool by folate	Bacillota	4.21975e-41	5.1524e-40	16.2651
K20904	(R)-2-hydroxyglutaryl-CoA dehydratase subunit beta		Bacillota	3.96779e-59	8.09177e-58	15.9595
K03784	purine-nucleoside phosphorylase	Nicotinate and nicotinamide metabolism;Purine metabolism	Bacillota	2.04016e-45	2.77375e-44	15.754
K10542	methyl-galactoside transport system ATP-binding protein	ABC transporters	Bacillota	6.83601e-45	9.16407e-44	15.6968
K00926	carbamate kinase	Arginine biosynthesis;Carbon metabolism;Nitrogen metabolism;Purine metabolism	Bacillota	1.55185e-53	2.58686e-52	15.6588
K00616	transaldolase	Biosynthesis of amino acids;Carbon metabolism;Pentose phosphate pathway	Bacillota	6.58071e-44	8.58179e-43	15.632
K01026	propionate CoA-transferase	Propanoate metabolism;Pyruvate metabolism;Styrene degradation	Bacillota	5.69336e-55	9.57383e-54	15.6168
K05878	phosphoenolpyruvate---glycerone phosphotransferase subunit DhaK	Glycerolipid metabolism	Bacillota	4.10176e-43	5.17308e-42	15.5879
K01739	cystathionine gamma-synthase	Biosynthesis of amino acids;Cysteine and methionine metabolism;Selenocompound metabolism;Sulfur metabolism	Bacillota	1.20739e-46	1.75345e-45	15.4633
K14534	4-hydroxybutyryl-CoA dehydratase / vinylacetyl-CoA-Delta-isomerase	Butanoate metabolism;Carbon fixation pathways in prokaryotes;Carbon metabolism	Bacillota	3.6825e-60	7.5907e-59	15.3129
K02012	iron(III) transport system substrate-binding protein	ABC transporters	Bacillota	9.16356e-45	1.2199e-43	15.2995
K00483	4-hydroxyphenylacetate 3-monooxygenase	Degradation of aromatic compounds;Tyrosine metabolism	Bacillota	1.45638e-60	3.03465e-59	15.2903
K20627	lactoyl-CoA dehydratase subunit beta	Propanoate metabolism;Styrene degradation	Bacillota	2.69688e-47	3.97686e-46	15.2654
K01761	methionine-gamma-lyase	Cysteine and methionine metabolism;Selenocompound metabolism	Bacillota	1.11836e-44	1.47855e-43	15.2282
K02073	D-methionine transport system substrate-binding protein	ABC transporters	Bacillota	6.88289e-39	8.09479e-38	15.1664
K03696	ATP-dependent Clp protease ATP-binding subunit ClpC		Bacillota	1.00832e-52	1.66634e-51	15.1634
K03738	aldehyde:ferredoxin oxidoreductase	Carbon metabolism;Pentose phosphate pathway	Bacillota	1.25893e-46	1.81456e-45	15.1478
K00820	glutamine---fructose-6-phosphate transaminase (isomerizing)	Alanine, aspartate and glutamate metabolism;Amino sugar and nucleotide sugar metabolism;Biosynthesis of nucleotide sugars	Bacillota	1.70076e-47	2.5274e-46	15.1311
K02056	simple sugar transport system ATP-binding protein		Bacillota	3.98599e-52	6.53089e-51	15.1082
K19515	benzoyl-CoA reductase subunit BamB	Benzoate degradation;Degradation of aromatic compounds	Bacillota	1.5454e-46	2.19446e-45	15.0987
K01439	succinyl-diaminopimelate desuccinylase	Biosynthesis of amino acids;Lysine biosynthesis	Bacillota	8.15003e-44	1.05565e-42	14.9645
K02051	NitT/TauT family transport system substrate-binding protein		Bacillota	1.33935e-46	1.91607e-45	14.879
K06421	small acid-soluble spore protein D (minor alpha/beta-type SASP)		Bacillota	9.9526e-34	9.44402e-33	14.8245
K06418	small acid-soluble spore protein A (major alpha-type SASP)		Bacillota	1.00007e-33	9.44402e-33	14.7953
K06419	small acid-soluble spore protein B (major beta-type SASP)		Bacillota	1.00007e-33	9.44402e-33	14.7953
K00334	NADH-quinone oxidoreductase subunit E	Oxidative phosphorylation	Bacillota	6.85004e-50	1.05899e-48	14.7811
K06420	small acid-soluble spore protein C (minor alpha/beta-type SASP)		Bacillota	1.00503e-33	9.4443e-33	14.7626
K02769	fructose PTS system EIIB component	Fructose and mannose metabolism;Phosphotransferase system (PTS)	Bacillota	9.18947e-47	1.34475e-45	14.6379
K01677	fumarate hydratase subunit alpha	Carbon fixation pathways in prokaryotes;Carbon metabolism;Citrate cycle (TCA cycle);Pyruvate metabolism	Bacillota	2.45589e-43	3.11785e-42	14.5807
K02650	type IV pilus assembly protein PilA	Two-component system	Bacillota	2.35705e-40	2.82404e-39	14.5623
K04113	benzoyl-CoA reductase subunit B	Benzoate degradation;Degradation of aromatic compounds	Bacillota	4.77058e-43	5.97726e-42	14.5188
K01843	lysine 2,3-aminomutase	Lysine degradation	Bacillota	1.55021e-45	2.12267e-44	14.4969
K02768	fructose PTS system EIIA component	Fructose and mannose metabolism;Phosphotransferase system (PTS)	Bacillota	1.23738e-45	1.71889e-44	14.4312
K02770	fructose PTS system EIIBC or EIIC component	Fructose and mannose metabolism;Phosphotransferase system (PTS)	Bacillota	1.23738e-45	1.71889e-44	14.4312
K05825	2-aminoadipate transaminase	2-Oxocarboxylic acid metabolism;Lysine biosynthesis	Bacillota	4.60737e-41	5.59009e-40	14.3461
K01678	fumarate hydratase subunit beta	Carbon fixation pathways in prokaryotes;Carbon metabolism;Citrate cycle (TCA cycle);Pyruvate metabolism	Bacillota	1.36094e-41	1.67239e-40	14.3385
K01039	glutaconate CoA-transferase, subunit A	Butanoate metabolism;Styrene degradation	Bacillota	1.15877e-43	1.49085e-42	14.3306
K10794	D-proline reductase (dithiol) PrdB	Arginine and proline metabolism	Bacillota	3.20071e-46	4.5116e-45	14.2708
K02793	mannose PTS system EIIA component	Amino sugar and nucleotide sugar metabolism;Fructose and mannose metabolism;Phosphotransferase system (PTS)	Bacillota	3.05743e-36	3.15112e-35	14.1318
K04488	nitrogen fixation protein NifU and related proteins		Bacillota	2.28164e-35	2.30206e-34	14.0529
K03339	6-phospho-5-dehydro-2-deoxy-D-gluconate aldolase	Inositol phosphate metabolism	Bacillota	2.76671e-32	2.43293e-31	14.0267
K20276	large repetitive protein	Quorum sensing	Bacillota	3.59926e-35	3.59364e-34	13.8961
K00010	myo-inositol 2-dehydrogenase / D-chiro-inositol 1-dehydrogenase	Inositol phosphate metabolism;Streptomycin biosynthesis	Bacillota	8.13191e-41	9.80432e-40	13.8345
K00945	CMP/dCMP kinase	Pyrimidine metabolism	Bacillota	7.61649e-34	7.30041e-33	13.8336
K03706	transcriptional pleiotropic repressor		Bacillota	5.04035e-37	5.52134e-36	13.8068
K18012	L-erythro-3,5-diaminohexanoate dehydrogenase	Lysine degradation	Bacillota	1.36278e-37	1.55503e-36	13.7676
K03416	methylmalonyl-CoA carboxyltransferase 5S subunit	Propanoate metabolism	Bacillota	1.05836e-36	1.13982e-35	13.5981
K20140	2-oxoglutarate carboxylase large subunit		Bacillota	1.05836e-36	1.13982e-35	13.5981
K01615	glutaconyl-CoA decarboxylase subunit alpha	Benzoate degradation;Butanoate metabolism	Bacillota	3.75591e-37	4.21057e-36	13.2758
K00821	acetylornithine/N-succinyldiaminopimelate aminotransferase	2-Oxocarboxylic acid metabolism;Arginine biosynthesis;Biosynthesis of amino acids;Lysine biosynthesis	Bacillota	3.5571e-33	3.23173e-32	13.2601
K06334	spore coat protein JC		Bacillota	5.72508e-36	5.86898e-35	13.2557
K02750	alpha-glucoside PTS system EIICB component	Phosphotransferase system (PTS);Starch and sucrose metabolism	Bacillota	2.64491e-36	2.77065e-35	13.2298
K05813	sn-glycerol 3-phosphate transport system substrate-binding protein	ABC transporters	Bacillota	7.37667e-35	7.28922e-34	13.2234
K02747	N-acetylgalactosamine PTS system EIID component	Galactose metabolism;Phosphotransferase system (PTS)	Bacillota	5.03676e-34	4.85199e-33	13.2003
K00703	starch synthase	Biofilm formation (multiple organisms);Starch and sucrose metabolism	Bacillota	3.70702e-32	3.18671e-31	13.189
K15533	1,3-beta-galactosyl-N-acetylhexosamine phosphorylase		Bacillota	4.49069e-37	5.00503e-36	13.1165
K21583	sarcosine reductase complex component B subunit alpha		Bacillota	5.97372e-37	6.5066e-36	13.0149
K00528	ferredoxin/flavodoxin---NADP+ reductase		Bacillota	1.70852e-33	1.58224e-32	12.9838
K16951	anaerobic sulfite reductase subunit B	Sulfur metabolism	Bacillota	1.58571e-33	1.47563e-32	12.9354
K02190	sirohydrochlorin cobaltochelatase	Biosynthesis of cofactors;Porphyrin metabolism	Bacillota	1.82519e-33	1.67411e-32	12.8996
K10441	ribose transport system ATP-binding protein	ABC transporters	Bacillota	6.38914e-33	5.77735e-32	12.8382
K12527	putative selenate reductase	Selenocompound metabolism	Bacillota	1.74448e-36	1.86825e-35	12.7396
K01699	propanediol dehydratase large subunit	Propanoate metabolism	Bacillota	3.69005e-32	3.18641e-31	12.7131
K06120	glycerol dehydratase large subunit	Glycerolipid metabolism	Bacillota	3.69005e-32	3.18641e-31	12.7131
K03566	LysR family transcriptional regulator, glycine cleavage system transcriptional activator	Biofilm formation (multiple organisms)	Bacillota	1.33895e-35	1.35808e-34	12.6915
K15584	nickel transport system substrate-binding protein	ABC transporters	Bacillota	5.98602e-31	4.98921e-30	12.6441
K20626	lactoyl-CoA dehydratase subunit alpha	Propanoate metabolism;Styrene degradation	Bacillota	2.85276e-36	2.97214e-35	12.634
K01179	endoglucanase	Starch and sucrose metabolism;Two-component system	Bacillota	3.26878e-34	3.16477e-33	12.5758
K03969	phage shock protein A		Bacillota	1.81157e-33	1.66961e-32	12.5546
K06346	spoIIIJ-associated protein		Bacillota	2.52012e-33	2.30051e-32	12.5437
K03336	3D-(3,5/4)-trihydroxycyclohexane-1,2-dione acylhydrolase (decyclizing)	Inositol phosphate metabolism	Bacillota	6.97247e-35	6.9255e-34	12.3835
K02744	N-acetylgalactosamine PTS system EIIA component	Galactose metabolism;Phosphotransferase system (PTS)	Bacillota	9.43326e-35	9.17947e-34	12.3588
K02745	N-acetylgalactosamine PTS system EIIB component	Galactose metabolism;Phosphotransferase system (PTS)	Bacillota	3.04191e-32	2.65061e-31	12.3521
K01034	acetate CoA/acetoacetate CoA-transferase alpha subunit	Aminobenzoate degradation;Butanoate metabolism;Lysine degradation;Two-component system	Bacillota	2.86396e-32	2.50695e-31	12.2988
K02781	glucitol/sorbitol PTS system EIIA component	Fructose and mannose metabolism;Phosphotransferase system (PTS)	Bacillota	5.02313e-37	5.52134e-36	12.2814
K17320	putative aldouronate transport system permease protein	ABC transporters	Bacillota	5.95235e-30	4.81462e-29	12.2776
K00005	glycerol dehydrogenase	Glycerolipid metabolism;Propanoate metabolism	Bacillota	8.13037e-33	7.22007e-32	12.0193
K03521	electron transfer flavoprotein beta subunit		Bacillota	2.8858e-27	2.16097e-26	11.9948
K10709	fructoselysine 3-epimerase		Bacillota	6.64511e-30	5.32999e-29	11.9267
K18119	succinate-semialdehyde dehydrogenase	Butanoate metabolism;Carbon metabolism	Bacillota	2.11367e-30	1.73159e-29	11.9083
K16371	D-tagatose-1,6-bisphosphate aldolase subunit GatZ/KbaZ	Galactose metabolism	Bacillota	1.0898e-31	9.28511e-31	11.9056
K00048	lactaldehyde reductase	Glyoxylate and dicarboxylate metabolism;Propanoate metabolism	Bacillota	8.13529e-33	7.22007e-32	11.8351
K09772	cell division inhibitor SepF		Bacillota	3.48045e-31	2.95222e-30	11.7686
K20903	(R)-2-hydroxyglutaryl-CoA dehydratase subunit alpha		Bacillota	3.71325e-31	3.13582e-30	11.6395
K00656	formate C-acetyltransferase	Butanoate metabolism;Propanoate metabolism;Pyruvate metabolism	Bacillota	1.71222e-26	1.22019e-25	11.6066
K21584	sarcosine reductase complex component B subunit beta		Bacillota	5.80532e-29	4.54237e-28	11.5821
K17213	inositol transport system substrate-binding protein	ABC transporters	Bacillota	1.4209e-28	1.09833e-27	11.57
K00965	UDPglucose--hexose-1-phosphate uridylyltransferase	Amino sugar and nucleotide sugar metabolism;Biosynthesis of nucleotide sugars;Galactose metabolism	Bacillota	8.82821e-31	7.26338e-30	11.4156
K03407	two-component system, chemotaxis family, sensor kinase CheA	Bacterial chemotaxis;Two-component system	Bacillota	1.02119e-28	7.9578e-28	11.3859
K02390	flagellar hook protein FlgE	Flagellar assembly	Bacillota	2.39921e-28	1.83972e-27	11.3785
K01406	serralysin	Cationic antimicrobial peptide (CAMP) resistance	Bacillota	2.36347e-23	1.4855e-22	11.3194
K17624	endo-alpha-N-acetylgalactosaminidase		Bacillota	3.07925e-21	1.77799e-20	11.3073
K18700	fluoroacetyl-CoA thioesterase		Bacillota	3.72054e-29	2.92306e-28	11.2725
K15515	sulfoacetaldehyde dehydrogenase	Taurine and hypotaurine metabolism	Bacillota	3.8144e-27	2.83419e-26	11.261
K04074	cell division initiation protein		Bacillota	6.87766e-30	5.49353e-29	11.2582
K03522	electron transfer flavoprotein alpha subunit		Bacillota	1.02908e-26	7.44436e-26	11.1911
K02994	small subunit ribosomal protein S8	Ribosome	Bacillota	7.55239e-25	5.15229e-24	11.1744
K03308	neurotransmitter:Na+ symporter, NSS family		Bacillota	3.62148e-27	2.70131e-26	11.1027
K03778	D-lactate dehydrogenase	Pyruvate metabolism	Bacillota	2.12662e-28	1.63724e-27	11.0995
K18120	4-hydroxybutyrate dehydrogenase	Butanoate metabolism;Carbon metabolism	Bacillota	1.17148e-27	8.84147e-27	11.0412
K05816	sn-glycerol 3-phosphate transport system ATP-binding protein	ABC transporters	Bacillota	5.61605e-27	4.12489e-26	11.0166
K01668	tyrosine phenol-lyase	Tyrosine metabolism	Bacillota	3.22468e-29	2.55443e-28	10.9865
K00068	sorbitol-6-phosphate 2-dehydrogenase	Fructose and mannose metabolism	Bacillota	1.77621e-27	1.33529e-26	10.9693
K00761	uracil phosphoribosyltransferase	Pyrimidine metabolism	Bacillota	5.4193e-16	2.38823e-15	10.9474
K01193	beta-fructofuranosidase	Galactose metabolism;Starch and sucrose metabolism	Bacillota	2.81518e-18	1.36625e-17	10.8998
K00046	gluconate 5-dehydrogenase		Bacillota	5.51211e-25	3.78735e-24	10.7722
K02503	histidine triad (HIT) family protein		Bacillota	3.52046e-29	2.77725e-28	10.7511
K00111	glycerol-3-phosphate dehydrogenase	Glycerophospholipid metabolism	Bacillota	1.02343e-26	7.43152e-26	10.5638
K03779	L(+)-tartrate dehydratase alpha subunit	Glyoxylate and dicarboxylate metabolism	Bacillota	1.29296e-24	8.60625e-24	10.5031
K00620	glutamate N-acetyltransferase / amino-acid N-acetyltransferase	2-Oxocarboxylic acid metabolism;Arginine biosynthesis;Biosynthesis of amino acids	Bacillota	1.12755e-23	7.20507e-23	10.4123
K02961	small subunit ribosomal protein S17	Ribosome	Bacillota	1.48116e-20	8.25403e-20	10.3979
K00973	glucose-1-phosphate thymidylyltransferase	Biosynthesis of nucleotide sugars;O-Antigen nucleotide sugar biosynthesis;Polyketide sugar unit biosynthesis;Streptomycin biosynthesis	Bacillota	1.10456e-22	6.78666e-22	10.383
K10797	2-enoate reductase	Phenylalanine metabolism	Bacillota	3.62383e-24	2.36289e-23	10.342
K01040	glutaconate CoA-transferase, subunit B	Butanoate metabolism;Styrene degradation	Bacillota	8.96288e-25	6.07132e-24	10.2569
K01035	acetate CoA/acetoacetate CoA-transferase beta subunit	Aminobenzoate degradation;Butanoate metabolism;Lysine degradation;Two-component system	Bacillota	5.71611e-25	3.91349e-24	10.1899
K01844	beta-lysine 5,6-aminomutase alpha subunit	Lysine degradation	Bacillota	7.80743e-25	5.30739e-24	10.1864
K00170	pyruvate ferredoxin oxidoreductase beta subunit	2-Oxocarboxylic acid metabolism;Butanoate metabolism;Carbon fixation pathways in prokaryotes;Carbon metabolism;Citrate cycle (TCA cycle);Glycolysis / Gluconeogenesis;Methane metabolism;Nitrotoluene degradation;Propanoate metabolism;Pyruvate metabolism	Bacillota	4.17661e-22	2.51779e-21	10.1831
K01728	pectate lyase	Pentose and glucuronate interconversions;Quorum sensing	Bacillota	1.1065e-23	7.09418e-23	10.167
K06398	stage IV sporulation protein A		Bacillota	1.09548e-24	7.39452e-24	10.1538
K04759	ferrous iron transport protein B		Bacillota	4.06307e-25	2.81188e-24	10.1121
K09747	nucleoid-associated protein EbfC		Bacillota	1.25856e-26	9.07018e-26	10.0931
K02874	large subunit ribosomal protein L14	Ribosome	Bacillota	1.57508e-16	7.12131e-16	10.0906
K09759	nondiscriminating aspartyl-tRNA synthetase	Aminoacyl-tRNA biosynthesis	Bacillota	1.49934e-24	9.91116e-24	10.0426
K01788	N-acylglucosamine-6-phosphate 2-epimerase	Amino sugar and nucleotide sugar metabolism	Bacillota	1.12208e-24	7.54745e-24	10.0421
K03060	DNA-directed RNA polymerase subunit omega	RNA polymerase	Bacillota	6.98515e-23	4.31953e-22	9.89225
K19510	fructoselysine-6-phosphate deglycase		Bacillota	1.21563e-24	8.11971e-24	9.87912
K10823	oligopeptide transport system ATP-binding protein	ABC transporters;beta-Lactam resistance;Quorum sensing	Bacillota	1.19407e-24	8.00362e-24	9.86665
K02669	twitching motility protein PilT		Bacillota	3.391e-24	2.22621e-23	9.64054
K02760	cellobiose PTS system EIIB component	Phosphotransferase system (PTS);Starch and sucrose metabolism	Bacillota	2.09986e-20	1.15342e-19	9.62824
K01448	N-acetylmuramoyl-L-alanine amidase	Cationic antimicrobial peptide (CAMP) resistance	Bacillota	2.61121e-23	1.63584e-22	9.56236
K01839	phosphopentomutase	Pentose phosphate pathway;Purine metabolism	Bacillota	1.31779e-24	8.74121e-24	9.53685
K02796	mannose PTS system EIID component	Amino sugar and nucleotide sugar metabolism;Fructose and mannose metabolism;Phosphotransferase system (PTS)	Bacillota	9.08561e-22	5.37565e-21	9.51413
K10120	fructooligosaccharide transport system substrate-binding protein		Bacillota	1.35576e-23	8.60593e-23	9.4895
K05795	tellurium resistance protein TerD		Bacillota	4.56653e-23	2.84222e-22	9.44407
K00008	L-iditol 2-dehydrogenase	Fructose and mannose metabolism;Pentose and glucuronate interconversions	Bacillota	2.01789e-15	8.55818e-15	9.43402
K12574	ribonuclease J	RNA degradation	Bacillota	3.45854e-23	2.15962e-22	9.38257
K02647	carbohydrate diacid regulator		Bacillota	6.94177e-22	4.17159e-21	9.37658
K00702	cellobiose phosphorylase	Starch and sucrose metabolism	Bacillota	1.34367e-23	8.5575e-23	9.35183
K22373	lactate racemase	Pyruvate metabolism	Bacillota	8.12308e-22	4.82104e-21	9.3475
K21576	glycine/sarcosine/betaine reductase complex component C subunit alpha		Bacillota	8.51136e-24	5.47526e-23	9.32657
K06147	ATP-binding cassette, subfamily B, bacterial		Bacillota	7.36239e-20	3.89881e-19	9.32339
K01738	cysteine synthase	Biosynthesis of amino acids;Carbon metabolism;Cysteine and methionine metabolism;Sulfur metabolism	Bacillota	2.14373e-23	1.35182e-22	9.23136
K03780	L(+)-tartrate dehydratase beta subunit	Glyoxylate and dicarboxylate metabolism	Bacillota	4.81896e-21	2.76585e-20	9.18233
K00336	NADH-quinone oxidoreductase subunit G	Oxidative phosphorylation	Bacillota	2.21105e-21	1.28054e-20	9.18173
K18332	NADP-reducing hydrogenase subunit HndD		Bacillota	2.21105e-21	1.28054e-20	9.18173
K03320	ammonium transporter, Amt family		Bacillota	1.84036e-21	1.07889e-20	9.17058
K02911	large subunit ribosomal protein L32	Ribosome	Bacillota	3.48323e-24	2.27896e-23	9.16875
K10206	LL-diaminopimelate aminotransferase	Biosynthesis of amino acids;Lysine biosynthesis	Bacillota	1.1237e-21	6.62812e-21	9.06892
K01667	tryptophanase	Tryptophan metabolism	Bacillota	8.05371e-20	4.24147e-19	9.06544
K06122	glycerol dehydratase small subunit	Glycerolipid metabolism	Bacillota	6.0189e-21	3.42381e-20	9.01994
K13920	propanediol dehydratase small subunit	Propanoate metabolism	Bacillota	6.0189e-21	3.42381e-20	9.01994
K02892	large subunit ribosomal protein L23	Ribosome	Bacillota	2.54186e-19	1.2925e-18	9.01688
K00123	formate dehydrogenase major subunit	Carbon metabolism;Glyoxylate and dicarboxylate metabolism;Methane metabolism	Bacillota	7.03078e-21	3.98758e-20	8.99093
K06281	hydrogenase large subunit	Nitrotoluene degradation;Two-component system	Bacillota	1.19658e-20	6.68761e-20	8.92978
K00065	2-dehydro-3-deoxy-D-gluconate 5-dehydrogenase	Pentose and glucuronate interconversions	Bacillota	2.03413e-21	1.18523e-20	8.92611
K03111	single-strand DNA-binding protein	DNA replication;Homologous recombination;Mismatch repair	Bacillota	2.46571e-22	1.50534e-21	8.82425
K00040	fructuronate reductase	Pentose and glucuronate interconversions	Bacillota	2.44709e-22	1.49875e-21	8.80964
K04042	bifunctional UDP-N-acetylglucosamine pyrophosphorylase / glucosamine-1-phosphate N-acetyltransferase	Amino sugar and nucleotide sugar metabolism;Biosynthesis of nucleotide sugars;O-Antigen nucleotide sugar biosynthesis	Bacillota	1.41924e-21	8.34566e-21	8.80304
K01710	dTDP-glucose 4,6-dehydratase	Biosynthesis of nucleotide sugars;O-Antigen nucleotide sugar biosynthesis;Polyketide sugar unit biosynthesis;Streptomycin biosynthesis	Bacillota	1.38498e-14	5.63695e-14	8.76592
K02950	small subunit ribosomal protein S12	Ribosome	Bacillota	2.12494e-19	1.08627e-18	8.70919
K03335	inosose dehydratase	Inositol phosphate metabolism	Bacillota	7.87388e-23	4.85345e-22	8.68227
K18330	NADP-reducing hydrogenase subunit HndA		Bacillota	2.75929e-22	1.67922e-21	8.67166
K01840	phosphomannomutase	Amino sugar and nucleotide sugar metabolism;Biosynthesis of nucleotide sugars;Fructose and mannose metabolism;O-Antigen nucleotide sugar biosynthesis	Bacillota	4.99921e-19	2.50877e-18	8.65983
K18014	3-aminobutyryl-CoA ammonia-lyase	Lysine degradation	Bacillota	7.09745e-22	4.25182e-21	8.63311
K02759	cellobiose PTS system EIIA component	Phosphotransferase system (PTS);Starch and sucrose metabolism	Bacillota	2.65687e-20	1.45521e-19	8.59354
K12547	polysaccharidase protein		Bacillota	1.12954e-18	5.63888e-18	8.59319
K19309	bacitracin transport system ATP-binding protein	ABC transporters	Bacillota	1.75247e-20	9.70948e-20	8.58641
K09698	nondiscriminating glutamyl-tRNA synthetase	Aminoacyl-tRNA biosynthesis;Biosynthesis of cofactors	Bacillota	1.19187e-20	6.68073e-20	8.58589
K02662	type IV pilus assembly protein PilM		Bacillota	7.05994e-20	3.75942e-19	8.58057
K01623	fructose-bisphosphate aldolase, class I	Biosynthesis of amino acids;Carbon metabolism;Fructose and mannose metabolism;Glycolysis / Gluconeogenesis;Methane metabolism;Pentose phosphate pathway	Bacillota	3.88757e-20	2.08753e-19	8.56886
K08659	dipeptidase		Bacillota	1.03227e-20	5.80312e-20	8.56213
K01790	dTDP-4-dehydrorhamnose 3,5-epimerase	Biosynthesis of nucleotide sugars;O-Antigen nucleotide sugar biosynthesis;Polyketide sugar unit biosynthesis;Streptomycin biosynthesis	Bacillota	3.16049e-21	1.81941e-20	8.48538
K21395	TRAP-type transport system periplasmic protein		Bacillota	1.83145e-19	9.43787e-19	8.44567
K05879	phosphoenolpyruvate---glycerone phosphotransferase subunit DhaL	Glycerolipid metabolism	Bacillota	6.97007e-20	3.7219e-19	8.43851
K06412	stage V sporulation protein G		Bacillota	4.58014e-19	2.3045e-18	8.42887
K01491	methylenetetrahydrofolate dehydrogenase (NADP+) / methenyltetrahydrofolate cyclohydrolase	Biosynthesis of cofactors;Carbon fixation pathways in prokaryotes;Carbon metabolism;One carbon pool by folate	Bacillota	8.75582e-15	3.61744e-14	8.39082
K02965	small subunit ribosomal protein S19	Ribosome	Bacillota	3.86676e-14	1.53153e-13	8.31269
K01940	argininosuccinate synthase	Alanine, aspartate and glutamate metabolism;Arginine biosynthesis;Biosynthesis of amino acids	Bacillota	2.79084e-19	1.41536e-18	8.29121
K01686	mannonate dehydratase	Pentose and glucuronate interconversions	Bacillota	6.25036e-19	3.12844e-18	8.23799
K00042	2-hydroxy-3-oxopropionate reductase	Glyoxylate and dicarboxylate metabolism	Bacillota	3.5426e-20	1.913e-19	8.21868
K00878	hydroxyethylthiazole kinase	Biosynthesis of cofactors;Riboflavin metabolism;Thiamine metabolism	Bacillota	1.5043e-19	7.7939e-19	8.18877
K02356	elongation factor P		Bacillota	3.34303e-19	1.69092e-18	7.98762
K01265	methionyl aminopeptidase		Bacillota	2.45754e-18	1.20181e-17	7.9608
K02952	small subunit ribosomal protein S13	Ribosome	Bacillota	1.42791e-19	7.4383e-19	7.9575
K01430	urease subunit gamma	Arginine biosynthesis;Purine metabolism	Bacillota	2.20651e-18	1.08737e-17	7.94797
K03531	cell division protein FtsZ		Bacillota	3.89536e-18	1.88096e-17	7.93972
K01756	adenylosuccinate lyase	Alanine, aspartate and glutamate metabolism;Biosynthesis of cofactors;Purine metabolism	Bacillota	1.1805e-19	6.16628e-19	7.85265
K12950	manganese-transporting P-type ATPase C		Bacillota	1.68938e-17	7.97672e-17	7.83105
K02795	mannose PTS system EIIC component	Amino sugar and nucleotide sugar metabolism;Fructose and mannose metabolism;Phosphotransferase system (PTS)	Bacillota	2.63632e-16	1.17531e-15	7.80652
K06023	HPr kinase/phosphorylase		Bacillota	2.4665e-17	1.15889e-16	7.76109
K09903	uridylate kinase	Biosynthesis of cofactors;Pyrimidine metabolism	Bacillota	6.43991e-17	2.96762e-16	7.73324
K03388	heterodisulfide reductase subunit A2	Carbon metabolism;Methane metabolism	Bacillota	8.1511e-17	3.74716e-16	7.72378
K00145	N-acetyl-gamma-glutamyl-phosphate reductase	2-Oxocarboxylic acid metabolism;Arginine biosynthesis;Biosynthesis of amino acids	Bacillota	2.58148e-17	1.20995e-16	7.68686
K04027	ethanolamine utilization protein EutM		Bacillota	2.17235e-14	8.74874e-14	7.66621
K10039	aspartate/glutamate/glutamine transport system substrate-binding protein	ABC transporters	Bacillota	7.3388e-18	3.51712e-17	7.63193
K01304	pyroglutamyl-peptidase		Bacillota	2.40032e-18	1.17683e-17	7.57936
K03647	protein involved in ribonucleotide reduction		Bacillota	8.18307e-18	3.90222e-17	7.57841
K01271	Xaa-Pro dipeptidase		Bacillota	9.29037e-15	3.83003e-14	7.50639
K01267	aspartyl aminopeptidase		Bacillota	2.6954e-18	1.31144e-17	7.45726
K00940	nucleoside-diphosphate kinase	Biosynthesis of cofactors;Purine metabolism;Pyrimidine metabolism	Bacillota	2.7609e-14	1.10419e-13	7.41871
K03431	phosphoglucosamine mutase	Amino sugar and nucleotide sugar metabolism;Biosynthesis of nucleotide sugars	Bacillota	1.22187e-16	5.56373e-16	7.41081
K03624	transcription elongation factor GreA		Bacillota	2.82766e-18	1.36885e-17	7.33653
K01356	repressor LexA		Bacillota	2.28323e-14	9.176e-14	7.25338
K01195	beta-glucuronidase	Ascorbate and aldarate metabolism;Biosynthesis of cofactors;Glycosaminoglycan degradation;Pentose and glucuronate interconversions;Porphyrin metabolism	Bacillota	1.58212e-16	7.13631e-16	7.21192
K02838	ribosome recycling factor		Bacillota	6.19841e-17	2.86322e-16	7.19907
K02904	large subunit ribosomal protein L29	Ribosome	Bacillota	1.97629e-18	9.78953e-18	7.17468
K16961	putative S-methylcysteine transport system substrate-binding protein	ABC transporters	Bacillota	4.52146e-16	2.00176e-15	7.16772
K07216	hemerythrin		Bacillota	1.11967e-15	4.83426e-15	7.12844
K03389	heterodisulfide reductase subunit B2	Carbon metabolism;Methane metabolism	Bacillota	1.70115e-16	7.65519e-16	7.07956
K01734	methylglyoxal synthase	Propanoate metabolism	Bacillota	6.3796e-15	2.66442e-14	7.07127
K02435	aspartyl-tRNA(Asn)/glutamyl-tRNA(Gln) amidotransferase subunit C	Aminoacyl-tRNA biosynthesis	Bacillota	9.31332e-16	4.03928e-15	7.05755
K01443	N-acetylglucosamine-6-phosphate deacetylase	Amino sugar and nucleotide sugar metabolism	Bacillota	1.90928e-16	8.55162e-16	7.03004
K00759	adenine phosphoribosyltransferase	Purine metabolism	Bacillota	3.52729e-14	1.39996e-13	7.02453
K02160	acetyl-CoA carboxylase biotin carboxyl carrier protein	Carbon fixation pathways in prokaryotes;Carbon metabolism;Fatty acid biosynthesis;Fatty acid metabolism;Propanoate metabolism;Pyruvate metabolism	Bacillota	5.87333e-17	2.71961e-16	6.99643
K00335	NADH-quinone oxidoreductase subunit F	Oxidative phosphorylation	Bacillota	7.15308e-15	2.9745e-14	6.98658
K02003	putative ABC transport system ATP-binding protein		Bacillota	1.36866e-16	6.20265e-16	6.9825
K00882	1-phosphofructokinase	Fructose and mannose metabolism;Phosphotransferase system (PTS)	Bacillota	1.30596e-15	5.60073e-15	6.95759
K01751	diaminopropionate ammonia-lyase		Bacillota	1.56695e-14	6.33723e-14	6.8953
K03768	peptidyl-prolyl cis-trans isomerase B (cyclophilin B)		Bacillota	8.79272e-16	3.83955e-15	6.88232
K02025	multiple sugar transport system permease protein		Bacillota	5.88126e-13	2.1475e-12	6.87494
K02016	iron complex transport system substrate-binding protein		Bacillota	4.18393e-13	1.55438e-12	6.80679
K03117	sec-independent protein translocase protein TatB	Bacterial secretion system;Protein export	Bacillota	4.06883e-18	1.95979e-17	6.80231
K16193	uncharacterized membrane protein ArfC		Bacillota	6.52211e-15	2.71802e-14	6.79989
K00963	UTP--glucose-1-phosphate uridylyltransferase	Amino sugar and nucleotide sugar metabolism;Biosynthesis of cofactors;Biosynthesis of nucleotide sugars;Galactose metabolism;O-Antigen nucleotide sugar biosynthesis;Pentose and glucuronate interconversions;Starch and sucrose metabolism	Bacillota	1.04868e-16	4.78648e-16	6.79126
K01192	beta-mannosidase	Other glycan degradation	Bacillota	1.21835e-13	4.68053e-13	6.78126
K07042	probable rRNA maturation factor		Bacillota	4.25852e-16	1.88972e-15	6.62183
K00533	ferredoxin hydrogenase large subunit		Bacillota	2.42586e-15	1.02657e-14	6.56412
K20882	(R)-2-hydroxy-4-methylpentanoate CoA-transferase		Bacillota	1.15337e-14	4.72608e-14	6.51638
K01465	dihydroorotase	Biosynthesis of cofactors;Pyrimidine metabolism	Bacillota	1.45657e-12	5.15176e-12	6.50164
K06889	uncharacterized protein		Bacillota	1.32069e-15	5.63869e-15	6.42637
K03616	H+/Na+-translocating ferredoxin:NAD+ oxidoreductase subunit B		Bacillota	1.29065e-14	5.27544e-14	6.40933
K00929	butyrate kinase	Butanoate metabolism	Bacillota	2.9997e-15	1.26661e-14	6.33595
K01740	O-acetylhomoserine (thiol)-lyase	Cysteine and methionine metabolism	Bacillota	6.3416e-10	1.86741e-09	6.32845
K11358	aspartate aminotransferase	2-Oxocarboxylic acid metabolism;Alanine, aspartate and glutamate metabolism;Arginine and proline metabolism;Arginine biosynthesis;Biosynthesis of amino acids;Cysteine and methionine metabolism;Isoquinoline alkaloid biosynthesis;Novobiocin biosynthesis;Phenylalanine metabolism;Phenylalanine, tyrosine and tryptophan biosynthesis;Tropane, piperidine and pyridine alkaloid biosynthesis;Tyrosine metabo…	Bacillota	2.76479e-14	1.10419e-13	6.2915
K01945	phosphoribosylamine---glycine ligase	Purine metabolism	Bacillota	1.19907e-11	3.99064e-11	6.26824
K00634	phosphate butyryltransferase	Butanoate metabolism	Bacillota	1.1175e-10	3.4947e-10	6.25243
K15553	sulfonate transport system substrate-binding protein	ABC transporters;Sulfur metabolism	Bacillota	2.33797e-13	8.82261e-13	6.22768
K00925	acetate kinase	Carbon fixation pathways in prokaryotes;Carbon metabolism;Methane metabolism;Propanoate metabolism;Pyruvate metabolism;Taurine and hypotaurine metabolism	Bacillota	4.74848e-12	1.6372e-11	6.22383
K03413	two-component system, chemotaxis family, chemotaxis protein CheY	Bacterial chemotaxis;Two-component system	Bacillota	1.05365e-13	4.07227e-13	6.21823
K15583	oligopeptide transport system ATP-binding protein	ABC transporters;beta-Lactam resistance;Quorum sensing	Bacillota	3.89225e-15	1.63988e-14	6.20004
K00611	ornithine carbamoyltransferase	Arginine biosynthesis;Biosynthesis of amino acids	Bacillota	1.11816e-12	3.99907e-12	6.19241
K18481	Mce-associated membrane protein		Bacillota	2.9168e-14	1.16248e-13	6.18445
K00763	nicotinate phosphoribosyltransferase	Biosynthesis of cofactors;Nicotinate and nicotinamide metabolism	Bacillota	1.2784e-15	5.49484e-15	6.18187
K02968	small subunit ribosomal protein S20	Ribosome	Bacillota	2.74385e-10	8.29646e-10	6.178
K01200	pullulanase	Starch and sucrose metabolism	Bacillota	2.78091e-10	8.39527e-10	6.17798
K02109	F-type H+-transporting ATPase subunit b	Oxidative phosphorylation	Bacillota	4.29081e-14	1.69598e-13	6.16652
K04085	tRNA 2-thiouridine synthesizing protein A	Sulfur relay system	Bacillota	4.97793e-14	1.95948e-13	6.14959
K17319	putative aldouronate transport system permease protein	ABC transporters	Bacillota	5.28079e-14	2.07444e-13	6.13883
K03408	purine-binding chemotaxis protein CheW	Bacterial chemotaxis;Two-component system	Bacillota	1.11723e-13	4.30066e-13	6.1227
K03735	ethanolamine ammonia-lyase large subunit	Glycerophospholipid metabolism	Bacillota	1.3264e-14	5.41001e-14	6.09928
K01006	pyruvate, orthophosphate dikinase	Carbon fixation pathways in prokaryotes;Carbon metabolism;Glycolysis / Gluconeogenesis;Pyruvate metabolism	Bacillota	4.25841e-25	2.93646e-24	6.06103
K01685	altronate hydrolase	Pentose and glucuronate interconversions	Bacillota	1.32441e-11	4.39256e-11	6.05282
K01745	histidine ammonia-lyase	Histidine metabolism	Bacillota	1.47523e-09	4.206e-09	6.05075
K21471	peptidoglycan DL-endopeptidase CwlO		Bacillota	2.43191e-14	9.75308e-14	6.04952
K18785	beta-1,4-mannooligosaccharide/beta-1,4-mannosyl-N-acetylglucosamine phosphorylase		Bacillota	1.71558e-12	6.05668e-12	6.04922
K04079	molecular chaperone HtpG		Bacillota	2.83082e-11	9.22904e-11	6.03825
K01176	alpha-amylase	Starch and sucrose metabolism	Bacillota	2.16518e-14	8.73823e-14	6.01742
K02946	small subunit ribosomal protein S10	Ribosome	Bacillota	1.76782e-16	7.93655e-16	5.9995
K17073	putative lysine transport system substrate-binding protein	ABC transporters	Bacillota	1.15379e-14	4.72608e-14	5.99457
K05936	precorrin-4/cobalt-precorrin-4 C11-methyltransferase	Biosynthesis of cofactors;Porphyrin metabolism	Bacillota	1.43224e-14	5.80467e-14	5.96
K00266	glutamate synthase (NADPH) small chain	Alanine, aspartate and glutamate metabolism;Biosynthesis of amino acids;Nitrogen metabolism	Bacillota	6.90652e-10	2.02656e-09	5.95532
K19802	L-Ala-D/L-Glu epimerase / N-acetyl-D-glutamate racemase		Bacillota	9.47499e-14	3.67683e-13	5.94972
K02863	large subunit ribosomal protein L1	Ribosome	Bacillota	1.34263e-10	4.1783e-10	5.93768
K00060	threonine 3-dehydrogenase	Glycine, serine and threonine metabolism	Bacillota	2.91308e-13	1.0907e-12	5.91073
K07576	metallo-beta-lactamase family protein		Bacillota	3.09826e-13	1.15777e-12	5.90772
K19689	aminopeptidase		Bacillota	4.92038e-14	1.94082e-13	5.90464
K01421	putative membrane protein		Bacillota	2.89574e-13	1.08633e-12	5.88987
K00873	pyruvate kinase	Biosynthesis of amino acids;Carbon metabolism;Glycolysis / Gluconeogenesis;Pyruvate metabolism	Bacillota	1.39144e-11	4.60691e-11	5.88008
K03530	DNA-binding protein HU-beta		Bacillota	9.74043e-15	4.00696e-14	5.84356
K02782	glucitol/sorbitol PTS system EIIB component	Fructose and mannose metabolism;Phosphotransferase system (PTS)	Bacillota	1.21499e-12	4.32121e-12	5.80416
K02783	glucitol/sorbitol PTS system EIIC component	Fructose and mannose metabolism;Phosphotransferase system (PTS)	Bacillota	1.21499e-12	4.32121e-12	5.80416
K13921	1-propanol dehydrogenase	Propanoate metabolism	Bacillota	4.77635e-13	1.76421e-12	5.80159
K02112	F-type H+/Na+-transporting ATPase subunit beta	Oxidative phosphorylation	Bacillota	7.22968e-14	2.82267e-13	5.80148
K10670	glycine/sarcosine/betaine reductase complex component A		Bacillota	1.06965e-12	3.83992e-12	5.78632
K00844	hexokinase	Amino sugar and nucleotide sugar metabolism;Biosynthesis of nucleotide sugars;Carbon metabolism;Fructose and mannose metabolism;Galactose metabolism;Glycolysis / Gluconeogenesis;Starch and sucrose metabolism;Streptomycin biosynthesis	Bacillota	8.26032e-15	3.4275e-14	5.78229
K20452	dimethylmaleate hydratase large subunit	Nicotinate and nicotinamide metabolism	Bacillota	1.35315e-13	5.18796e-13	5.78041
K00692	levansucrase	Starch and sucrose metabolism;Two-component system	Bacillota	1.0533e-12	3.78832e-12	5.77673
K13730	internalin A	Bacterial invasion of epithelial cells	Bacillota	1.0533e-12	3.78832e-12	5.77673
K02935	large subunit ribosomal protein L7/L12	Ribosome	Bacillota	8.58987e-15	3.55654e-14	5.77483
K20810	aminodeoxyfutalosine deaminase	Biosynthesis of cofactors;Ubiquinone and other terpenoid-quinone biosynthesis	Bacillota	5.25449e-13	1.92598e-12	5.77378
K02031	peptide/nickel transport system ATP-binding protein	Quorum sensing	Bacillota	6.59928e-13	2.4051e-12	5.6967
K01489	cytidine deaminase	Pyrimidine metabolism	Bacillota	4.39112e-09	1.19232e-08	5.66486
K06907	uncharacterized protein		Bacillota	8.93543e-14	3.47449e-13	5.59372
K19955	alcohol dehydrogenase		Bacillota	2.2745e-12	7.97113e-12	5.58285
K01625	2-dehydro-3-deoxyphosphogluconate aldolase / (4S)-4-hydroxy-2-oxoglutarate aldolase	Carbon metabolism;Glyoxylate and dicarboxylate metabolism;Pentose phosphate pathway	Bacillota	5.19019e-13	1.90605e-12	5.58056
K02434	aspartyl-tRNA(Asn)/glutamyl-tRNA(Gln) amidotransferase subunit B	Aminoacyl-tRNA biosynthesis	Bacillota	5.56468e-12	1.90832e-11	5.57782
K07473	DNA-damage-inducible protein J		Bacillota	4.76485e-13	1.76336e-12	5.56088
K07404	6-phosphogluconolactonase	Carbon metabolism;Pentose phosphate pathway	Bacillota	1.11512e-10	3.49294e-10	5.53696
K15771	arabinogalactan oligomer / maltooligosaccharide transport system permease protein	ABC transporters	Bacillota	5.43965e-06	1.13469e-05	5.53655
K00756	pyrimidine-nucleoside phosphorylase	Pyrimidine metabolism	Bacillota	2.08205e-12	7.32346e-12	5.53393
K18471	methylglyoxal reductase	Propanoate metabolism	Bacillota	4.3287e-12	1.50056e-11	5.5142
K00131	glyceraldehyde-3-phosphate dehydrogenase (NADP+)	Carbon metabolism;Glycolysis / Gluconeogenesis;Pentose phosphate pathway	Bacillota	5.82598e-12	1.99436e-11	5.50465
K04758	ferrous iron transport protein A		Bacillota	5.70801e-13	2.08822e-12	5.48896
K03856	3-deoxy-7-phosphoheptulonate synthase	Biosynthesis of amino acids;Phenylalanine, tyrosine and tryptophan biosynthesis	Bacillota	2.1778e-12	7.64623e-12	5.46438
K01428	urease subunit alpha	Arginine biosynthesis;Purine metabolism	Bacillota	2.65861e-12	9.28334e-12	5.46342
K01207	beta-N-acetylhexosaminidase	Amino sugar and nucleotide sugar metabolism;beta-Lactam resistance;Glycosaminoglycan degradation	Bacillota	4.37319e-13	1.62155e-12	5.44064
K02879	large subunit ribosomal protein L17	Ribosome	Bacillota	1.25482e-09	3.59564e-09	5.43761
K00625	phosphate acetyltransferase	Carbon fixation pathways in prokaryotes;Carbon metabolism;Methane metabolism;Propanoate metabolism;Pyruvate metabolism;Taurine and hypotaurine metabolism	Bacillota	3.9947e-11	1.2892e-10	5.37271
K00794	6,7-dimethyl-8-ribityllumazine synthase	Biosynthesis of cofactors;Riboflavin metabolism	Bacillota	2.57366e-07	6.04621e-07	5.33675
K01990	ABC-2 type transport system ATP-binding protein		Bacillota	1.56955e-07	3.75634e-07	5.30159
K02653	type IV pilus assembly protein PilC		Bacillota	5.02011e-12	1.72775e-11	5.29889
K15986	manganese-dependent inorganic pyrophosphatase	Oxidative phosphorylation	Bacillota	4.70319e-12	1.62744e-11	5.24179
K13626	flagellar assembly factor FliW		Bacillota	1.71616e-11	5.6722e-11	5.22931
K03609	septum site-determining protein MinD		Bacillota	2.82305e-12	9.82176e-12	5.22735
K09157	uncharacterized protein		Bacillota	1.96671e-08	5.08796e-08	5.21799
K01712	urocanate hydratase	Histidine metabolism	Bacillota	9.54073e-12	3.18894e-11	5.2148
K00797	spermidine synthase	Arginine and proline metabolism;Cysteine and methionine metabolism;Glutathione metabolism	Bacillota	1.13319e-12	4.04531e-12	5.19908
K02871	large subunit ribosomal protein L13	Ribosome	Bacillota	4.29107e-11	1.37558e-10	5.19794
K06121	glycerol dehydratase medium subunit	Glycerolipid metabolism	Bacillota	2.2234e-11	7.28592e-11	5.19257
K13919	propanediol dehydratase medium subunit	Propanoate metabolism	Bacillota	2.2234e-11	7.28592e-11	5.19257
K00948	ribose-phosphate pyrophosphokinase	Biosynthesis of amino acids;Carbon metabolism;Pentose phosphate pathway;Purine metabolism	Bacillota	9.19226e-10	2.66589e-09	5.18451
K12506	2-C-methyl-D-erythritol 4-phosphate cytidylyltransferase / 2-C-methyl-D-erythritol 2,4-cyclodiphosphate synthase	Terpenoid backbone biosynthesis	Bacillota	8.66402e-12	2.92926e-11	5.17167
K02956	small subunit ribosomal protein S15	Ribosome	Bacillota	1.32904e-08	3.48531e-08	5.16974
K04771	serine protease Do	Cationic antimicrobial peptide (CAMP) resistance;Two-component system	Bacillota	6.28394e-10	1.85328e-09	5.14917
K06042	precorrin-8X/cobalt-precorrin-8 methylmutase	Biosynthesis of cofactors;Porphyrin metabolism	Bacillota	7.0628e-11	2.23791e-10	5.11528
K06972	presequence protease		Bacillota	2.31034e-11	7.55789e-11	5.10072
K01933	phosphoribosylformylglycinamidine cyclo-ligase	Purine metabolism	Bacillota	3.44718e-07	8.03923e-07	5.06924
K06333	spore coat protein JB		Bacillota	2.74608e-12	9.57134e-12	5.05528
K01227	mannosyl-glycoprotein endo-beta-N-acetylglucosaminidase	Other glycan degradation	Bacillota	9.54853e-12	3.18894e-11	5.05523
K01223	6-phospho-beta-glucosidase	Glycolysis / Gluconeogenesis;Starch and sucrose metabolism	Bacillota	1.07382e-11	3.58001e-11	5.04427
K03615	H+/Na+-translocating ferredoxin:NAD+ oxidoreductase subunit C		Bacillota	4.53057e-11	1.44993e-10	5.04202
K11717	cysteine desulfurase / selenocysteine lyase	Selenocompound metabolism	Bacillota	2.29131e-09	6.40298e-09	5.03809
K10541	methyl-galactoside transport system permease protein	ABC transporters	Bacillota	2.00967e-11	6.60813e-11	5.01103
K08298	L-carnitine CoA-transferase		Bacillota	1.40297e-10	4.3449e-10	4.97802
K01591	orotidine-5'-phosphate decarboxylase	Biosynthesis of cofactors;Pyrimidine metabolism	Bacillota	8.51607e-08	2.09837e-07	4.97649
K00758	thymidine phosphorylase	Pyrimidine metabolism	Bacillota	3.49226e-11	1.13277e-10	4.9387
K02371	enoyl-[acyl-carrier protein] reductase II	Fatty acid biosynthesis;Fatty acid metabolism	Bacillota	2.36584e-09	6.60164e-09	4.90527
K15921	arabinoxylan arabinofuranohydrolase	Amino sugar and nucleotide sugar metabolism	Bacillota	1.15023e-10	3.58535e-10	4.89159
K01507	inorganic pyrophosphatase	Oxidative phosphorylation	Bacillota	2.30012e-10	6.99893e-10	4.88883
K00847	fructokinase	Amino sugar and nucleotide sugar metabolism;Biosynthesis of nucleotide sugars;Fructose and mannose metabolism;Starch and sucrose metabolism	Bacillota	1.05916e-06	2.38032e-06	4.87785
K15532	unsaturated rhamnogalacturonyl hydrolase		Bacillota	4.92073e-06	1.02869e-05	4.85132
K03785	3-dehydroquinate dehydratase I	Biosynthesis of amino acids;Phenylalanine, tyrosine and tryptophan biosynthesis	Bacillota	3.81105e-11	1.23408e-10	4.83716
K01923	phosphoribosylaminoimidazole-succinocarboxamide synthase	Purine metabolism	Bacillota	1.03127e-09	2.98631e-09	4.82129
K02895	large subunit ribosomal protein L24	Ribosome	Bacillota	4.56919e-11	1.45986e-10	4.80067
K04047	starvation-inducible DNA-binding protein		Bacillota	8.5813e-07	1.93762e-06	4.78642
K02982	small subunit ribosomal protein S3	Ribosome	Bacillota	5.71238e-08	1.42401e-07	4.77672
K07574	RNA-binding protein		Bacillota	6.91378e-10	2.02656e-09	4.75169
K13929	malonate decarboxylase alpha subunit		Bacillota	1.85801e-10	5.68071e-10	4.74733
K03736	ethanolamine ammonia-lyase small subunit	Glycerophospholipid metabolism	Bacillota	1.99912e-11	6.58474e-11	4.69366
K19405	protein arginine kinase		Bacillota	1.93833e-10	5.91686e-10	4.67649
K03040	DNA-directed RNA polymerase subunit alpha	RNA polymerase	Bacillota	1.41903e-14	5.76332e-14	4.66331
K00003	homoserine dehydrogenase	Biosynthesis of amino acids;Cysteine and methionine metabolism;Glycine, serine and threonine metabolism;Lysine biosynthesis	Bacillota	7.15195e-11	2.26242e-10	4.64389
K03798	cell division protease FtsH		Bacillota	2.87348e-07	6.73406e-07	4.64262
K18013	3-keto-5-aminohexanoate cleavage enzyme	Lysine degradation	Bacillota	7.85769e-10	2.29272e-09	4.63301
K03415	two-component system, chemotaxis family, chemotaxis protein CheV	Bacterial chemotaxis;Two-component system	Bacillota	5.76151e-10	1.70972e-09	4.61838
K07321	CO dehydrogenase maturation factor		Bacillota	1.71809e-10	5.2613e-10	4.60169
K01259	proline iminopeptidase	Arginine and proline metabolism	Bacillota	7.54036e-11	2.37354e-10	4.57149
K03666	host factor-I protein	Biofilm formation (multiple organisms);Quorum sensing;RNA degradation	Bacillota	3.89584e-10	1.16329e-09	4.55216
K02013	iron complex transport system ATP-binding protein		Bacillota	6.27105e-10	1.85233e-09	4.54858
K03487	LacI family transcriptional regulator, asc operon repressor		Bacillota	6.05682e-10	1.79458e-09	4.53566
K18011	beta-lysine 5,6-aminomutase beta subunit	Lysine degradation	Bacillota	1.392e-10	4.3179e-10	4.5217
K07533	foldase protein PrsA		Bacillota	1.57547e-09	4.47434e-09	4.46942
K07260	zinc D-Ala-D-Ala carboxypeptidase	Peptidoglycan biosynthesis;Two-component system;Vancomycin resistance	Bacillota	1.67088e-10	5.12494e-10	4.44843
K13714	bifunctional autolysin	Other glycan degradation	Bacillota	1.67088e-10	5.12494e-10	4.44843
K13731	internalin B	Bacterial invasion of epithelial cells	Bacillota	1.67088e-10	5.12494e-10	4.44843
K10548	putative multiple sugar transport system ATP-binding protein	ABC transporters	Bacillota	2.10257e-09	5.9187e-09	4.41466
K03932	polyhydroxybutyrate depolymerase		Bacillota	2.04062e-10	6.21919e-10	4.39078
K00118	glucose-fructose oxidoreductase		Bacillota	4.26159e-09	1.16044e-08	4.38121
K00824	D-alanine transaminase	Arginine and proline metabolism;Lysine degradation;Phenylalanine metabolism	Bacillota	9.39215e-11	2.94778e-10	4.37959
K02519	translation initiation factor IF-2		Bacillota	3.07667e-07	7.19266e-07	4.35914
K00798	cob(I)alamin adenosyltransferase	Biosynthesis of cofactors;Porphyrin metabolism	Bacillota	8.47836e-09	2.248e-08	4.32345
K19118	CRISPR-associated protein Csd2		Bacillota	6.55728e-06	1.35456e-05	4.31287
K03300	citrate-Mg2+:H+ or citrate-Ca2+:H+ symporter, CitMHS family		Bacillota	2.2188e-09	6.20939e-09	4.29259
K01683	D-arabinonate dehydratase	Ascorbate and aldarate metabolism	Bacillota	2.72785e-10	8.26113e-10	4.28918
K01684	galactonate dehydratase	Galactose metabolism	Bacillota	2.72785e-10	8.26113e-10	4.28918
K00874	2-dehydro-3-deoxygluconokinase	Carbon metabolism;Pentose phosphate pathway	Bacillota	7.09127e-12	2.40601e-11	4.28039
K01687	dihydroxy-acid dehydratase	2-Oxocarboxylic acid metabolism;Biosynthesis of amino acids;Pantothenate and CoA biosynthesis;Valine, leucine and isoleucine biosynthesis	Bacillota	4.55047e-08	1.15847e-07	4.26298
K01358	ATP-dependent Clp protease, protease subunit		Bacillota	1.02784e-06	2.31265e-06	4.25034
K08602	oligoendopeptidase F		Bacillota	2.37291e-09	6.61173e-09	4.20504
K02026	multiple sugar transport system permease protein		Bacillota	1.15777e-09	3.3275e-09	4.18623
K14048	urease subunit gamma/beta	Arginine biosynthesis;Purine metabolism	Bacillota	4.22731e-09	1.15274e-08	4.1851
K00073	ureidoglycolate dehydrogenase (NAD+)	Purine metabolism	Bacillota	7.88239e-09	2.10747e-08	4.18211
K09807	uncharacterized protein		Bacillota	1.92603e-06	4.21004e-06	4.16865
K02028	polar amino acid transport system ATP-binding protein		Bacillota	5.35203e-10	1.59314e-09	4.15149
K05606	methylmalonyl-CoA/ethylmalonyl-CoA epimerase	Carbon fixation pathways in prokaryotes;Carbon metabolism;Glyoxylate and dicarboxylate metabolism;Propanoate metabolism;Valine, leucine and isoleucine degradation	Bacillota	4.89285e-09	1.3248e-08	4.14185
K05341	amylosucrase	Starch and sucrose metabolism	Bacillota	4.10632e-09	1.12939e-08	4.14012
K08322	L-gulonate 5-dehydrogenase	Pentose and glucuronate interconversions	Bacillota	1.12062e-09	3.23043e-09	4.11483
K02933	large subunit ribosomal protein L6	Ribosome	Bacillota	9.99396e-08	2.45306e-07	4.1033
K18650	exo-poly-alpha-galacturonosidase		Bacillota	1.6324e-06	3.58045e-06	4.10329
K06606	2-keto-myo-inositol isomerase	Inositol phosphate metabolism	Bacillota	4.15315e-09	1.13575e-08	4.06208
K10710	fructoselysine 6-kinase		Bacillota	6.87671e-10	2.02188e-09	4.05806
K06379	stage II sporulation protein AB (anti-sigma F factor)		Bacillota	1.12721e-09	3.24454e-09	4.04578
K01915	glutamine synthetase	Alanine, aspartate and glutamate metabolism;Arginine biosynthesis;Biosynthesis of amino acids;Glyoxylate and dicarboxylate metabolism;Nitrogen metabolism;Two-component system	Bacillota	3.74177e-08	9.53853e-08	4.03757
K00161	pyruvate dehydrogenase E1 component alpha subunit	2-Oxocarboxylic acid metabolism;Carbon metabolism;Citrate cycle (TCA cycle);Glycolysis / Gluconeogenesis;Lipoic acid metabolism;Pyruvate metabolism	Bacillota	2.11616e-09	5.93951e-09	4.02905
K21416	acetoin:2,6-dichlorophenolindophenol oxidoreductase subunit alpha		Bacillota	2.11616e-09	5.93951e-09	4.02905
K02520	translation initiation factor IF-3		Bacillota	7.75468e-07	1.7551e-06	4.01583
K05297	rubredoxin---NAD+ reductase	Fatty acid degradation	Bacillota	2.16254e-09	6.06081e-09	3.99656
K03816	xanthine phosphoribosyltransferase	Purine metabolism	Bacillota	1.35744e-05	2.70782e-05	3.98034
K15372	taurine---2-oxoglutarate transaminase	beta-Alanine metabolism;Taurine and hypotaurine metabolism	Bacillota	2.82157e-09	7.83906e-09	3.97015
K03671	thioredoxin 1		Bacillota	2.78344e-06	5.96851e-06	3.96197
K02040	phosphate transport system substrate-binding protein	ABC transporters;Two-component system	Bacillota	0.000758479	0.00126216	3.95256
K02113	F-type H+-transporting ATPase subunit delta	Oxidative phosphorylation	Bacillota	1.05692e-07	2.58103e-07	3.95242
K01533	P-type Cu2+ transporter		Bacillota	4.06976e-09	1.12417e-08	3.95135
K17686	P-type Cu+ transporter		Bacillota	4.06976e-09	1.12417e-08	3.95135
K02372	3-hydroxyacyl-[acyl-carrier-protein] dehydratase	Biosynthesis of cofactors;Biotin metabolism;Fatty acid biosynthesis;Fatty acid metabolism	Bacillota	8.08209e-09	2.15485e-08	3.94988
K05601	hydroxylamine reductase	Nitrogen metabolism	Bacillota	2.90506e-09	8.05934e-09	3.94146
K22340	formate dehydrogenase (NAD+, ferredoxin) subunit C		Bacillota	4.14413e-09	1.13575e-08	3.93737
K02876	large subunit ribosomal protein L15	Ribosome	Bacillota	1.61638e-08	4.20434e-08	3.92903
K02055	putative spermidine/putrescine transport system substrate-binding protein	Quorum sensing	Bacillota	6.12528e-10	1.81206e-09	3.92848
K02996	small subunit ribosomal protein S9	Ribosome	Bacillota	9.15189e-10	2.65821e-09	3.91244
K00762	orotate phosphoribosyltransferase	Biosynthesis of cofactors;Pyrimidine metabolism	Bacillota	4.24971e-06	9.00187e-06	3.91198
K05833	putative tryptophan/tyrosine transport system ATP-binding protein		Bacillota	4.12825e-09	1.13379e-08	3.9007
K00053	ketol-acid reductoisomerase	2-Oxocarboxylic acid metabolism;Biosynthesis of amino acids;Pantothenate and CoA biosynthesis;Valine, leucine and isoleucine biosynthesis	Bacillota	2.24349e-17	1.0567e-16	3.89331
K00177	2-oxoglutarate ferredoxin oxidoreductase subunit gamma	2-Oxocarboxylic acid metabolism;Carbon fixation pathways in prokaryotes;Carbon metabolism;Citrate cycle (TCA cycle)	Bacillota	1.41698e-06	3.12584e-06	3.87694
K00548	5-methyltetrahydrofolate--homocysteine methyltransferase	Biosynthesis of amino acids;Cysteine and methionine metabolism;One carbon pool by folate;Selenocompound metabolism	Bacillota	7.81562e-09	2.09546e-08	3.86251
K11175	phosphoribosylglycinamide formyltransferase 1	One carbon pool by folate;Purine metabolism	Bacillota	8.39952e-09	2.23327e-08	3.82792
K19221	cob(I)alamin adenosyltransferase	Biosynthesis of cofactors;Porphyrin metabolism	Bacillota	1.77715e-08	4.61626e-08	3.79866
K02886	large subunit ribosomal protein L2	Ribosome	Bacillota	3.07491e-08	7.88049e-08	3.78728
K02798	mannitol PTS system EIIA component	Fructose and mannose metabolism;Phosphotransferase system (PTS)	Bacillota	7.75937e-09	2.08621e-08	3.7853
K02800	mannitol PTS system EIICBA or EIICB component	Fructose and mannose metabolism;Phosphotransferase system (PTS)	Bacillota	7.75937e-09	2.08621e-08	3.7853
K11069	spermidine/putrescine transport system substrate-binding protein	ABC transporters	Bacillota	2.51826e-09	7.00654e-09	3.76996
K18118	succinyl-CoA:acetate CoA-transferase	Butanoate metabolism;Carbon metabolism;Citrate cycle (TCA cycle);Pyruvate metabolism	Bacillota	5.45704e-08	1.37647e-07	3.76416
K01644	citrate lyase subunit beta / citryl-CoA lyase	Two-component system	Bacillota	4.15106e-09	1.13575e-08	3.76316
K02931	large subunit ribosomal protein L5	Ribosome	Bacillota	9.39539e-11	2.94778e-10	3.7613
K07160	5-oxoprolinase (ATP-hydrolysing) subunit A	Glutathione metabolism	Bacillota	4.08983e-09	1.12809e-08	3.76049
K02417	flagellar motor switch protein FliN	Bacterial chemotaxis;Flagellar assembly	Bacillota	8.44968e-09	2.24349e-08	3.74717
K03337	5-deoxy-glucuronate isomerase	Inositol phosphate metabolism	Bacillota	7.74603e-09	2.08621e-08	3.74204
K00313	electron transfer flavoprotein-quinone oxidoreductase		Bacillota	1.52007e-08	3.98083e-08	3.73014
K10549	D-allose transport system substrate-binding protein	ABC transporters	Bacillota	7.85937e-09	2.10425e-08	3.72358
K20453	dimethylmaleate hydratase small subunit	Nicotinate and nicotinamide metabolism	Bacillota	1.81098e-07	4.32335e-07	3.71672
K01191	alpha-mannosidase	Other glycan degradation	Bacillota	0.000173429	0.000306137	3.68503
K12111	evolved beta-galactosidase subunit alpha	Galactose metabolism;Other glycan degradation	Bacillota	3.08661e-08	7.8999e-08	3.6583
K01436	amidohydrolase		Bacillota	1.55752e-08	4.05676e-08	3.64788
K12940	aminobenzoyl-glutamate utilization protein A		Bacillota	1.55752e-08	4.05676e-08	3.64788
K02502	ATP phosphoribosyltransferase regulatory subunit	Biosynthesis of amino acids;Histidine metabolism	Bacillota	6.76731e-08	1.67609e-07	3.64585
K03737	pyruvate-ferredoxin/flavodoxin oxidoreductase	2-Oxocarboxylic acid metabolism;Butanoate metabolism;Carbon fixation pathways in prokaryotes;Carbon metabolism;Citrate cycle (TCA cycle);Glycolysis / Gluconeogenesis;Pyruvate metabolism	Bacillota	7.30275e-10	2.13731e-09	3.63529
K04486	histidinol-phosphatase (PHP family)	Biosynthesis of amino acids;Histidine metabolism	Bacillota	5.19438e-08	1.31715e-07	3.58088
K07588	GTPase		Bacillota	8.44192e-08	2.08277e-07	3.57893
K06871	uncharacterized protein		Bacillota	5.08817e-06	1.06253e-05	3.5619
K03705	heat-inducible transcriptional repressor		Bacillota	1.07732e-07	2.62727e-07	3.53316
K22341	formate dehydrogenase (NAD+, ferredoxin) subunit		Bacillota	1.15964e-07	2.81752e-07	3.50072
K00263	leucine dehydrogenase	Valine, leucine and isoleucine biosynthesis;Valine, leucine and isoleucine degradation	Bacillota	1.09449e-07	2.66262e-07	3.49726
K01879	glycyl-tRNA synthetase beta chain	Aminoacyl-tRNA biosynthesis	Bacillota	2.82087e-08	7.2488e-08	3.47496
K07699	two-component system, response regulator, stage 0 sporulation protein A	Quorum sensing;Two-component system	Bacillota	5.29125e-08	1.33817e-07	3.45515
K18369	alcohol dehydrogenase	Butanoate metabolism	Bacillota	1.24811e-07	3.02099e-07	3.43758
K02440	glycerol uptake facilitator protein		Bacillota	5.92065e-08	1.47019e-07	3.42971
K01305	beta-aspartyl-dipeptidase (metallo-type)		Bacillota	5.47216e-08	1.37666e-07	3.42041
K02226	alpha-ribazole phosphatase	Biosynthesis of cofactors;Porphyrin metabolism	Bacillota	5.51123e-08	1.38305e-07	3.4125
K07258	serine-type D-Ala-D-Ala carboxypeptidase (penicillin-binding protein 5/6)	Peptidoglycan biosynthesis	Bacillota	5.82404e-08	1.44808e-07	3.41226
K06183	16S rRNA pseudouridine516 synthase		Bacillota	9.80155e-08	2.40892e-07	3.39128
K01818	L-fucose/D-arabinose isomerase	Fructose and mannose metabolism;Pentose and glucuronate interconversions	Bacillota	3.13546e-11	1.01876e-10	3.39007
K13479	xanthine dehydrogenase FAD-binding subunit	Purine metabolism	Bacillota	5.4252e-08	1.37024e-07	3.38358
K01746	formiminotetrahydrofolate cyclodeaminase	One carbon pool by folate	Bacillota	2.93173e-08	7.5236e-08	3.377
K01810	glucose-6-phosphate isomerase	Amino sugar and nucleotide sugar metabolism;Biosynthesis of nucleotide sugars;Carbon metabolism;Glycolysis / Gluconeogenesis;Pentose phosphate pathway;Starch and sucrose metabolism	Bacillota	4.75574e-09	1.2895e-08	3.37588
K16092	vitamin B12 transporter		Bacillota	1.87688e-08	4.86213e-08	3.36569
K01845	glutamate-1-semialdehyde 2,1-aminomutase	Biosynthesis of cofactors;Porphyrin metabolism	Bacillota	5.68468e-08	1.41895e-07	3.36191
K01926	redox-sensing transcriptional repressor		Bacillota	5.57138e-08	1.39612e-07	3.32725
K19507	fructoselysine/glucoselysine PTS system EIIB component	Phosphotransferase system (PTS)	Bacillota	5.51198e-08	1.38305e-07	3.32086
K02988	small subunit ribosomal protein S5	Ribosome	Bacillota	7.30349e-11	2.30276e-10	3.30202
K00833	adenosylmethionine---8-amino-7-oxononanoate aminotransferase	Biosynthesis of cofactors;Biotin metabolism	Bacillota	1.26434e-07	3.04489e-07	3.29449
K03851	taurine-pyruvate aminotransferase	Taurine and hypotaurine metabolism	Bacillota	1.26434e-07	3.04489e-07	3.29449
K12256	putrescine---pyruvate transaminase	Arginine and proline metabolism	Bacillota	1.26434e-07	3.04489e-07	3.29449
K05808	putative sigma-54 modulation protein		Bacillota	0.00234789	0.00362683	3.29273
K02518	translation initiation factor IF-1		Bacillota	1.63956e-05	3.24025e-05	3.28786
K06960	uncharacterized protein		Bacillota	3.52625e-07	8.20366e-07	3.28352
K01760	cysteine-S-conjugate beta-lyase	Biosynthesis of amino acids;Cysteine and methionine metabolism;Selenocompound metabolism	Bacillota	3.25536e-08	8.32069e-08	3.28172
K02888	large subunit ribosomal protein L21	Ribosome	Bacillota	1.30718e-05	2.63497e-05	3.26866
K01996	branched-chain amino acid transport system ATP-binding protein	ABC transporters;Quorum sensing	Bacillota	5.09863e-08	1.29458e-07	3.26659
K00384	thioredoxin reductase (NADPH)	Selenocompound metabolism	Bacillota	8.34456e-05	0.000152348	3.25525
K04083	molecular chaperone Hsp33		Bacillota	7.93796e-08	1.96349e-07	3.18838
K02529	LacI family transcriptional regulator		Bacillota	0.000177352	0.000312485	3.13968
K01232	maltose-6'-phosphate glucosidase	Starch and sucrose metabolism	Bacillota	1.99677e-07	4.74325e-07	3.12979
K00057	glycerol-3-phosphate dehydrogenase (NAD(P)+)	Glycerophospholipid metabolism	Bacillota	1.49916e-06	3.29196e-06	3.10648
K13010	perosamine synthetase	Amino sugar and nucleotide sugar metabolism;Biosynthesis of nucleotide sugars;O-Antigen nucleotide sugar biosynthesis	Bacillota	2.11666e-07	4.99709e-07	3.10411
K01770	2-C-methyl-D-erythritol 2,4-cyclodiphosphate synthase	Terpenoid backbone biosynthesis	Bacillota	0.000102757	0.000186716	3.10094
K00076	7-alpha-hydroxysteroid dehydrogenase		Bacillota	3.70322e-07	8.58412e-07	3.09782
K02890	large subunit ribosomal protein L22	Ribosome	Bacillota	3.91015e-05	7.4659e-05	3.08644
K19814	glutamate 2,3-aminomutase		Bacillota	3.92953e-07	9.09772e-07	3.08587
K00077	2-dehydropantoate 2-reductase	Biosynthesis of cofactors;Pantothenate and CoA biosynthesis	Bacillota	4.11975e-07	9.52662e-07	3.08489
K00859	dephospho-CoA kinase	Biosynthesis of cofactors;Pantothenate and CoA biosynthesis	Bacillota	0.00152328	0.00237989	3.08245
K02032	peptide/nickel transport system ATP-binding protein	Quorum sensing	Bacillota	1.88935e-07	4.50484e-07	3.07259
K03394	precorrin-2/cobalt-factor-2 C20-methyltransferase	Biosynthesis of cofactors;Porphyrin metabolism	Bacillota	6.51033e-07	1.4903e-06	3.05521
K07738	transcriptional repressor NrdR		Bacillota	2.00322e-07	4.75269e-07	3.05115
K01512	acylphosphatase	Aminobenzoate degradation;Pyruvate metabolism	Bacillota	6.37709e-07	1.46581e-06	3.03893
K07025	putative hydrolase of the HAD superfamily		Bacillota	2.22957e-07	5.25073e-07	3.02293
K06016	beta-ureidopropionase / N-carbamoyl-L-amino-acid hydrolase	beta-Alanine metabolism;Pantothenate and CoA biosynthesis;Pyrimidine metabolism	Bacillota	4.76909e-07	1.10016e-06	3.00513
K02337	DNA polymerase III subunit alpha	DNA replication;Homologous recombination;Mismatch repair	Bacillota	4.48456e-06	9.45755e-06	3.00124
K14162	error-prone DNA polymerase		Bacillota	4.48456e-06	9.45755e-06	3.00124
K01902	succinyl-CoA synthetase alpha subunit	C5-Branched dibasic acid metabolism;Carbon fixation pathways in prokaryotes;Carbon metabolism;Citrate cycle (TCA cycle);Propanoate metabolism	Bacillota	6.83232e-07	1.55368e-06	2.97884
K04026	ethanolamine utilization protein EutL		Bacillota	6.51471e-07	1.4903e-06	2.97387
K02990	small subunit ribosomal protein S6	Ribosome	Bacillota	1.37552e-09	3.92975e-09	2.96975
K00602	phosphoribosylaminoimidazolecarboxamide formyltransferase / IMP cyclohydrolase	One carbon pool by folate;Purine metabolism	Bacillota	0.000333683	0.000571645	2.96595
K03529	chromosome segregation protein		Bacillota	1.28025e-06	2.84385e-06	2.95581
K01679	fumarate hydratase, class II	Carbon fixation pathways in prokaryotes;Carbon metabolism;Citrate cycle (TCA cycle);Pyruvate metabolism	Bacillota	1.24658e-06	2.77226e-06	2.95492
K09888	cell division protein ZapA		Bacillota	4.82767e-05	9.04657e-05	2.94429
K02899	large subunit ribosomal protein L27	Ribosome	Bacillota	0.00128917	0.00208729	2.94263
K21672	2,4-diaminopentanoate dehydrogenase	Arginine and proline metabolism;Lysine degradation	Bacillota	1.22172e-06	2.72647e-06	2.92039
K07137	uncharacterized protein		Bacillota	0.000525633	0.000879265	2.9177
K07571	S1 RNA binding domain protein		Bacillota	2.1478e-06	4.67878e-06	2.90497
K01598	phosphopantothenoylcysteine decarboxylase	Biosynthesis of cofactors;Pantothenate and CoA biosynthesis	Bacillota	2.01094e-07	4.76512e-07	2.90025
K01903	succinyl-CoA synthetase beta subunit	C5-Branched dibasic acid metabolism;Carbon fixation pathways in prokaryotes;Carbon metabolism;Citrate cycle (TCA cycle);Propanoate metabolism	Bacillota	6.92967e-07	1.57395e-06	2.90001
K02992	small subunit ribosomal protein S7	Ribosome	Bacillota	1.85377e-06	4.0567e-06	2.89945
K01470	creatinine amidohydrolase	Arginine and proline metabolism	Bacillota	1.00391e-07	2.46098e-07	2.89443
K06942	ribosome-binding ATPase		Bacillota	3.73138e-05	7.13166e-05	2.89432
K06901	adenine/guanine/hypoxanthine permease		Bacillota	7.80074e-07	1.76345e-06	2.89075
K01646	citrate lyase subunit gamma (acyl carrier protein)	Two-component system	Bacillota	3.49151e-07	8.13272e-07	2.88505
K07570	general stress protein 13		Bacillota	2.18181e-06	4.74209e-06	2.83368
K02034	peptide/nickel transport system permease protein	Quorum sensing	Bacillota	6.81699e-07	1.55204e-06	2.82685
K00219	2,4-dienoyl-CoA reductase (NADPH2)		Bacillota	2.51339e-06	5.41367e-06	2.82063
K00014	shikimate dehydrogenase	Biosynthesis of amino acids;Phenylalanine, tyrosine and tryptophan biosynthesis	Bacillota	0.00432864	0.00635375	2.81732
K03218	23S rRNA (guanosine2251-2'-O)-methyltransferase		Bacillota	3.57417e-06	7.65551e-06	2.81143
K01515	ADP-ribose diphosphatase	Purine metabolism;Riboflavin metabolism	Bacillota	6.70441e-07	1.53004e-06	2.80776
K03116	sec-independent protein translocase protein TatA	Bacterial secretion system;Protein export	Bacillota	1.2127e-07	2.939e-07	2.78884
K03425	sec-independent protein translocase protein TatE	Bacterial secretion system;Protein export	Bacillota	1.2127e-07	2.939e-07	2.78884
K02358	elongation factor Tu		Bacillota	9.07829e-43	1.13007e-41	2.77523
K08234	glyoxylase I family protein		Bacillota	1.17963e-06	2.64485e-06	2.76628
K00162	pyruvate dehydrogenase E1 component beta subunit	2-Oxocarboxylic acid metabolism;Carbon metabolism;Citrate cycle (TCA cycle);Glycolysis / Gluconeogenesis;Lipoic acid metabolism;Pyruvate metabolism	Bacillota	6.4807e-07	1.48666e-06	2.76608
K00135	succinate-semialdehyde dehydrogenase / glutarate-semialdehyde dehydrogenase	Alanine, aspartate and glutamate metabolism;Butanoate metabolism;Lysine degradation;Nicotinate and nicotinamide metabolism;Tyrosine metabolism	Bacillota	6.55869e-07	1.49857e-06	2.76529
K04565	superoxide dismutase, Cu-Zn family		Bacillota	1.28682e-06	2.85183e-06	2.76079
K03518	aerobic carbon-monoxide dehydrogenase small subunit		Bacillota	1.28409e-06	2.84908e-06	2.76053
K02172	bla regulator protein blaR1	beta-Lactam resistance	Bacillota	1.23399e-06	2.74745e-06	2.7599
K02111	F-type H+/Na+-transporting ATPase subunit alpha	Oxidative phosphorylation	Bacillota	0.00135673	0.00219296	2.75227
K06284	AbrB family transcriptional regulator, transcriptional pleiotropic regulator of transition state genes		Bacillota	2.4544e-06	5.29504e-06	2.74976
K01624	fructose-bisphosphate aldolase, class II	Biosynthesis of amino acids;Carbon metabolism;Fructose and mannose metabolism;Glycolysis / Gluconeogenesis;Methane metabolism;Pentose phosphate pathway	Bacillota	2.62432e-08	6.75279e-08	2.74407
K01222	6-phospho-beta-glucosidase	Glycolysis / Gluconeogenesis;Starch and sucrose metabolism	Bacillota	1.15236e-06	2.58675e-06	2.7207
K18348	serine/alanine racemase	Two-component system;Vancomycin resistance	Bacillota	2.16949e-07	5.11552e-07	2.70469
K00013	histidinol dehydrogenase	Biosynthesis of amino acids;Histidine metabolism	Bacillota	0.00102372	0.0016603	2.70211
K02422	flagellar secretion chaperone FliS	Flagellar assembly	Bacillota	1.22411e-06	2.72862e-06	2.69261
K02907	large subunit ribosomal protein L30	Ribosome	Bacillota	1.3211e-05	2.65355e-05	2.67842
K09710	ribosome-associated protein		Bacillota	1.55537e-05	3.07703e-05	2.65421
K13932	malonate decarboxylase beta subunit		Bacillota	2.2993e-06	4.96929e-06	2.63253
K01206	alpha-L-fucosidase	Other glycan degradation	Bacillota	1.88525e-05	3.7105e-05	2.62011
K04078	chaperonin GroES		Bacillota	2.65715e-06	5.70409e-06	2.60415
K02004	putative ABC transport system permease protein		Bacillota	0.000163966	0.000289965	2.59058
K18009	meso-butanediol dehydrogenase / (S,S)-butanediol dehydrogenase / diacetyl reductase	Butanoate metabolism	Bacillota	4.70708e-06	9.88332e-06	2.5841
K19548	dihydroanticapsin dehydrogenase		Bacillota	4.70708e-06	9.88332e-06	2.5841
K02203	phosphoserine / homoserine phosphotransferase	Biosynthesis of amino acids;Carbon metabolism;Glycine, serine and threonine metabolism;Methane metabolism	Bacillota	4.30986e-06	9.11921e-06	2.55583
K01455	formamidase	Carbon metabolism;Cyanoamino acid metabolism;Glyoxylate and dicarboxylate metabolism;Nitrogen metabolism	Bacillota	7.43959e-06	1.52531e-05	2.51936
K00986	RNA-directed DNA polymerase		Bacillota	1.26796e-05	2.5613e-05	2.51439
K13933	malonate decarboxylase gamma subunit		Bacillota	4.21195e-06	8.95156e-06	2.51417
K20510	malonyl-S-ACP:biotin-protein carboxyltransferase subunit MadC		Bacillota	4.21195e-06	8.95156e-06	2.51417
K20511	malonyl-S-ACP:biotin-protein carboxyltransferase subunit MadD		Bacillota	4.21195e-06	8.95156e-06	2.51417
K14194	serine-aspartate repeat-containing protein C/D/E		Bacillota	4.09309e-06	8.72799e-06	2.50322
K00133	aspartate-semialdehyde dehydrogenase	2-Oxocarboxylic acid metabolism;Biosynthesis of amino acids;Cysteine and methionine metabolism;Glycine, serine and threonine metabolism;Lysine biosynthesis;Monobactam biosynthesis	Bacillota	0.000140128	0.00025076	2.5006
K15772	arabinogalactan oligomer / maltooligosaccharide transport system permease protein	ABC transporters	Bacillota	4.0611e-06	8.66941e-06	2.48543
K01643	citrate lyase subunit alpha / citrate CoA-transferase	Two-component system	Bacillota	1.42052e-06	3.13005e-06	2.45721
K01318	glutamyl endopeptidase	Quorum sensing	Bacillota	4.54433e-06	9.57305e-06	2.44906
K07282	gamma-polyglutamate biosynthesis protein CapA		Bacillota	7.78228e-06	1.58723e-05	2.43788
K02415	flagellar protein FliL	Flagellar assembly	Bacillota	1.29161e-05	2.60633e-05	2.42102
K03769	peptidyl-prolyl cis-trans isomerase C		Bacillota	1.82765e-05	3.60083e-05	2.40682
K02455	general secretion pathway protein F	Bacterial secretion system;Biofilm formation (multiple organisms)	Bacillota	1.40036e-05	2.77897e-05	2.40394
K04769	AbrB family transcriptional regulator, stage V sporulation protein T		Bacillota	2.72496e-05	5.24473e-05	2.3947
K03338	5-dehydro-2-deoxygluconokinase	Inositol phosphate metabolism	Bacillota	7.85292e-06	1.59809e-05	2.38105
K01012	biotin synthase	Biosynthesis of cofactors;Biotin metabolism	Bacillota	4.23785e-06	8.98898e-06	2.37557
K02355	elongation factor G		Bacillota	7.84241e-06	1.59765e-05	2.36722
K04028	ethanolamine utilization protein EutN		Bacillota	1.33831e-05	2.68081e-05	2.36548
K17723	dihydropyrimidine dehydrogenase (NAD+) subunit PreA	beta-Alanine metabolism;Pantothenate and CoA biosynthesis;Pyrimidine metabolism	Bacillota	7.78296e-06	1.58723e-05	2.35352
K19117	CRISPR-associated protein Csd1		Bacillota	8.25472e-06	1.67276e-05	2.35218
K01588	5-(carboxyamino)imidazole ribonucleotide mutase	Purine metabolism	Bacillota	0.0027515	0.00407938	2.34901
K13607	cinnamoyl-CoA:phenyllactate CoA-transferase	Tropane, piperidine and pyridine alkaloid biosynthesis	Bacillota	2.17009e-06	4.72197e-06	2.34137
K04764	integration host factor subunit alpha		Bacillota	4.23894e-06	8.98898e-06	2.32123
K06209	chorismate mutase	Biosynthesis of amino acids;Phenylalanine, tyrosine and tryptophan biosynthesis	Bacillota	8.17473e-06	1.6583e-05	2.32063
K01652	acetolactate synthase I/II/III large subunit	2-Oxocarboxylic acid metabolism;Biosynthesis of amino acids;Butanoate metabolism;C5-Branched dibasic acid metabolism;Pantothenate and CoA biosynthesis;Valine, leucine and isoleucine biosynthesis	Bacillota	0.0209182	0.0280617	2.30949
K02114	F-type H+-transporting ATPase subunit epsilon	Oxidative phosphorylation	Bacillota	0.00453767	0.00655517	2.29652
K10119	raffinose/stachyose/melibiose transport system permease protein	ABC transporters	Bacillota	2.92114e-05	5.59423e-05	2.29471
K12960	5-methylthioadenosine/S-adenosylhomocysteine deaminase	Cysteine and methionine metabolism	Bacillota	7.77764e-06	1.58723e-05	2.28422
K01429	urease subunit beta	Arginine biosynthesis;Purine metabolism	Bacillota	1.34284e-05	2.68427e-05	2.27955
K02020	molybdate transport system substrate-binding protein	ABC transporters	Bacillota	7.33674e-06	1.51069e-05	2.27482
K07138	uncharacterized protein		Bacillota	1.33565e-05	2.67829e-05	2.27421
K02124	V/A-type H+/Na+-transporting ATPase subunit K	Oxidative phosphorylation	Bacillota	2.56973e-05	4.97455e-05	2.26946
K00848	rhamnulokinase	Fructose and mannose metabolism;Pentose and glucuronate interconversions	Bacillota	0.0310896	0.039706	2.26698
K02926	large subunit ribosomal protein L4	Ribosome	Bacillota	2.86305e-05	5.48847e-05	2.24574
K16787	energy-coupling factor transport system ATP-binding protein	ABC transporters	Bacillota	1.41254e-05	2.80024e-05	2.24198
K09022	2-iminobutanoate/2-iminopropanoate deaminase		Bacillota	0.000259637	0.0004484	2.22271
K02986	small subunit ribosomal protein S4	Ribosome	Bacillota	7.73741e-06	1.58299e-05	2.22023
K05350	beta-glucosidase	Cyanoamino acid metabolism;Starch and sucrose metabolism	Bacillota	5.97016e-06	1.23594e-05	2.2185
K02810	sucrose PTS system EIIBCA or EIIBC component	Phosphotransferase system (PTS);Starch and sucrose metabolism	Bacillota	2.76169e-05	5.29947e-05	2.21782
K03545	trigger factor		Bacillota	0.000122975	0.000223241	2.21099
K20118	glucose PTS system EIICBA or EIICB component	Amino sugar and nucleotide sugar metabolism;Glycolysis / Gluconeogenesis;Phosphotransferase system (PTS)	Bacillota	2.5985e-05	5.01138e-05	2.20946
K00943	dTMP kinase	Pyrimidine metabolism	Bacillota	2.27035e-05	4.45472e-05	2.20693
K01995	branched-chain amino acid transport system ATP-binding protein	ABC transporters;Quorum sensing	Bacillota	1.42353e-05	2.81913e-05	2.20054
K01854	UDP-galactopyranose mutase	Amino sugar and nucleotide sugar metabolism;Biosynthesis of nucleotide sugars;Galactose metabolism;O-Antigen nucleotide sugar biosynthesis	Bacillota	0.00686079	0.0098297	2.19356
K03608	cell division topological specificity factor		Bacillota	1.38312e-05	2.75047e-05	2.18325
K03697	ATP-dependent Clp protease ATP-binding subunit ClpE		Bacillota	1.32193e-05	2.65355e-05	2.17952
K20866	glucose-1-phosphatase	Glycolysis / Gluconeogenesis	Bacillota	1.33971e-05	2.68081e-05	2.17221
K13713	fusion protein PurCD	Purine metabolism	Bacillota	1.36305e-05	2.71335e-05	2.17037
K01626	3-deoxy-7-phosphoheptulonate synthase	Biosynthesis of amino acids;Phenylalanine, tyrosine and tryptophan biosynthesis;Quorum sensing	Bacillota	2.32237e-05	4.55213e-05	2.16115
K16843	(S)-sulfolactate dehydrogenase	Cysteine and methionine metabolism	Bacillota	4.36179e-05	8.27058e-05	2.14874
K04086	ATP-dependent Clp protease ATP-binding subunit ClpL		Bacillota	4.38946e-05	8.29841e-05	2.13728
K10907	aminotransferase		Bacillota	2.48119e-05	4.82399e-05	2.13555
K06282	hydrogenase small subunit	Nitrotoluene degradation;Two-component system	Bacillota	1.66743e-05	3.29193e-05	2.13096
K00030	isocitrate dehydrogenase (NAD+)	2-Oxocarboxylic acid metabolism;Biosynthesis of amino acids;Carbon metabolism;Citrate cycle (TCA cycle)	Bacillota	2.35685e-05	4.60558e-05	2.12764
K11991	tRNA(adenine34) deaminase		Bacillota	4.46284e-06	9.43248e-06	2.12215
K00854	xylulokinase	Pentose and glucuronate interconversions	Bacillota	0.0297936	0.0381016	2.11134
K06024	segregation and condensation protein B		Bacillota	2.3336e-05	4.56481e-05	2.10385
K02881	large subunit ribosomal protein L18	Ribosome	Bacillota	4.41799e-05	8.34412e-05	2.09936
K00958	sulfate adenylyltransferase	Monobactam biosynthesis;Purine metabolism;Selenocompound metabolism;Sulfur metabolism	Bacillota	4.46206e-05	8.38605e-05	2.09432
K07720	two-component system, response regulator YesN	Two-component system	Bacillota	0.000243849	0.000426902	2.09102
K03614	H+/Na+-translocating ferredoxin:NAD+ oxidoreductase subunit D		Bacillota	0.00012924	0.000234392	2.09088
K05919	superoxide reductase		Bacillota	0.0145741	0.0197305	2.08666
K07007	3-dehydro-bile acid Delta4,6-reductase		Bacillota	4.20484e-05	8.01261e-05	2.07128
K17716	UDP-glucose 4-epimerase	Amino sugar and nucleotide sugar metabolism;Biosynthesis of nucleotide sugars;Galactose metabolism;O-Antigen nucleotide sugar biosynthesis	Bacillota	0.000235997	0.000414292	2.05877
K02594	homocitrate synthase NifV	Pyruvate metabolism	Bacillota	2.39481e-05	4.67025e-05	2.05851
K02887	large subunit ribosomal protein L20	Ribosome	Bacillota	0.0339358	0.0432545	2.03759
K01653	acetolactate synthase I/III small subunit	2-Oxocarboxylic acid metabolism;Biosynthesis of amino acids;Butanoate metabolism;C5-Branched dibasic acid metabolism;Pantothenate and CoA biosynthesis;Valine, leucine and isoleucine biosynthesis	Bacillota	0.0101883	0.0141632	2.03523
K01464	dihydropyrimidinase	beta-Alanine metabolism;Pantothenate and CoA biosynthesis;Pyrimidine metabolism	Bacillota	2.51712e-05	4.87898e-05	2.02281
K17067	formaldehyde dismutase / methanol dehydrogenase	Carbon metabolism;Chloroalkane and chloroalkene degradation;Methane metabolism	Bacillota	4.28014e-05	8.13185e-05	2.02254
K02864	large subunit ribosomal protein L10	Ribosome	Bacillota	2.29164e-07	5.39028e-07	2.01225
K16139	glucuronide carrier protein		Bacillota	4.47247e-05	8.39737e-05	2.00464
K13038	phosphopantothenoylcysteine decarboxylase / phosphopantothenate---cysteine ligase	Biosynthesis of cofactors;Pantothenate and CoA biosynthesis	Bacillota	0.000362523	0.000619944	1.99442
K01807	ribose 5-phosphate isomerase A	Biosynthesis of amino acids;Carbon metabolism;Pentose phosphate pathway	Bacillota	7.77123e-05	0.000144215	1.98016
K06298	germination protein M		Bacillota	0.000136579	0.000246304	1.97804
K06603	flagellar protein FlaG		Bacillota	4.21458e-05	8.02319e-05	1.97721
K00760	hypoxanthine phosphoribosyltransferase	Purine metabolism	Bacillota	0.0132197	0.0182845	1.97392
K02357	elongation factor Ts		Bacillota	0.000307042	0.000526475	1.97295
K02397	flagellar hook-associated protein 3 FlgL	Flagellar assembly	Bacillota	4.49469e-05	8.43083e-05	1.95633
K01029	3-oxoacid CoA-transferase subunit B	Butanoate metabolism;Valine, leucine and isoleucine degradation	Bacillota	4.3807e-05	8.29529e-05	1.95546
K00891	shikimate kinase	Biosynthesis of amino acids;Phenylalanine, tyrosine and tryptophan biosynthesis	Bacillota	4.44723e-05	8.36637e-05	1.93891
K15633	2,3-bisphosphoglycerate-independent phosphoglycerate mutase	Biosynthesis of amino acids;Carbon metabolism;Glycine, serine and threonine metabolism;Glycolysis / Gluconeogenesis;Methane metabolism	Bacillota	4.01346e-05	7.65553e-05	1.93851
K03430	2-aminoethylphosphonate-pyruvate transaminase	Phosphonate and phosphinate metabolism	Bacillota	4.43577e-05	8.35302e-05	1.92803
K05306	phosphonoacetaldehyde hydrolase	Phosphonate and phosphinate metabolism	Bacillota	4.43577e-05	8.35302e-05	1.92803
K03667	ATP-dependent HslUV protease ATP-binding subunit HslU		Bacillota	7.999e-05	0.000146597	1.92277
K04031	ethanolamine utilization protein EutS		Bacillota	7.86885e-05	0.00014512	1.92172
K12452	CDP-4-dehydro-6-deoxyglucose reductase, E1	Amino sugar and nucleotide sugar metabolism;Biosynthesis of nucleotide sugars;O-Antigen nucleotide sugar biosynthesis	Bacillota	7.58141e-05	0.000141377	1.92061
K02601	transcription termination/antitermination protein NusG		Bacillota	0.0110533	0.0153322	1.91807
K13735	adhesin/invasin	Bacterial invasion of epithelial cells	Bacillota	7.94309e-05	0.000145712	1.9149
K02313	chromosomal replication initiator protein	Two-component system	Bacillota	4.42338e-05	8.34608e-05	1.90556
K06385	stage II sporulation protein P		Bacillota	0.000133788	0.000242183	1.89762
K03976	Cys-tRNA(Pro)/Cys-tRNA(Cys) deacylase		Bacillota	7.64879e-05	0.000142357	1.88156
K02906	large subunit ribosomal protein L3	Ribosome	Bacillota	0.000158262	0.000280397	1.87108
K07474	phage terminase small subunit		Bacillota	7.51097e-05	0.0001402	1.86309
K00937	polyphosphate kinase	Oxidative phosphorylation;RNA degradation	Bacillota	0.0001349	0.000243735	1.86108
K02433	aspartyl-tRNA(Asn)/glutamyl-tRNA(Gln) amidotransferase subunit A	Aminoacyl-tRNA biosynthesis	Bacillota	0.000144721	0.000257595	1.85848
K03043	DNA-directed RNA polymerase subunit beta	RNA polymerase	Bacillota	0.00353105	0.00520693	1.8432
K04043	molecular chaperone DnaK	RNA degradation	Bacillota	2.06011e-12	7.25962e-12	1.83877
K00899	5-methylthioribose kinase	Cysteine and methionine metabolism	Bacillota	7.79554e-05	0.000144387	1.83168
K13678	1,2-diacylglycerol-3-alpha-glucose alpha-1,2-galactosyltransferase	Teichoic acid biosynthesis	Bacillota	0.000153246	0.00027176	1.82065
K01952	phosphoribosylformylglycinamidine synthase	Purine metabolism	Bacillota	0.0107965	0.0149868	1.79577
K03613	H+/Na+-translocating ferredoxin:NAD+ oxidoreductase subunit E		Bacillota	0.000138365	0.000249058	1.79491
K00087	xanthine dehydrogenase molybdenum-binding subunit	Purine metabolism	Bacillota	7.73524e-05	0.000143687	1.79326
K01803	triosephosphate isomerase (TIM)	Biosynthesis of amino acids;Carbon metabolism;Fructose and mannose metabolism;Glycolysis / Gluconeogenesis;Inositol phosphate metabolism	Bacillota	2.49564e-12	8.73019e-12	1.77151
K12132	eukaryotic-like serine/threonine-protein kinase		Bacillota	0.00745821	0.0106617	1.77061
K03151	tRNA uracil 4-sulfurtransferase	Biosynthesis of cofactors;Sulfur relay system;Thiamine metabolism	Bacillota	0.000139537	0.000250472	1.74004
K02967	small subunit ribosomal protein S2	Ribosome	Bacillota	0.001742	0.00269961	1.73244
K09749	uncharacterized protein		Bacillota	0.000139674	0.000250472	1.72622
K03046	DNA-directed RNA polymerase subunit beta'	RNA polymerase	Bacillota	0.0309436	0.0395459	1.72246
K00868	pyridoxine kinase	Biosynthesis of cofactors;Vitamin B6 metabolism	Bacillota	0.000138029	0.000248686	1.7209
K05934	precorrin-3B C17-methyltransferase / cobalt-factor III methyltransferase	Biosynthesis of cofactors;Porphyrin metabolism	Bacillota	0.00014469	0.000257595	1.72058
K17992	NADP-reducing hydrogenase subunit HndB		Bacillota	0.000147169	0.000261226	1.70764
K02784	phosphocarrier protein HPr	Phosphotransferase system (PTS)	Bacillota	0.000277853	0.00047728	1.70639
K06351	inhibitor of KinA		Bacillota	0.000238388	0.000418107	1.70497
K19411	protein arginine kinase activator		Bacillota	0.000139664	0.000250472	1.70469
K16786	energy-coupling factor transport system ATP-binding protein	ABC transporters	Bacillota	0.000141979	0.000253657	1.69008
K13628	iron-sulfur cluster assembly protein		Bacillota	0.00045396	0.000768086	1.67669
K00832	aromatic-amino-acid transaminase	Biosynthesis of amino acids;Cysteine and methionine metabolism;Isoquinoline alkaloid biosynthesis;Novobiocin biosynthesis;Phenylalanine metabolism;Phenylalanine, tyrosine and tryptophan biosynthesis;Tropane, piperidine and pyridine alkaloid biosynthesis;Tyrosine metabolism	Bacillota	0.00027123	0.00046674	1.66085
K14540	ribosome biogenesis GTPase A		Bacillota	0.000247437	0.000430579	1.65975
K01814	phosphoribosylformimino-5-aminoimidazole carboxamide ribotide isomerase	Biosynthesis of amino acids;Histidine metabolism	Bacillota	0.00266323	0.00395769	1.65676
K05349	beta-glucosidase	Cyanoamino acid metabolism;Starch and sucrose metabolism	Bacillota	0.0252713	0.0329722	1.62865
K01835	phosphoglucomutase	Amino sugar and nucleotide sugar metabolism;Biosynthesis of nucleotide sugars;Galactose metabolism;Glycolysis / Gluconeogenesis;Pentose phosphate pathway;Purine metabolism;Starch and sucrose metabolism;Streptomycin biosynthesis	Bacillota	0.0028951	0.00428564	1.62331
K02510	4-hydroxy-2-oxoheptanedioate aldolase	Tyrosine metabolism	Bacillota	0.000813148	0.00133117	1.62033
K02617	phenylacetic acid degradation protein		Bacillota	0.00077878	0.00128922	1.60668
K07497	putative transposase		Bacillota	0.000502454	0.000841962	1.60057
K04767	acetoin utilization protein AcuB		Bacillota	0.000258273	0.00044685	1.60051
K09805	uncharacterized protein		Bacillota	0.000488206	0.000819519	1.59851
K07246	tartrate dehydrogenase/decarboxylase / D-malate dehydrogenase	Butanoate metabolism;Glyoxylate and dicarboxylate metabolism	Bacillota	0.00024736	0.000430579	1.5969
K20830	beta-porphyranase		Bacillota	0.00028052	0.00048143	1.5909
K01251	adenosylhomocysteinase	Cysteine and methionine metabolism	Bacillota	0.00175249	0.00271366	1.58298
K22232	3-dehydro-scyllo-inosose hydrolase	Inositol phosphate metabolism	Bacillota	0.000134789	0.000243735	1.57309
K03411	chemotaxis protein CheD	Bacterial chemotaxis	Bacillota	0.000244081	0.000426919	1.57148
K08963	methylthioribose-1-phosphate isomerase	Cysteine and methionine metabolism	Bacillota	0.000440683	0.000749591	1.5701
K10242	cellobiose transport system permease protein	ABC transporters	Bacillota	0.000448733	0.000761571	1.56213
K16329	pseudouridylate synthase	Pyrimidine metabolism	Bacillota	0.000246696	0.000430314	1.53438
K08258	staphopain A		Bacillota	0.000448918	0.000761571	1.52996
K04480	methanol---5-hydroxybenzimidazolylcobamide Co-methyltransferase	Carbon metabolism;Methane metabolism	Bacillota	0.000245417	0.000428865	1.52843
K00927	phosphoglycerate kinase	Biosynthesis of amino acids;Carbon metabolism;Glycolysis / Gluconeogenesis	Bacillota	2.06523e-06	4.50916e-06	1.5177
K09137	uncharacterized protein		Bacillota	0.000253422	0.000439249	1.51402
K22024	4-phospho-D-threonate 3-dehydrogenase / 4-phospho-D-erythronate 3-dehydrogenase		Bacillota	0.000136388	0.000246191	1.51048
K02407	flagellar hook-associated protein 2	Flagellar assembly	Bacillota	0.000443916	0.000754422	1.50308
K06959	protein Tex		Bacillota	0.000927507	0.00150808	1.49215
K02424	L-cystine transport system substrate-binding protein	ABC transporters;Flagellar assembly	Bacillota	0.000247521	0.000430579	1.4886
K03685	ribonuclease III		Bacillota	0.000250404	0.000435198	1.48305
K02044	phosphonate transport system substrate-binding protein	ABC transporters	Bacillota	0.000449609	0.000762069	1.47369
K03589	cell division protein FtsQ		Bacillota	0.000458438	0.000771857	1.47131
K01419	ATP-dependent HslUV protease, peptidase subunit HslV		Bacillota	0.0004581	0.000771857	1.47101
K03315	Na+:H+ antiporter, NhaC family		Bacillota	0.000267489	0.000460716	1.46789
K02019	molybdate transport system regulatory protein		Bacillota	0.000761127	0.00126546	1.46415
K09767	cyclic-di-GMP-binding protein		Bacillota	0.000458605	0.000771857	1.45594
K09809	CDP-glycerol glycerophosphotransferase	Teichoic acid biosynthesis	Bacillota	0.00043342	0.000739005	1.45551
K02071	D-methionine transport system ATP-binding protein	ABC transporters	Bacillota	0.000773276	0.00128122	1.44851
K01689	enolase	Biosynthesis of amino acids;Carbon metabolism;Glycolysis / Gluconeogenesis;Methane metabolism;RNA degradation	Bacillota	0.00237638	0.00366789	1.43478
K07742	uncharacterized protein		Bacillota	0.000455956	0.000769425	1.42983
K01778	diaminopimelate epimerase	Biosynthesis of amino acids;Lysine biosynthesis	Bacillota	0.0334092	0.0426118	1.42829
K01698	porphobilinogen synthase	Biosynthesis of cofactors;Porphyrin metabolism	Bacillota	0.0255811	0.0331569	1.42181
K02049	NitT/TauT family transport system ATP-binding protein		Bacillota	0.000881432	0.0014356	1.42158
K07793	putative tricarboxylic transport membrane protein	Two-component system	Bacillota	0.000531521	0.000888339	1.42047
K06148	ATP-binding cassette, subfamily C, bacterial		Bacillota	0.00042638	0.000727845	1.40308
K01939	adenylosuccinate synthase	Alanine, aspartate and glutamate metabolism;Biosynthesis of cofactors;Purine metabolism	Bacillota	0.0228616	0.0306045	1.40302
K03088	RNA polymerase sigma-70 factor, ECF subfamily		Bacillota	0.000893713	0.00145437	1.40114
K07005	uncharacterized protein		Bacillota	0.0147523	0.0199578	1.40089
K07040	DUF177 domain-containing protein		Bacillota	0.000941396	0.00152937	1.39721
K00100	butanol dehydrogenase	Butanoate metabolism	Bacillota	0.000794864	0.00130682	1.38145
K06442	23S rRNA (cytidine1920-2'-O)/16S rRNA (cytidine1409-2'-O)-methyltransferase		Bacillota	0.000784615	0.00129573	1.37753
K21140	[CysO sulfur-carrier protein]-S-L-cysteine hydrolase	Sulfur relay system	Bacillota	0.000783381	0.00129572	1.37541
K09949	UDP-2,3-diacylglucosamine hydrolase	Lipopolysaccharide biosynthesis	Bacillota	0.000810144	0.00132739	1.37325
K03602	exodeoxyribonuclease VII small subunit	Mismatch repair	Bacillota	0.000433688	0.000739005	1.37122
K02057	simple sugar transport system permease protein		Bacillota	0.000500237	0.00083898	1.36961
K15531	oligosaccharide reducing-end xylanase		Bacillota	0.000636502	0.00106287	1.35643
K02945	small subunit ribosomal protein S1	Ribosome	Bacillota	6.46432e-05	0.000120781	1.34748
K02822	ascorbate PTS system EIIB component	Ascorbate and aldarate metabolism;Phosphotransferase system (PTS)	Bacillota	0.00077164	0.00128072	1.3405
K20765	6-oxocamphor hydrolase		Bacillota	0.000258997	0.000447698	1.33976
K01777	proline racemase	Arginine and proline metabolism	Bacillota	0.00140434	0.00222858	1.33672
K15581	oligopeptide transport system permease protein	ABC transporters;beta-Lactam resistance;Quorum sensing	Bacillota	0.000474592	0.000798064	1.33101
K06416	stage V sporulation protein S		Bacillota	0.000770569	0.00128005	1.32358
K00176	2-oxoglutarate ferredoxin oxidoreductase subunit delta	2-Oxocarboxylic acid metabolism;Carbon fixation pathways in prokaryotes;Carbon metabolism;Citrate cycle (TCA cycle)	Bacillota	0.00761305	0.010875	1.32297
K01046	triacylglycerol lipase	Glycerolipid metabolism	Bacillota	0.000785412	0.00129573	1.3211
K01714	4-hydroxy-tetrahydrodipicolinate synthase	Biosynthesis of amino acids;Lysine biosynthesis;Monobactam biosynthesis	Bacillota	0.00766109	0.0109355	1.31248
K17311	trehalose transport system substrate-binding protein	ABC transporters	Bacillota	0.00135996	0.00219633	1.29843
K05788	integration host factor subunit beta		Bacillota	0.00027602	0.000474556	1.29702
K01478	arginine deiminase	Arginine biosynthesis	Bacillota	0.0128646	0.0178061	1.29266
K15022	formate dehydrogenase (NADP+) beta subunit	Carbon fixation pathways in prokaryotes;Carbon metabolism;Methane metabolism	Bacillota	0.00149432	0.00233846	1.28804
K02122	V/A-type H+/Na+-transporting ATPase subunit F	Oxidative phosphorylation	Bacillota	0.000789579	0.00130036	1.28711
K02867	large subunit ribosomal protein L11	Ribosome	Bacillota	0.0126089	0.0174647	1.28443
K00972	UDP-N-acetylglucosamine/UDP-N-acetylgalactosamine diphosphorylase	Amino sugar and nucleotide sugar metabolism;Biosynthesis of nucleotide sugars	Bacillota	0.000807577	0.00132431	1.28211
K03169	DNA topoisomerase III		Bacillota	0.00142539	0.00224526	1.27858
K03282	large conductance mechanosensitive channel		Bacillota	0.0171313	0.0230462	1.27684
K04077	chaperonin GroEL	RNA degradation	Bacillota	2.59779e-10	7.89218e-10	1.26946
K05337	ferredoxin		Bacillota	0.00142479	0.00224526	1.26788
K01753	D-serine dehydratase	Glycine, serine and threonine metabolism	Bacillota	0.001392	0.0022222	1.25094
K06221	2,5-diketo-D-gluconate reductase A		Bacillota	0.00140048	0.00222743	1.24926
K20026	(R)-2-hydroxyisocaproyl-CoA dehydratase beta subunit		Bacillota	0.00140647	0.0022294	1.24605
K17489	methylmalonyl-CoA carboxyltransferase 12S subunit	Propanoate metabolism	Bacillota	0.00136493	0.00220065	1.23835
K07006	uncharacterized protein		Bacillota	0.00141535	0.00223495	1.23126
K02381	FdrA protein		Bacillota	0.00139487	0.00222275	1.22874
K01608	tartronate-semialdehyde synthase	Glyoxylate and dicarboxylate metabolism	Bacillota	0.00158809	0.00246707	1.21471
K06131	cardiolipin synthase A/B	Glycerophospholipid metabolism	Bacillota	0.00144476	0.00227204	1.2059
K00096	glycerol-1-phosphate dehydrogenase [NAD(P)+]	Glycerophospholipid metabolism	Bacillota	0.00249169	0.00377874	1.20067
K01523	phosphoribosyl-ATP pyrophosphohydrolase	Biosynthesis of amino acids;Histidine metabolism	Bacillota	0.000818003	0.00133684	1.20034
K15792	MurE/MurF fusion protein	Lysine biosynthesis;Peptidoglycan biosynthesis	Bacillota	0.00140719	0.0022294	1.19668
K06726	D-ribose pyranase	ABC transporters	Bacillota	0.00138875	0.0022222	1.19603
K02033	peptide/nickel transport system permease protein	Quorum sensing	Bacillota	0.000821249	0.001341	1.19361
K01485	cytosine/creatinine deaminase	Arginine and proline metabolism;Pyrimidine metabolism	Bacillota	0.00137757	0.00221544	1.18972
K00262	glutamate dehydrogenase (NADP+)	Alanine, aspartate and glutamate metabolism;Arginine biosynthesis;Nitrogen metabolism	Bacillota	1.25738e-16	5.71185e-16	1.18789
K07010	putative glutamine amidotransferase		Bacillota	0.00141036	0.00223258	1.18766
K01909	long-chain-fatty-acid--[acyl-carrier-protein] ligase	Fatty acid degradation	Bacillota	0.00139051	0.0022222	1.18468
K10194	oligogalacturonide transport system permease protein	ABC transporters	Bacillota	0.00141321	0.00223495	1.18167
K01449	N-acetylmuramoyl-L-alanine amidase		Bacillota	0.00139336	0.0022222	1.18003
K10543	D-xylose transport system substrate-binding protein	ABC transporters	Bacillota	0.00140246	0.00222743	1.17389
K00632	acetyl-CoA acyltransferase	Benzoate degradation;Fatty acid degradation;Fatty acid metabolism;Valine, leucine and isoleucine degradation	Bacillota	0.00144084	0.00226773	1.16433
K10440	ribose transport system permease protein	ABC transporters	Bacillota	0.00431854	0.00634379	1.16335
K07775	two-component system, OmpR family, response regulator ResD	Two-component system	Bacillota	0.00242146	0.00373447	1.16086
K11070	spermidine/putrescine transport system permease protein	ABC transporters	Bacillota	0.00148502	0.0023258	1.15953
K00954	pantetheine-phosphate adenylyltransferase	Biosynthesis of cofactors;Pantothenate and CoA biosynthesis	Bacillota	0.00137743	0.00221544	1.15932
K04835	methylaspartate ammonia-lyase	C5-Branched dibasic acid metabolism;Carbon metabolism;Glyoxylate and dicarboxylate metabolism	Bacillota	0.0013833	0.00221752	1.15802
K06213	magnesium transporter		Bacillota	0.00142471	0.00224526	1.15769
K19267	NAD(P)H dehydrogenase (quinone)	Biosynthesis of cofactors;Ubiquinone and other terpenoid-quinone biosynthesis	Bacillota	0.00781102	0.0110589	1.14912
K09251	putrescine aminotransferase	Arginine and proline metabolism;Lysine degradation	Bacillota	0.00444556	0.00646639	1.13813
K17898	D-ornithine 4,5-aminomutase subunit beta		Bacillota	0.00145818	0.00229125	1.13588
K01819	galactose-6-phosphate isomerase	Galactose metabolism	Bacillota	0.00247775	0.00376988	1.13545
K03048	DNA-directed RNA polymerase subunit delta	RNA polymerase	Bacillota	0.00252679	0.00379612	1.13413
K11381	2-oxoisovalerate dehydrogenase E1 component	2-Oxocarboxylic acid metabolism;Lipoic acid metabolism;Propanoate metabolism;Valine, leucine and isoleucine degradation	Bacillota	0.00250356	0.00378496	1.13401
K21417	acetoin:2,6-dichlorophenolindophenol oxidoreductase subunit beta		Bacillota	0.00250356	0.00378496	1.13401
K10537	L-arabinose transport system substrate-binding protein	ABC transporters	Bacillota	0.00250867	0.00378918	1.13375
K02652	type IV pilus assembly protein PilB		Bacillota	0.00247153	0.00376988	1.13131
K21029	molybdopterin-synthase adenylyltransferase	Sulfur relay system	Bacillota	0.00140015	0.00222743	1.13004
K10118	raffinose/stachyose/melibiose transport system permease protein	ABC transporters	Bacillota	0.00245434	0.00376097	1.12893
K18889	ATP-binding cassette, subfamily B, multidrug efflux pump	ABC transporters	Bacillota	0.00260318	0.00387445	1.11757
K10189	lactose/L-arabinose transport system permease protein	ABC transporters	Bacillota	0.00246408	0.00376987	1.11353
K01958	pyruvate carboxylase	Biosynthesis of amino acids;Carbon fixation pathways in prokaryotes;Carbon metabolism;Citrate cycle (TCA cycle);Pyruvate metabolism	Bacillota	0.00245383	0.00376097	1.10945
K00969	nicotinate-nucleotide adenylyltransferase	Biosynthesis of cofactors;Nicotinate and nicotinamide metabolism	Bacillota	0.00146335	0.00229374	1.10365
K03390	heterodisulfide reductase subunit C2	Carbon metabolism;Methane metabolism	Bacillota	0.00246646	0.00376988	1.10335
K01752	L-serine dehydratase	Biosynthesis of amino acids;Carbon metabolism;Cysteine and methionine metabolism;Glycine, serine and threonine metabolism	Bacillota	0.00243871	0.00375201	1.10246
K00690	sucrose phosphorylase	Starch and sucrose metabolism	Bacillota	0.00254049	0.00381073	1.09379
K21350	sucrose 6(F)-phosphate phosphorylase		Bacillota	0.00254049	0.00381073	1.09379
K00520	mercuric reductase		Bacillota	0.00243483	0.00374906	1.08743
K01534	Zn2+/Cd2+-exporting ATPase		Bacillota	0.00248188	0.00377002	1.0858
K04094	methylenetetrahydrofolate--tRNA-(uracil-5-)-methyltransferase		Bacillota	0.00244178	0.00375373	1.08317
K03631	DNA repair protein RecN (Recombination protein N)		Bacillota	0.00249703	0.00378104	1.08316
K14188	D-alanine--poly(phosphoribitol) ligase subunit 2	Cationic antimicrobial peptide (CAMP) resistance;Teichoic acid biosynthesis;Two-component system	Bacillota	0.00245932	0.00376559	1.07079
K03604	LacI family transcriptional regulator, purine nucleotide synthesis repressor		Bacillota	0.00259027	0.00385823	1.07006
K06923	uncharacterized protein		Bacillota	0.0027574	0.00408496	1.06353
K19956	L-sorbose 1-phosphate reductase	Fructose and mannose metabolism	Bacillota	0.00439682	0.00642921	1.05953
K08296	phosphohistidine phosphatase		Bacillota	0.00138429	0.00221752	1.05055
K06978	uncharacterized protein		Bacillota	0.00249353	0.00377874	1.04705
K10947	PadR family transcriptional regulator, regulatory protein PadR		Bacillota	0.00256575	0.00383278	1.03308
K09960	uncharacterized protein		Bacillota	0.00449017	0.00650419	1.00643
K06605	myo-inositol catabolism protein IolH		Bacillota	0.00435227	0.00637868	0.997966
K13767	enoyl-CoA hydratase	Benzoate degradation;Fatty acid degradation;Fatty acid metabolism	Bacillota	0.00256718	0.00383278	0.99615
K06399	stage IV sporulation protein B		Bacillota	0.00442206	0.00645136	0.992995
K01447	N-acetylmuramoyl-L-alanine amidase		Bacillota	0.00444585	0.00646639	0.989999
K07304	peptide-methionine (S)-S-oxide reductase		Bacillota	0.00251624	0.00378918	0.981021
K12267	peptide methionine sulfoxide reductase msrA/msrB		Bacillota	0.00251624	0.00378918	0.981021
K06283	putative DeoR family transcriptional regulator, stage III sporulation protein D		Bacillota	0.00448199	0.00650021	0.971637
K02446	fructose-1,6-bisphosphatase II	Carbon metabolism;Fructose and mannose metabolism;Glycolysis / Gluconeogenesis;Methane metabolism;Pentose phosphate pathway	Bacillota	0.00437099	0.00639633	0.96748
K01666	4-hydroxy 2-oxovalerate aldolase	Benzoate degradation;Degradation of aromatic compounds;Phenylalanine metabolism	Bacillota	0.015616	0.0210816	0.960361
K02825	pyrimidine operon attenuation protein / uracil phosphoribosyltransferase	Pyrimidine metabolism	Bacillota	0.00433841	0.00636323	0.952876
K02192	bacterioferritin-associated ferredoxin		Bacillota	0.00258449	0.00385262	0.952083
K22457	asparagine---oxo-acid transaminase	Alanine, aspartate and glutamate metabolism	Bacillota	0.00440367	0.00643433	0.950424
K07590	large subunit ribosomal protein L7A	Ribosome	Bacillota	0.00449411	0.00650419	0.94404
K00772	5'-methylthioadenosine phosphorylase	Cysteine and methionine metabolism	Bacillota	0.00442764	0.00645342	0.94121
K02041	phosphonate transport system ATP-binding protein	ABC transporters	Bacillota	0.00793723	0.0111616	0.941205
K18491	homeobox protein ESX1		Bacillota	0.00451934	0.00653361	0.928339
K17204	erythritol transport system ATP-binding protein	ABC transporters	Bacillota	0.00794177	0.0111616	0.914543
K02774	galactitol PTS system EIIB component	Galactose metabolism;Phosphotransferase system (PTS)	Bacillota	0.00430863	0.00633409	0.910106
K16214	UDP-N-acetylglucosamine kinase		Bacillota	0.00771005	0.0109727	0.904303
K08369	MFS transporter, putative metabolite:H+ symporter		Bacillota	0.00795473	0.0111716	0.900088
K05946	N-acetylglucosaminyldiphosphoundecaprenol N-acetyl-beta-D-mannosaminyltransferase	Teichoic acid biosynthesis	Bacillota	0.028083	0.0360102	0.864536
K15582	oligopeptide transport system permease protein	ABC transporters;beta-Lactam resistance;Quorum sensing	Bacillota	0.00449559	0.00650419	0.863355
K07979	GntR family transcriptional regulator		Bacillota	0.00777607	0.011042	0.862303
K08651	thermitase		Bacillota	0.0079156	0.0111493	0.862101
K01069	hydroxyacylglutathione hydrolase	Pyruvate metabolism	Bacillota	0.00816331	0.011431	0.85167
K21469	serine-type D-Ala-D-Ala carboxypeptidase	Peptidoglycan biosynthesis	Bacillota	0.00783118	0.0110792	0.847167
K08604	vibriolysin	Biofilm formation (multiple organisms)	Bacillota	0.00790803	0.0111493	0.847019
K13734	fibronectin-binding protein 1	Bacterial invasion of epithelial cells	Bacillota	0.00790803	0.0111493	0.847019
K07180	serine protein kinase		Bacillota	0.0141218	0.0192272	0.842571
K22339	formate dehydrogenase (NAD+, ferredoxin) subunit B		Bacillota	0.00779213	0.0110566	0.826263
K03599	stringent starvation protein A		Bacillota	0.00791412	0.0111493	0.822421
K14647	minor extracellular serine protease Vpr		Bacillota	0.00859002	0.0119761	0.819875
K11104	melibiose permease		Bacillota	0.0138407	0.0190749	0.807423
K16209	lactose/raffinose/galactose permease		Bacillota	0.0138407	0.0190749	0.807423
K09766	uncharacterized protein		Bacillota	0.00770758	0.0109727	0.803096
K00852	ribokinase	Pentose phosphate pathway	Bacillota	0.0138619	0.01909	0.789072
K02746	N-acetylgalactosamine PTS system EIIC component	Galactose metabolism;Phosphotransferase system (PTS)	Bacillota	0.0138163	0.0190749	0.775893
K01905	acetate---CoA ligase (ADP-forming) subunit alpha	Glycolysis / Gluconeogenesis;Propanoate metabolism;Pyruvate metabolism	Bacillota	0.00793582	0.0111616	0.775589
K03367	D-alanine--poly(phosphoribitol) ligase subunit 1	Cationic antimicrobial peptide (CAMP) resistance;Teichoic acid biosynthesis;Two-component system	Bacillota	0.00787918	0.0111363	0.774017
K13274	cell wall-associated protease		Bacillota	0.0142331	0.0192826	0.761154
K14645	serine protease	Quorum sensing	Bacillota	0.0142331	0.0192826	0.761154
K02409	flagellar M-ring protein FliF	Flagellar assembly	Bacillota	0.014016	0.0191739	0.756608
K06012	spore protease		Bacillota	0.0248298	0.0329722	0.745208
K03366	meso-butanediol dehydrogenase / (S,S)-butanediol dehydrogenase / diacetyl reductase	Butanoate metabolism	Bacillota	0.0139788	0.0191739	0.740068
K00647	3-oxoacyl-[acyl-carrier-protein] synthase I	Biosynthesis of cofactors;Biotin metabolism;Fatty acid biosynthesis;Fatty acid metabolism	Bacillota	0.0137793	0.0190447	0.735068
K13993	HSP20 family protein		Bacillota	0.0168002	0.0226325	0.734655
K03575	A/G-specific adenine glycosylase	Base excision repair	Bacillota	0.00833002	0.0116474	0.733229
K19506	fructoselysine/glucoselysine PTS system EIIA component	Phosphotransferase system (PTS)	Bacillota	0.0140175	0.0191739	0.733218
K20344	ATP-binding cassette, subfamily C, bacteriocin exporter	ABC transporters;Quorum sensing	Bacillota	0.0141739	0.0192296	0.729363
K16203	D-amino peptidase		Bacillota	0.0140751	0.0192043	0.728237
K18702	CoA:oxalate CoA-transferase		Bacillota	0.00781062	0.0110589	0.726419
K01480	agmatinase	Arginine and proline metabolism	Bacillota	0.013841	0.0190749	0.7235
K16079	outer membrane immunogenic protein		Bacillota	0.0140106	0.0191739	0.722966
K00134	glyceraldehyde 3-phosphate dehydrogenase (phosphorylating)	Biosynthesis of amino acids;Carbon metabolism;Glycolysis / Gluconeogenesis	Bacillota	0.0038029	0.0055992	0.721046
K15256	tRNA (cmo5U34)-methyltransferase		Bacillota	0.0140329	0.0191739	0.719584
K17899	D-ornithine 4,5-aminomutase subunit alpha		Bacillota	0.0078831	0.0111363	0.711384
K00020	3-hydroxyisobutyrate dehydrogenase	Valine, leucine and isoleucine degradation	Bacillota	0.0138995	0.019128	0.708369
K18302	membrane fusion protein, multidrug efflux system		Bacillota	0.0140465	0.0191789	0.707657
K21721	N-[(2S)-2-amino-2-carboxyethyl]-L-glutamate dehydrogenase		Bacillota	0.0149344	0.0201899	0.707439
K05881	phosphoenolpyruvate---glycerone phosphotransferase subunit DhaM	Glycerolipid metabolism	Bacillota	0.0140328	0.0191739	0.707037
K01575	acetolactate decarboxylase	2-Oxocarboxylic acid metabolism;Butanoate metabolism;C5-Branched dibasic acid metabolism	Bacillota	0.0249975	0.0329722	0.70438
K01226	trehalose-6-phosphate hydrolase	Starch and sucrose metabolism	Bacillota	0.0141596	0.0192296	0.695834
K00830	alanine-glyoxylate transaminase / serine-glyoxylate transaminase / serine-pyruvate transaminase	2-Oxocarboxylic acid metabolism;Alanine, aspartate and glutamate metabolism;Carbon metabolism;Glycine, serine and threonine metabolism;Glyoxylate and dicarboxylate metabolism;Methane metabolism	Bacillota	0.0140256	0.0191739	0.693806
K21929	uracil-DNA glycosylase	Base excision repair	Bacillota	0.0139487	0.0191657	0.689655
K17236	arabinooligosaccharide transport system permease protein	ABC transporters	Bacillota	0.0250043	0.0329722	0.680026
K03476	L-ascorbate 6-phosphate lactonase	Ascorbate and aldarate metabolism	Bacillota	0.0141712	0.0192296	0.677704
K03547	DNA repair protein SbcD/Mre11		Bacillota	0.0253037	0.0329722	0.664666
K05896	segregation and condensation protein A		Bacillota	0.0249241	0.0329722	0.662741
K14761	ribosome-associated protein		Bacillota	0.0248275	0.0329722	0.661195
K03650	tRNA modification GTPase		Bacillota	0.0251115	0.0329722	0.659138
K07033	uncharacterized protein		Bacillota	0.0251247	0.0329722	0.650662
K02119	V/A-type H+/Na+-transporting ATPase subunit C	Oxidative phosphorylation	Bacillota	0.0139323	0.0191594	0.650085
K10190	lactose/L-arabinose transport system permease protein	ABC transporters	Bacillota	0.0250636	0.0329722	0.647411
K21993	formate transporter		Bacillota	0.0251361	0.0329722	0.633576
K01488	adenosine deaminase	Purine metabolism	Bacillota	0.0250081	0.0329722	0.631161
K07124	uncharacterized protein		Bacillota	0.0250192	0.0329722	0.630469
K15866	2-(1,2-epoxy-1,2-dihydrophenyl)acetyl-CoA isomerase	Phenylalanine metabolism	Bacillota	0.0250527	0.0329722	0.626189
K18474	trans-2-decenoyl-[acyl-carrier protein] isomerase	Fatty acid biosynthesis	Bacillota	0.0250527	0.0329722	0.626189
K02315	DNA replication protein DnaC		Bacillota	0.0262158	0.033774	0.624429
K08600	sortase B		Bacillota	0.0249756	0.0329722	0.618335
K01215	glucan 1,6-alpha-glucosidase		Bacillota	0.0255809	0.0331569	0.618103
K07230	periplasmic iron binding protein		Bacillota	0.0258725	0.0334667	0.617018
K00627	pyruvate dehydrogenase E2 component (dihydrolipoamide acetyltransferase)	2-Oxocarboxylic acid metabolism;Carbon metabolism;Citrate cycle (TCA cycle);Glycolysis / Gluconeogenesis;Lipoic acid metabolism;Pyruvate metabolism	Bacillota	0.0249322	0.0329722	0.61607
K03483	mannitol operon transcriptional activator		Bacillota	0.0253145	0.0329722	0.610267
K02392	flagellar basal-body rod protein FlgG	Flagellar assembly	Bacillota	0.0271907	0.0349126	0.609866
K06580	ammonium transporter Rh		Bacillota	0.0259598	0.0335343	0.608178
K04021	aldehyde dehydrogenase	Pyruvate metabolism	Bacillota	0.0248113	0.0329722	0.598643
K04940	opine dehydrogenase		Bacillota	0.0256415	0.0332127	0.594107
K09760	DNA recombination protein RmuC		Bacillota	0.0253401	0.0329722	0.588575
K06989	aspartate dehydrogenase	Biosynthesis of cofactors;Nicotinate and nicotinamide metabolism	Bacillota	0.0251856	0.0329722	0.587953
K13829	shikimate kinase / 3-dehydroquinate synthase	Biosynthesis of amino acids;Phenylalanine, tyrosine and tryptophan biosynthesis	Bacillota	0.0265694	0.0341606	0.585842
K00466	tryptophan 2-monooxygenase	Tryptophan metabolism	Bacillota	0.025057	0.0329722	0.581348
K21795	phenylalanine 2-monooxygenase	Phenylalanine metabolism	Bacillota	0.025057	0.0329722	0.581348
K00209	enoyl-[acyl-carrier protein] reductase / trans-2-enoyl-CoA reductase (NAD+)	Butanoate metabolism;Carbon metabolism;Fatty acid biosynthesis;Fatty acid metabolism	Bacillota	0.0253707	0.0329722	0.57645
K20444	O-antigen biosynthesis protein		Bacillota	0.0252105	0.0329722	0.576101
K01589	5-(carboxyamino)imidazole ribonucleotide synthase	Purine metabolism	Bacillota	0.0253871	0.0329722	0.572705
K07132	Enterobacteriaceae phage ATP-dependent target DNA activator		Bacillota	0.0252945	0.0329722	0.5693
K04096	DNA processing protein		Bacillota	0.0250336	0.0329722	0.561613
K02525	LacI family transcriptional regulator, kdg operon repressor		Bacillota	0.0260005	0.0335642	0.556354
K03274	ADP-L-glycero-D-manno-heptose 6-epimerase	Biosynthesis of nucleotide sugars;Lipopolysaccharide biosynthesis	Bacillota	0.025092	0.0329722	0.539123

## Sheet: Bacteroidota-specific KOs
KO	KO name	pathways	higher in	p-value	q-value	log ratio
K21572	starch-binding outer membrane protein, SusD/RagB family		Bacteroidota	1.69371e-170	2.49757e-168	26.0874
K21573	TonB-dependent starch-binding outer membrane protein SusC		Bacteroidota	5.70074e-159	5.46416e-157	24.368
K03561	biopolymer transport protein ExbB		Bacteroidota	2.40187e-152	1.70533e-150	23.2634
K21571	starch-binding outer membrane protein SusE/F		Bacteroidota	3.54174e-130	1.78671e-128	21.9658
K00895	diphosphate-dependent phosphofructokinase	Fructose and mannose metabolism;Glycolysis / Gluconeogenesis;Pentose phosphate pathway	Bacteroidota	1.44919e-80	4.48082e-79	21.1053
K03770	peptidyl-prolyl cis-trans isomerase D		Bacteroidota	3.80017e-92	1.37451e-90	20.4709
K02557	chemotaxis protein MotB	Bacterial chemotaxis;Flagellar assembly	Bacteroidota	5.05907e-83	1.67211e-81	20.0252
K21574	glucan 1,4-alpha-glucosidase	Starch and sucrose metabolism	Bacteroidota	2.37771e-75	6.70306e-74	20.0161
K01858	myo-inositol-1-phosphate synthase	Inositol phosphate metabolism;Streptomycin biosynthesis	Bacteroidota	1.57235e-79	4.56697e-78	19.9594
K00691	maltose phosphorylase	Starch and sucrose metabolism	Bacteroidota	6.68824e-65	1.56358e-63	19.784
K16153	glycogen phosphorylase/synthase	Starch and sucrose metabolism	Bacteroidota	6.68824e-65	1.56358e-63	19.784
K03286	OmpA-OmpF porin, OOP family		Bacteroidota	2.33851e-69	6.14099e-68	19.2026
K07386	putative endopeptidase		Bacteroidota	1.58538e-82	5.15114e-81	19.1842
K03773	FKBP-type peptidyl-prolyl cis-trans isomerase FklB		Bacteroidota	1.11008e-66	2.72823e-65	18.7688
K03772	FKBP-type peptidyl-prolyl cis-trans isomerase FkpA		Bacteroidota	1.09657e-66	2.72823e-65	18.7678
K01802	peptidylprolyl isomerase		Bacteroidota	7.75737e-66	1.85886e-64	18.4674
K01707	5-dehydro-4-deoxyglucarate dehydratase	Ascorbate and aldarate metabolism	Bacteroidota	2.48662e-62	5.67482e-61	18.2903
K01676	fumarate hydratase, class I	Carbon fixation pathways in prokaryotes;Carbon metabolism;Citrate cycle (TCA cycle);Pyruvate metabolism	Bacteroidota	2.71846e-57	5.01086e-56	18.2319
K00346	Na+-transporting NADH:ubiquinone oxidoreductase subunit A		Bacteroidota	2.17381e-66	5.27492e-65	17.6619
K13788	phosphate acetyltransferase	Carbon fixation pathways in prokaryotes;Carbon metabolism;Methane metabolism;Propanoate metabolism;Pyruvate metabolism;Taurine and hypotaurine metabolism	Bacteroidota	1.93297e-51	3.0373e-50	17.6268
K07263	zinc protease		Bacteroidota	9.88405e-59	1.97372e-57	17.5356
K01077	alkaline phosphatase	Biosynthesis of cofactors;Folate biosynthesis;Thiamine metabolism;Two-component system	Bacteroidota	7.485e-62	1.66846e-60	17.1928
K03839	flavodoxin I		Bacteroidota	1.05754e-51	1.70362e-50	16.9877
K21575	neopullulanase		Bacteroidota	1.59065e-49	2.401e-48	16.483
K00029	malate dehydrogenase (oxaloacetate-decarboxylating)(NADP+)	Carbon metabolism;Pyruvate metabolism	Bacteroidota	8.62063e-50	1.32206e-48	16.2107
K07405	alpha-amylase	Starch and sucrose metabolism	Bacteroidota	1.35978e-45	1.87532e-44	15.8802
K11065	thioredoxin-dependent peroxiredoxin		Bacteroidota	2.58952e-36	2.74261e-35	15.8763
K01067	acetyl-CoA hydrolase	Pyruvate metabolism	Bacteroidota	2.04845e-42	2.53347e-41	15.6781
K00757	uridine phosphorylase	Pyrimidine metabolism	Bacteroidota	1.21959e-47	1.82653e-46	15.5069
K03832	periplasmic protein TonB		Bacteroidota	4.14087e-45	5.59018e-44	15.3659
K01415	endothelin-converting enzyme		Bacteroidota	2.30061e-44	3.02074e-43	15.2684
K00639	glycine C-acetyltransferase	Glycine, serine and threonine metabolism	Bacteroidota	6.82557e-39	8.07692e-38	14.8918
K00208	enoyl-[acyl-carrier protein] reductase I	Biosynthesis of cofactors;Biotin metabolism;Fatty acid biosynthesis;Fatty acid metabolism	Bacteroidota	2.20826e-43	2.82216e-42	14.7613
K00351	Na+-transporting NADH:ubiquinone oxidoreductase subunit F		Bacteroidota	3.56736e-38	4.09499e-37	14.6693
K01813	L-rhamnose isomerase	Fructose and mannose metabolism	Bacteroidota	1.97803e-38	2.29811e-37	14.6167
K16363	UDP-3-O-[3-hydroxymyristoyl] N-acetylglucosamine deacetylase / 3-hydroxyacyl-[acyl-carrier-protein] dehydratase	Fatty acid biosynthesis;Fatty acid metabolism;Lipopolysaccharide biosynthesis	Bacteroidota	3.00775e-38	3.47341e-37	14.334
K03072	preprotein translocase subunit SecD	Bacterial secretion system;Protein export	Bacteroidota	6.59156e-31	5.44656e-30	14.177
K12257	SecD/SecF fusion protein	Bacterial secretion system;Protein export;Quorum sensing	Bacteroidota	6.59156e-31	5.44656e-30	14.177
K01278	dipeptidyl-peptidase 4		Bacteroidota	2.71479e-37	3.06132e-36	14.0742
K03076	preprotein translocase subunit SecY	Bacterial secretion system;Protein export;Quorum sensing	Bacteroidota	2.97083e-36	3.07842e-35	13.7886
K01284	peptidyl-dipeptidase Dcp		Bacteroidota	3.80239e-40	4.52744e-39	13.5608
K00240	succinate dehydrogenase iron-sulfur subunit	Butanoate metabolism;Carbon fixation pathways in prokaryotes;Carbon metabolism;Citrate cycle (TCA cycle);Oxidative phosphorylation	Bacteroidota	1.71328e-37	1.94341e-36	13.4178
K00677	UDP-N-acetylglucosamine acyltransferase	Cationic antimicrobial peptide (CAMP) resistance;Lipopolysaccharide biosynthesis	Bacteroidota	4.81892e-37	5.3398e-36	13.3981
K03585	membrane fusion protein, multidrug efflux system	beta-Lactam resistance;Cationic antimicrobial peptide (CAMP) resistance	Bacteroidota	2.06686e-36	2.20121e-35	13.3966
K00278	L-aspartate oxidase	Alanine, aspartate and glutamate metabolism;Biosynthesis of cofactors;Nicotinate and nicotinamide metabolism	Bacteroidota	1.75638e-38	2.05303e-37	13.3544
K03559	biopolymer transport protein ExbD		Bacteroidota	8.55183e-36	8.72014e-35	13.1497
K16089	outer membrane receptor for ferrienterochelin and colicins		Bacteroidota	8.16685e-35	8.02864e-34	12.9494
K01372	bleomycin hydrolase		Bacteroidota	6.47323e-26	4.5622e-25	12.7826
K03340	diaminopimelate dehydrogenase	Biosynthesis of amino acids;Lysine biosynthesis	Bacteroidota	9.1284e-27	6.65367e-26	12.7372
K08289	phosphoribosylglycinamide formyltransferase 2	Purine metabolism	Bacteroidota	9.11492e-35	8.91495e-34	12.7324
K01270	dipeptidase D	Glutathione metabolism	Bacteroidota	2.87357e-26	2.04024e-25	12.6764
K03718	Lrp/AsnC family transcriptional regulator, regulator for asnA, asnC and gidA		Bacteroidota	9.50714e-33	8.3987e-32	12.449
K07164	uncharacterized protein		Bacteroidota	5.18427e-31	4.33984e-30	12.4107
K13990	glutamate formiminotransferase / formiminotetrahydrofolate cyclodeaminase	Histidine metabolism;One carbon pool by folate	Bacteroidota	1.39746e-33	1.3068e-32	12.3719
K00281	glycine dehydrogenase	Carbon metabolism;Glycine, serine and threonine metabolism;Glyoxylate and dicarboxylate metabolism;Lipoic acid metabolism	Bacteroidota	7.71154e-30	6.13404e-29	12.3202
K13421	uridine monophosphate synthetase	Biosynthesis of cofactors;Pyrimidine metabolism	Bacteroidota	2.6693e-35	2.67909e-34	12.2245
K03749	DedD protein		Bacteroidota	5.1688e-31	4.33984e-30	12.1742
K00333	NADH-quinone oxidoreductase subunit D	Oxidative phosphorylation	Bacteroidota	6.93276e-33	6.21033e-32	12.0078
K13378	NADH-quinone oxidoreductase subunit C/D	Oxidative phosphorylation	Bacteroidota	6.93276e-33	6.21033e-32	12.0078
K02217	ferritin		Bacteroidota	8.67198e-32	7.42151e-31	11.9005
K00652	8-amino-7-oxononanoate synthase	Biosynthesis of cofactors;Biotin metabolism	Bacteroidota	2.92617e-28	2.23485e-27	11.7406
K02536	UDP-3-O-[3-hydroxymyristoyl] glucosamine N-acyltransferase	Lipopolysaccharide biosynthesis	Bacteroidota	4.53051e-30	3.69574e-29	11.6635
K07636	two-component system, OmpR family, phosphate regulon sensor histidine kinase PhoR	Two-component system	Bacteroidota	3.24561e-24	2.13809e-23	11.5761
K13963	serpin B		Bacteroidota	3.53461e-28	2.68883e-27	11.5468
K12339	S-sulfo-L-cysteine synthase (O-acetyl-L-serine-dependent)	Biosynthesis of amino acids;Cysteine and methionine metabolism	Bacteroidota	6.00906e-30	4.84007e-29	11.2578
K03654	ATP-dependent DNA helicase RecQ	RNA degradation	Bacteroidota	8.06422e-27	5.90043e-26	11.1918
K00001	alcohol dehydrogenase	Chloroalkane and chloroalkene degradation;Degradation of aromatic compounds;Fatty acid degradation;Glycolysis / Gluconeogenesis;Naphthalene degradation;Pyruvate metabolism;Tyrosine metabolism	Bacteroidota	1.06889e-28	8.29581e-28	11.1002
K01659	2-methylcitrate synthase	Propanoate metabolism	Bacteroidota	5.17292e-28	3.91956e-27	11.0718
K13668	phosphatidyl-myo-inositol dimannoside synthase		Bacteroidota	1.62754e-26	1.16418e-25	11.0302
K08295	2-aminobenzoate-CoA ligase	Aminobenzoate degradation	Bacteroidota	1.25622e-25	8.82114e-25	10.9888
K12373	hexosaminidase	Amino sugar and nucleotide sugar metabolism;Glycosaminoglycan degradation;Other glycan degradation;Sphingolipid metabolism	Bacteroidota	4.6714e-30	3.79452e-29	10.7967
K04773	protease IV		Bacteroidota	2.88831e-25	2.01341e-24	10.7317
K09065	N-acetylornithine carbamoyltransferase	Arginine biosynthesis;Biosynthesis of amino acids	Bacteroidota	4.68822e-27	3.45666e-26	10.7221
K13043	N-succinyl-L-ornithine transcarbamylase		Bacteroidota	4.68822e-27	3.45666e-26	10.7221
K00226	dihydroorotate dehydrogenase (fumarate)	Biosynthesis of cofactors;Pyrimidine metabolism	Bacteroidota	3.6105e-25	2.50773e-24	10.6671
K00024	malate dehydrogenase	Carbon fixation pathways in prokaryotes;Carbon metabolism;Citrate cycle (TCA cycle);Cysteine and methionine metabolism;Glyoxylate and dicarboxylate metabolism;Methane metabolism;Pyruvate metabolism	Bacteroidota	3.9335e-26	2.78248e-25	10.6553
K01173	endonuclease G, mitochondrial		Bacteroidota	1.26124e-25	8.82411e-25	10.5557
K04516	chorismate mutase	Biosynthesis of amino acids;Phenylalanine, tyrosine and tryptophan biosynthesis	Bacteroidota	1.58724e-26	1.1396e-25	10.1936
K01809	mannose-6-phosphate isomerase	Amino sugar and nucleotide sugar metabolism;Biosynthesis of cofactors;Biosynthesis of nucleotide sugars;Fructose and mannose metabolism;O-Antigen nucleotide sugar biosynthesis	Bacteroidota	3.96617e-24	2.57734e-23	10.0535
K06113	arabinan endo-1,5-alpha-L-arabinosidase		Bacteroidota	5.56388e-24	3.59123e-23	9.9734
K12524	bifunctional aspartokinase / homoserine dehydrogenase 1	Biosynthesis of amino acids;Cysteine and methionine metabolism;Glycine, serine and threonine metabolism;Lysine biosynthesis;Monobactam biosynthesis	Bacteroidota	6.50705e-23	4.0369e-22	9.87143
K07248	lactaldehyde dehydrogenase / glycolaldehyde dehydrogenase	Glyoxylate and dicarboxylate metabolism;Pyruvate metabolism	Bacteroidota	3.02164e-20	1.65028e-19	9.76741
K03783	purine-nucleoside phosphorylase	Nicotinate and nicotinamide metabolism;Purine metabolism	Bacteroidota	5.00152e-21	2.86207e-20	9.59935
K09955	uncharacterized protein		Bacteroidota	3.24956e-22	1.96511e-21	9.56523
K02902	large subunit ribosomal protein L28	Ribosome	Bacteroidota	3.18617e-22	1.93288e-21	9.53451
K08676	tricorn protease		Bacteroidota	7.36596e-22	4.39892e-21	9.52664
K00045	mannitol 2-dehydrogenase	Fructose and mannose metabolism	Bacteroidota	9.0476e-21	5.1163e-20	9.39371
K00283	glycine dehydrogenase subunit 2	Carbon metabolism;Glycine, serine and threonine metabolism;Glyoxylate and dicarboxylate metabolism;Lipoic acid metabolism	Bacteroidota	7.98795e-18	3.81868e-17	9.35105
K06142	outer membrane protein		Bacteroidota	4.37248e-24	2.83177e-23	9.33299
K01787	N-acylglucosamine 2-epimerase	Amino sugar and nucleotide sugar metabolism	Bacteroidota	1.95665e-21	1.14357e-20	9.25475
K01277	dipeptidyl-peptidase III		Bacteroidota	7.5344e-22	4.48554e-21	9.207
K04564	superoxide dismutase, Fe-Mn family		Bacteroidota	5.06392e-16	2.23676e-15	9.18956
K07175	PhoH-like ATPase		Bacteroidota	1.99781e-20	1.10369e-19	9.10194
K03592	PmbA protein		Bacteroidota	1.74733e-20	9.70907e-20	9.03958
K02014	iron complex outermembrane recepter protein		Bacteroidota	1.86344e-23	1.17895e-22	9.0206
K03296	hydrophobic/amphiphilic exporter-1 (mainly G- bacteria), HAE1 family		Bacteroidota	5.52933e-20	2.96082e-19	8.97721
K03775	FKBP-type peptidyl-prolyl cis-trans isomerase SlyD		Bacteroidota	3.53781e-20	1.913e-19	8.94822
K01629	rhamnulose-1-phosphate aldolase	Fructose and mannose metabolism;Pentose and glucuronate interconversions	Bacteroidota	2.03638e-20	1.12176e-19	8.94761
K09797	uncharacterized protein		Bacteroidota	7.10475e-20	3.7728e-19	8.94686
K10764	O-succinylhomoserine sulfhydrylase	Cysteine and methionine metabolism;Sulfur metabolism	Bacteroidota	1.22298e-18	6.08949e-18	8.87671
K00648	3-oxoacyl-[acyl-carrier-protein] synthase III	Fatty acid biosynthesis;Fatty acid metabolism	Bacteroidota	9.2595e-21	5.22073e-20	8.85804
K03332	fructan beta-fructosidase	Fructose and mannose metabolism	Bacteroidota	2.74911e-16	1.22275e-15	8.81772
K00290	saccharopine dehydrogenase (NAD+, L-lysine forming)	Biosynthesis of amino acids;Lysine biosynthesis;Lysine degradation	Bacteroidota	1.94862e-19	1.00147e-18	8.7121
K03106	signal recognition particle subunit SRP54	Bacterial secretion system;Protein export;Quorum sensing	Bacteroidota	9.25036e-20	4.85834e-19	8.64232
K03594	bacterioferritin	Porphyrin metabolism	Bacteroidota	3.88079e-20	2.08753e-19	8.63649
K12340	outer membrane protein	Bacterial secretion system;beta-Lactam resistance;Cationic antimicrobial peptide (CAMP) resistance;Two-component system	Bacteroidota	3.52169e-20	1.91249e-19	8.52846
K00765	ATP phosphoribosyltransferase	Biosynthesis of amino acids;Histidine metabolism	Bacteroidota	2.1704e-18	1.07233e-17	8.49368
K02342	DNA polymerase III subunit epsilon	DNA replication;Homologous recombination;Mismatch repair	Bacteroidota	9.97598e-20	5.22513e-19	8.46942
K01424	L-asparaginase	Alanine, aspartate and glutamate metabolism;Cyanoamino acid metabolism	Bacteroidota	7.98815e-20	4.21854e-19	8.46352
K19355	mannan endo-1,4-beta-mannosidase	Fructose and mannose metabolism	Bacteroidota	1.70817e-19	8.82629e-19	8.45831
K00767	nicotinate-nucleotide pyrophosphorylase (carboxylating)	Biosynthesis of cofactors;Nicotinate and nicotinamide metabolism	Bacteroidota	9.22546e-18	4.37753e-17	8.3784
K02437	glycine cleavage system H protein	Carbon metabolism;Glycine, serine and threonine metabolism;Glyoxylate and dicarboxylate metabolism;Lipoic acid metabolism	Bacteroidota	2.62659e-16	1.1737e-15	8.15082
K09607	immune inhibitor A		Bacteroidota	1.03512e-16	4.73586e-16	8.12988
K00971	mannose-1-phosphate guanylyltransferase	Amino sugar and nucleotide sugar metabolism;Biosynthesis of nucleotide sugars;Fructose and mannose metabolism;O-Antigen nucleotide sugar biosynthesis	Bacteroidota	3.36146e-20	1.83066e-19	8.09458
K02121	V/A-type H+/Na+-transporting ATPase subunit E	Oxidative phosphorylation	Bacteroidota	2.42016e-19	1.2339e-18	8.06457
K22130	3-dehydro-4-phosphotetronate decarboxylase		Bacteroidota	8.35378e-18	3.97375e-17	7.99958
K06076	long-chain fatty acid transport protein		Bacteroidota	3.80979e-19	1.92194e-18	7.9977
K06001	tryptophan synthase beta chain	Biosynthesis of amino acids;Glycine, serine and threonine metabolism;Phenylalanine, tyrosine and tryptophan biosynthesis	Bacteroidota	1.88515e-18	9.36227e-18	7.88748
K03771	peptidyl-prolyl cis-trans isomerase SurA		Bacteroidota	3.44527e-17	1.61087e-16	7.79471
K01895	acetyl-CoA synthetase	Carbon fixation pathways in prokaryotes;Carbon metabolism;Glycolysis / Gluconeogenesis;Glyoxylate and dicarboxylate metabolism;Methane metabolism;Propanoate metabolism;Pyruvate metabolism	Bacteroidota	1.50745e-09	4.28752e-09	7.78628
K02469	DNA gyrase subunit A		Bacteroidota	5.46846e-16	2.40437e-15	7.68025
K07056	16S rRNA (cytidine1402-2'-O)-methyltransferase		Bacteroidota	2.05714e-19	1.05442e-18	7.65167
K07444	putative N6-adenine-specific DNA methylase		Bacteroidota	9.98459e-17	4.57906e-16	7.64725
K02954	small subunit ribosomal protein S14	Ribosome	Bacteroidota	1.31496e-17	6.22413e-17	7.57541
K00348	Na+-transporting NADH:ubiquinone oxidoreductase subunit C		Bacteroidota	6.35971e-18	3.05553e-17	7.54514
K01811	alpha-D-xyloside xylohydrolase		Bacteroidota	7.02593e-12	2.38807e-11	7.53913
K01775	alanine racemase	Vancomycin resistance	Bacteroidota	9.82738e-14	3.80588e-13	7.50964
K00294	1-pyrroline-5-carboxylate dehydrogenase	Alanine, aspartate and glutamate metabolism;Arginine and proline metabolism	Bacteroidota	3.53471e-17	1.64467e-16	7.5067
K13821	RHH-type transcriptional regulator, proline utilization regulon repressor / proline dehydrogenase / delta 1-pyrroline-5-carboxylate dehydrogenase	Alanine, aspartate and glutamate metabolism;Arginine and proline metabolism	Bacteroidota	3.53471e-17	1.64467e-16	7.5067
K00693	glycogen synthase	Starch and sucrose metabolism	Bacteroidota	2.64748e-18	1.29141e-17	7.49688
K01187	alpha-glucosidase	Galactose metabolism;Starch and sucrose metabolism	Bacteroidota	4.04027e-13	1.50392e-12	7.44169
K03070	preprotein translocase subunit SecA	Bacterial secretion system;Protein export;Quorum sensing	Bacteroidota	1.49021e-13	5.67939e-13	7.41414
K18206	beta-L-arabinobiosidase		Bacteroidota	9.05425e-16	3.93583e-15	7.34999
K03593	ATP-binding protein involved in chromosome partitioning		Bacteroidota	3.95137e-17	1.83409e-16	7.16132
K22405	NADH oxidase (H2O-forming)		Bacteroidota	9.24925e-12	3.10522e-11	7.14966
K02377	GDP-L-fucose synthase	Amino sugar and nucleotide sugar metabolism;Biosynthesis of nucleotide sugars;Fructose and mannose metabolism;O-Antigen nucleotide sugar biosynthesis	Bacteroidota	8.05053e-16	3.53155e-15	7.13982
K12585	exosome complex exonuclease DIS3/RRP44	RNA degradation	Bacteroidota	1.20389e-15	5.18621e-15	7.02603
K01262	Xaa-Pro aminopeptidase		Bacteroidota	6.40385e-14	2.51047e-13	6.99554
K02078	acyl carrier protein		Bacteroidota	8.18829e-16	3.58378e-15	6.98028
K00605	aminomethyltransferase	Carbon metabolism;Glycine, serine and threonine metabolism;Glyoxylate and dicarboxylate metabolism;Lipoic acid metabolism;One carbon pool by folate	Bacteroidota	1.05927e-15	4.5838e-15	6.97322
K21449	trimeric autotransporter adhesin		Bacteroidota	8.88885e-12	2.99471e-11	6.95907
K05970	sialate O-acetylesterase		Bacteroidota	1.31567e-15	5.62977e-15	6.85881
K01130	arylsulfatase	Sphingolipid metabolism	Bacteroidota	1.32532e-15	5.64584e-15	6.80975
K02563	UDP-N-acetylglucosamine--N-acetylmuramyl-(pentapeptide) pyrophosphoryl-undecaprenol N-acetylglucosamine transferase	Peptidoglycan biosynthesis;Vancomycin resistance	Bacteroidota	7.69623e-13	2.79426e-12	6.70076
K07214	iron(III)-enterobactin esterase		Bacteroidota	3.24144e-14	1.28918e-13	6.66113
K01953	asparagine synthase (glutamine-hydrolysing)	Alanine, aspartate and glutamate metabolism;Biosynthesis of amino acids	Bacteroidota	2.19952e-13	8.33295e-13	6.64642
K17722	dihydropyrimidine dehydrogenase (NAD+) subunit PreT	beta-Alanine metabolism;Pantothenate and CoA biosynthesis;Pyrimidine metabolism	Bacteroidota	5.50394e-12	1.89087e-11	6.63175
K07568	S-adenosylmethionine:tRNA ribosyltransferase-isomerase		Bacteroidota	2.11182e-13	8.01654e-13	6.58225
K02338	DNA polymerase III subunit beta	DNA replication;Homologous recombination;Mismatch repair	Bacteroidota	5.09826e-11	1.62618e-10	6.57718
K14261	alanine-synthesizing transaminase		Bacteroidota	4.67229e-15	1.96421e-14	6.57135
K12308	beta-galactosidase	Galactose metabolism	Bacteroidota	1.13453e-10	3.54216e-10	6.54096
K00052	3-isopropylmalate dehydrogenase	2-Oxocarboxylic acid metabolism;Biosynthesis of amino acids;C5-Branched dibasic acid metabolism;Valine, leucine and isoleucine biosynthesis	Bacteroidota	1.73473e-13	6.59816e-13	6.5179
K01914	aspartate--ammonia ligase	Alanine, aspartate and glutamate metabolism;Biosynthesis of amino acids;Cyanoamino acid metabolism	Bacteroidota	1.32861e-12	4.71003e-12	6.51037
K00645	[acyl-carrier-protein] S-malonyltransferase	Fatty acid biosynthesis;Fatty acid metabolism	Bacteroidota	4.74135e-12	1.6372e-11	6.47983
K06178	23S rRNA pseudouridine2605 synthase		Bacteroidota	1.35404e-10	4.20695e-10	6.435
K00286	pyrroline-5-carboxylate reductase	Arginine and proline metabolism;Biosynthesis of amino acids	Bacteroidota	3.04941e-11	9.92481e-11	6.37388
K01051	pectinesterase	Pentose and glucuronate interconversions;Two-component system	Bacteroidota	8.87095e-16	3.86491e-15	6.36439
K00338	NADH-quinone oxidoreductase subunit I	Oxidative phosphorylation	Bacteroidota	7.23076e-13	2.63024e-12	6.3549
K03924	MoxR-like ATPase		Bacteroidota	5.94733e-12	2.03227e-11	6.30029
K02939	large subunit ribosomal protein L9	Ribosome	Bacteroidota	6.21197e-11	1.97813e-10	6.24723
K03568	TldD protein		Bacteroidota	3.1467e-13	1.17359e-12	6.23605
K00128	aldehyde dehydrogenase (NAD+)	Arginine and proline metabolism;Ascorbate and aldarate metabolism;beta-Alanine metabolism;Biosynthesis of cofactors;Chloroalkane and chloroalkene degradation;Fatty acid degradation;Glycerolipid metabolism;Glycolysis / Gluconeogenesis;Histidine metabolism;Lysine degradation;Pantothenate and CoA biosynthesis;Pyruvate metabolism;Tryptophan metabolism;Valine, leucine and isoleucine degradation	Bacteroidota	2.25585e-13	8.52953e-13	6.21917
K01580	glutamate decarboxylase	Alanine, aspartate and glutamate metabolism;beta-Alanine metabolism;Butanoate metabolism;Quorum sensing;Taurine and hypotaurine metabolism	Bacteroidota	5.49275e-15	2.29904e-14	6.19961
K01634	sphinganine-1-phosphate aldolase	Sphingolipid metabolism	Bacteroidota	5.49275e-15	2.29904e-14	6.19961
K17836	beta-lactamase class A	beta-Lactam resistance	Bacteroidota	7.13607e-14	2.7918e-13	6.17622
K03386	peroxiredoxin 2/4		Bacteroidota	2.66471e-07	6.25245e-07	6.15025
K02230	cobaltochelatase CobN	Biosynthesis of cofactors;Porphyrin metabolism	Bacteroidota	3.91594e-11	1.26591e-10	6.11804
K03149	thiazole synthase	Biosynthesis of cofactors;Thiamine metabolism	Bacteroidota	3.17244e-12	1.10173e-11	6.02728
K01218	mannan endo-1,4-beta-mannosidase	Fructose and mannose metabolism;Quorum sensing	Bacteroidota	3.17942e-10	9.5532e-10	6.00222
K04084	thioredoxin:protein disulfide reductase		Bacteroidota	2.7174e-13	1.02142e-12	5.95998
K00764	amidophosphoribosyltransferase	Alanine, aspartate and glutamate metabolism;Purine metabolism	Bacteroidota	1.32922e-12	4.71003e-12	5.85407
K01414	oligopeptidase A		Bacteroidota	1.10516e-13	4.26275e-13	5.84841
K01880	glycyl-tRNA synthetase	Aminoacyl-tRNA biosynthesis	Bacteroidota	1.94394e-07	4.62348e-07	5.817
K01322	prolyl oligopeptidase		Bacteroidota	1.63741e-15	6.9599e-15	5.74413
K08314	fructose-6-phosphate aldolase 2		Bacteroidota	1.36949e-13	5.24013e-13	5.72027
K00876	uridine kinase	Pyrimidine metabolism	Bacteroidota	2.5806e-11	8.42762e-11	5.71464
K00919	4-diphosphocytidyl-2-C-methyl-D-erythritol kinase	Terpenoid backbone biosynthesis	Bacteroidota	8.42711e-14	3.28349e-13	5.69867
K03307	solute:Na+ symporter, SSS family		Bacteroidota	1.2257e-11	4.07221e-11	5.68564
K00946	thiamine-monophosphate kinase	Biosynthesis of cofactors;Thiamine metabolism	Bacteroidota	2.43402e-13	9.16703e-13	5.67005
K03744	LemA protein		Bacteroidota	3.22251e-09	8.92709e-09	5.63385
K05366	penicillin-binding protein 1A	beta-Lactam resistance;Peptidoglycan biosynthesis	Bacteroidota	1.44218e-13	5.50731e-13	5.62652
K00951	GTP pyrophosphokinase	Purine metabolism	Bacteroidota	1.08832e-12	3.89964e-12	5.60818
K00059	3-oxoacyl-[acyl-carrier protein] reductase	Biosynthesis of cofactors;Biotin metabolism;Fatty acid biosynthesis;Fatty acid metabolism	Bacteroidota	9.54453e-09	2.50986e-08	5.59767
K01703	3-isopropylmalate/(R)-2-methylmalate dehydratase large subunit	2-Oxocarboxylic acid metabolism;Biosynthesis of amino acids;C5-Branched dibasic acid metabolism;Valine, leucine and isoleucine biosynthesis	Bacteroidota	2.60722e-08	6.71781e-08	5.52254
K03474	pyridoxine 5-phosphate synthase	Biosynthesis of cofactors;Vitamin B6 metabolism	Bacteroidota	6.29987e-12	2.14891e-11	5.51976
K00179	indolepyruvate ferredoxin oxidoreductase, alpha subunit		Bacteroidota	1.4766e-09	4.206e-09	5.50374
K14379	tartrate-resistant acid phosphatase type 5	Riboflavin metabolism	Bacteroidota	5.01177e-13	1.84406e-12	5.49184
K00525	ribonucleoside-diphosphate reductase alpha chain	Purine metabolism;Pyrimidine metabolism	Bacteroidota	6.02787e-09	1.62982e-08	5.46669
K07322	regulator of cell morphogenesis and NO signaling		Bacteroidota	9.67665e-13	3.50664e-12	5.4134
K06215	pyridoxal 5'-phosphate synthase pdxS subunit	Biosynthesis of cofactors;Vitamin B6 metabolism	Bacteroidota	1.03022e-07	2.51904e-07	5.40195
K09988	D-lyxose ketol-isomerase	Pentose and glucuronate interconversions	Bacteroidota	4.90245e-13	1.80731e-12	5.39826
K03781	catalase	Carbon metabolism;Glyoxylate and dicarboxylate metabolism;Tryptophan metabolism	Bacteroidota	7.47233e-10	2.18361e-09	5.38042
K02470	DNA gyrase subunit B		Bacteroidota	6.53934e-11	2.07893e-10	5.36878
K03646	colicin import membrane protein		Bacteroidota	8.8847e-12	2.99471e-11	5.3528
K01805	xylose isomerase	Fructose and mannose metabolism;Pentose and glucuronate interconversions	Bacteroidota	1.48838e-19	7.73231e-19	5.23238
K07231	putative iron-regulated protein		Bacteroidota	9.47875e-12	3.17671e-11	5.22778
K01744	aspartate ammonia-lyase	Alanine, aspartate and glutamate metabolism	Bacteroidota	1.16114e-08	3.04918e-08	5.20084
K01198	xylan 1,4-beta-xylosidase	Amino sugar and nucleotide sugar metabolism	Bacteroidota	6.78258e-07	1.54604e-06	5.1712
K03152	protein deglycase		Bacteroidota	4.90024e-10	1.46093e-09	5.13982
K17758	ADP-dependent NAD(P)H-hydrate dehydratase		Bacteroidota	1.0373e-12	3.74484e-12	5.13051
K17759	NAD(P)H-hydrate epimerase		Bacteroidota	1.0373e-12	3.74484e-12	5.13051
K14260	alanine-synthesizing transaminase	2-Oxocarboxylic acid metabolism;Alanine, aspartate and glutamate metabolism;Arginine biosynthesis;Biosynthesis of amino acids;Valine, leucine and isoleucine biosynthesis	Bacteroidota	6.33127e-12	2.15578e-11	5.12064
K01925	UDP-N-acetylmuramoylalanine--D-glutamate ligase	Peptidoglycan biosynthesis	Bacteroidota	1.75434e-09	4.96028e-09	5.1047
K10536	agmatine deiminase	Arginine and proline metabolism	Bacteroidota	1.97757e-09	5.58321e-09	5.04571
K03517	quinolinate synthase	Biosynthesis of cofactors;Nicotinate and nicotinamide metabolism	Bacteroidota	7.18886e-11	2.27035e-10	4.96712
K01258	tripeptide aminopeptidase		Bacteroidota	4.01324e-11	1.29301e-10	4.96709
K11645	fructose-bisphosphate aldolase, class I	Biosynthesis of amino acids;Carbon metabolism;Fructose and mannose metabolism;Glycolysis / Gluconeogenesis;Methane metabolism;Pentose phosphate pathway	Bacteroidota	3.47859e-08	8.87945e-08	4.94726
K03787	5'/3'-nucleotidase	Nicotinate and nicotinamide metabolism;Purine metabolism;Pyrimidine metabolism	Bacteroidota	9.11953e-12	3.06704e-11	4.92922
K03742	nicotinamide-nucleotide amidase	Nicotinate and nicotinamide metabolism	Bacteroidota	4.27271e-11	1.37199e-10	4.92422
K03743	nicotinamide-nucleotide amidase	Nicotinate and nicotinamide metabolism	Bacteroidota	4.27271e-11	1.37199e-10	4.92422
K01965	propionyl-CoA carboxylase alpha chain	Carbon metabolism;Glyoxylate and dicarboxylate metabolism;Propanoate metabolism;Valine, leucine and isoleucine degradation	Bacteroidota	8.16118e-12	2.76413e-11	4.91972
K11934	outer membrane protein X		Bacteroidota	1.40744e-10	4.35171e-10	4.87195
K06861	lipopolysaccharide export system ATP-binding protein	ABC transporters	Bacteroidota	1.94745e-11	6.42558e-11	4.86482
K01647	citrate synthase	2-Oxocarboxylic acid metabolism;Biosynthesis of amino acids;Carbon metabolism;Citrate cycle (TCA cycle);Glyoxylate and dicarboxylate metabolism	Bacteroidota	9.23949e-07	2.08378e-06	4.86142
K01201	glucosylceramidase	Other glycan degradation;Sphingolipid metabolism	Bacteroidota	2.97524e-10	8.95374e-10	4.84999
K03630	DNA repair protein RadC		Bacteroidota	1.6219e-09	4.59939e-09	4.84409
K00863	triose/dihydroxyacetone kinase / FAD-AMP lyase (cyclizing)	Carbon metabolism;Fructose and mannose metabolism;Glycerolipid metabolism;Methane metabolism	Bacteroidota	7.01336e-11	2.22593e-10	4.80331
K02005	HlyD family secretion protein		Bacteroidota	2.34927e-08	6.06949e-08	4.78409
K03786	3-dehydroquinate dehydratase II	Biosynthesis of amino acids;Phenylalanine, tyrosine and tryptophan biosynthesis	Bacteroidota	8.35542e-08	2.06409e-07	4.68969
K12251	N-carbamoylputrescine amidase	Arginine and proline metabolism	Bacteroidota	1.4433e-10	4.45541e-10	4.60142
K03590	cell division protein FtsA		Bacteroidota	3.696e-07	8.57777e-07	4.59986
K03977	GTPase		Bacteroidota	2.27995e-06	4.93303e-06	4.5097
K03210	preprotein translocase subunit YajC	Bacterial secretion system;Protein export;Quorum sensing	Bacteroidota	4.19609e-07	9.69145e-07	4.50609
K09458	3-oxoacyl-[acyl-carrier-protein] synthase II	Biosynthesis of cofactors;Biotin metabolism;Fatty acid biosynthesis;Fatty acid metabolism	Bacteroidota	9.5528e-08	2.3508e-07	4.45738
K01081	5'-nucleotidase	Nicotinate and nicotinamide metabolism;Purine metabolism;Pyrimidine metabolism	Bacteroidota	9.03139e-09	2.38145e-08	4.43041
K01873	valyl-tRNA synthetase	Aminoacyl-tRNA biosynthesis	Bacteroidota	2.45555e-06	5.29504e-06	4.42199
K20429	dTDP-4-amino-4,6-dideoxy-D-glucose transaminase	Biosynthesis of nucleotide sugars;O-Antigen nucleotide sugar biosynthesis	Bacteroidota	1.4656e-10	4.51698e-10	4.42013
K01708	galactarate dehydratase	Ascorbate and aldarate metabolism	Bacteroidota	1.11299e-09	3.21326e-09	4.40583
K09015	Fe-S cluster assembly protein SufD		Bacteroidota	8.92142e-09	2.3557e-08	4.4025
K09011	(R)-citramalate synthase	2-Oxocarboxylic acid metabolism;Biosynthesis of amino acids;C5-Branched dibasic acid metabolism;Valine, leucine and isoleucine biosynthesis	Bacteroidota	1.20141e-09	3.44775e-09	4.37224
K09704	uncharacterized protein		Bacteroidota	1.98271e-09	5.58948e-09	4.36307
K03526	(E)-4-hydroxy-3-methylbut-2-enyl-diphosphate synthase	Terpenoid backbone biosynthesis	Bacteroidota	2.13741e-05	4.20248e-05	4.35834
K01736	chorismate synthase	Biosynthesis of amino acids;Phenylalanine, tyrosine and tryptophan biosynthesis	Bacteroidota	5.6237e-10	1.67142e-09	4.33741
K07221	phosphate-selective porin OprO and OprP		Bacteroidota	1.36136e-09	3.89512e-09	4.3257
K00174	2-oxoglutarate/2-oxoacid ferredoxin oxidoreductase subunit alpha	2-Oxocarboxylic acid metabolism;Butanoate metabolism;Carbon fixation pathways in prokaryotes;Carbon metabolism;Citrate cycle (TCA cycle);Glycolysis / Gluconeogenesis;Pyruvate metabolism	Bacteroidota	1.36095e-07	3.26527e-07	4.30907
K00347	Na+-transporting NADH:ubiquinone oxidoreductase subunit B		Bacteroidota	4.09962e-09	1.12916e-08	4.28163
K06201	copper homeostasis protein		Bacteroidota	8.77643e-10	2.55302e-09	4.25398
K02500	imidazole glycerol-phosphate synthase subunit HisF	Biosynthesis of amino acids;Histidine metabolism	Bacteroidota	3.72296e-10	1.1134e-09	4.24066
K03797	carboxyl-terminal processing protease		Bacteroidota	3.70985e-10	1.11121e-09	4.23316
K01937	CTP synthase	Biosynthesis of cofactors;Pyrimidine metabolism	Bacteroidota	3.07104e-07	7.18825e-07	4.2233
K00928	aspartate kinase	2-Oxocarboxylic acid metabolism;Biosynthesis of amino acids;Cysteine and methionine metabolism;Glycine, serine and threonine metabolism;Lysine biosynthesis;Monobactam biosynthesis	Bacteroidota	5.99713e-06	1.24018e-05	4.1547
K01834	2,3-bisphosphoglycerate-dependent phosphoglycerate mutase	Biosynthesis of amino acids;Carbon metabolism;Glycine, serine and threonine metabolism;Glycolysis / Gluconeogenesis;Methane metabolism	Bacteroidota	5.18677e-07	1.19508e-06	4.14584
K01224	arabinogalactan endo-1,4-beta-galactosidase		Bacteroidota	1.02661e-06	2.31259e-06	4.13668
K01082	3'(2'), 5'-bisphosphate nucleotidase	Sulfur metabolism	Bacteroidota	2.94678e-10	8.88204e-10	4.1222
K18929	L-lactate dehydrogenase complex protein LldF		Bacteroidota	1.09986e-09	3.18013e-09	4.07907
K03100	signal peptidase I	Protein export	Bacteroidota	1.68092e-09	4.7597e-09	4.0729
K02916	large subunit ribosomal protein L35	Ribosome	Bacteroidota	7.6446e-05	0.000142357	4.04429
K01870	isoleucyl-tRNA synthetase	Aminoacyl-tRNA biosynthesis	Bacteroidota	5.59493e-06	1.16202e-05	4.04375
K04751	nitrogen regulatory protein P-II 1	Two-component system	Bacteroidota	0.000235616	0.000414002	4.0236
K01993	HlyD family secretion protein		Bacteroidota	7.94615e-09	2.12156e-08	4.00956
K07407	alpha-galactosidase	Galactose metabolism;Glycerolipid metabolism;Sphingolipid metabolism	Bacteroidota	8.72986e-05	0.000159231	3.99754
K00097	4-hydroxythreonine-4-phosphate dehydrogenase	Biosynthesis of cofactors;Vitamin B6 metabolism	Bacteroidota	1.30565e-07	3.14043e-07	3.9917
K11755	phosphoribosyl-AMP cyclohydrolase / phosphoribosyl-ATP pyrophosphohydrolase	Biosynthesis of amino acids;Histidine metabolism	Bacteroidota	2.44608e-08	6.31109e-08	3.98806
K01649	2-isopropylmalate synthase	2-Oxocarboxylic acid metabolism;Biosynthesis of amino acids;Pyruvate metabolism;Valine, leucine and isoleucine biosynthesis	Bacteroidota	7.3719e-06	1.51468e-05	3.88875
K18928	L-lactate dehydrogenase complex protein LldE		Bacteroidota	8.64631e-10	2.51899e-09	3.86162
K01892	histidyl-tRNA synthetase	Aminoacyl-tRNA biosynthesis	Bacteroidota	0.000439667	0.000748527	3.85159
K06381	stage II sporulation protein D		Bacteroidota	4.29019e-09	1.16657e-08	3.8395
K13566	omega-amidase	Alanine, aspartate and glutamate metabolism	Bacteroidota	7.79478e-09	2.0928e-08	3.80173
K01495	GTP cyclohydrolase IA	Biosynthesis of cofactors;Folate biosynthesis	Bacteroidota	4.21748e-09	1.1517e-08	3.80061
K01186	sialidase-1	Other glycan degradation;Sphingolipid metabolism	Bacteroidota	1.32475e-06	2.9325e-06	3.79984
K01921	D-alanine-D-alanine ligase	Peptidoglycan biosynthesis;Vancomycin resistance	Bacteroidota	0.000146365	0.000260279	3.79592
K15635	2,3-bisphosphoglycerate-independent phosphoglycerate mutase	Biosynthesis of amino acids;Carbon metabolism;Glycine, serine and threonine metabolism;Glycolysis / Gluconeogenesis;Methane metabolism	Bacteroidota	4.57349e-08	1.16278e-07	3.78243
K13789	geranylgeranyl diphosphate synthase, type II	Terpenoid backbone biosynthesis	Bacteroidota	2.74162e-05	5.2715e-05	3.78073
K03168	DNA topoisomerase I		Bacteroidota	1.62893e-07	3.89359e-07	3.76344
K01139	GTP diphosphokinase / guanosine-3',5'-bis(diphosphate) 3'-diphosphatase	Purine metabolism	Bacteroidota	8.34119e-09	2.22084e-08	3.75796
K02108	F-type H+-transporting ATPase subunit a	Oxidative phosphorylation	Bacteroidota	8.71147e-09	2.30343e-08	3.71482
K01235	alpha-glucuronidase		Bacteroidota	5.9634e-06	1.23587e-05	3.69272
K02067	phospholipid/cholesterol/gamma-HCH transport system substrate-binding protein	ABC transporters	Bacteroidota	1.2511e-07	3.02442e-07	3.68364
K04518	prephenate dehydratase	Biosynthesis of amino acids;Phenylalanine, tyrosine and tryptophan biosynthesis	Bacteroidota	1.52385e-08	3.9853e-08	3.64872
K03497	ParB family transcriptional regulator, chromosome partitioning protein		Bacteroidota	9.2992e-09	2.4487e-08	3.63629
K07277	outer membrane protein insertion porin family		Bacteroidota	1.3533e-06	2.99224e-06	3.61942
K02909	large subunit ribosomal protein L31	Ribosome	Bacteroidota	4.27115e-05	8.12281e-05	3.59884
K02117	V/A-type H+/Na+-transporting ATPase subunit A	Oxidative phosphorylation	Bacteroidota	9.60239e-05	0.000174813	3.58771
K12573	ribonuclease R	RNA degradation	Bacteroidota	9.93051e-06	2.01022e-05	3.53662
K00331	NADH-quinone oxidoreductase subunit B	Oxidative phosphorylation	Bacteroidota	1.54369e-08	4.03167e-08	3.53194
K02897	large subunit ribosomal protein L25	Ribosome	Bacteroidota	7.25131e-06	1.49471e-05	3.50945
K00241	succinate dehydrogenase cytochrome b subunit	Butanoate metabolism;Carbon fixation pathways in prokaryotes;Carbon metabolism;Citrate cycle (TCA cycle);Oxidative phosphorylation	Bacteroidota	4.87429e-06	1.02232e-05	3.50223
K02065	phospholipid/cholesterol/gamma-HCH transport system ATP-binding protein	ABC transporters	Bacteroidota	8.55415e-09	2.26496e-08	3.47412
K01730	oligogalacturonide lyase	Pentose and glucuronate interconversions	Bacteroidota	5.24946e-08	1.32936e-07	3.46014
K19285	FMN reductase (NADPH)	Riboflavin metabolism	Bacteroidota	5.59453e-08	1.39827e-07	3.44996
K19286	FMN reductase [NAD(P)H]	Riboflavin metabolism	Bacteroidota	5.59453e-08	1.39827e-07	3.44996
K01735	3-dehydroquinate synthase	Biosynthesis of amino acids;Phenylalanine, tyrosine and tryptophan biosynthesis	Bacteroidota	1.32137e-07	3.17427e-07	3.41264
K01181	endo-1,4-beta-xylanase		Bacteroidota	1.70589e-06	3.73737e-06	3.40332
K08325	NADP-dependent alcohol dehydrogenase	Propanoate metabolism	Bacteroidota	1.81527e-08	4.7089e-08	3.39028
K01425	glutaminase	Alanine, aspartate and glutamate metabolism;Arginine biosynthesis;Two-component system	Bacteroidota	6.27026e-08	1.55499e-07	3.37763
K03628	transcription termination factor Rho	RNA degradation	Bacteroidota	0.00129277	0.00209134	3.3673
K01929	UDP-N-acetylmuramoyl-tripeptide--D-alanyl-D-alanine ligase	Lysine biosynthesis;Peptidoglycan biosynthesis;Vancomycin resistance	Bacteroidota	3.71835e-06	7.95545e-06	3.34639
K00955	bifunctional enzyme CysN/CysC	Monobactam biosynthesis;Purine metabolism;Selenocompound metabolism;Sulfur metabolism	Bacteroidota	5.48206e-06	1.13985e-05	3.34579
K00956	sulfate adenylyltransferase subunit 1	Monobactam biosynthesis;Purine metabolism;Selenocompound metabolism;Sulfur metabolism	Bacteroidota	5.48206e-06	1.13985e-05	3.34579
K00705	4-alpha-glucanotransferase	Starch and sucrose metabolism	Bacteroidota	0.00492788	0.00708683	3.30913
K01785	aldose 1-epimerase	Galactose metabolism;Glycolysis / Gluconeogenesis	Bacteroidota	0.000256914	0.0004449	3.30902
K00879	L-fuculokinase	Fructose and mannose metabolism;Pentose and glucuronate interconversions	Bacteroidota	1.39082e-06	3.07166e-06	3.30594
K08303	U32 family peptidase		Bacteroidota	1.02412e-07	2.50734e-07	3.29862
K01791	UDP-N-acetylglucosamine 2-epimerase (non-hydrolysing)	Amino sugar and nucleotide sugar metabolism;Biofilm formation (multiple organisms);Biosynthesis of nucleotide sugars;O-Antigen nucleotide sugar biosynthesis;Two-component system	Bacteroidota	5.48222e-06	1.13985e-05	3.2941
K03466	DNA segregation ATPase FtsK/SpoIIIE, S-DNA-T family		Bacteroidota	5.81538e-08	1.4478e-07	3.28323
K05807	outer membrane protein assembly factor BamD		Bacteroidota	1.07859e-07	2.62727e-07	3.26206
K13051	L-asparaginase / beta-aspartyl-peptidase	Alanine, aspartate and glutamate metabolism;Cyanoamino acid metabolism	Bacteroidota	3.3859e-07	7.90592e-07	3.2441
K07192	flotillin		Bacteroidota	2.64632e-05	5.0985e-05	3.23793
K20274	zinc metalloprotease ZmpB	Quorum sensing	Bacteroidota	5.47143e-08	1.37666e-07	3.21938
K02651	pilus assembly protein Flp/PilA		Bacteroidota	1.89914e-07	4.52254e-07	3.20244
K03092	RNA polymerase sigma-54 factor	Biofilm formation (multiple organisms);Flagellar assembly;Two-component system	Bacteroidota	2.06975e-07	4.8984e-07	3.19469
K01704	3-isopropylmalate/(R)-2-methylmalate dehydratase small subunit	2-Oxocarboxylic acid metabolism;Biosynthesis of amino acids;C5-Branched dibasic acid metabolism;Valine, leucine and isoleucine biosynthesis	Bacteroidota	0.000261194	0.000450278	3.182
K01661	naphthoate synthase	Biosynthesis of cofactors;Ubiquinone and other terpenoid-quinone biosynthesis	Bacteroidota	3.67382e-07	8.53661e-07	3.15838
K01520	dUTP diphosphatase	Pyrimidine metabolism	Bacteroidota	7.41276e-07	1.68169e-06	3.13625
K09748	ribosome maturation factor RimP		Bacteroidota	1.56686e-07	3.75459e-07	3.09699
K00812	aspartate aminotransferase	2-Oxocarboxylic acid metabolism;Alanine, aspartate and glutamate metabolism;Arginine and proline metabolism;Arginine biosynthesis;Biosynthesis of amino acids;Cysteine and methionine metabolism;Isoquinoline alkaloid biosynthesis;Novobiocin biosynthesis;Phenylalanine metabolism;Phenylalanine, tyrosine and tryptophan biosynthesis;Tropane, piperidine and pyridine alkaloid biosynthesis;Tyrosine metabo…	Bacteroidota	9.69589e-05	0.000176347	3.08644
K03543	membrane fusion protein, multidrug efflux system		Bacteroidota	2.64241e-06	5.6788e-06	3.06999
K00979	3-deoxy-manno-octulosonate cytidylyltransferase (CMP-KDO synthetase)	Biosynthesis of nucleotide sugars;Lipopolysaccharide biosynthesis	Bacteroidota	5.78995e-06	1.20123e-05	3.06823
K02963	small subunit ribosomal protein S18	Ribosome	Bacteroidota	0.00274713	0.00407604	3.06303
K03387	NADH-dependent peroxiredoxin subunit F		Bacteroidota	1.19078e-06	2.66363e-06	3.04528
K01197	hyaluronoglucosaminidase	Glycosaminoglycan degradation	Bacteroidota	0.000162243	0.000287184	2.96892
K00425	cytochrome bd ubiquinol oxidase subunit I	Oxidative phosphorylation;Two-component system	Bacteroidota	2.07312e-07	4.90033e-07	2.96525
K01487	guanine deaminase	Purine metabolism	Bacteroidota	2.21627e-06	4.81155e-06	2.95837
K00031	isocitrate dehydrogenase	2-Oxocarboxylic acid metabolism;Biosynthesis of amino acids;Carbon fixation pathways in prokaryotes;Carbon metabolism;Citrate cycle (TCA cycle);Glutathione metabolism	Bacteroidota	0.00152899	0.00238687	2.92936
K01960	pyruvate carboxylase subunit B	Biosynthesis of amino acids;Carbon fixation pathways in prokaryotes;Carbon metabolism;Citrate cycle (TCA cycle);Pyruvate metabolism	Bacteroidota	0.00157913	0.00245514	2.91778
K07504	predicted type IV restriction endonuclease		Bacteroidota	7.68674e-07	1.74178e-06	2.89861
K01961	acetyl-CoA carboxylase, biotin carboxylase subunit	Carbon fixation pathways in prokaryotes;Carbon metabolism;Fatty acid biosynthesis;Fatty acid metabolism;Propanoate metabolism;Pyruvate metabolism	Bacteroidota	0.000142319	0.000254028	2.89342
K03733	integrase/recombinase XerC		Bacteroidota	6.48328e-07	1.48666e-06	2.87345
K20885	beta-1,2-mannobiose phosphorylase / 1,2-beta-oligomannan phosphorylase		Bacteroidota	1.22108e-06	2.72647e-06	2.86497
K03217	YidC/Oxa1 family membrane protein insertase	Bacterial secretion system;Protein export;Quorum sensing	Bacteroidota	0.000140227	0.00025076	2.85818
K05591	ATP-dependent RNA helicase DbpA		Bacteroidota	1.42988e-06	3.14345e-06	2.7865
K01183	chitinase	Amino sugar and nucleotide sugar metabolism	Bacteroidota	3.72598e-05	7.12844e-05	2.78528
K01711	GDPmannose 4,6-dehydratase	Amino sugar and nucleotide sugar metabolism;Biosynthesis of nucleotide sugars;Fructose and mannose metabolism;O-Antigen nucleotide sugar biosynthesis	Bacteroidota	0.0033819	0.00499468	2.78475
K03146	cysteine-dependent adenosine diphosphate thiazole synthase	Biosynthesis of cofactors;Thiamine metabolism	Bacteroidota	1.18371e-06	2.65091e-06	2.72036
K01438	acetylornithine deacetylase	2-Oxocarboxylic acid metabolism;Arginine biosynthesis;Biosynthesis of amino acids	Bacteroidota	6.14072e-07	1.41318e-06	2.71825
K13747	carboxynorspermidine decarboxylase	Arginine and proline metabolism	Bacteroidota	2.25975e-06	4.89484e-06	2.70656
K14155	cysteine-S-conjugate beta-lyase	Biosynthesis of amino acids;Cysteine and methionine metabolism;Selenocompound metabolism	Bacteroidota	0.00741887	0.0106134	2.68113
K19954	alcohol dehydrogenase		Bacteroidota	7.39886e-06	1.51859e-05	2.64152
K01662	1-deoxy-D-xylulose-5-phosphate synthase	Terpenoid backbone biosynthesis;Thiamine metabolism	Bacteroidota	1.42598e-06	3.13846e-06	2.62797
K01784	UDP-glucose 4-epimerase	Amino sugar and nucleotide sugar metabolism;Biosynthesis of nucleotide sugars;Galactose metabolism;O-Antigen nucleotide sugar biosynthesis	Bacteroidota	0.000814628	0.00133246	2.62127
K01409	N6-L-threonylcarbamoyladenine synthase		Bacteroidota	2.11398e-06	4.61035e-06	2.58888
K01719	uroporphyrinogen-III synthase	Biosynthesis of cofactors;Porphyrin metabolism	Bacteroidota	3.94485e-06	8.43064e-06	2.57296
K03665	GTPase		Bacteroidota	0.000140144	0.00025076	2.57161
K01890	phenylalanyl-tRNA synthetase beta chain	Aminoacyl-tRNA biosynthesis	Bacteroidota	0.000689393	0.00115019	2.56004
K01338	ATP-dependent Lon protease		Bacteroidota	1.81929e-05	3.58804e-05	2.54243
K09457	7-cyano-7-deazaguanine reductase	Folate biosynthesis	Bacteroidota	2.62811e-06	5.65443e-06	2.53873
K00603	glutamate formiminotransferase / 5-formyltetrahydrofolate cyclo-ligase	Histidine metabolism;One carbon pool by folate	Bacteroidota	0.0280785	0.0360102	2.53276
K00991	2-C-methyl-D-erythritol 4-phosphate cytidylyltransferase	Terpenoid backbone biosynthesis	Bacteroidota	1.15125e-05	2.32801e-05	2.52643
K03324	phosphate:Na+ symporter		Bacteroidota	4.57616e-06	9.62953e-06	2.52549
K21071	ATP-dependent phosphofructokinase / diphosphate-dependent phosphofructokinase	Biosynthesis of amino acids;Carbon metabolism;Fructose and mannose metabolism;Galactose metabolism;Glycolysis / Gluconeogenesis;Methane metabolism;Pentose phosphate pathway	Bacteroidota	0.000425861	0.000727607	2.52463
K05592	ATP-dependent RNA helicase DeaD	RNA degradation	Bacteroidota	2.22732e-06	4.83005e-06	2.52218
K06920	7-cyano-7-deazaguanine synthase	Folate biosynthesis	Bacteroidota	0.00290764	0.00430089	2.50071
K15634	2,3-bisphosphoglycerate-dependent phosphoglycerate mutase	Biosynthesis of amino acids;Carbon metabolism;Glycine, serine and threonine metabolism;Glycolysis / Gluconeogenesis;Methane metabolism	Bacteroidota	4.89465e-06	1.02435e-05	2.49744
K15640	uncharacterized phosphatase		Bacteroidota	4.89465e-06	1.02435e-05	2.49744
K00845	glucokinase	Amino sugar and nucleotide sugar metabolism;Biosynthesis of nucleotide sugars;Carbon metabolism;Galactose metabolism;Glycolysis / Gluconeogenesis;Starch and sucrose metabolism;Streptomycin biosynthesis	Bacteroidota	0.000745929	0.00124305	2.48974
K09013	Fe-S cluster assembly ATP-binding protein		Bacteroidota	0.00103643	0.00167949	2.46626
K06969	23S rRNA (cytosine1962-C5)-methyltransferase		Bacteroidota	0.000176012	0.00031041	2.39995
K01613	phosphatidylserine decarboxylase	Glycerophospholipid metabolism	Bacteroidota	5.96752e-05	0.000111607	2.38683
K05791	tellurium resistance protein TerZ		Bacteroidota	5.23164e-05	9.79399e-05	2.37126
K00819	ornithine--oxo-acid transaminase	Arginine and proline metabolism	Bacteroidota	7.12394e-06	1.47003e-05	2.34126
K14742	tRNA threonylcarbamoyladenosine biosynthesis protein TsaB		Bacteroidota	7.35346e-06	1.51251e-05	2.32759
K08681	pyridoxal 5'-phosphate synthase pdxT subunit	Biosynthesis of cofactors;Vitamin B6 metabolism	Bacteroidota	7.69754e-06	1.57652e-05	2.32378
K21636	ribonucleoside-triphosphate reductase (formate)	Purine metabolism;Pyrimidine metabolism	Bacteroidota	0.000229013	0.00040277	2.32087
K03711	Fur family transcriptional regulator, ferric uptake regulator		Bacteroidota	0.000746347	0.00124305	2.32018
K01885	glutamyl-tRNA synthetase	Aminoacyl-tRNA biosynthesis;Biosynthesis of cofactors;Porphyrin metabolism	Bacteroidota	0.00855949	0.0119509	2.3199
K00793	riboflavin synthase	Biosynthesis of cofactors;Riboflavin metabolism	Bacteroidota	2.57161e-05	4.97455e-05	2.31982
K00831	phosphoserine aminotransferase	Biosynthesis of amino acids;Biosynthesis of cofactors;Carbon metabolism;Cysteine and methionine metabolism;Glycine, serine and threonine metabolism;Methane metabolism;Vitamin B6 metabolism	Bacteroidota	2.37598e-18	1.16788e-17	2.31731
K07082	UPF0755 protein		Bacteroidota	8.14964e-06	1.65496e-05	2.30937
K01951	GMP synthase (glutamine-hydrolysing)	Purine metabolism	Bacteroidota	0.0170748	0.0229862	2.30267
K00491	nitric-oxide synthase, bacterial	Arginine and proline metabolism;Arginine biosynthesis	Bacteroidota	1.39077e-05	2.76281e-05	2.26833
K00215	4-hydroxy-tetrahydrodipicolinate reductase	Biosynthesis of amino acids;Lysine biosynthesis;Monobactam biosynthesis	Bacteroidota	0.00489382	0.00704313	2.26243
K10297	F-box protein 11		Bacteroidota	1.34666e-05	2.6891e-05	2.22155
K03818	putative colanic acid biosynthesis acetyltransferase WcaF		Bacteroidota	0.000138982	0.000249933	2.21135
K00180	indolepyruvate ferredoxin oxidoreductase, beta subunit		Bacteroidota	0.0049759	0.00715053	2.20303
K01619	deoxyribose-phosphate aldolase	Pentose phosphate pathway	Bacteroidota	2.20002e-05	4.32114e-05	2.1949
K05801	DnaJ like chaperone protein		Bacteroidota	8.07173e-06	1.64088e-05	2.19416
K01433	formyltetrahydrofolate deformylase	Glyoxylate and dicarboxylate metabolism;One carbon pool by folate	Bacteroidota	1.31974e-05	2.65355e-05	2.1804
K09825	Fur family transcriptional regulator, peroxide stress response regulator		Bacteroidota	0.00345091	0.00509268	2.17096
K02564	glucosamine-6-phosphate deaminase	Amino sugar and nucleotide sugar metabolism	Bacteroidota	0.00944152	0.0131441	2.14663
K07085	putative transport protein		Bacteroidota	1.35978e-05	2.70966e-05	2.13558
K01897	long-chain acyl-CoA synthetase	Fatty acid biosynthesis;Fatty acid degradation;Fatty acid metabolism;Quorum sensing	Bacteroidota	0.00166202	0.00257775	2.13409
K01795	mannuronan 5-epimerase	Fructose and mannose metabolism	Bacteroidota	2.41539e-05	4.70082e-05	2.12743
K02115	F-type H+-transporting ATPase subunit gamma	Oxidative phosphorylation	Bacteroidota	0.008178	0.0114432	2.12151
K01442	choloylglycine hydrolase		Bacteroidota	0.00473368	0.00681778	2.11107
K02110	F-type H+-transporting ATPase subunit c	Oxidative phosphorylation	Bacteroidota	0.00733935	0.0105075	2.09799
K02523	octaprenyl-diphosphate synthase	Terpenoid backbone biosynthesis	Bacteroidota	1.31113e-05	2.64016e-05	2.09321
K07544	benzylsuccinate CoA-transferase BbsF subunit	Degradation of aromatic compounds	Bacteroidota	2.49389e-05	4.83885e-05	2.08255
K07749	formyl-CoA transferase		Bacteroidota	2.49389e-05	4.83885e-05	2.08255
K03270	3-deoxy-D-manno-octulosonate 8-phosphate phosphatase (KDO 8-P phosphatase)	Biosynthesis of nucleotide sugars;Lipopolysaccharide biosynthesis	Bacteroidota	2.41534e-05	4.70082e-05	2.0747
K00036	glucose-6-phosphate 1-dehydrogenase	Carbon metabolism;Glutathione metabolism;Pentose phosphate pathway	Bacteroidota	2.36844e-05	4.62351e-05	2.04016
K07126	uncharacterized protein		Bacteroidota	4.3217e-05	8.20267e-05	2.03369
K00860	adenylylsulfate kinase	Purine metabolism;Sulfur metabolism	Bacteroidota	7.93267e-05	0.000145712	2.02766
K00809	deoxyhypusine synthase		Bacteroidota	2.33089e-05	4.56417e-05	2.01537
K00018	glycerate dehydrogenase	Carbon metabolism;Glycine, serine and threonine metabolism;Glyoxylate and dicarboxylate metabolism;Methane metabolism	Bacteroidota	0.0165804	0.022352	2.00246
K14652	3,4-dihydroxy 2-butanone 4-phosphate synthase / GTP cyclohydrolase II	Biosynthesis of cofactors;Folate biosynthesis;Riboflavin metabolism	Bacteroidota	0.00407762	0.00599908	1.99759
K06925	tRNA threonylcarbamoyladenosine biosynthesis protein TsaE		Bacteroidota	4.38348e-05	8.29529e-05	1.98158
K01783	ribulose-phosphate 3-epimerase	Biosynthesis of amino acids;Carbon metabolism;Pentose and glucuronate interconversions;Pentose phosphate pathway	Bacteroidota	0.00651286	0.00933819	1.98055
K00817	histidinol-phosphate aminotransferase	Biosynthesis of amino acids;Histidine metabolism;Novobiocin biosynthesis;Phenylalanine metabolism;Phenylalanine, tyrosine and tryptophan biosynthesis;Tropane, piperidine and pyridine alkaloid biosynthesis;Tyrosine metabolism	Bacteroidota	7.84021e-05	0.000145074	1.96843
K16213	cellobiose epimerase		Bacteroidota	0.00309836	0.00457946	1.96024
K01950	NAD+ synthase (glutamine-hydrolysing)	Biosynthesis of cofactors;Nicotinate and nicotinamide metabolism	Bacteroidota	0.00026034	0.00044921	1.95395
K03427	type I restriction enzyme M protein		Bacteroidota	0.000166672	0.000294479	1.93305
K01027	3-oxoacid CoA-transferase	Butanoate metabolism;Valine, leucine and isoleucine degradation	Bacteroidota	7.88079e-05	0.00014512	1.92194
K01028	3-oxoacid CoA-transferase subunit A	Butanoate metabolism;Valine, leucine and isoleucine degradation	Bacteroidota	7.88079e-05	0.00014512	1.92194
K01031	3-oxoadipate CoA-transferase, alpha subunit	Benzoate degradation	Bacteroidota	7.88079e-05	0.00014512	1.92194
K02472	UDP-N-acetyl-D-mannosaminuronic acid dehydrogenase	Amino sugar and nucleotide sugar metabolism;Biofilm formation (multiple organisms);Biosynthesis of nucleotide sugars;O-Antigen nucleotide sugar biosynthesis;Two-component system	Bacteroidota	0.0015578	0.00242788	1.91259
K01070	S-formylglutathione hydrolase	Carbon metabolism;Methane metabolism	Bacteroidota	7.68969e-05	0.000142979	1.90241
K00790	UDP-N-acetylglucosamine 1-carboxyvinyltransferase	Amino sugar and nucleotide sugar metabolism;Biosynthesis of nucleotide sugars;Peptidoglycan biosynthesis	Bacteroidota	0.000199634	0.000351422	1.87645
K02621	topoisomerase IV subunit A		Bacteroidota	7.9369e-05	0.000145712	1.86291
K01089	imidazoleglycerol-phosphate dehydratase / histidinol-phosphatase	Biosynthesis of amino acids;Histidine metabolism	Bacteroidota	7.78745e-05	0.000144377	1.86192
K02081	DeoR family transcriptional regulator, aga operon transcriptional repressor		Bacteroidota	7.84894e-05	0.000145096	1.85728
K03465	thymidylate synthase (FAD)	One carbon pool by folate;Pyrimidine metabolism	Bacteroidota	0.000347918	0.000595498	1.84363
K07133	uncharacterized protein		Bacteroidota	8.09534e-05	0.000147939	1.8418
K16212	4-O-beta-D-mannosyl-D-glucose phosphorylase		Bacteroidota	0.00839932	0.0117358	1.82947
K01627	2-dehydro-3-deoxyphosphooctonate aldolase (KDO 8-P synthase)	Biosynthesis of nucleotide sugars;Lipopolysaccharide biosynthesis	Bacteroidota	0.00369357	0.0054424	1.82576
K01966	propionyl-CoA carboxylase beta chain	Carbon metabolism;Glyoxylate and dicarboxylate metabolism;Propanoate metabolism;Valine, leucine and isoleucine degradation	Bacteroidota	0.0187914	0.0252439	1.81237
K01585	arginine decarboxylase	Arginine and proline metabolism	Bacteroidota	0.0107218	0.014894	1.80517
K03305	proton-dependent oligopeptide transporter, POT family		Bacteroidota	8.02057e-05	0.000146852	1.79611
K08301	ribonuclease G		Bacteroidota	0.000962509	0.00156235	1.76213
K06894	alpha-2-macroglobulin		Bacteroidota	7.88813e-05	0.00014512	1.75249
K00067	dTDP-4-dehydrorhamnose reductase	Biosynthesis of nucleotide sugars;O-Antigen nucleotide sugar biosynthesis;Polyketide sugar unit biosynthesis;Streptomycin biosynthesis	Bacteroidota	0.0156147	0.0210816	1.74632
K02836	peptide chain release factor 2		Bacteroidota	0.0260758	0.0336163	1.72837
K03625	transcription antitermination protein NusB		Bacteroidota	0.0161094	0.0217324	1.72717
K06941	23S rRNA (adenine2503-C2)-methyltransferase		Bacteroidota	8.74425e-05	0.000159341	1.72215
K00210			Bacteroidota	0.000142703	0.000254477	1.70243
K01085	glucose-1-phosphatase	Glycolysis / Gluconeogenesis	Bacteroidota	8.03074e-05	0.000146898	1.64929
K19519	transforming growth factor-beta-induced protein		Bacteroidota	0.000146751	0.000260724	1.6447
K03496	chromosome partitioning protein		Bacteroidota	0.00192307	0.00297301	1.62546
K00610	aspartate carbamoyltransferase regulatory subunit	Alanine, aspartate and glutamate metabolism;Biosynthesis of cofactors;Pyrimidine metabolism	Bacteroidota	0.0353769	0.0450615	1.61468
K00537	arsenate reductase (glutaredoxin)		Bacteroidota	0.000240401	0.00042125	1.614
K01673	carbonic anhydrase	Nitrogen metabolism	Bacteroidota	0.000133319	0.000241562	1.61168
K02075	zinc/manganese transport system permease protein		Bacteroidota	0.00025267	0.000438343	1.59181
K09816	zinc transport system permease protein	ABC transporters	Bacteroidota	0.00025267	0.000438343	1.59181
K03110	fused signal recognition particle receptor	Bacterial secretion system;Protein export;Quorum sensing	Bacteroidota	0.00255602	0.00382603	1.55965
K00773	queuine tRNA-ribosyltransferase		Bacteroidota	0.0294507	0.0376882	1.54754
K18197	rhamnogalacturonan endolyase		Bacteroidota	0.00156387	0.00243339	1.52721
K02527	3-deoxy-D-manno-octulosonic-acid transferase	Lipopolysaccharide biosynthesis	Bacteroidota	0.000246284	0.000429988	1.51645
K01876	aspartyl-tRNA synthetase	Aminoacyl-tRNA biosynthesis	Bacteroidota	0.022975	0.0307349	1.50123
K00075	UDP-N-acetylmuramate dehydrogenase	Amino sugar and nucleotide sugar metabolism;Biosynthesis of nucleotide sugars;Peptidoglycan biosynthesis	Bacteroidota	0.000517455	0.000866341	1.49937
K08968	L-methionine (R)-S-oxide reductase	Cysteine and methionine metabolism	Bacteroidota	0.000451933	0.000765332	1.49498
K00968	choline-phosphate cytidylyltransferase	Glycerophospholipid metabolism;Phosphonate and phosphinate metabolism	Bacteroidota	0.000833728	0.00136022	1.49226
K06997	PLP dependent protein		Bacteroidota	0.0266524	0.0342444	1.48903
K03150	2-iminoacetate synthase	Biosynthesis of cofactors;Thiamine metabolism	Bacteroidota	0.00988256	0.0137481	1.47294
K00806	undecaprenyl diphosphate synthase	Peptidoglycan biosynthesis;Terpenoid backbone biosynthesis	Bacteroidota	0.00159922	0.00248236	1.47128
K10716	voltage-gated potassium channel		Bacteroidota	0.000455668	0.000769425	1.46594
K01129	dGTPase	Purine metabolism	Bacteroidota	0.000454875	0.000768956	1.42749
K05989	alpha-L-rhamnosidase		Bacteroidota	0.00896578	0.0124908	1.40207
K01154	type I restriction enzyme, S subunit		Bacteroidota	0.000481611	0.000809157	1.39535
K02429	MFS transporter, FHS family, L-fucose permease		Bacteroidota	0.000796374	0.00130818	1.39158
K03534	L-rhamnose mutarotase		Bacteroidota	0.00180567	0.00279376	1.38941
K00980	glycerol-3-phosphate cytidylyltransferase	Glycerophospholipid metabolism	Bacteroidota	0.00274316	0.00407331	1.38217
K03634	outer membrane lipoprotein carrier protein		Bacteroidota	0.0015545	0.00242472	1.34839
K07267	porin		Bacteroidota	0.000799726	0.00131256	1.3431
K01991	polysaccharide biosynthesis/export protein	Biofilm formation (multiple organisms);Two-component system	Bacteroidota	0.00540458	0.00775492	1.33189
K21681	ribitol-5-phosphate 2-dehydrogenase (NADP+) / D-ribitol-5-phosphate cytidylyltransferase	Pentose and glucuronate interconversions	Bacteroidota	0.000772929	0.00128122	1.31636
K00033	6-phosphogluconate dehydrogenase	Carbon metabolism;Glutathione metabolism;Pentose phosphate pathway	Bacteroidota	0.0284732	0.0364861	1.30035
K08307	membrane-bound lytic murein transglycosylase D		Bacteroidota	0.00140135	0.00222743	1.2952
K03281	chloride channel protein, CIC family		Bacteroidota	0.00146203	0.00229374	1.28194
K07289	AsmA protein		Bacteroidota	0.00138451	0.00221752	1.26954
K09680	type II pantothenate kinase	Biosynthesis of cofactors;Pantothenate and CoA biosynthesis	Bacteroidota	0.00156134	0.00243143	1.25193
K03284	magnesium transporter		Bacteroidota	0.00078811	0.00129906	1.24037
K02314	replicative DNA helicase	DNA replication	Bacteroidota	0.00137908	0.00221601	1.22713
K06931	uncharacterized protein		Bacteroidota	0.000785213	0.00129573	1.225
K00912	tetraacyldisaccharide 4'-kinase	Lipopolysaccharide biosynthesis	Bacteroidota	0.00141489	0.00223495	1.22074
K09810	lipoprotein-releasing system ATP-binding protein	ABC transporters	Bacteroidota	0.000793643	0.00130593	1.2204
K00239	succinate dehydrogenase flavoprotein subunit	Butanoate metabolism;Carbon fixation pathways in prokaryotes;Carbon metabolism;Citrate cycle (TCA cycle);Oxidative phosphorylation	Bacteroidota	3.48598e-10	1.04579e-09	1.21801
K03885	NADH:quinone reductase (non-electrogenic)	Oxidative phosphorylation	Bacteroidota	0.0193333	0.0259537	1.20494
K03437	RNA methyltransferase, TrmH family		Bacteroidota	0.00246958	0.00376988	1.20356
K01142	exodeoxyribonuclease III	Base excision repair	Bacteroidota	0.00139257	0.0022222	1.18787
K06897	7,8-dihydropterin-6-yl-methyl-4-(beta-D-ribofuranosyl)aminobenzene 5'-phosphate synthase	Biosynthesis of cofactors;Folate biosynthesis	Bacteroidota	0.00137665	0.00221544	1.18284
K19222	1,4-dihydroxy-2-naphthoyl-CoA hydrolase	Biosynthesis of cofactors;Ubiquinone and other terpenoid-quinone biosynthesis	Bacteroidota	0.0025246	0.00379581	1.18186
K05776	molybdate transport system ATP-binding protein	ABC transporters	Bacteroidota	0.00146229	0.00229374	1.1801
K00941	hydroxymethylpyrimidine/phosphomethylpyrimidine kinase	Biosynthesis of cofactors;Thiamine metabolism	Bacteroidota	0.0210452	0.0282123	1.17901
K00796	dihydropteroate synthase	Biosynthesis of cofactors;Folate biosynthesis	Bacteroidota	0.0259093	0.0334916	1.15844
K00012	UDPglucose 6-dehydrogenase	Amino sugar and nucleotide sugar metabolism;Ascorbate and aldarate metabolism;Biosynthesis of cofactors;Biosynthesis of nucleotide sugars;O-Antigen nucleotide sugar biosynthesis;Pentose and glucuronate interconversions	Bacteroidota	0.000880337	0.00143504	1.15322
K05802	potassium-dependent mechanosensitive channel		Bacteroidota	0.00136373	0.00220056	1.1449
K02528	16S rRNA (adenine1518-N6/adenine1519-N6)-dimethyltransferase		Bacteroidota	0.00150047	0.00234617	1.1408
K07273	lysozyme		Bacteroidota	0.0050417	0.00723966	1.13881
K03073	preprotein translocase subunit SecE	Bacterial secretion system;Protein export;Quorum sensing	Bacteroidota	0.0219532	0.029409	1.13364
K03648	uracil-DNA glycosylase	Base excision repair	Bacteroidota	0.00138465	0.00221752	1.12709
K02120	V/A-type H+/Na+-transporting ATPase subunit D	Oxidative phosphorylation	Bacteroidota	0.0175792	0.023632	1.12491
K07397	putative redox protein		Bacteroidota	0.00249339	0.00377874	1.10469
K03931	glucosidase		Bacteroidota	0.00252267	0.00379581	1.09556
K01000	phospho-N-acetylmuramoyl-pentapeptide-transferase	Peptidoglycan biosynthesis;Vancomycin resistance	Bacteroidota	0.00245434	0.00376097	1.08845
K07106	N-acetylmuramic acid 6-phosphate etherase	Amino sugar and nucleotide sugar metabolism	Bacteroidota	0.0024766	0.00376988	1.078
K11085	ATP-binding cassette, subfamily B, bacterial MsbA	ABC transporters	Bacteroidota	0.00255967	0.00382753	1.05972
K12410	NAD-dependent deacetylase	Nicotinate and nicotinamide metabolism	Bacteroidota	0.00254605	0.00381609	1.04975
K03289	MFS transporter, NHS family, nucleoside permease		Bacteroidota	0.00247982	0.00376988	1.04496
K11537	MFS transporter, NHS family, xanthosine permease		Bacteroidota	0.00247982	0.00376988	1.04496
K00428	cytochrome c peroxidase		Bacteroidota	0.00247224	0.00376988	1.04091
K01817	phosphoribosylanthranilate isomerase	Biosynthesis of amino acids;Phenylalanine, tyrosine and tryptophan biosynthesis	Bacteroidota	0.00441269	0.0064426	1.01953
K01590	histidine decarboxylase	Histidine metabolism	Bacteroidota	0.00466866	0.0067292	1.01331
K03655	ATP-dependent DNA helicase RecG	Homologous recombination	Bacteroidota	0.00255667	0.00382603	1.01118
K02626	arginine decarboxylase	Arginine and proline metabolism	Bacteroidota	0.00265119	0.00394285	1.01093
K18707	threonylcarbamoyladenosine tRNA methylthiotransferase MtaB		Bacteroidota	0.00435835	0.00638271	0.991451
K18139	outer membrane protein, multidrug efflux system	beta-Lactam resistance;Quorum sensing	Bacteroidota	0.00251612	0.00378918	0.987329
K18300	outer membrane protein, multidrug efflux system		Bacteroidota	0.00251612	0.00378918	0.987329
K17324	glycerol transport system ATP-binding protein	ABC transporters	Bacteroidota	0.00243236	0.00374826	0.973048
K01205	alpha-N-acetylglucosaminidase	Glycosaminoglycan degradation	Bacteroidota	0.00447151	0.00649878	0.969228
K19271	chloramphenicol O-acetyltransferase type A		Bacteroidota	0.00245114	0.00376097	0.968194
K15987	K(+)-stimulated pyrophosphate-energized sodium pump		Bacteroidota	0.0114284	0.0158411	0.959867
K08191	MFS transporter, ACS family, hexuronate transporter		Bacteroidota	0.00448267	0.00650021	0.955533
K07001	NTE family protein		Bacteroidota	0.00443021	0.00645342	0.955432
K08884	serine/threonine protein kinase, bacterial		Bacteroidota	0.00447826	0.00650021	0.934767
K03310	alanine or glycine:cation symporter, AGCS family		Bacteroidota	0.0287883	0.0368652	0.932097
K03639	GTP 3',8-cyclase	Biosynthesis of cofactors;Folate biosynthesis;Sulfur relay system	Bacteroidota	0.00805226	0.0112838	0.920789
K03572	DNA mismatch repair protein MutL	Mismatch repair	Bacteroidota	0.0253623	0.0329722	0.916514
K01912	phenylacetate-CoA ligase	Biofilm formation (multiple organisms);Phenylalanine metabolism	Bacteroidota	0.031809	0.0405977	0.887998
K02123	V/A-type H+/Na+-transporting ATPase subunit I	Oxidative phosphorylation	Bacteroidota	0.00456672	0.00659217	0.881758
K03701	excinuclease ABC subunit A	Nucleotide excision repair	Bacteroidota	0.0045765	0.00660131	0.859392
K03327	multidrug resistance protein, MATE family		Bacteroidota	0.00801602	0.0112412	0.8525
K00661	maltose O-acetyltransferase		Bacteroidota	0.00770431	0.0109727	0.849803
K17810	D-aspartate ligase		Bacteroidota	0.00774835	0.011019	0.823828
K01599	uroporphyrinogen decarboxylase	Biosynthesis of cofactors;Porphyrin metabolism	Bacteroidota	0.00780243	0.0110589	0.823265
K06177	tRNA pseudouridine32 synthase / 23S rRNA pseudouridine746 synthase		Bacteroidota	0.00858809	0.0119761	0.819607
K05988	dextranase	Starch and sucrose metabolism	Bacteroidota	0.00770372	0.0109727	0.811978
K06950	uncharacterized protein		Bacteroidota	0.00775437	0.0110194	0.811311
K09181	acetyltransferase		Bacteroidota	0.0140922	0.0192139	0.794851
K07127	5-hydroxyisourate hydrolase	Purine metabolism	Bacteroidota	0.0141321	0.0192272	0.750918
K03424	TatD DNase family protein		Bacteroidota	0.0139568	0.0191657	0.745292
K00640	serine O-acetyltransferase	Biofilm formation (multiple organisms);Biosynthesis of amino acids;Carbon metabolism;Cysteine and methionine metabolism;Sulfur metabolism	Bacteroidota	0.039004	0.0496486	0.739703
K08364	periplasmic mercuric ion binding protein		Bacteroidota	0.0141287	0.0192272	0.733501
K01577	oxalyl-CoA decarboxylase	Glyoxylate and dicarboxylate metabolism	Bacteroidota	0.00800511	0.0112341	0.678559
K09758	aspartate 4-decarboxylase	Alanine, aspartate and glutamate metabolism;Biosynthesis of amino acids;Cysteine and methionine metabolism	Bacteroidota	0.0141566	0.0192296	0.667109
K01695	tryptophan synthase alpha chain	Biosynthesis of amino acids;Glycine, serine and threonine metabolism;Phenylalanine, tyrosine and tryptophan biosynthesis	Bacteroidota	0.0250726	0.0329722	0.652348
K07387	metalloprotease		Bacteroidota	0.0251717	0.0329722	0.635409
K09650	rhomboid-like protein		Bacteroidota	0.0250212	0.0329722	0.634474
K03629	DNA replication and repair protein RecF	Homologous recombination	Bacteroidota	0.0263994	0.0339649	0.633069
K02824	uracil permease		Bacteroidota	0.0248854	0.0329722	0.631035
K11707	manganese/zinc/iron transport system substrate-binding protein	ABC transporters	Bacteroidota	0.0251472	0.0329722	0.613193
K03321	sulfate permease, SulP family		Bacteroidota	0.0252917	0.0329722	0.603922
K15539	cytoskeleton protein RodZ		Bacteroidota	0.0255336	0.0331401	0.584848
K05499	LacI family transcriptional regulator, repressor for deo operon, udp, cdd, tsx, nupC, and nupG		Bacteroidota	0.0249603	0.0329722	0.582846
K03442	small conductance mechanosensitive channel		Bacteroidota	0.0258711	0.0334667	0.572348
K09761	16S rRNA (uracil1498-N3)-methyltransferase		Bacteroidota	0.025031	0.0329722	0.569903
K01654	N-acetylneuraminate synthase	Amino sugar and nucleotide sugar metabolism;Biosynthesis of nucleotide sugars;O-Antigen nucleotide sugar biosynthesis	Bacteroidota	0.0253683	0.0329722	0.550904
K21279	3-deoxy-D-glycero-D-galacto-nononate 9-phosphate synthase	Amino sugar and nucleotide sugar metabolism;Biosynthesis of nucleotide sugars	Bacteroidota	0.0253683	0.0329722	0.550904
K03524	BirA family transcriptional regulator, biotin operon repressor / biotin---[acetyl-CoA-carboxylase] ligase	Biotin metabolism	Bacteroidota	0.0252805	0.0329722	0.54273
K01155	type II restriction enzyme		Bacteroidota	0.026068	0.0336163	0.53915
K15725	outer membrane protein, heavy metal efflux system		Bacteroidota	0.0252219	0.0329722	0.539008
K00349	Na+-transporting NADH:ubiquinone oxidoreductase subunit D		Bacteroidota	0.0262695	0.0338204	0.522517

## Sheet: genus-specific KOs
genus	KO code	KO name	pathways	mean abundance	relative attribution to genus
Bacteroides	K03592	PmbA protein		8.81448e-05	0.977826
Clostridium	K01623	fructose-bisphosphate aldolase, class I	Carbon metabolism|Biosynthesis of amino acids|Methane metabolism|Glycolysis / Gluconeogenesis|Fructose and mannose metabolism|Pentose phosphate pathway	3.11285e-05	1
Collinsella	K01478	arginine deiminase	Arginine biosynthesis	0.000194149	0.984243
Desulfovibrio	K00394	adenylylsulfate reductase, subunit A	Sulfur metabolism	5.9675e-05	1
Evtepia	K07546	(E)-benzylidenesuccinyl-CoA hydratase	Degradation of aromatic compounds	0.000139547	1
Evtepia	K08299	crotonobetainyl-CoA hydratase		0.000139547	1
Faecalibacterium	K00820	glutamine---fructose-6-phosphate transaminase (isomerizing)	Amino sugar and nucleotide sugar metabolism|Biosynthesis of nucleotide sugars|Alanine, aspartate and glutamate metabolism	0.000167683	0.93783
Faecalibacterium	K01839	phosphopentomutase	Purine metabolism|Pentose phosphate pathway	1.43189e-05	0.91149
Faecalibacterium	K02744	N-acetylgalactosamine PTS system EIIA component	Phosphotransferase system (PTS)|Galactose metabolism	2.74581e-05	0.978255
Faecalibacterium	K03308	neurotransmitter:Na+ symporter, NSS family		5.67468e-05	1
Faecalibacterium	K03738	aldehyde:ferredoxin oxidoreductase	Carbon metabolism|Pentose phosphate pathway	9.7914e-05	0.973953
Faecalibacterium	K08302	tagatose 1,6-diphosphate aldolase GatY/KbaY	Galactose metabolism	7.64227e-05	0.910754
Faecalibacterium	K09759	nondiscriminating aspartyl-tRNA synthetase	Aminoacyl-tRNA biosynthesis	4.25818e-05	1
Faecalibacterium	K10192	oligogalacturonide transport system substrate-binding protein	ABC transporters	0.00382257	0.991236
Faecalibacterium	K11751	5'-nucleotidase / UDP-sugar diphosphatase	Purine metabolism|Pyrimidine metabolism|Nicotinate and nicotinamide metabolism	0.000922528	0.957832
Faecalibacterium	K16371	D-tagatose-1,6-bisphosphate aldolase subunit GatZ/KbaZ	Galactose metabolism	3.51883e-05	1
Faecalibacterium	K19515	benzoyl-CoA reductase subunit BamB	Degradation of aromatic compounds|Benzoate degradation	9.7914e-05	1
Lachnospira	K10708	fructoselysine 6-phosphate deglycase		0.000219772	0.974523
Lawsonibacter	K18119	succinate-semialdehyde dehydrogenase	Carbon metabolism|Butanoate metabolism	3.43356e-05	0.941226
Megamonas	K02781	glucitol/sorbitol PTS system EIIA component	Fructose and mannose metabolism|Phosphotransferase system (PTS)	1.63723e-05	0.931899
Methanobrevibacter	K00319	methylenetetrahydromethanopterin dehydrogenase	Carbon metabolism|Methane metabolism	3.23881e-05	1
Methanobrevibacter	K00320	5,10-methylenetetrahydromethanopterin reductase	Carbon metabolism|Methane metabolism	0.000102292	1
Methanobrevibacter	K00401	methyl-coenzyme M reductase beta subunit	Carbon metabolism|Methane metabolism	6.38649e-05	0.997517
Methanobrevibacter	K00402	methyl-coenzyme M reductase gamma subunit	Carbon metabolism|Methane metabolism	6.84863e-05	0.957589
Oscillibacter	K01739	cystathionine gamma-synthase	Biosynthesis of amino acids|Cysteine and methionine metabolism|Sulfur metabolism|Selenocompound metabolism	8.48884e-05	0.972348
Oscillibacter	K01761	methionine-gamma-lyase	Cysteine and methionine metabolism|Selenocompound metabolism	8.53851e-05	0.935389
Oscillibacter	K01843	lysine 2,3-aminomutase	Lysine degradation	4.16238e-05	0.926766
Prevotella	K00333	NADH-quinone oxidoreductase subunit D	Oxidative phosphorylation	4.56433e-05	1
Prevotella	K00652	8-amino-7-oxononanoate synthase	Biosynthesis of cofactors|Biotin metabolism	5.88032e-05	0.909124
Prevotella	K01676	fumarate hydratase, class I	Carbon metabolism|Pyruvate metabolism|Carbon fixation pathways in prokaryotes|Citrate cycle (TCA cycle)	0.00056996	0.962655
Prevotella	K01775	alanine racemase	Vancomycin resistance	3.44413e-05	0.999578
Prevotella	K01895	acetyl-CoA synthetase	Carbon metabolism|Pyruvate metabolism|Methane metabolism|Glycolysis / Gluconeogenesis|Propanoate metabolism|Carbon fixation pathways in prokaryotes|Glyoxylate and dicarboxylate metabolism	0.000116835	0.972113
Prevotella	K01924	UDP-N-acetylmuramate--alanine ligase	Peptidoglycan biosynthesis	2.38654e-05	0.902319
Prevotella	K02536	UDP-3-O-[3-hydroxymyristoyl] glucosamine N-acyltransferase	Lipopolysaccharide biosynthesis	3.4446e-05	0.928441
Prevotella	K02557	chemotaxis protein MotB	Bacterial chemotaxis|Flagellar assembly	0.000756479	0.994819
Prevotella	K02563	UDP-N-acetylglucosamine--N-acetylmuramyl-(pentapeptide) pyrophosphoryl-undecaprenol N-acetylglucosamine transferase	Peptidoglycan biosynthesis|Vancomycin resistance	1.91568e-05	0.942677
Prevotella	K02916	large subunit ribosomal protein L35	Ribosome	2.86019e-05	0.918262
Prevotella	K03749	DedD protein		0.000136863	1
Prevotella	K03771	peptidyl-prolyl cis-trans isomerase SurA		1.07467e-05	0.964696
Prevotella	K05343	maltose alpha-D-glucosyltransferase / alpha-amylase	Starch and sucrose metabolism	2.84291e-05	1
Prevotella	K06076	long-chain fatty acid transport protein		0.000979996	0.998869
Prevotella	K08295	2-aminobenzoate-CoA ligase	Aminobenzoate degradation	0.000116835	0.972113
Prevotella	K09955	uncharacterized protein		1.60793e-05	0.93612
Prevotella	K13378	NADH-quinone oxidoreductase subunit C/D	Oxidative phosphorylation	4.56433e-05	1
Prevotella	K13963	serpin B		7.16802e-05	0.957932
Romboutsia	K06418	small acid-soluble spore protein A (major alpha-type SASP)		0.00039606	0.96507
Romboutsia	K06419	small acid-soluble spore protein B (major beta-type SASP)		0.00039606	0.96507
Romboutsia	K06420	small acid-soluble spore protein C (minor alpha/beta-type SASP)		0.00039606	1
Romboutsia	K06421	small acid-soluble spore protein D (minor alpha/beta-type SASP)		0.00039606	0.968961
Roseburia	K15584	nickel transport system substrate-binding protein	ABC transporters	7.57943e-05	0.992792
Roseburia	K18700	fluoroacetyl-CoA thioesterase		2.41524e-05	0.940311
Ruminococcus	K01507	inorganic pyrophosphatase	Oxidative phosphorylation	6.33802e-05	0.936517
Ruminococcus	K01596	phosphoenolpyruvate carboxykinase (GTP)	Pyruvate metabolism|Glycolysis / Gluconeogenesis|Citrate cycle (TCA cycle)	0.000389025	0.943946
Ruminococcus	K20829	cellulose 1,4-beta-cellobiosidase		0.0010906	0.999304
Succinatimonas	K02024	maltoporin		0.000112407	0.995149
Sutterella	K03285	general bacterial porin, GBP family		0.00038004	0.994564

## Sheet: KOs expressed by more genera
KO code - KO name / genera	mean abundance	relative attribution to genus
K00016 - L-lactate dehydrogenase	0.000178082	0.795118
Megamonas	0.000152458	0.680713
Bifidobacterium	2.56232e-05	0.114405
K00259 - alanine dehydrogenase	0.000349885	0.924809
Bilophila	0.000153556	0.405875
Prevotella	0.000101098	0.26722
Megamonas	9.52316e-05	0.251714
K01007 - pyruvate, water dikinase	9.53714e-05	0.874139
Faecalibacterium	7.68215e-05	0.704117
Ruminococcus	1.85499e-05	0.170021
K01173 - endonuclease G, mitochondrial	4.63425e-05	0.993065
Phocaeicola	2.11653e-05	0.453548
Bacteroides	1.55563e-05	0.333354
Prevotella	9.62084e-06	0.206163
K01176 - alpha-amylase	0.00125476	0.990203
Ruminococcus	0.00054152	0.427343
Eubacterium	0.000416735	0.328868
Prevotella	0.00029651	0.233992
K01181 - endo-1,4-beta-xylanase	0.00012978	0.741646
Prevotella	8.64965e-05	0.494296
Bifidobacterium	4.32837e-05	0.247351
K01197 - hyaluronoglucosaminidase	0.000419361	0.988803
Phocaeicola	0.00018538	0.437105
Bifidobacterium	0.000114516	0.270016
Prevotella	7.0192e-05	0.165504
Bacteroides	4.92722e-05	0.116178
K01198 - xylan 1,4-beta-xylosidase	0.00026746	0.984011
Prevotella	0.000168352	0.619381
Bacteroides	6.6e-05	0.24282
Roseburia	3.31089e-05	0.121811
K01200 - pullulanase	0.000249549	0.885278
Ruminococcus	0.000173892	0.616882
Eubacterium	7.56578e-05	0.268397
K01218 - mannan endo-1,4-beta-mannosidase	5.40383e-05	0.928328
Bacteroides	4.05025e-05	0.695795
Prevotella	1.35358e-05	0.232533
K01224 - arabinogalactan endo-1,4-beta-galactosidase	3.82419e-05	0.947153
Bacteroides	1.84092e-05	0.455948
Prevotella	1.23577e-05	0.306069
Megamonas	7.47497e-06	0.185135
K01270 - dipeptidase D	0.000508068	0.813774
Prevotella	0.000330874	0.529961
Megamonas	0.000177195	0.283813
K01443 - N-acetylglucosamine-6-phosphate deacetylase	0.000180927	0.887585
Faecalibacterium	0.000146947	0.720886
Megamonas	3.39803e-05	0.166699
K01465 - dihydroorotase	3.30382e-05	0.811533
Collinsella	1.96982e-05	0.483855
Faecalibacterium	7.66499e-06	0.188279
Megamonas	5.67509e-06	0.1394
K01588 - 5-(carboxyamino)imidazole ribonucleotide mutase	0.000171539	0.863496
Phascolarctobacterium	0.000129613	0.65245
Prevotella	4.19255e-05	0.211046
K01728 - pectate lyase	3.65977e-05	1
Ruminococcus	1.9358e-05	0.528939
Eubacterium	1.15111e-05	0.31453
Lachnospira	5.72868e-06	0.156531
K01785 - aldose 1-epimerase	0.000435441	0.867102
Prevotella	0.0003717	0.740174
Bacteroides	6.3741e-05	0.126929
K01883 - cysteinyl-tRNA synthetase	6.89424e-05	0.947144
Sutterella	3.78097e-05	0.519437
Prevotella	3.11327e-05	0.427707
K02029 - polar amino acid transport system permease protein	0.000313468	0.95253
Clostridium	0.000244899	0.744172
Faecalibacterium	6.85684e-05	0.208358
K02030 - polar amino acid transport system substrate-binding protein	0.000334743	0.78981
Clostridium	0.000253761	0.598736
Faecalibacterium	8.09826e-05	0.191074
K02035 - peptide/nickel transport system substrate-binding protein	0.00154601	0.482289
Faecalibacterium	0.00154601	0.482289
K02082 - D-galactosamine 6-phosphate deaminase/isomerase	0.000262068	0.980654
Faecalibacterium	0.000167683	0.627466
Collinsella	9.43853e-05	0.353188
K02109 - F-type H+-transporting ATPase subunit b	8.66504e-05	0.784353
Prevotella	5.84306e-05	0.52891
Faecalibacterium	2.82198e-05	0.255443
K02113 - F-type H+-transporting ATPase subunit delta	2.72134e-05	0.846782
Prevotella	1.3931e-05	0.433482
Faecalibacterium	7.88312e-06	0.245294
Bifidobacterium	5.39929e-06	0.168006
K02529 - LacI family transcriptional regulator	1.90086e-05	0.928052
Roseburia	1.2839e-05	0.626835
Clostridium	3.88919e-06	0.189881
Prevotella	2.28042e-06	0.111337
K02823 - dihydroorotate dehydrogenase electron transfer subunit	1.1584e-05	0.978479
Prevotella	8.43259e-06	0.712288
Faecalibacterium	3.15136e-06	0.266191
K03210 - preprotein translocase subunit YajC	4.06605e-05	0.847708
Prevotella	2.90005e-05	0.604615
Faecalibacterium	1.166e-05	0.243093
K03686 - molecular chaperone DnaJ	9.378e-06	0.795021
Bacteroides	6.4685e-06	0.548368
Subdoligranulum	1.60899e-06	0.136403
Akkermansia	1.3005e-06	0.11025
K03744 - LemA protein	2.24891e-05	0.907004
Prevotella	1.13881e-05	0.459293
Clostridium	1.1101e-05	0.447711
K03969 - phage shock protein A	3.65122e-05	0.773398
Lachnospira	2.64152e-05	0.559524
Coprococcus	1.0097e-05	0.213874
K04074 - cell division initiation protein	4.0444e-05	0.932969
Faecalibacterium	1.60985e-05	0.371363
Eubacterium	9.89845e-06	0.228339
Streptococcus	8.07888e-06	0.186365
Collinsella	6.36821e-06	0.146903
K05349 - beta-glucosidase	0.000551814	0.854597
Prevotella	0.000448769	0.69501
Bacteroides	0.000103045	0.159587
K05606 - methylmalonyl-CoA/ethylmalonyl-CoA epimerase	0.000393161	0.973987
Dialister	0.000175742	0.43537
Phascolarctobacterium	0.000154569	0.382917
Megamonas	6.28499e-05	0.1557
K06142 - outer membrane protein	0.000463214	0.885952
Prevotella	0.000236504	0.452342
Bacteroides	0.00022671	0.43361
K07263 - zinc protease	0.000219196	0.979393
Prevotella	0.000106571	0.476172
Alistipes	5.92449e-05	0.264713
Bacteroides	5.338e-05	0.238508
K07277 - outer membrane protein insertion porin family	3.18525e-05	0.918683
Prevotella	2.24813e-05	0.648402
Megamonas	9.37115e-06	0.270281
K09747 - nucleoid-associated protein EbfC	9.9352e-06	0.710835
Ruminococcus	5.24113e-06	0.374988
Faecalibacterium	3.05055e-06	0.218258
Eubacterium	1.64352e-06	0.117589
K09807 - uncharacterized protein	5.22532e-05	0.791604
Megasphaera	3.88632e-05	0.588753
Dialister	1.339e-05	0.202851
K11180 - dissimilatory sulfite reductase alpha subunit	5.78683e-05	1
Bilophila	3.8206e-05	0.660223
Desulfovibrio	1.96623e-05	0.339777
K15553 - sulfonate transport system substrate-binding protein	4.32431e-05	0.975693
Bilophila	2.20053e-05	0.496505
Roseburia	2.12378e-05	0.479188
K15580 - oligopeptide transport system substrate-binding protein	0.000922786	0.754594
Faecalibacterium	0.000611203	0.499801
Roseburia	0.000172085	0.14072
Clostridium	0.000139498	0.114073
K15923 - alpha-L-fucosidase 2	7.12811e-05	0.889627
Prevotella	3.843e-05	0.479627
Bifidobacterium	1.97695e-05	0.246734
Mediterraneibacter	1.30816e-05	0.163266
K15986 - manganese-dependent inorganic pyrophosphatase	2.55067e-05	0.7678
Desulfovibrio	1.929e-05	0.580665
Collinsella	6.2167e-06	0.187134
K17213 - inositol transport system substrate-binding protein	4.00719e-05	0.963736
Dialister	2.93038e-05	0.704761
Phascolarctobacterium	1.07681e-05	0.258975
K19118 - CRISPR-associated protein Csd2	1.63859e-05	0.985399
Prevotella	1.06721e-05	0.641785
Ruminococcus	4.0364e-06	0.242737
Subdoligranulum	1.67748e-06	0.100878
K21571 - starch-binding outer membrane protein SusE/F	0.000941587	0.944767
Prevotella	0.000701882	0.704252
Bacteroides	0.000239705	0.240514
K21575 - neopullulanase	0.000199261	0.988797
Prevotella	0.000148752	0.738157
Bacteroides	5.05087e-05	0.25064
K22405 - NADH oxidase (H2O-forming)	2.03508e-05	1
Prevotella	1.52102e-05	0.747401
Clostridium	2.72977e-06	0.134136
Bacteroides	2.41082e-06	0.118463

## Sheet: Bacillota-specific pathways
pathway	pathway name	# KO mapped	higher in	p-value	q-value	log ratio
map00362	Benzoate degradation	19	Bacillota	4.37703e-88	1.22557e-86	18.6254
map02060	Phosphotransferase system (PTS)	44	Bacillota	7.08408e-90	2.64472e-88	16.1243
map04122	Sulfur relay system	11	Bacillota	1.33373e-66	2.98755e-65	12.0472
map00071	Fatty acid degradation	17	Bacillota	5.68344e-40	7.07273e-39	11.8916
map02010	ABC transporters	140	Bacillota	5.16599e-56	9.64318e-55	11.8319
map00310	Lysine degradation	26	Bacillota	1.64654e-40	2.63446e-39	11.7956
map00900	Terpenoid backbone biosynthesis	17	Bacillota	3.0929e-38	3.14914e-37	11.5709
map00380	Tryptophan metabolism	12	Bacillota	3.43118e-38	3.20243e-37	11.1565
map00360	Phenylalanine metabolism	20	Bacillota	1.38558e-25	6.20739e-25	7.0241
map00561	Glycerolipid metabolism	22	Bacillota	2.63944e-20	8.44622e-20	6.72211
map00860	Porphyrin metabolism	28	Bacillota	3.46711e-24	1.38685e-23	6.34531
map00564	Glycerophospholipid metabolism	17	Bacillota	7.75723e-16	1.81002e-15	6.30688
map02020	Two-component system	96	Bacillota	1.44608e-31	8.09805e-31	5.80469
map00920	Sulfur metabolism	28	Bacillota	4.1071e-23	1.43748e-22	5.78423
map02030	Bacterial chemotaxis	20	Bacillota	1.04791e-31	6.17716e-31	5.58569
map01501	beta-Lactam resistance	17	Bacillota	1.13444e-20	3.73699e-20	5.41283
map02040	Flagellar assembly	19	Bacillota	7.80718e-24	3.01519e-23	5.37453
map00350	Tyrosine metabolism	20	Bacillota	1.01102e-16	2.51632e-16	5.22741
map01212	Fatty acid metabolism	26	Bacillota	6.87676e-26	3.20915e-25	5.04739
map00760	Nicotinate and nicotinamide metabolism	27	Bacillota	3.25301e-17	8.47297e-17	4.77656
map00280	Valine, leucine and isoleucine degradation	24	Bacillota	1.12641e-36	9.0113e-36	4.55108
map00640	Propanoate metabolism	57	Bacillota	2.40713e-23	8.69672e-23	4.5246
map00430	Taurine and hypotaurine metabolism	12	Bacillota	2.66082e-14	5.96024e-14	3.93767
map00340	Histidine metabolism	22	Bacillota	3.104e-11	6.0991e-11	3.81816
map02024	Quorum sensing	50	Bacillota	8.20073e-28	3.9934e-27	3.79065
map00450	Selenocompound metabolism	17	Bacillota	2.74643e-11	5.49286e-11	3.56378
map00670	One carbon pool by folate	18	Bacillota	3.37999e-11	6.52687e-11	3.11668
map00650	Butanoate metabolism	54	Bacillota	5.89324e-39	6.60043e-38	3.00662
map00330	Arginine and proline metabolism	40	Bacillota	4.62791e-06	6.6452e-06	2.79177
map00770	Pantothenate and CoA biosynthesis	21	Bacillota	3.31787e-13	7.14619e-13	2.66545
map00290	Valine, leucine and isoleucine biosynthesis	13	Bacillota	2.85784e-12	5.92736e-12	2.56059
map01210	2-Oxocarboxylic acid metabolism	53	Bacillota	2.73257e-10	5.01718e-10	2.34217
map00720	Carbon fixation pathways in prokaryotes	57	Bacillota	1.03416e-23	3.86086e-23	2.0983
map00740	Riboflavin metabolism	13	Bacillota	0.00456763	0.00544228	1.92755
map00620	Pyruvate metabolism	80	Bacillota	1.42649e-21	4.84142e-21	1.84865
map00240	Pyrimidine metabolism	50	Bacillota	5.68546e-07	8.60502e-07	1.63366
map00410	beta-Alanine metabolism	16	Bacillota	0.0119602	0.0139536	1.58867
map00562	Inositol phosphate metabolism	14	Bacillota	1.26152e-10	2.35484e-10	1.52808
map03440	Homologous recombination	15	Bacillota	0.0055576	0.00655212	1.47004
map03010	Ribosome	72	Bacillota	2.99169e-12	6.09218e-12	1.45452
map01200	Carbon metabolism	185	Bacillota	4.53747e-16	1.08127e-15	1.41415
map00630	Glyoxylate and dicarboxylate metabolism	55	Bacillota	1.9149e-16	4.66237e-16	1.35232
map00220	Arginine biosynthesis	32	Bacillota	7.73409e-18	2.06242e-17	1.33826
map00030	Pentose phosphate pathway	38	Bacillota	1.40415e-07	2.21499e-07	1.29247
map00500	Starch and sucrose metabolism	51	Bacillota	8.38182e-11	1.59112e-10	1.24985
map03430	Mismatch repair	17	Bacillota	0.0152803	0.0176432	1.19903
map00910	Nitrogen metabolism	16	Bacillota	5.51437e-14	1.211e-13	1.14296
map00230	Purine metabolism	70	Bacillota	3.74629e-06	5.52085e-06	1.05686
map00790	Folate biosynthesis	18	Bacillota	0.020391	0.0228379	1.05401
map00051	Fructose and mannose metabolism	57	Bacillota	6.5125e-08	1.07265e-07	1.02555
map03030	DNA replication	14	Bacillota	0.0321641	0.0353174	1.01602
map00300	Lysine biosynthesis	22	Bacillota	0.00451046	0.00543195	0.942517
map00010	Glycolysis / Gluconeogenesis	67	Bacillota	5.55064e-07	8.51606e-07	0.940604
map00250	Alanine, aspartate and glutamate metabolism	44	Bacillota	5.7569e-10	1.02345e-09	0.934613
map00261	Monobactam biosynthesis	11	Bacillota	0.0305164	0.03384	0.888174
map01230	Biosynthesis of amino acids	145	Bacillota	3.99535e-05	5.45707e-05	0.775774
map00680	Methane metabolism	75	Bacillota	0.000520215	0.000662092	0.598551
map00020	Citrate cycle (TCA cycle)	44	Bacillota	0.00324354	0.00394866	0.439448

## Sheet: Bacteroidota-specific pathways
pathway	pathway name	# KO mapped	higher in	p-value	q-value	log ratio
map00540	Lipopolysaccharide biosynthesis	20	Bacteroidota	4.27896e-33	2.66246e-32	8.81137
map03060	Protein export	20	Bacteroidota	2.48078e-28	1.26294e-27	6.50591
map00480	Glutathione metabolism	17	Bacteroidota	7.69317e-20	2.32874e-19	6.39785
map03070	Bacterial secretion system	19	Bacteroidota	4.79084e-25	2.06374e-24	5.81933
map01502	Vancomycin resistance	10	Bacteroidota	7.69644e-08	1.24928e-07	3.65945
map00061	Fatty acid biosynthesis	20	Bacteroidota	3.37053e-09	5.80768e-09	3.62866
map00780	Biotin metabolism	10	Bacteroidota	1.31082e-07	2.09731e-07	2.96482
map00053	Ascorbate and aldarate metabolism	16	Bacteroidota	4.52239e-06	6.57803e-06	2.73586
map00550	Peptidoglycan biosynthesis	20	Bacteroidota	0.000380858	0.000490299	1.99937
map00400	Phenylalanine, tyrosine and tryptophan biosynthesis	29	Bacteroidota	0.0343663	0.0373692	1.10147
map00511	Other glycan degradation	13	Bacteroidota	9.24522e-05	0.000120403	1.06261
map00270	Cysteine and methionine metabolism	48	Bacteroidota	5.39723e-10	9.74984e-10	0.981884
map00052	Galactose metabolism	42	Bacteroidota	0.00252735	0.00311059	0.540494
map00260	Glycine, serine and threonine metabolism	46	Bacteroidota	0.020235	0.0228379	0.445425
map00190	Oxidative phosphorylation	46	Bacteroidota	0.00202904	0.00252502	0.400531
